# Supplementary material for: Integrated forecasting and deep reinforcement learning for price-based self-scheduling of PV-BESS: Utility-scale evidence in Chile
Source: PLoS One. 2026 Jan 9;21(1):e0336753. doi: 10.1371/journal.pone.0336753 (PMC12788681; doi:10.1371/journal.pone.0336753)
Supplement: S1 Data — (ZIP) [file pone.0336753.s014.zip]

Archive with 11 entries (11 files):
- 01_generacion_2022_2023.csv
- 02_clima_cachiyuyo.csv
- 02_clima_illapel.csv
- 02_clima_romeral.csv
- 03_cmg_copiapo_2022.tsv
- 03_cmg_copiapo_2023.tsv
- 03_cmg_diego_almagro_2022.tsv
- 03_cmg_diego_almagro_2023.tsv
- 03_cmg_los_vilos_2022.tsv
- 03_cmg_los_vilos_2023.tsv
- Readme.pdf
