# Supplementary material for: Integrated forecasting and deep reinforcement learning for price-based self-scheduling of PV-BESS: Utility-scale evidence in Chile
Source: PLoS One. 2026 Jan 9;21(1):e0336753. doi: 10.1371/journal.pone.0336753 (PMC12788681; doi:10.1371/journal.pone.0336753)
Supplement: S1 Data — (ZIP) [file pone.0336753.s014.zip › 01_generacion_2022_2023.csv]

nombre	time	prom	Generacion
Cachiyuyo	1/1/2022 1:00	0	0
Illapel	1/1/2022 1:00	0	0
Romeral	1/1/2022 1:00	0	0
Cachiyuyo	1/1/2022 2:00	0	0
Illapel	1/1/2022 2:00	0	0
Romeral	1/1/2022 2:00	0	0
Cachiyuyo	1/1/2022 3:00	0	0
Illapel	1/1/2022 3:00	0	0
Romeral	1/1/2022 3:00	0	0
Cachiyuyo	1/1/2022 4:00	0	0
Illapel	1/1/2022 4:00	0	0
Romeral	1/1/2022 4:00	0	0
Cachiyuyo	1/1/2022 5:00	896	6.6794309218302415
Illapel	1/1/2022 5:00	1.126	0.5218161647892097
Romeral	1/1/2022 5:00	0.52	0.9529130260768115
Cachiyuyo	1/1/2022 6:00	67.093	0
Illapel	1/1/2022 6:00	78.647	1.5042490015262655
Romeral	1/1/2022 6:00	67.225	0
Cachiyuyo	1/1/2022 7:00	272.833	1.995884593447797
Illapel	1/1/2022 7:00	310.483	2.222897324934188
Romeral	1/1/2022 7:00	211.875	1.1882929669257294
Cachiyuyo	1/1/2022 8:00	491.858	4.300700611638797
Illapel	1/1/2022 8:00	550.767	4.901938790897447
Romeral	1/1/2022 8:00	311.733	1.655278583690444
Cachiyuyo	1/1/2022 9:00	695.058	4.455062611412776
Illapel	1/1/2022 9:00	759.525	4.893726684085647
Romeral	1/1/2022 9:00	712.633	5.589163058459907
Cachiyuyo	1/1/2022 10:00	871.817	6.119062640861795
Illapel	1/1/2022 10:00	915.333	7.7652297411554665
Romeral	1/1/2022 10:00	887.5	6.202608305117387
Cachiyuyo	1/1/2022 11:00	222.87926178891365	1.7076171564838698
Illapel	1/1/2022 11:00	1001.25	7.335377072108545
Romeral	1/1/2022 11:00	983.917	6.613311193276072
Cachiyuyo	1/1/2022 12:00	222.87926178891365	1.8386891964700625
Illapel	1/1/2022 12:00	1049	7.515111393060608
Romeral	1/1/2022 12:00	1018.75	8.382080852221089
Cachiyuyo	1/1/2022 13:00	222.87926178891365	1.5296906286991427
Illapel	1/1/2022 13:00	222.87926178891365	2.463294832374269
Romeral	1/1/2022 13:00	987.833	7.743807505237352
Cachiyuyo	1/1/2022 14:00	982	6.920389290975654
Illapel	1/1/2022 14:00	962.417	7.126959792769849
Romeral	1/1/2022 14:00	948.167	6.822331239079083
Cachiyuyo	1/1/2022 15:00	852.2	6.934841938059449
Illapel	1/1/2022 15:00	851.1	6.181889067543116
Romeral	1/1/2022 15:00	875	6.934751184
Cachiyuyo	1/1/2022 16:00	677.5	5.825118042748357
Illapel	1/1/2022 16:00	668.05	6.118787128324374
Romeral	1/1/2022 16:00	706.042	5.8117492234022805
Cachiyuyo	1/1/2022 17:00	468.125	4.064306197269977
Illapel	1/1/2022 17:00	463.225	3.9227644320649206
Romeral	1/1/2022 17:00	461.042	3.84501337
Cachiyuyo	1/1/2022 18:00	246.575	1.166838150519578
Illapel	1/1/2022 18:00	242.958	2.0989328297207823
Romeral	1/1/2022 18:00	213.15	2.1699504575440596
Cachiyuyo	1/1/2022 19:00	27.007	0.18678769549626953
Illapel	1/1/2022 19:00	49.028	0
Romeral	1/1/2022 19:00	38.605	0
Cachiyuyo	1/1/2022 20:00	152	1.816264253
Illapel	1/1/2022 20:00	0	0
Romeral	1/1/2022 20:00	0	0
Cachiyuyo	1/1/2022 21:00	0	0
Illapel	1/1/2022 21:00	0	0
Romeral	1/1/2022 21:00	0	0
Cachiyuyo	1/1/2022 22:00	0	0
Illapel	1/1/2022 22:00	0	0
Romeral	1/1/2022 22:00	0	0
Cachiyuyo	1/1/2022 23:00	0	0
Illapel	1/1/2022 23:00	0	0
Romeral	1/1/2022 23:00	0	0
Cachiyuyo	1/2/2022 0:00	0	0
Illapel	1/2/2022 0:00	0	0
Romeral	1/2/2022 0:00	0	0
Cachiyuyo	1/2/2022 1:00	0	0
Illapel	1/2/2022 1:00	0	0
Romeral	1/2/2022 1:00	0	0
Cachiyuyo	1/2/2022 2:00	0	0
Illapel	1/2/2022 2:00	0	0
Romeral	1/2/2022 2:00	0	0
Cachiyuyo	1/2/2022 3:00	0	0
Illapel	1/2/2022 3:00	0	0
Romeral	1/2/2022 3:00	0	0
Cachiyuyo	1/2/2022 4:00	0	0
Illapel	1/2/2022 4:00	0	0
Romeral	1/2/2022 4:00	0	0
Cachiyuyo	1/2/2022 5:00	835	7.113662308828133
Illapel	1/2/2022 5:00	981	7.675690541861209
Romeral	1/2/2022 5:00	345	2.8749980896287806
Cachiyuyo	1/2/2022 6:00	65.676	0.5893328541323983
Illapel	1/2/2022 6:00	79.563	1.0437342457476375
Romeral	1/2/2022 6:00	54.718	1.4125075781662404
Cachiyuyo	1/2/2022 7:00	269.608	1.3531977138599915
Illapel	1/2/2022 7:00	322.325	3.215932769389209
Romeral	1/2/2022 7:00	296.258	1.5101648707280655
Cachiyuyo	1/2/2022 8:00	488.333	4.536169945
Illapel	1/2/2022 8:00	562.317	4.269783725885829
Romeral	1/2/2022 8:00	503.958	4.136883625342653
Cachiyuyo	1/2/2022 9:00	693.233	5.973232914527345
Illapel	1/2/2022 9:00	769.633	5.197943813445899
Romeral	1/2/2022 9:00	716.475	5.391446469494092
Cachiyuyo	1/2/2022 10:00	866.65	6.909964683971097
Illapel	1/2/2022 10:00	926.75	7.278633792797661
Romeral	1/2/2022 10:00	877.917	6.664841679841411
Cachiyuyo	1/2/2022 11:00	991.583	7.2677050985711364
Illapel	1/2/2022 11:00	222.87926178891365	1.9918986857375576
Romeral	1/2/2022 11:00	982.083	8.371456672484886
Cachiyuyo	1/2/2022 12:00	1048	7.901091137809942
Illapel	1/2/2022 12:00	1061.75	8.497057428244057
Romeral	1/2/2022 12:00	222.87926178891365	1.835725024288192
Cachiyuyo	1/2/2022 13:00	222.87926178891365	2.697638572
Illapel	1/2/2022 13:00	222.87926178891365	1.0693232546662743
Romeral	1/2/2022 13:00	1001.75	7.977404786319726
Cachiyuyo	1/2/2022 14:00	977.167	7.194674053137767
Illapel	1/2/2022 14:00	983.25	6.782622254492015
Romeral	1/2/2022 14:00	962	6.740871869272105
Cachiyuyo	1/2/2022 15:00	841.442	6.951605892
Illapel	1/2/2022 15:00	867.308	6.414127933026163
Romeral	1/2/2022 15:00	891.667	7.031564899956395
Cachiyuyo	1/2/2022 16:00	663.117	4.171234518275297
Illapel	1/2/2022 16:00	676.667	4.883658965383977
Romeral	1/2/2022 16:00	710.733	5.495286564713497
Cachiyuyo	1/2/2022 17:00	455.792	3.517726349861272
Illapel	1/2/2022 17:00	463	2.7527431210023887
Romeral	1/2/2022 17:00	461.517	3.763659220628161
Cachiyuyo	1/2/2022 18:00	238.983	1.5828263715551025
Illapel	1/2/2022 18:00	241.267	0.8713285711801138
Romeral	1/2/2022 18:00	220.933	2.2735652135207642
Cachiyuyo	1/2/2022 19:00	27.916	0.9663040229250646
Illapel	1/2/2022 19:00	51	0.9300773916816877
Romeral	1/2/2022 19:00	41.103	0.9967871751675066
Cachiyuyo	1/2/2022 20:00	155	0.37070721325682277
Illapel	1/2/2022 20:00	0	0
Romeral	1/2/2022 20:00	0	0
Cachiyuyo	1/2/2022 21:00	0	0
Illapel	1/2/2022 21:00	0	0
Romeral	1/2/2022 21:00	0	0
Cachiyuyo	1/2/2022 22:00	0	0
Illapel	1/2/2022 22:00	0	0
Romeral	1/2/2022 22:00	0	0
Cachiyuyo	1/2/2022 23:00	0	0
Illapel	1/2/2022 23:00	0	0
Romeral	1/2/2022 23:00	0	0
Cachiyuyo	1/3/2022 0:00	0	0
Illapel	1/3/2022 0:00	0	0
Romeral	1/3/2022 0:00	0	0
Cachiyuyo	1/3/2022 1:00	0	0
Illapel	1/3/2022 1:00	0	0
Romeral	1/3/2022 1:00	0	0
Cachiyuyo	1/3/2022 2:00	0	0
Illapel	1/3/2022 2:00	0	0
Romeral	1/3/2022 2:00	0	0
Cachiyuyo	1/3/2022 3:00	0	0
Illapel	1/3/2022 3:00	0	0
Romeral	1/3/2022 3:00	0	0
Cachiyuyo	1/3/2022 4:00	0	0
Illapel	1/3/2022 4:00	0	0
Romeral	1/3/2022 4:00	0	0
Cachiyuyo	1/3/2022 5:00	747	4.837838280560948
Illapel	1/3/2022 5:00	891	6.9666818496494205
Romeral	1/3/2022 5:00	304	1.5508790608977425
Cachiyuyo	1/3/2022 6:00	64.658	0
Illapel	1/3/2022 6:00	79.619	0.045398185
Romeral	1/3/2022 6:00	38.06	0
Cachiyuyo	1/3/2022 7:00	268.675	1.5209529517722498
Illapel	1/3/2022 7:00	319.217	1.5289993791125078
Romeral	1/3/2022 7:00	127.875	1.5754933188689964
Cachiyuyo	1/3/2022 8:00	487.008	4.428526753141226
Illapel	1/3/2022 8:00	559.233	3.5703381828492584
Romeral	1/3/2022 8:00	464.125	3.249681616435489
Cachiyuyo	1/3/2022 9:00	693.783	5.835311046
Illapel	1/3/2022 9:00	765.6	5.245345365846159
Romeral	1/3/2022 9:00	687.025	5.060480482871505
Cachiyuyo	1/3/2022 10:00	868.417	6.983843088350449
Illapel	1/3/2022 10:00	918.5	7.799951152752355
Romeral	1/3/2022 10:00	881.25	6.340094375299059
Cachiyuyo	1/3/2022 11:00	987.917	6.800235670135843
Illapel	1/3/2022 11:00	222.87926178891365	1.1250517864699727
Romeral	1/3/2022 11:00	985.667	7.325837819447947
Cachiyuyo	1/3/2022 12:00	222.87926178891365	1.585589624283283
Illapel	1/3/2022 12:00	1050.25	7.325967955755045
Romeral	1/3/2022 12:00	1029	7.903191351822996
Cachiyuyo	1/3/2022 13:00	222.87926178891365	2.491582535682986
Illapel	1/3/2022 13:00	222.87926178891365	2.691570337349435
Romeral	1/3/2022 13:00	222.87926178891365	2.0816665226451425
Cachiyuyo	1/3/2022 14:00	970.333	8.018143948499963
Illapel	1/3/2022 14:00	969.167	8.396355752
Romeral	1/3/2022 14:00	970.917	7.938056083595502
Cachiyuyo	1/3/2022 15:00	840.025	5.783306785760853
Illapel	1/3/2022 15:00	855.767	5.857995108926119
Romeral	1/3/2022 15:00	900.583	7.820328494088002
Cachiyuyo	1/3/2022 16:00	673.508	5.571160110435945
Illapel	1/3/2022 16:00	667.483	4.762252618530716
Romeral	1/3/2022 16:00	725.167	6.570665871347401
Cachiyuyo	1/3/2022 17:00	470.483	4.240116070951612
Illapel	1/3/2022 17:00	457.367	2.8900742360924427
Romeral	1/3/2022 17:00	471.783	3.228038989
Cachiyuyo	1/3/2022 18:00	251.267	1.6840180367072437
Illapel	1/3/2022 18:00	240.8	2.1444002945247185
Romeral	1/3/2022 18:00	224.492	0.9965378698142937
Cachiyuyo	1/3/2022 19:00	27.574	0
Illapel	1/3/2022 19:00	51.369	0
Romeral	1/3/2022 19:00	40.256	0
Cachiyuyo	1/3/2022 20:00	167	1.1623610050045234
Illapel	1/3/2022 20:00	0	0
Romeral	1/3/2022 20:00	0	0
Cachiyuyo	1/3/2022 21:00	0	0
Illapel	1/3/2022 21:00	0	0
Romeral	1/3/2022 21:00	0	0
Cachiyuyo	1/3/2022 22:00	0	0
Illapel	1/3/2022 22:00	0	0
Romeral	1/3/2022 22:00	0	0
Cachiyuyo	1/3/2022 23:00	0	0
Illapel	1/3/2022 23:00	0	0
Romeral	1/3/2022 23:00	0	0
Cachiyuyo	1/4/2022 0:00	0	0
Illapel	1/4/2022 0:00	0	0
Romeral	1/4/2022 0:00	0	0
Cachiyuyo	1/4/2022 1:00	0	0
Illapel	1/4/2022 1:00	0	0
Romeral	1/4/2022 1:00	0	0
Cachiyuyo	1/4/2022 2:00	0	0
Illapel	1/4/2022 2:00	0	0
Romeral	1/4/2022 2:00	0	0
Cachiyuyo	1/4/2022 3:00	0	0
Illapel	1/4/2022 3:00	0	0
Romeral	1/4/2022 3:00	0	0
Cachiyuyo	1/4/2022 4:00	0	0
Illapel	1/4/2022 4:00	59	0.4817551922035566
Romeral	1/4/2022 4:00	0	0
Cachiyuyo	1/4/2022 5:00	704	5.264779685433717
Illapel	1/4/2022 5:00	856	6.118276325501579
Romeral	1/4/2022 5:00	464	4.006673358131185
Cachiyuyo	1/4/2022 6:00	64.672	0.6852559001364928
Illapel	1/4/2022 6:00	29.239	0.6967733156087308
Romeral	1/4/2022 6:00	23.218	0.024135755
Cachiyuyo	1/4/2022 7:00	272.025	3.0724867079193543
Illapel	1/4/2022 7:00	141.344	1.8099904571758123
Romeral	1/4/2022 7:00	75.723	0.094597399
Cachiyuyo	1/4/2022 8:00	492.233	4.717221941
Illapel	1/4/2022 8:00	531.1	4.966555528844215
Romeral	1/4/2022 8:00	189.608	2.133404632759432
Cachiyuyo	1/4/2022 9:00	700.508	5.061509107
Illapel	1/4/2022 9:00	758.5	6.592372058638736
Romeral	1/4/2022 9:00	518.467	3.415434676263982
Cachiyuyo	1/4/2022 10:00	878.333	7.478016111356338
Illapel	1/4/2022 10:00	912.917	7.0197484150342815
Romeral	1/4/2022 10:00	890.583	6.086824144774198
Cachiyuyo	1/4/2022 11:00	1006	7.559192095828227
Illapel	1/4/2022 11:00	993.583	7.367608930349714
Romeral	1/4/2022 11:00	990.083	8.575820550267325
Cachiyuyo	1/4/2022 12:00	222.87926178891365	1.5752858174139412
Illapel	1/4/2022 12:00	1041.25	8.072599912270901
Romeral	1/4/2022 12:00	222.87926178891365	2.109820012
Cachiyuyo	1/4/2022 13:00	1046.25	8.920924912
Illapel	1/4/2022 13:00	222.87926178891365	1.0364616936371365
Romeral	1/4/2022 13:00	1012	7.349804938434747
Cachiyuyo	1/4/2022 14:00	976.083	7.724993335
Illapel	1/4/2022 14:00	967.75	6.767138744432257
Romeral	1/4/2022 14:00	976	7.826436884705316
Cachiyuyo	1/4/2022 15:00	850.817	5.8393914651133185
Illapel	1/4/2022 15:00	856.867	6.8056868585879275
Romeral	1/4/2022 15:00	904.667	6.938170186905815
Cachiyuyo	1/4/2022 16:00	677.317	5.625950649923403
Illapel	1/4/2022 16:00	668.117	4.411462840768812
Romeral	1/4/2022 16:00	740.442	6.263921184701893
Cachiyuyo	1/4/2022 17:00	471.108	3.745135856829952
Illapel	1/4/2022 17:00	459.217	4.517389143957065
Romeral	1/4/2022 17:00	466.975	3.95681171
Cachiyuyo	1/4/2022 18:00	251.15	2.8622580144526406
Illapel	1/4/2022 18:00	240.433	2.3748712379265897
Romeral	1/4/2022 18:00	157.489	1.2091924802007081
Cachiyuyo	1/4/2022 19:00	27.831	0.095854175
Illapel	1/4/2022 19:00	52.545	0.7929121476375561
Romeral	1/4/2022 19:00	38.024	0.30778376019246195
Cachiyuyo	1/4/2022 20:00	166	0.7027394217561509
Illapel	1/4/2022 20:00	1	0.8678392495113101
Romeral	1/4/2022 20:00	2	0.833037517
Cachiyuyo	1/4/2022 21:00	0	0
Illapel	1/4/2022 21:00	0	0
Romeral	1/4/2022 21:00	0	0
Cachiyuyo	1/4/2022 22:00	0	0
Illapel	1/4/2022 22:00	0	0
Romeral	1/4/2022 22:00	0	0
Cachiyuyo	1/4/2022 23:00	0	0
Illapel	1/4/2022 23:00	0	0
Romeral	1/4/2022 23:00	0	0
Cachiyuyo	1/5/2022 0:00	0	0
Illapel	1/5/2022 0:00	0	0
Romeral	1/5/2022 0:00	0	0
Cachiyuyo	1/5/2022 1:00	0	0
Illapel	1/5/2022 1:00	0	0
Romeral	1/5/2022 1:00	0	0
Cachiyuyo	1/5/2022 2:00	0	0
Illapel	1/5/2022 2:00	0	0
Romeral	1/5/2022 2:00	0	0
Cachiyuyo	1/5/2022 3:00	0	0
Illapel	1/5/2022 3:00	0	0
Romeral	1/5/2022 3:00	0	0
Cachiyuyo	1/5/2022 4:00	0	0
Illapel	1/5/2022 4:00	0	0
Romeral	1/5/2022 4:00	0	0
Cachiyuyo	1/5/2022 5:00	614	4.545637589462071
Illapel	1/5/2022 5:00	831	5.586562050692722
Romeral	1/5/2022 5:00	197	2.2924971491227697
Cachiyuyo	1/5/2022 6:00	64.221	1.4571488733790081
Illapel	1/5/2022 6:00	34.926	1.2595992041028214
Romeral	1/5/2022 6:00	15.806	0.26942314916790855
Cachiyuyo	1/5/2022 7:00	272.092	2.234464264668219
Illapel	1/5/2022 7:00	122.392	0.13731332225537574
Romeral	1/5/2022 7:00	58.033	0.7806609597116578
Cachiyuyo	1/5/2022 8:00	490.275	4.232200848853484
Illapel	1/5/2022 8:00	439.108	3.474145705
Romeral	1/5/2022 8:00	130.042	0.3925898270726269
Cachiyuyo	1/5/2022 9:00	695.367	4.478849206226939
Illapel	1/5/2022 9:00	759.408	5.641805236468598
Romeral	1/5/2022 9:00	196.383	1.1007087460229146
Cachiyuyo	1/5/2022 10:00	873.075	6.261568886369712
Illapel	1/5/2022 10:00	913.667	7.592781839830636
Romeral	1/5/2022 10:00	436.467	2.3764785674927387
Cachiyuyo	1/5/2022 11:00	994.167	8.466601046560756
Illapel	1/5/2022 11:00	992.333	8.589098287287085
Romeral	1/5/2022 11:00	737.875	6.216770482
Cachiyuyo	1/5/2022 12:00	222.87926178891365	1.8436796220037044
Illapel	1/5/2022 12:00	222.87926178891365	1.7851258676000363
Romeral	1/5/2022 12:00	1107.25	9.138059784
Cachiyuyo	1/5/2022 13:00	1045.5	8.974572319892856
Illapel	1/5/2022 13:00	222.87926178891365	1.5222761476995392
Romeral	1/5/2022 13:00	222.87926178891365	0.7252779310660971
Cachiyuyo	1/5/2022 14:00	975.5	6.852624734589142
Illapel	1/5/2022 14:00	965.917	7.751175692240052
Romeral	1/5/2022 14:00	647.458	4.751729030494614
Cachiyuyo	1/5/2022 15:00	849.383	6.774088663531846
Illapel	1/5/2022 15:00	855.017	7.520764230259005
Romeral	1/5/2022 15:00	397.025	3.0601428859515054
Cachiyuyo	1/5/2022 16:00	673.375	4.773300820775894
Illapel	1/5/2022 16:00	669.283	4.5574567894858085
Romeral	1/5/2022 16:00	310.967	2.8730338380410556
Cachiyuyo	1/5/2022 17:00	467.117	3.802415296798138
Illapel	1/5/2022 17:00	462.017	3.2249869831154525
Romeral	1/5/2022 17:00	210.792	0.7740530110771096
Cachiyuyo	1/5/2022 18:00	247.342	2.423311615813012
Illapel	1/5/2022 18:00	241.333	1.143536438661837
Romeral	1/5/2022 18:00	75.408	0.728896245
Cachiyuyo	1/5/2022 19:00	27.631	0.17267602535512652
Illapel	1/5/2022 19:00	50.885	0.32820378392940996
Romeral	1/5/2022 19:00	25.247	0
Cachiyuyo	1/5/2022 20:00	177	0.6672676494932444
Illapel	1/5/2022 20:00	16	0.6374339518802571
Romeral	1/5/2022 20:00	28	0
Cachiyuyo	1/5/2022 21:00	0	0
Illapel	1/5/2022 21:00	0	0
Romeral	1/5/2022 21:00	0	0
Cachiyuyo	1/5/2022 22:00	0	0
Illapel	1/5/2022 22:00	0	0
Romeral	1/5/2022 22:00	0	0
Cachiyuyo	1/5/2022 23:00	0	0
Illapel	1/5/2022 23:00	0	0
Romeral	1/5/2022 23:00	0	0
Cachiyuyo	1/6/2022 0:00	0	0
Illapel	1/6/2022 0:00	0	0
Romeral	1/6/2022 0:00	0	0
Cachiyuyo	1/6/2022 1:00	0	0
Illapel	1/6/2022 1:00	0	0
Romeral	1/6/2022 1:00	0	0
Cachiyuyo	1/6/2022 2:00	0	0
Illapel	1/6/2022 2:00	0	0
Romeral	1/6/2022 2:00	0	0
Cachiyuyo	1/6/2022 3:00	0	0
Illapel	1/6/2022 3:00	1	0.7690211353904832
Romeral	1/6/2022 3:00	0	0
Cachiyuyo	1/6/2022 4:00	0	0
Illapel	1/6/2022 4:00	812	6.143621356831678
Romeral	1/6/2022 4:00	0	0
Cachiyuyo	1/6/2022 5:00	633	5.023749054525801
Illapel	1/6/2022 5:00	866	6.887437681397971
Romeral	1/6/2022 5:00	206	1.294791966776468
Cachiyuyo	1/6/2022 6:00	57.879	0.8374651059226872
Illapel	1/6/2022 6:00	15.622	0
Romeral	1/6/2022 6:00	13.762	0.8564080722722148
Cachiyuyo	1/6/2022 7:00	257.708	2.158610388167511
Illapel	1/6/2022 7:00	56.148	0.6231934427806545
Romeral	1/6/2022 7:00	66.23	0.14539027778258284
Cachiyuyo	1/6/2022 8:00	476.192	3.513029204205458
Illapel	1/6/2022 8:00	136.009	0.41273386921185584
Romeral	1/6/2022 8:00	117.35	0.8123366664867938
Cachiyuyo	1/6/2022 9:00	683.408	4.397183799861658
Illapel	1/6/2022 9:00	586.5	4.164532604451097
Romeral	1/6/2022 9:00	338.425	2.1208412540881536
Cachiyuyo	1/6/2022 10:00	858.867	6.431724028
Illapel	1/6/2022 10:00	905.5	6.435923174989227
Romeral	1/6/2022 10:00	851.267	6.137725742626676
Cachiyuyo	1/6/2022 11:00	984	7.450107484664815
Illapel	1/6/2022 11:00	991.417	7.239013595578211
Romeral	1/6/2022 11:00	994	7.820827214834754
Cachiyuyo	1/6/2022 12:00	222.87926178891365	0.7870201421060179
Illapel	1/6/2022 12:00	1042	8.588909372628208
Romeral	1/6/2022 12:00	222.87926178891365	2.0234720223961737
Cachiyuyo	1/6/2022 13:00	222.87926178891365	0.7836869717494448
Illapel	1/6/2022 13:00	1024.25	8.150336073
Romeral	1/6/2022 13:00	222.87926178891365	1.3466001578391085
Cachiyuyo	1/6/2022 14:00	979	6.917454399
Illapel	1/6/2022 14:00	967.75	6.885508723031951
Romeral	1/6/2022 14:00	980.333	7.719536132315784
Cachiyuyo	1/6/2022 15:00	847.083	6.265988630026772
Illapel	1/6/2022 15:00	853.45	6.966468013
Romeral	1/6/2022 15:00	902.667	6.997226926245237
Cachiyuyo	1/6/2022 16:00	670.85	4.664404095
Illapel	1/6/2022 16:00	665.758	5.329107666128529
Romeral	1/6/2022 16:00	687.267	5.190260759466309
Cachiyuyo	1/6/2022 17:00	465.775	4.1166180506037255
Illapel	1/6/2022 17:00	459.517	3.554941001712363
Romeral	1/6/2022 17:00	369.858	2.802871671362608
Cachiyuyo	1/6/2022 18:00	247.558	2.3921475922881132
Illapel	1/6/2022 18:00	239.967	2.1022049736750064
Romeral	1/6/2022 18:00	196.433	0.8063104947493671
Cachiyuyo	1/6/2022 19:00	26.488	0.085143017
Illapel	1/6/2022 19:00	50.727	0.9343842681424231
Romeral	1/6/2022 19:00	40.415	0.21065317317879234
Cachiyuyo	1/6/2022 20:00	182	0.9129358320296943
Illapel	1/6/2022 20:00	6	0.086153735
Romeral	1/6/2022 20:00	9	0.37873789064656077
Cachiyuyo	1/6/2022 21:00	0	0
Illapel	1/6/2022 21:00	0	0
Romeral	1/6/2022 21:00	0	0
Cachiyuyo	1/6/2022 22:00	0	0
Illapel	1/6/2022 22:00	0	0
Romeral	1/6/2022 22:00	0	0
Cachiyuyo	1/6/2022 23:00	0	0
Illapel	1/6/2022 23:00	0	0
Romeral	1/6/2022 23:00	0	0
Cachiyuyo	1/7/2022 0:00	0	0
Illapel	1/7/2022 0:00	0	0
Romeral	1/7/2022 0:00	0	0
Cachiyuyo	1/7/2022 1:00	0	0
Illapel	1/7/2022 1:00	0	0
Romeral	1/7/2022 1:00	0	0
Cachiyuyo	1/7/2022 2:00	0	0
Illapel	1/7/2022 2:00	0	0
Romeral	1/7/2022 2:00	0	0
Cachiyuyo	1/7/2022 3:00	0	0
Illapel	1/7/2022 3:00	0	0
Romeral	1/7/2022 3:00	0	0
Cachiyuyo	1/7/2022 4:00	0	0
Illapel	1/7/2022 4:00	0	0
Romeral	1/7/2022 4:00	0	0
Cachiyuyo	1/7/2022 5:00	555	3.7973135809135474
Illapel	1/7/2022 5:00	632	4.4897021327859745
Romeral	1/7/2022 5:00	147	0.19765537101960318
Cachiyuyo	1/7/2022 6:00	58.254	0.7847328978600507
Illapel	1/7/2022 6:00	69.25	0.7831237528051058
Romeral	1/7/2022 6:00	62.724	1.2445342465134395
Cachiyuyo	1/7/2022 7:00	256.85	1.278086703724283
Illapel	1/7/2022 7:00	301.192	1.4299677345040145
Romeral	1/7/2022 7:00	252.592	1.9176377117688685
Cachiyuyo	1/7/2022 8:00	475.092	3.601704065
Illapel	1/7/2022 8:00	543.667	3.268076897392842
Romeral	1/7/2022 8:00	436.1	2.6528593582024658
Cachiyuyo	1/7/2022 9:00	683.908	4.942597528249525
Illapel	1/7/2022 9:00	751.708	6.458057111367094
Romeral	1/7/2022 9:00	675.158	6.169959482451341
Cachiyuyo	1/7/2022 10:00	864.917	7.452983691463718
Illapel	1/7/2022 10:00	908.917	6.557018667838809
Romeral	1/7/2022 10:00	882.333	6.932494273653939
Cachiyuyo	1/7/2022 11:00	996.167	6.9472329988965775
Illapel	1/7/2022 11:00	990.5	8.203465867
Romeral	1/7/2022 11:00	983.167	7.638640602
Cachiyuyo	1/7/2022 12:00	1054.25	8.155352124046003
Illapel	1/7/2022 12:00	1042.5	8.084187286721036
Romeral	1/7/2022 12:00	222.87926178891365	1.7684656791707403
Cachiyuyo	1/7/2022 13:00	222.87926178891365	1.5206613915230127
Illapel	1/7/2022 13:00	222.87926178891365	0.826758539
Romeral	1/7/2022 13:00	1004.25	7.274901870161415
Cachiyuyo	1/7/2022 14:00	976.75	8.140550694144261
Illapel	1/7/2022 14:00	962.5	8.170967925744192
Romeral	1/7/2022 14:00	966.917	6.871783603640683
Cachiyuyo	1/7/2022 15:00	845.483	7.465918061397655
Illapel	1/7/2022 15:00	849.717	6.77508389
Romeral	1/7/2022 15:00	892	6.621962112917112
Cachiyuyo	1/7/2022 16:00	668.033	5.912983491377188
Illapel	1/7/2022 16:00	666.292	4.673808392
Romeral	1/7/2022 16:00	717.142	5.413413157245321
Cachiyuyo	1/7/2022 17:00	464.333	2.6043933913818114
Illapel	1/7/2022 17:00	456.025	3.968044388398056
Romeral	1/7/2022 17:00	466.167	4.007150347219298
Cachiyuyo	1/7/2022 18:00	246.592	2.6250371775397676
Illapel	1/7/2022 18:00	238.175	1.7986223283409462
Romeral	1/7/2022 18:00	219.625	1.391660879462932
Cachiyuyo	1/7/2022 19:00	27.979	0.5052036777156046
Illapel	1/7/2022 19:00	51.346	0
Romeral	1/7/2022 19:00	40.044	0
Cachiyuyo	1/7/2022 20:00	172	2.2400451115385787
Illapel	1/7/2022 20:00	4	0
Romeral	1/7/2022 20:00	0	0
Cachiyuyo	1/7/2022 21:00	0	0
Illapel	1/7/2022 21:00	0	0
Romeral	1/7/2022 21:00	0	0
Cachiyuyo	1/7/2022 22:00	0	0
Illapel	1/7/2022 22:00	0	0
Romeral	1/7/2022 22:00	0	0
Cachiyuyo	1/7/2022 23:00	0	0
Illapel	1/7/2022 23:00	0	0
Romeral	1/7/2022 23:00	0	0
Cachiyuyo	1/8/2022 0:00	0	0
Illapel	1/8/2022 0:00	0	0
Romeral	1/8/2022 0:00	0	0
Cachiyuyo	1/8/2022 1:00	0	0
Illapel	1/8/2022 1:00	0	0
Romeral	1/8/2022 1:00	0	0
Cachiyuyo	1/8/2022 2:00	0	0
Illapel	1/8/2022 2:00	0	0
Romeral	1/8/2022 2:00	0	0
Cachiyuyo	1/8/2022 3:00	0	0
Illapel	1/8/2022 3:00	78	0
Romeral	1/8/2022 3:00	0	0
Cachiyuyo	1/8/2022 4:00	0	0
Illapel	1/8/2022 4:00	531	4.733921607128018
Romeral	1/8/2022 4:00	0	0
Cachiyuyo	1/8/2022 5:00	495	4.396743106077713
Illapel	1/8/2022 5:00	442	2.502368140396617
Romeral	1/8/2022 5:00	31	0.056992189
Cachiyuyo	1/8/2022 6:00	55.974	0.941834628
Illapel	1/8/2022 6:00	11.492	0.6256503350438593
Romeral	1/8/2022 6:00	10.548	0
Cachiyuyo	1/8/2022 7:00	259.433	2.0266631813002522
Illapel	1/8/2022 7:00	43.833	0.6259223749434215
Romeral	1/8/2022 7:00	43.646	0
Cachiyuyo	1/8/2022 8:00	485.883	4.646548881317834
Illapel	1/8/2022 8:00	104.891	0.3547119218747412
Romeral	1/8/2022 8:00	115.798	0
Cachiyuyo	1/8/2022 9:00	694.733	5.897413340212853
Illapel	1/8/2022 9:00	234.717	1.6520245700769254
Romeral	1/8/2022 9:00	147.6	1.1152278719764983
Cachiyuyo	1/8/2022 10:00	870.508	6.779632800948547
Illapel	1/8/2022 10:00	799.158	5.406458096113661
Romeral	1/8/2022 10:00	229.525	1.5066356274305182
Cachiyuyo	1/8/2022 11:00	996.833	8.302383091
Illapel	1/8/2022 11:00	987.25	6.859938376
Romeral	1/8/2022 11:00	346.95	3.627001575
Cachiyuyo	1/8/2022 12:00	222.87926178891365	1.4570167158574476
Illapel	1/8/2022 12:00	222.87926178891365	1.9624173330043846
Romeral	1/8/2022 12:00	628.467	4.051176299914019
Cachiyuyo	1/8/2022 13:00	222.87926178891365	0.9046068680186539
Illapel	1/8/2022 13:00	222.87926178891365	2.5400561860335684
Romeral	1/8/2022 13:00	952	7.404562712
Cachiyuyo	1/8/2022 14:00	977.917	6.874129695522588
Illapel	1/8/2022 14:00	917.442	6.710412222421964
Romeral	1/8/2022 14:00	879.55	7.1935898681677415
Cachiyuyo	1/8/2022 15:00	853.967	7.357460819950809
Illapel	1/8/2022 15:00	851.942	7.5256078673336875
Romeral	1/8/2022 15:00	905.25	6.474844296896757
Cachiyuyo	1/8/2022 16:00	680.183	5.3412838698682705
Illapel	1/8/2022 16:00	660.125	5.565284291357153
Romeral	1/8/2022 16:00	720.467	6.324815460555635
Cachiyuyo	1/8/2022 17:00	471.875	2.789137255358612
Illapel	1/8/2022 17:00	488.617	3.091280049384362
Romeral	1/8/2022 17:00	466.4	3.7503372520604286
Cachiyuyo	1/8/2022 18:00	251.15	2.3275896070632527
Illapel	1/8/2022 18:00	237.417	2.127196224307219
Romeral	1/8/2022 18:00	218.358	1.8348063519015592
Cachiyuyo	1/8/2022 19:00	27.038	0
Illapel	1/8/2022 19:00	62.545	0
Romeral	1/8/2022 19:00	39.863	0.1821631771968803
Cachiyuyo	1/8/2022 20:00	94	0
Illapel	1/8/2022 20:00	0	0
Romeral	1/8/2022 20:00	0	0
Cachiyuyo	1/8/2022 21:00	0	0
Illapel	1/8/2022 21:00	0	0
Romeral	1/8/2022 21:00	0	0
Cachiyuyo	1/8/2022 22:00	0	0
Illapel	1/8/2022 22:00	0	0
Romeral	1/8/2022 22:00	0	0
Cachiyuyo	1/8/2022 23:00	0	0
Illapel	1/8/2022 23:00	0	0
Romeral	1/8/2022 23:00	0	0
Cachiyuyo	1/9/2022 0:00	0	0
Illapel	1/9/2022 0:00	0	0
Romeral	1/9/2022 0:00	0	0
Cachiyuyo	1/9/2022 1:00	0	0
Illapel	1/9/2022 1:00	107	1.146184321
Romeral	1/9/2022 1:00	0	0
Cachiyuyo	1/9/2022 2:00	0	0
Illapel	1/9/2022 2:00	0	0
Romeral	1/9/2022 2:00	0	0
Cachiyuyo	1/9/2022 3:00	0	0
Illapel	1/9/2022 3:00	0	0
Romeral	1/9/2022 3:00	0	0
Cachiyuyo	1/9/2022 4:00	0	0
Illapel	1/9/2022 4:00	0	0
Romeral	1/9/2022 4:00	0	0
Cachiyuyo	1/9/2022 5:00	396	2.8157021394291215
Illapel	1/9/2022 5:00	181	2.114262152909551
Romeral	1/9/2022 5:00	23	0.7370030186860761
Cachiyuyo	1/9/2022 6:00	56.74	1.0469424376830314
Illapel	1/9/2022 6:00	9.774	0.5259028550068697
Romeral	1/9/2022 6:00	57.351	0.3494161990798644
Cachiyuyo	1/9/2022 7:00	248.308	1.1867641852560555
Illapel	1/9/2022 7:00	55.116	0.6167749965057694
Romeral	1/9/2022 7:00	223.375	2.467701038236382
Cachiyuyo	1/9/2022 8:00	463.025	3.904905593204352
Illapel	1/9/2022 8:00	81.991	0.5189902363903022
Romeral	1/9/2022 8:00	404.958	3.3147326629711165
Cachiyuyo	1/9/2022 9:00	666.908	4.3567521709889885
Illapel	1/9/2022 9:00	234.875	1.8355182411099862
Romeral	1/9/2022 9:00	676.683	4.3716926769914854
Cachiyuyo	1/9/2022 10:00	844.9	6.461817000789951
Illapel	1/9/2022 10:00	753.642	6.518424983076037
Romeral	1/9/2022 10:00	635.725	5.065686967946968
Cachiyuyo	1/9/2022 11:00	850.1	5.7535017418199015
Illapel	1/9/2022 11:00	1014	7.9602721259228275
Romeral	1/9/2022 11:00	974.25	7.7242250441191675
Cachiyuyo	1/9/2022 12:00	976.25	7.630542018817793
Illapel	1/9/2022 12:00	988.792	7.432864628798971
Romeral	1/9/2022 12:00	966.25	7.3553150489878805
Cachiyuyo	1/9/2022 13:00	222.87926178891365	1.3461118253090965
Illapel	1/9/2022 13:00	991.083	8.494701174
Romeral	1/9/2022 13:00	994.083	6.795069006
Cachiyuyo	1/9/2022 14:00	997.5	8.436766922
Illapel	1/9/2022 14:00	987.75	8.216774125
Romeral	1/9/2022 14:00	222.87926178891365	2.3719161997976785
Cachiyuyo	1/9/2022 15:00	866.333	7.478480022183085
Illapel	1/9/2022 15:00	702.75	6.366246259460735
Romeral	1/9/2022 15:00	926.833	6.5852477306159685
Cachiyuyo	1/9/2022 16:00	691.283	5.181335525224355
Illapel	1/9/2022 16:00	462.383	4.184748858699404
Romeral	1/9/2022 16:00	717.65	5.553393359708115
Cachiyuyo	1/9/2022 17:00	462.967	3.1661186578612126
Illapel	1/9/2022 17:00	228.208	1.7113249386801213
Romeral	1/9/2022 17:00	468.567	3.1437370730951484
Cachiyuyo	1/9/2022 18:00	237.35	2.4451130552542293
Illapel	1/9/2022 18:00	167.425	0.4515988932422883
Romeral	1/9/2022 18:00	195.742	1.4203195654124976
Cachiyuyo	1/9/2022 19:00	23.012	0.8229684360725777
Illapel	1/9/2022 19:00	47.383	0.2467245556512928
Romeral	1/9/2022 19:00	24.473	0
Cachiyuyo	1/9/2022 20:00	115	0
Illapel	1/9/2022 20:00	389	3.035466612410235
Romeral	1/9/2022 20:00	0	0
Cachiyuyo	1/9/2022 21:00	0	0
Illapel	1/9/2022 21:00	0	0
Romeral	1/9/2022 21:00	0	0
Cachiyuyo	1/9/2022 22:00	0	0
Illapel	1/9/2022 22:00	0	0
Romeral	1/9/2022 22:00	0	0
Cachiyuyo	1/9/2022 23:00	0	0
Illapel	1/9/2022 23:00	0	0
Romeral	1/9/2022 23:00	0	0
Cachiyuyo	1/10/2022 0:00	0	0
Illapel	1/10/2022 0:00	0	0
Romeral	1/10/2022 0:00	0	0
Cachiyuyo	1/10/2022 1:00	0	0
Illapel	1/10/2022 1:00	0	0
Romeral	1/10/2022 1:00	0	0
Cachiyuyo	1/10/2022 2:00	0	0
Illapel	1/10/2022 2:00	0	0
Romeral	1/10/2022 2:00	0	0
Cachiyuyo	1/10/2022 3:00	0	0
Illapel	1/10/2022 3:00	0	0
Romeral	1/10/2022 3:00	0	0
Cachiyuyo	1/10/2022 4:00	0	0
Illapel	1/10/2022 4:00	0	0
Romeral	1/10/2022 4:00	0	0
Cachiyuyo	1/10/2022 5:00	0.27	0
Illapel	1/10/2022 5:00	258	1.6861197740269764
Romeral	1/10/2022 5:00	11	0.6853941071816104
Cachiyuyo	1/10/2022 6:00	30.872	0
Illapel	1/10/2022 6:00	49.588	0.4090442657750136
Romeral	1/10/2022 6:00	19.346	0
Cachiyuyo	1/10/2022 7:00	257.44	2.949077376465733
Illapel	1/10/2022 7:00	238.108	2.3608868423882994
Romeral	1/10/2022 7:00	165.571	1.5616034277977127
Cachiyuyo	1/10/2022 8:00	404.942	3.188843509372219
Illapel	1/10/2022 8:00	479.967	3.4843246291115593
Romeral	1/10/2022 8:00	465.017	3.7355749235123445
Cachiyuyo	1/10/2022 9:00	659.675	4.506108462431602
Illapel	1/10/2022 9:00	711.842	5.389773484561573
Romeral	1/10/2022 9:00	684.575	4.343475430766585
Cachiyuyo	1/10/2022 10:00	869.85	5.898609024348515
Illapel	1/10/2022 10:00	861.217	7.469910832
Romeral	1/10/2022 10:00	841.1	6.479891065583033
Cachiyuyo	1/10/2022 11:00	943.25	6.879506147994235
Illapel	1/10/2022 11:00	958.417	7.941444249682745
Romeral	1/10/2022 11:00	942	6.5534000815877445
Cachiyuyo	1/10/2022 12:00	222.87926178891365	2.3306434989068965
Illapel	1/10/2022 12:00	222.87926178891365	2.2959545316760064
Romeral	1/10/2022 12:00	998.25	8.659306132782854
Cachiyuyo	1/10/2022 13:00	1011.75	8.583830901189026
Illapel	1/10/2022 13:00	996.667	6.944381511241846
Romeral	1/10/2022 13:00	973.917	8.195105683200238
Cachiyuyo	1/10/2022 14:00	962	8.264522852934718
Illapel	1/10/2022 14:00	936.75	6.825694425162296
Romeral	1/10/2022 14:00	942.5	8.192486694393637
Cachiyuyo	1/10/2022 15:00	827.675	7.170365978
Illapel	1/10/2022 15:00	793.283	5.149783997
Romeral	1/10/2022 15:00	866.933	6.881219808411826
Cachiyuyo	1/10/2022 16:00	652.45	4.313282268006902
Illapel	1/10/2022 16:00	602.242	4.255392799795574
Romeral	1/10/2022 16:00	593.217	4.810858044440925
Cachiyuyo	1/10/2022 17:00	444.733	4.30426145
Illapel	1/10/2022 17:00	431.117	3.010255222001366
Romeral	1/10/2022 17:00	410.242	2.6632458291060885
Cachiyuyo	1/10/2022 18:00	206.917	2.169059907515826
Illapel	1/10/2022 18:00	174.45	2.1102930023688646
Romeral	1/10/2022 18:00	186.543	1.5045914575492014
Cachiyuyo	1/10/2022 19:00	35.087	0.6362508007034842
Illapel	1/10/2022 19:00	44.199	0.6400600101938279
Romeral	1/10/2022 19:00	25.286	0.9578091687992534
Cachiyuyo	1/10/2022 20:00	161	0.9521392460982556
Illapel	1/10/2022 20:00	14	0
Romeral	1/10/2022 20:00	11	0.22259097549704737
Cachiyuyo	1/10/2022 21:00	0	0
Illapel	1/10/2022 21:00	0	0
Romeral	1/10/2022 21:00	0	0
Cachiyuyo	1/10/2022 22:00	0	0
Illapel	1/10/2022 22:00	0	0
Romeral	1/10/2022 22:00	0	0
Cachiyuyo	1/10/2022 23:00	0	0
Illapel	1/10/2022 23:00	0	0
Romeral	1/10/2022 23:00	0	0
Cachiyuyo	1/11/2022 0:00	0	0
Illapel	1/11/2022 0:00	0	0
Romeral	1/11/2022 0:00	0	0
Cachiyuyo	1/11/2022 1:00	0	0
Illapel	1/11/2022 1:00	0	0
Romeral	1/11/2022 1:00	0	0
Cachiyuyo	1/11/2022 2:00	0	0
Illapel	1/11/2022 2:00	0	0
Romeral	1/11/2022 2:00	0	0
Cachiyuyo	1/11/2022 3:00	0	0
Illapel	1/11/2022 3:00	0	0
Romeral	1/11/2022 3:00	0	0
Cachiyuyo	1/11/2022 4:00	0	0
Illapel	1/11/2022 4:00	0	0
Romeral	1/11/2022 4:00	0	0
Cachiyuyo	1/11/2022 5:00	226	2.4116357051565265
Illapel	1/11/2022 5:00	224	0.9766826773712796
Romeral	1/11/2022 5:00	0.02	0
Cachiyuyo	1/11/2022 6:00	38.123	1.150821107
Illapel	1/11/2022 6:00	60.764	1.1225171552634157
Romeral	1/11/2022 6:00	46.074	0
Cachiyuyo	1/11/2022 7:00	218.058	1.8307920047249722
Illapel	1/11/2022 7:00	268.217	2.398761686195863
Romeral	1/11/2022 7:00	258.783	1.4641645540655697
Cachiyuyo	1/11/2022 8:00	426.458	3.9831302182879966
Illapel	1/11/2022 8:00	503.842	4.607756348112675
Romeral	1/11/2022 8:00	411.333	2.2679808033108393
Cachiyuyo	1/11/2022 9:00	642.567	4.392565055
Illapel	1/11/2022 9:00	702.058	4.633507578808771
Romeral	1/11/2022 9:00	676.7	5.633182310797878
Cachiyuyo	1/11/2022 10:00	810.675	6.087288428530391
Illapel	1/11/2022 10:00	856.417	6.353221694969653
Romeral	1/11/2022 10:00	843.6	5.972481654946663
Cachiyuyo	1/11/2022 11:00	920.933	8.068685781
Illapel	1/11/2022 11:00	947.333	7.524096181987957
Romeral	1/11/2022 11:00	959.417	8.056130511488524
Cachiyuyo	1/11/2022 12:00	222.87926178891365	2.467405624963291
Illapel	1/11/2022 12:00	1000.25	8.265228813481892
Romeral	1/11/2022 12:00	986.583	7.576318048400275
Cachiyuyo	1/11/2022 13:00	222.87926178891365	2.3098172330773554
Illapel	1/11/2022 13:00	903.458	7.577981621541667
Romeral	1/11/2022 13:00	977.167	7.2982670522725686
Cachiyuyo	1/11/2022 14:00	937.25	8.201126330019738
Illapel	1/11/2022 14:00	932.583	6.857300089
Romeral	1/11/2022 14:00	926.833	6.452956135072027
Cachiyuyo	1/11/2022 15:00	813.683	6.511890132
Illapel	1/11/2022 15:00	817.342	5.959645222952663
Romeral	1/11/2022 15:00	859.942	7.5866138813654205
Cachiyuyo	1/11/2022 16:00	639.133	5.067052297
Illapel	1/11/2022 16:00	637.483	5.478801801948357
Romeral	1/11/2022 16:00	691.658	5.956635878849589
Cachiyuyo	1/11/2022 17:00	435.042	3.4240761519303904
Illapel	1/11/2022 17:00	426.192	3.6166727595418635
Romeral	1/11/2022 17:00	449.275	2.624100957202641
Cachiyuyo	1/11/2022 18:00	224.033	1.802474524388693
Illapel	1/11/2022 18:00	220.6	2.4724679071996496
Romeral	1/11/2022 18:00	207.042	0.7955897559582215
Cachiyuyo	1/11/2022 19:00	25.645	0.054825579
Illapel	1/11/2022 19:00	42.502	0.25733107953440987
Romeral	1/11/2022 19:00	39.675	0.4576708799795805
Cachiyuyo	1/11/2022 20:00	148	2.0146843119014504
Illapel	1/11/2022 20:00	0.09	0.5192760028328482
Romeral	1/11/2022 20:00	11	0
Cachiyuyo	1/11/2022 21:00	0	0
Illapel	1/11/2022 21:00	0	0
Romeral	1/11/2022 21:00	0	0
Cachiyuyo	1/11/2022 22:00	0	0
Illapel	1/11/2022 22:00	0	0
Romeral	1/11/2022 22:00	0	0
Cachiyuyo	1/11/2022 23:00	0	0
Illapel	1/11/2022 23:00	0	0
Romeral	1/11/2022 23:00	0	0
Cachiyuyo	1/12/2022 0:00	0	0
Illapel	1/12/2022 0:00	0	0
Romeral	1/12/2022 0:00	0	0
Cachiyuyo	1/12/2022 1:00	0	0
Illapel	1/12/2022 1:00	0	0
Romeral	1/12/2022 1:00	0	0
Cachiyuyo	1/12/2022 2:00	0	0
Illapel	1/12/2022 2:00	0	0
Romeral	1/12/2022 2:00	0	0
Cachiyuyo	1/12/2022 3:00	0	0
Illapel	1/12/2022 3:00	0	0
Romeral	1/12/2022 3:00	0	0
Cachiyuyo	1/12/2022 4:00	0	0
Illapel	1/12/2022 4:00	0	0
Romeral	1/12/2022 4:00	0	0
Cachiyuyo	1/12/2022 5:00	303	1.7251258307464992
Illapel	1/12/2022 5:00	204	1.7350622859421978
Romeral	1/12/2022 5:00	101	0.2995766963368074
Cachiyuyo	1/12/2022 6:00	36.909	0.6962739905948694
Illapel	1/12/2022 6:00	52.773	0.6484633814665688
Romeral	1/12/2022 6:00	29.89	0
Cachiyuyo	1/12/2022 7:00	226.95	0.7838799107375374
Illapel	1/12/2022 7:00	265.975	2.4579817925349663
Romeral	1/12/2022 7:00	79.835	1.266622605
Cachiyuyo	1/12/2022 8:00	440.183	3.833977970445878
Illapel	1/12/2022 8:00	501.408	3.4524829689298158
Romeral	1/12/2022 8:00	273.425	1.4968778417067041
Cachiyuyo	1/12/2022 9:00	626.1	5.3608128716256065
Illapel	1/12/2022 9:00	708.892	5.485998923783098
Romeral	1/12/2022 9:00	575.525	5.07279259
Cachiyuyo	1/12/2022 10:00	781.167	6.538696784751215
Illapel	1/12/2022 10:00	866.5	6.647286251024566
Romeral	1/12/2022 10:00	846.833	7.133021327464081
Cachiyuyo	1/12/2022 11:00	953.25	6.703031342623115
Illapel	1/12/2022 11:00	949.417	6.318475562
Romeral	1/12/2022 11:00	942.583	7.119728738496175
Cachiyuyo	1/12/2022 12:00	222.87926178891365	1.4672529691812284
Illapel	1/12/2022 12:00	222.87926178891365	1.6588172913672714
Romeral	1/12/2022 12:00	992.417	8.564054550452386
Cachiyuyo	1/12/2022 13:00	998.667	8.185743466258941
Illapel	1/12/2022 13:00	989.333	8.084418479654296
Romeral	1/12/2022 13:00	981.167	7.084527666
Cachiyuyo	1/12/2022 14:00	935.583	6.956505331628517
Illapel	1/12/2022 14:00	929.333	7.2319748976105815
Romeral	1/12/2022 14:00	952.583	7.962135710830886
Cachiyuyo	1/12/2022 15:00	809.292	6.366702339051367
Illapel	1/12/2022 15:00	820.358	7.049525029
Romeral	1/12/2022 15:00	896.242	7.1762910731021226
Cachiyuyo	1/12/2022 16:00	637.5	4.785319281672868
Illapel	1/12/2022 16:00	640.383	4.798634088774998
Romeral	1/12/2022 16:00	431.65	2.790629983328878
Cachiyuyo	1/12/2022 17:00	437.567	3.103240274945075
Illapel	1/12/2022 17:00	435.875	4.2063136481961845
Romeral	1/12/2022 17:00	214.733	1.0126778445230058
Cachiyuyo	1/12/2022 18:00	225.083	1.7601271110893901
Illapel	1/12/2022 18:00	224.375	1.8565949694696053
Romeral	1/12/2022 18:00	143.567	0.3089875920954195
Cachiyuyo	1/12/2022 19:00	32.483	0
Illapel	1/12/2022 19:00	46.401	1.0985941094002825
Romeral	1/12/2022 19:00	45.383	0
Cachiyuyo	1/12/2022 20:00	122	1.874468519559951
Illapel	1/12/2022 20:00	0.02	0
Romeral	1/12/2022 20:00	3	0
Cachiyuyo	1/12/2022 21:00	0	0
Illapel	1/12/2022 21:00	0	0
Romeral	1/12/2022 21:00	0	0
Cachiyuyo	1/12/2022 22:00	0	0
Illapel	1/12/2022 22:00	0	0
Romeral	1/12/2022 22:00	0	0
Cachiyuyo	1/12/2022 23:00	0	0
Illapel	1/12/2022 23:00	0	0
Romeral	1/12/2022 23:00	0	0
Cachiyuyo	1/13/2022 0:00	0	0
Illapel	1/13/2022 0:00	0	0
Romeral	1/13/2022 0:00	0	0
Cachiyuyo	1/13/2022 1:00	0	0
Illapel	1/13/2022 1:00	0	0
Romeral	1/13/2022 1:00	0	0
Cachiyuyo	1/13/2022 2:00	0	0
Illapel	1/13/2022 2:00	0	0
Romeral	1/13/2022 2:00	0	0
Cachiyuyo	1/13/2022 3:00	0	0
Illapel	1/13/2022 3:00	0	0
Romeral	1/13/2022 3:00	0	0
Cachiyuyo	1/13/2022 4:00	0	0
Illapel	1/13/2022 4:00	345	3.171998589290578
Romeral	1/13/2022 4:00	0	0
Cachiyuyo	1/13/2022 5:00	283	1.238458000492634
Illapel	1/13/2022 5:00	305	1.6636240298590252
Romeral	1/13/2022 5:00	99	0.23718320785329627
Cachiyuyo	1/13/2022 6:00	44.166	0.339686727
Illapel	1/13/2022 6:00	16.873	0
Romeral	1/13/2022 6:00	15.012	0.6693774552550437
Cachiyuyo	1/13/2022 7:00	126.498	0.17912475473331924
Illapel	1/13/2022 7:00	66.709	0
Romeral	1/13/2022 7:00	93.899	0
Cachiyuyo	1/13/2022 8:00	358.717	2.139605189
Illapel	1/13/2022 8:00	181.967	2.3203971557054284
Romeral	1/13/2022 8:00	234.85	2.056987630302247
Cachiyuyo	1/13/2022 9:00	640.958	4.878371741713888
Illapel	1/13/2022 9:00	576.05	4.324400069265583
Romeral	1/13/2022 9:00	415.258	3.2293890153073352
Cachiyuyo	1/13/2022 10:00	815.917	5.750280939155837
Illapel	1/13/2022 10:00	855.925	5.667401275725875
Romeral	1/13/2022 10:00	867.775	5.768762172436899
Cachiyuyo	1/13/2022 11:00	947.75	7.752748419809545
Illapel	1/13/2022 11:00	941.75	7.820472968860747
Romeral	1/13/2022 11:00	950.333	6.5165432981322144
Cachiyuyo	1/13/2022 12:00	222.87926178891365	0.8676733792690703
Illapel	1/13/2022 12:00	994	8.373329126518367
Romeral	1/13/2022 12:00	987.875	8.180132055086242
Cachiyuyo	1/13/2022 13:00	1013	8.241974467316897
Illapel	1/13/2022 13:00	984.167	8.257414502
Romeral	1/13/2022 13:00	600.342	3.8348612890286597
Cachiyuyo	1/13/2022 14:00	939.167	8.097916236031471
Illapel	1/13/2022 14:00	923.667	7.613074062151499
Romeral	1/13/2022 14:00	410.95	3.0325065241965063
Cachiyuyo	1/13/2022 15:00	819.058	5.961171085182932
Illapel	1/13/2022 15:00	815.125	6.497140791468265
Romeral	1/13/2022 15:00	417.608	2.723835597326776
Cachiyuyo	1/13/2022 16:00	659.142	5.463712540944451
Illapel	1/13/2022 16:00	635.942	5.0355670068905845
Romeral	1/13/2022 16:00	462.917	3.958158257011929
Cachiyuyo	1/13/2022 17:00	466	3.6837329029958132
Illapel	1/13/2022 17:00	434.242	4.261401580591418
Romeral	1/13/2022 17:00	446.442	2.4965666266726085
Cachiyuyo	1/13/2022 18:00	232.775	0.9463347699905162
Illapel	1/13/2022 18:00	222.2	1.6722297339936119
Romeral	1/13/2022 18:00	208.883	2.134594125733146
Cachiyuyo	1/13/2022 19:00	28.844	1.1179226331278187
Illapel	1/13/2022 19:00	46.757	0.047490221720565606
Romeral	1/13/2022 19:00	35.307	0
Cachiyuyo	1/13/2022 20:00	167	1.892476608993123
Illapel	1/13/2022 20:00	47	0.5868398692010764
Romeral	1/13/2022 20:00	0	0
Cachiyuyo	1/13/2022 21:00	0	0
Illapel	1/13/2022 21:00	0	0
Romeral	1/13/2022 21:00	0	0
Cachiyuyo	1/13/2022 22:00	0	0
Illapel	1/13/2022 22:00	0	0
Romeral	1/13/2022 22:00	0	0
Cachiyuyo	1/13/2022 23:00	0	0
Illapel	1/13/2022 23:00	0	0
Romeral	1/13/2022 23:00	0	0
Cachiyuyo	1/14/2022 0:00	0	0
Illapel	1/14/2022 0:00	0	0
Romeral	1/14/2022 0:00	0	0
Cachiyuyo	1/14/2022 1:00	0	0
Illapel	1/14/2022 1:00	0	0
Romeral	1/14/2022 1:00	0	0
Cachiyuyo	1/14/2022 2:00	0	0
Illapel	1/14/2022 2:00	0	0
Romeral	1/14/2022 2:00	0	0
Cachiyuyo	1/14/2022 3:00	0	0
Illapel	1/14/2022 3:00	0	0
Romeral	1/14/2022 3:00	0	0
Cachiyuyo	1/14/2022 4:00	0	0
Illapel	1/14/2022 4:00	0	0
Romeral	1/14/2022 4:00	0	0
Cachiyuyo	1/14/2022 5:00	298	1.9330185101226127
Illapel	1/14/2022 5:00	415	3.906295330523215
Romeral	1/14/2022 5:00	0	0
Cachiyuyo	1/14/2022 6:00	33.028	0
Illapel	1/14/2022 6:00	60.586	0.3439549339701551
Romeral	1/14/2022 6:00	36.368	0.8837150217878491
Cachiyuyo	1/14/2022 7:00	204.025	1.4760558064697966
Illapel	1/14/2022 7:00	256.275	1.190544817383156
Romeral	1/14/2022 7:00	224.808	1.206705911038519
Cachiyuyo	1/14/2022 8:00	483.108	4.053619143107877
Illapel	1/14/2022 8:00	490.575	2.899974244092827
Romeral	1/14/2022 8:00	429.108	4.070847786724145
Cachiyuyo	1/14/2022 9:00	607.425	5.462104845
Illapel	1/14/2022 9:00	704.808	5.691406407707095
Romeral	1/14/2022 9:00	583.242	4.029695327543058
Cachiyuyo	1/14/2022 10:00	823.617	6.498673075348509
Illapel	1/14/2022 10:00	846.075	7.378238141
Romeral	1/14/2022 10:00	665.608	4.754531550585061
Cachiyuyo	1/14/2022 11:00	935.583	7.078343956168375
Illapel	1/14/2022 11:00	933.917	6.626151981
Romeral	1/14/2022 11:00	715.65	5.839990184656258
Cachiyuyo	1/14/2022 12:00	996.25	8.637665538277416
Illapel	1/14/2022 12:00	1004.5	8.412091884005433
Romeral	1/14/2022 12:00	222.87926178891365	2.0115590455098484
Cachiyuyo	1/14/2022 13:00	960.217	8.140352548724536
Illapel	1/14/2022 13:00	222.87926178891365	2.5295017217192415
Romeral	1/14/2022 13:00	979	6.736009317657199
Cachiyuyo	1/14/2022 14:00	639.867	4.894928154562821
Illapel	1/14/2022 14:00	945.5	6.303816267
Romeral	1/14/2022 14:00	932.475	7.833627682882906
Cachiyuyo	1/14/2022 15:00	618.842	4.628252883
Illapel	1/14/2022 15:00	816.033	5.282618774914251
Romeral	1/14/2022 15:00	665.142	5.55436541
Cachiyuyo	1/14/2022 16:00	297.225	1.8846736206685835
Illapel	1/14/2022 16:00	597.125	4.776058159353043
Romeral	1/14/2022 16:00	581.642	3.611235538831435
Cachiyuyo	1/14/2022 17:00	175.108	1.845776432431533
Illapel	1/14/2022 17:00	405.258	2.2355275301593522
Romeral	1/14/2022 17:00	297.6	2.894828496114246
Cachiyuyo	1/14/2022 18:00	94.531	0
Illapel	1/14/2022 18:00	265.742	2.2867441955145296
Romeral	1/14/2022 18:00	123.418	0.9138039742492661
Cachiyuyo	1/14/2022 19:00	21.446	0.23019701004724266
Illapel	1/14/2022 19:00	52.791	0.5805618347319319
Romeral	1/14/2022 19:00	29.911	0.5659663088878921
Cachiyuyo	1/14/2022 20:00	698	6.095923861940864
Illapel	1/14/2022 20:00	1.008	0
Romeral	1/14/2022 20:00	322	1.7448510889329416
Cachiyuyo	1/14/2022 21:00	0	0
Illapel	1/14/2022 21:00	0	0
Romeral	1/14/2022 21:00	0	0
Cachiyuyo	1/14/2022 22:00	0	0
Illapel	1/14/2022 22:00	0	0
Romeral	1/14/2022 22:00	0	0
Cachiyuyo	1/14/2022 23:00	0	0
Illapel	1/14/2022 23:00	0	0
Romeral	1/14/2022 23:00	0	0
Cachiyuyo	1/15/2022 0:00	0	0
Illapel	1/15/2022 0:00	0	0
Romeral	1/15/2022 0:00	0	0
Cachiyuyo	1/15/2022 1:00	0	0
Illapel	1/15/2022 1:00	0	0
Romeral	1/15/2022 1:00	0	0
Cachiyuyo	1/15/2022 2:00	0	0
Illapel	1/15/2022 2:00	0	0
Romeral	1/15/2022 2:00	0	0
Cachiyuyo	1/15/2022 3:00	0	0
Illapel	1/15/2022 3:00	0	0
Romeral	1/15/2022 3:00	0	0
Cachiyuyo	1/15/2022 4:00	0	0
Illapel	1/15/2022 4:00	0	0
Romeral	1/15/2022 4:00	0	0
Cachiyuyo	1/15/2022 5:00	116	1.0401639024728175
Illapel	1/15/2022 5:00	0.69	0
Romeral	1/15/2022 5:00	13	0
Cachiyuyo	1/15/2022 6:00	22.16	0.7692608008381224
Illapel	1/15/2022 6:00	9.268	0
Romeral	1/15/2022 6:00	14.535	0.23258250215757348
Cachiyuyo	1/15/2022 7:00	99.013	1.4769239916934132
Illapel	1/15/2022 7:00	70.365	0.581255641
Romeral	1/15/2022 7:00	60.498	1.292478015054958
Cachiyuyo	1/15/2022 8:00	305.433	1.914087245326453
Illapel	1/15/2022 8:00	265.7	1.481119185792288
Romeral	1/15/2022 8:00	184.808	2.188829488959245
Cachiyuyo	1/15/2022 9:00	483.075	4.537169389526706
Illapel	1/15/2022 9:00	636.067	4.4419119915117955
Romeral	1/15/2022 9:00	380.767	3.7495684859234264
Cachiyuyo	1/15/2022 10:00	757.083	5.620490552452019
Illapel	1/15/2022 10:00	874.35	7.099333711771236
Romeral	1/15/2022 10:00	378.892	2.337537350869123
Cachiyuyo	1/15/2022 11:00	927.333	7.221559070247346
Illapel	1/15/2022 11:00	947.667	6.610592626985286
Romeral	1/15/2022 11:00	312.8	2.0122511363174596
Cachiyuyo	1/15/2022 12:00	990.667	7.748831252625932
Illapel	1/15/2022 12:00	997.083	7.035364799536872
Romeral	1/15/2022 12:00	451.175	3.688341255253638
Cachiyuyo	1/15/2022 13:00	992.583	7.1886217692485985
Illapel	1/15/2022 13:00	951.667	7.2970636183961854
Romeral	1/15/2022 13:00	979.542	7.128526409128762
Cachiyuyo	1/15/2022 14:00	932.25	7.597622466399342
Illapel	1/15/2022 14:00	929.417	7.556088265868773
Romeral	1/15/2022 14:00	962.667	7.798132611830958
Cachiyuyo	1/15/2022 15:00	809.875	6.749085299505645
Illapel	1/15/2022 15:00	820.767	6.758768447334472
Romeral	1/15/2022 15:00	874.35	6.3945233890092625
Cachiyuyo	1/15/2022 16:00	638.1	4.2645940864542755
Illapel	1/15/2022 16:00	641.45	5.758292772675491
Romeral	1/15/2022 16:00	656.967	5.252364881
Cachiyuyo	1/15/2022 17:00	433.258	2.5511495522026877
Illapel	1/15/2022 17:00	431.883	4.203874389
Romeral	1/15/2022 17:00	295.15	3.2098576652608903
Cachiyuyo	1/15/2022 18:00	222.917	1.979969347039022
Illapel	1/15/2022 18:00	223.792	0.9883760215317727
Romeral	1/15/2022 18:00	76.988	1.449666147987037
Cachiyuyo	1/15/2022 19:00	30.273	1.0574410160516239
Illapel	1/15/2022 19:00	45.224	0
Romeral	1/15/2022 19:00	18.227	0
Cachiyuyo	1/15/2022 20:00	149	1.0309988687276501
Illapel	1/15/2022 20:00	97	0.9539264045457649
Romeral	1/15/2022 20:00	11	0
Cachiyuyo	1/15/2022 21:00	0	0
Illapel	1/15/2022 21:00	0	0
Romeral	1/15/2022 21:00	0	0
Cachiyuyo	1/15/2022 22:00	0	0
Illapel	1/15/2022 22:00	0	0
Romeral	1/15/2022 22:00	0	0
Cachiyuyo	1/15/2022 23:00	0	0
Illapel	1/15/2022 23:00	0	0
Romeral	1/15/2022 23:00	0	0
Cachiyuyo	1/16/2022 0:00	0	0
Illapel	1/16/2022 0:00	0	0
Romeral	1/16/2022 0:00	0	0
Cachiyuyo	1/16/2022 1:00	0	0
Illapel	1/16/2022 1:00	0	0
Romeral	1/16/2022 1:00	0	0
Cachiyuyo	1/16/2022 2:00	0	0
Illapel	1/16/2022 2:00	0	0
Romeral	1/16/2022 2:00	0	0
Cachiyuyo	1/16/2022 3:00	0	0
Illapel	1/16/2022 3:00	0	0
Romeral	1/16/2022 3:00	0	0
Cachiyuyo	1/16/2022 4:00	0	0
Illapel	1/16/2022 4:00	0	0
Romeral	1/16/2022 4:00	0	0
Cachiyuyo	1/16/2022 5:00	137	1.9666444704576052
Illapel	1/16/2022 5:00	54	0
Romeral	1/16/2022 5:00	0	0
Cachiyuyo	1/16/2022 6:00	33.147	0.098823831
Illapel	1/16/2022 6:00	11.168	0
Romeral	1/16/2022 6:00	17.627	0.2585241959731678
Cachiyuyo	1/16/2022 7:00	216.675	1.0664104213615604
Illapel	1/16/2022 7:00	46.936	1.1352791059676335
Romeral	1/16/2022 7:00	107.325	1.2586448192356663
Cachiyuyo	1/16/2022 8:00	430.333	4.155479849446318
Illapel	1/16/2022 8:00	108.962	0
Romeral	1/16/2022 8:00	207.042	1.8585139742722834
Cachiyuyo	1/16/2022 9:00	632.892	5.838512731266645
Illapel	1/16/2022 9:00	165.25	2.094255773015943
Romeral	1/16/2022 9:00	241.533	1.697009344344213
Cachiyuyo	1/16/2022 10:00	800.892	6.591015272311886
Illapel	1/16/2022 10:00	246.183	2.539900452681396
Romeral	1/16/2022 10:00	452.725	4.026000395841424
Cachiyuyo	1/16/2022 11:00	930.333	7.603824890968712
Illapel	1/16/2022 11:00	335.283	2.3672897270252498
Romeral	1/16/2022 11:00	508.242	3.8421959859462453
Cachiyuyo	1/16/2022 12:00	1033	8.004974231289067
Illapel	1/16/2022 12:00	351.967	2.468767288921783
Romeral	1/16/2022 12:00	658.6	5.911638525419933
Cachiyuyo	1/16/2022 13:00	949.1	7.990992822930945
Illapel	1/16/2022 13:00	385.683	3.884090232597762
Romeral	1/16/2022 13:00	594.65	4.485248717884598
Cachiyuyo	1/16/2022 14:00	981	6.632162382
Illapel	1/16/2022 14:00	336.5	2.0894707119745837
Romeral	1/16/2022 14:00	792.158	6.406868672746865
Cachiyuyo	1/16/2022 15:00	845.192	7.268052541998878
Illapel	1/16/2022 15:00	223.642	2.696859683374332
Romeral	1/16/2022 15:00	757.133	6.329714198346774
Cachiyuyo	1/16/2022 16:00	668.167	4.947447407797525
Illapel	1/16/2022 16:00	227.108	2.115204371858012
Romeral	1/16/2022 16:00	760.258	6.3576825560210395
Cachiyuyo	1/16/2022 17:00	467.467	3.5360581339694948
Illapel	1/16/2022 17:00	414.825	3.8735200325095143
Romeral	1/16/2022 17:00	452.042	2.8281903772174655
Cachiyuyo	1/16/2022 18:00	249.867	2.555252083468714
Illapel	1/16/2022 18:00	216.698	1.1797387854682178
Romeral	1/16/2022 18:00	204.142	0.674541855
Cachiyuyo	1/16/2022 19:00	35.086	0.27283122414743555
Illapel	1/16/2022 19:00	29.595	0
Romeral	1/16/2022 19:00	35.413	0.15073763700218534
Cachiyuyo	1/16/2022 20:00	142	0.163476253
Illapel	1/16/2022 20:00	0.01	0.097748115
Romeral	1/16/2022 20:00	0	0
Cachiyuyo	1/16/2022 21:00	0	0
Illapel	1/16/2022 21:00	0	0
Romeral	1/16/2022 21:00	0	0
Cachiyuyo	1/16/2022 22:00	0	0
Illapel	1/16/2022 22:00	0	0
Romeral	1/16/2022 22:00	0	0
Cachiyuyo	1/16/2022 23:00	0	0
Illapel	1/16/2022 23:00	0	0
Romeral	1/16/2022 23:00	0	0
Cachiyuyo	1/17/2022 0:00	0	0
Illapel	1/17/2022 0:00	0	0
Romeral	1/17/2022 0:00	0	0
Cachiyuyo	1/17/2022 1:00	0	0
Illapel	1/17/2022 1:00	0	0
Romeral	1/17/2022 1:00	0	0
Cachiyuyo	1/17/2022 2:00	0	0
Illapel	1/17/2022 2:00	0	0
Romeral	1/17/2022 2:00	0	0
Cachiyuyo	1/17/2022 3:00	0	0
Illapel	1/17/2022 3:00	228	2.6652471507440585
Romeral	1/17/2022 3:00	0	0
Cachiyuyo	1/17/2022 4:00	0	0
Illapel	1/17/2022 4:00	796	5.866159781
Romeral	1/17/2022 4:00	0	0
Cachiyuyo	1/17/2022 5:00	146	1.910148363931733
Illapel	1/17/2022 5:00	0.33	0.5968023377677436
Romeral	1/17/2022 5:00	0	0
Cachiyuyo	1/17/2022 6:00	41.933	0.17368385616470156
Illapel	1/17/2022 6:00	12.272	0
Romeral	1/17/2022 6:00	41.216	0.7833448557848466
Cachiyuyo	1/17/2022 7:00	229.167	1.5755309213897148
Illapel	1/17/2022 7:00	59.103	0.48073184489068527
Romeral	1/17/2022 7:00	230.708	2.7643354404150253
Cachiyuyo	1/17/2022 8:00	447.967	4.0598488334360905
Illapel	1/17/2022 8:00	139.567	1.332687965847004
Romeral	1/17/2022 8:00	463.367	3.8501131249645644
Cachiyuyo	1/17/2022 9:00	658.717	5.100358521801144
Illapel	1/17/2022 9:00	380.908	3.892113533299983
Romeral	1/17/2022 9:00	681.892	4.615331869383251
Cachiyuyo	1/17/2022 10:00	836.958	7.298130388180965
Illapel	1/17/2022 10:00	667.217	5.092551496836981
Romeral	1/17/2022 10:00	850.975	7.461392615909453
Cachiyuyo	1/17/2022 11:00	971.083	8.057259915834955
Illapel	1/17/2022 11:00	882.442	6.581225415342043
Romeral	1/17/2022 11:00	955.667	8.066104554778189
Cachiyuyo	1/17/2022 12:00	1029.5	8.574437386179953
Illapel	1/17/2022 12:00	1036.75	8.306326012
Romeral	1/17/2022 12:00	1009.25	8.437612321996703
Cachiyuyo	1/17/2022 13:00	222.87926178891365	2.548498519086907
Illapel	1/17/2022 13:00	222.87926178891365	1.2566027768589432
Romeral	1/17/2022 13:00	990.25	7.607082931274579
Cachiyuyo	1/17/2022 14:00	970.833	7.651444471574239
Illapel	1/17/2022 14:00	961.583	8.13808562
Romeral	1/17/2022 14:00	958.917	8.123013745025519
Cachiyuyo	1/17/2022 15:00	838.992	6.9520551631773575
Illapel	1/17/2022 15:00	855.75	7.123430517533145
Romeral	1/17/2022 15:00	890.417	6.2542178190671756
Cachiyuyo	1/17/2022 16:00	662	5.466600458482491
Illapel	1/17/2022 16:00	671.017	4.396969288462526
Romeral	1/17/2022 16:00	713.767	5.901463046384558
Cachiyuyo	1/17/2022 17:00	453.25	3.3576864484534683
Illapel	1/17/2022 17:00	462.508	4.335966082514205
Romeral	1/17/2022 17:00	459.258	3.7965133072352613
Cachiyuyo	1/17/2022 18:00	234.683	1.385291630321007
Illapel	1/17/2022 18:00	238.108	1.2405680252977334
Romeral	1/17/2022 18:00	209.8	1.894115561303397
Cachiyuyo	1/17/2022 19:00	31.841	0.8369315245255764
Illapel	1/17/2022 19:00	49.293	1.3703225913688124
Romeral	1/17/2022 19:00	34.434	0.8703149491633322
Cachiyuyo	1/17/2022 20:00	128	0.5010232084473418
Illapel	1/17/2022 20:00	0	0
Romeral	1/17/2022 20:00	0	0
Cachiyuyo	1/17/2022 21:00	0	0
Illapel	1/17/2022 21:00	0	0
Romeral	1/17/2022 21:00	0	0
Cachiyuyo	1/17/2022 22:00	0	0
Illapel	1/17/2022 22:00	0	0
Romeral	1/17/2022 22:00	0	0
Cachiyuyo	1/17/2022 23:00	0	0
Illapel	1/17/2022 23:00	0	0
Romeral	1/17/2022 23:00	0	0
Cachiyuyo	1/18/2022 0:00	0	0
Illapel	1/18/2022 0:00	0	0
Romeral	1/18/2022 0:00	0	0
Cachiyuyo	1/18/2022 1:00	0	0
Illapel	1/18/2022 1:00	0	0
Romeral	1/18/2022 1:00	0	0
Cachiyuyo	1/18/2022 2:00	0	0
Illapel	1/18/2022 2:00	0	0
Romeral	1/18/2022 2:00	0	0
Cachiyuyo	1/18/2022 3:00	0	0
Illapel	1/18/2022 3:00	0	0
Romeral	1/18/2022 3:00	0	0
Cachiyuyo	1/18/2022 4:00	0	0
Illapel	1/18/2022 4:00	0	0
Romeral	1/18/2022 4:00	0	0
Cachiyuyo	1/18/2022 5:00	116	0.13829444198972285
Illapel	1/18/2022 5:00	33	0.118875867
Romeral	1/18/2022 5:00	0	0
Cachiyuyo	1/18/2022 6:00	37.676	0.7388026376344836
Illapel	1/18/2022 6:00	45.879	0
Romeral	1/18/2022 6:00	37.223	0.6679601846518486
Cachiyuyo	1/18/2022 7:00	221.425	1.4928310212036158
Illapel	1/18/2022 7:00	265.158	3.0319454627299356
Romeral	1/18/2022 7:00	222.233	2.615973921340154
Cachiyuyo	1/18/2022 8:00	435.017	2.930764437949671
Illapel	1/18/2022 8:00	502.917	3.3601647475287764
Romeral	1/18/2022 8:00	452.025	4.193871269088808
Cachiyuyo	1/18/2022 9:00	640.883	4.861931645633719
Illapel	1/18/2022 9:00	716.467	4.771953954322416
Romeral	1/18/2022 9:00	667.733	5.870932602213476
Cachiyuyo	1/18/2022 10:00	819.65	6.792883944105853
Illapel	1/18/2022 10:00	880.667	7.334562849476246
Romeral	1/18/2022 10:00	836.108	5.4745247518657525
Cachiyuyo	1/18/2022 11:00	945.5	7.258926116750328
Illapel	1/18/2022 11:00	964.917	6.639927006916755
Romeral	1/18/2022 11:00	941.167	6.464295794196298
Cachiyuyo	1/18/2022 12:00	222.87926178891365	1.6821194491224551
Illapel	1/18/2022 12:00	222.87926178891365	1.6685536495477966
Romeral	1/18/2022 12:00	996.417	7.781600029649814
Cachiyuyo	1/18/2022 13:00	1018.5	7.053316088879838
Illapel	1/18/2022 13:00	1021.25	7.654352112067336
Romeral	1/18/2022 13:00	976.583	7.890115516294078
Cachiyuyo	1/18/2022 14:00	970.167	7.817562979437023
Illapel	1/18/2022 14:00	965.183	7.4101924465518865
Romeral	1/18/2022 14:00	947.5	7.676395828011872
Cachiyuyo	1/18/2022 15:00	839.392	6.673449256832175
Illapel	1/18/2022 15:00	858.692	5.769044409
Romeral	1/18/2022 15:00	881.667	7.736901513441325
Cachiyuyo	1/18/2022 16:00	665.067	5.162886397
Illapel	1/18/2022 16:00	670.525	5.546556237207314
Romeral	1/18/2022 16:00	714.358	4.803096596572682
Cachiyuyo	1/18/2022 17:00	462.925	3.172495564564142
Illapel	1/18/2022 17:00	461.567	3.5172878600232527
Romeral	1/18/2022 17:00	462.433	2.6529614244480992
Cachiyuyo	1/18/2022 18:00	243.592	1.1866420044391397
Illapel	1/18/2022 18:00	240.025	2.729382721573423
Romeral	1/18/2022 18:00	211.658	1.7493980246449004
Cachiyuyo	1/18/2022 19:00	37.12	0.7302844831229411
Illapel	1/18/2022 19:00	52.185	0.7679760390921574
Romeral	1/18/2022 19:00	35.94	0.2918679816286902
Cachiyuyo	1/18/2022 20:00	131	1.4337377551816266
Illapel	1/18/2022 20:00	0	0
Romeral	1/18/2022 20:00	0	0
Cachiyuyo	1/18/2022 21:00	0	0
Illapel	1/18/2022 21:00	0	0
Romeral	1/18/2022 21:00	0	0
Cachiyuyo	1/18/2022 22:00	0	0
Illapel	1/18/2022 22:00	0	0
Romeral	1/18/2022 22:00	0	0
Cachiyuyo	1/18/2022 23:00	0	0
Illapel	1/18/2022 23:00	0	0
Romeral	1/18/2022 23:00	0	0
Cachiyuyo	1/19/2022 0:00	0	0
Illapel	1/19/2022 0:00	0	0
Romeral	1/19/2022 0:00	0	0
Cachiyuyo	1/19/2022 1:00	0	0
Illapel	1/19/2022 1:00	0	0
Romeral	1/19/2022 1:00	0	0
Cachiyuyo	1/19/2022 2:00	0	0
Illapel	1/19/2022 2:00	0	0
Romeral	1/19/2022 2:00	0	0
Cachiyuyo	1/19/2022 3:00	0	0
Illapel	1/19/2022 3:00	0	0
Romeral	1/19/2022 3:00	0	0
Cachiyuyo	1/19/2022 4:00	0	0
Illapel	1/19/2022 4:00	0	0
Romeral	1/19/2022 4:00	0	0
Cachiyuyo	1/19/2022 5:00	0	0
Illapel	1/19/2022 5:00	17	0
Romeral	1/19/2022 5:00	0	0
Cachiyuyo	1/19/2022 6:00	26.151	1.0316279633315688
Illapel	1/19/2022 6:00	46.319	1.3363735893104947
Romeral	1/19/2022 6:00	21.312	0.5509599700751203
Cachiyuyo	1/19/2022 7:00	172.678	1.0526656739334463
Illapel	1/19/2022 7:00	274.533	2.972181383520094
Romeral	1/19/2022 7:00	231.733	1.1380147113753243
Cachiyuyo	1/19/2022 8:00	410.467	3.5327449118523297
Illapel	1/19/2022 8:00	405.1	3.2585068388697023
Romeral	1/19/2022 8:00	358.7	1.8629071688807932
Cachiyuyo	1/19/2022 9:00	639.483	5.798484044561104
Illapel	1/19/2022 9:00	725.767	5.545905862005705
Romeral	1/19/2022 9:00	638.85	4.472299375174353
Cachiyuyo	1/19/2022 10:00	836.083	6.033719670098356
Illapel	1/19/2022 10:00	887.25	7.523221886843263
Romeral	1/19/2022 10:00	850.883	7.510850863464235
Cachiyuyo	1/19/2022 11:00	964.667	8.274861951295279
Illapel	1/19/2022 11:00	973.417	7.410965946343778
Romeral	1/19/2022 11:00	960.667	7.490129571540123
Cachiyuyo	1/19/2022 12:00	222.87926178891365	2.0976618738281836
Illapel	1/19/2022 12:00	222.87926178891365	1.4351352424444495
Romeral	1/19/2022 12:00	1013	8.582517162551484
Cachiyuyo	1/19/2022 13:00	1025.5	8.020916585556767
Illapel	1/19/2022 13:00	222.87926178891365	0.7446338965684094
Romeral	1/19/2022 13:00	994	8.528230066323474
Cachiyuyo	1/19/2022 14:00	965.333	7.711798119
Illapel	1/19/2022 14:00	972.083	7.661527509526513
Romeral	1/19/2022 14:00	960.917	7.825121884930167
Cachiyuyo	1/19/2022 15:00	838.117	5.7441292184909045
Illapel	1/19/2022 15:00	863.7	5.848753509953794
Romeral	1/19/2022 15:00	890.167	6.598303858072185
Cachiyuyo	1/19/2022 16:00	658.175	4.083772761
Illapel	1/19/2022 16:00	677.45	4.236354422200682
Romeral	1/19/2022 16:00	713.508	4.835138462513084
Cachiyuyo	1/19/2022 17:00	451.767	3.101792543227411
Illapel	1/19/2022 17:00	469.108	4.248461623986062
Romeral	1/19/2022 17:00	460.55	3.7984936924517028
Cachiyuyo	1/19/2022 18:00	235.067	2.5385094294960644
Illapel	1/19/2022 18:00	244.558	1.4265846704183438
Romeral	1/19/2022 18:00	209.133	1.203882698799194
Cachiyuyo	1/19/2022 19:00	35.014	0
Illapel	1/19/2022 19:00	51.481	0
Romeral	1/19/2022 19:00	34.655	0.7050036426986057
Cachiyuyo	1/19/2022 20:00	118	0.018203258865108096
Illapel	1/19/2022 20:00	0	0
Romeral	1/19/2022 20:00	0	0
Cachiyuyo	1/19/2022 21:00	0	0
Illapel	1/19/2022 21:00	0	0
Romeral	1/19/2022 21:00	0	0
Cachiyuyo	1/19/2022 22:00	0	0
Illapel	1/19/2022 22:00	0	0
Romeral	1/19/2022 22:00	0	0
Cachiyuyo	1/19/2022 23:00	0	0
Illapel	1/19/2022 23:00	0	0
Romeral	1/19/2022 23:00	0	0
Cachiyuyo	1/20/2022 0:00	0	0
Illapel	1/20/2022 0:00	0	0
Romeral	1/20/2022 0:00	0	0
Cachiyuyo	1/20/2022 1:00	0	0
Illapel	1/20/2022 1:00	0	0
Romeral	1/20/2022 1:00	0	0
Cachiyuyo	1/20/2022 2:00	0	0
Illapel	1/20/2022 2:00	0	0
Romeral	1/20/2022 2:00	0	0
Cachiyuyo	1/20/2022 3:00	0	0
Illapel	1/20/2022 3:00	0	0
Romeral	1/20/2022 3:00	0	0
Cachiyuyo	1/20/2022 4:00	0	0
Illapel	1/20/2022 4:00	0	0
Romeral	1/20/2022 4:00	0	0
Cachiyuyo	1/20/2022 5:00	92	0.4983864355299621
Illapel	1/20/2022 5:00	3	0
Romeral	1/20/2022 5:00	0	0
Cachiyuyo	1/20/2022 6:00	38.515	0.6727245845304906
Illapel	1/20/2022 6:00	26.395	0
Romeral	1/20/2022 6:00	35.524	0
Cachiyuyo	1/20/2022 7:00	219.25	1.4701507338008772
Illapel	1/20/2022 7:00	171.398	0.8887611426598205
Romeral	1/20/2022 7:00	221.083	1.3728790150182866
Cachiyuyo	1/20/2022 8:00	433.542	4.0346580531389264
Illapel	1/20/2022 8:00	497.65	4.588833077765596
Romeral	1/20/2022 8:00	451.442	2.568949265478846
Cachiyuyo	1/20/2022 9:00	641.433	4.295629362800204
Illapel	1/20/2022 9:00	714.992	5.211104026255727
Romeral	1/20/2022 9:00	662.217	4.512002307518039
Cachiyuyo	1/20/2022 10:00	820.067	6.157701819566636
Illapel	1/20/2022 10:00	875.333	6.2185061648586295
Romeral	1/20/2022 10:00	834.733	7.329600099656637
Cachiyuyo	1/20/2022 11:00	953.083	7.209711062323062
Illapel	1/20/2022 11:00	964.5	6.755558749408857
Romeral	1/20/2022 11:00	943.583	6.273985284822764
Cachiyuyo	1/20/2022 12:00	222.87926178891365	2.0221549048514453
Illapel	1/20/2022 12:00	1028.75	8.210304615856625
Romeral	1/20/2022 12:00	997.333	8.067389033475841
Cachiyuyo	1/20/2022 13:00	1021.75	8.538414346623739
Illapel	1/20/2022 13:00	222.87926178891365	1.306948291647393
Romeral	1/20/2022 13:00	981.333	7.178696475715794
Cachiyuyo	1/20/2022 14:00	961.417	7.871925790675114
Illapel	1/20/2022 14:00	932.525	7.37756308
Romeral	1/20/2022 14:00	949.167	7.561338648203743
Cachiyuyo	1/20/2022 15:00	840.625	5.513836431670648
Illapel	1/20/2022 15:00	730.308	6.335910711625232
Romeral	1/20/2022 15:00	881.833	6.486993509080988
Cachiyuyo	1/20/2022 16:00	668.667	5.382417580977483
Illapel	1/20/2022 16:00	573.008	5.037241361207638
Romeral	1/20/2022 16:00	717.042	5.496086806551389
Cachiyuyo	1/20/2022 17:00	462.942	3.9718473195273782
Illapel	1/20/2022 17:00	466.767	4.350588207756666
Romeral	1/20/2022 17:00	467.9	3.069255387190137
Cachiyuyo	1/20/2022 18:00	241.4	2.1848839582571515
Illapel	1/20/2022 18:00	242.883	1.9971078839060992
Romeral	1/20/2022 18:00	216.55	1.6621803792812342
Cachiyuyo	1/20/2022 19:00	34.81	0.13049880574229822
Illapel	1/20/2022 19:00	54.296	0
Romeral	1/20/2022 19:00	33.025	0.24183068818707731
Cachiyuyo	1/20/2022 20:00	118	1.7088137338175433
Illapel	1/20/2022 20:00	0	0
Romeral	1/20/2022 20:00	0	0
Cachiyuyo	1/20/2022 21:00	0	0
Illapel	1/20/2022 21:00	0	0
Romeral	1/20/2022 21:00	0	0
Cachiyuyo	1/20/2022 22:00	0	0
Illapel	1/20/2022 22:00	0	0
Romeral	1/20/2022 22:00	0	0
Cachiyuyo	1/20/2022 23:00	0	0
Illapel	1/20/2022 23:00	0	0
Romeral	1/20/2022 23:00	0	0
Cachiyuyo	1/21/2022 0:00	0	0
Illapel	1/21/2022 0:00	0	0
Romeral	1/21/2022 0:00	0	0
Cachiyuyo	1/21/2022 1:00	0	0
Illapel	1/21/2022 1:00	0	0
Romeral	1/21/2022 1:00	0	0
Cachiyuyo	1/21/2022 2:00	0	0
Illapel	1/21/2022 2:00	0	0
Romeral	1/21/2022 2:00	0	0
Cachiyuyo	1/21/2022 3:00	0	0
Illapel	1/21/2022 3:00	0	0
Romeral	1/21/2022 3:00	0	0
Cachiyuyo	1/21/2022 4:00	0	0
Illapel	1/21/2022 4:00	0	0
Romeral	1/21/2022 4:00	0	0
Cachiyuyo	1/21/2022 5:00	76	1.3938671297902268
Illapel	1/21/2022 5:00	1	0
Romeral	1/21/2022 5:00	0	0
Cachiyuyo	1/21/2022 6:00	38.155	0.7392688393786468
Illapel	1/21/2022 6:00	41.814	0.6247179638915343
Romeral	1/21/2022 6:00	33.33	0.689479931
Cachiyuyo	1/21/2022 7:00	221.358	2.6084250317962887
Illapel	1/21/2022 7:00	261.892	2.603736008890056
Romeral	1/21/2022 7:00	223.483	1.6169470003373583
Cachiyuyo	1/21/2022 8:00	436.617	2.743142951107287
Illapel	1/21/2022 8:00	498.617	3.8657919511801357
Romeral	1/21/2022 8:00	461.417	4.521040392495118
Cachiyuyo	1/21/2022 9:00	646.842	4.7323609727054405
Illapel	1/21/2022 9:00	710.558	6.319728352627937
Romeral	1/21/2022 9:00	686.867	5.735500156488718
Cachiyuyo	1/21/2022 10:00	828.708	6.485623039117304
Illapel	1/21/2022 10:00	878.167	6.3819001597197085
Romeral	1/21/2022 10:00	862.583	7.17250224
Cachiyuyo	1/21/2022 11:00	960.417	7.6805053106752945
Illapel	1/21/2022 11:00	968.667	7.118798271514897
Romeral	1/21/2022 11:00	965.583	6.941138162932025
Cachiyuyo	1/21/2022 12:00	222.87926178891365	2.533216443321286
Illapel	1/21/2022 12:00	222.87926178891365	1.1075799777263544
Romeral	1/21/2022 12:00	1015.5	7.154395569676615
Cachiyuyo	1/21/2022 13:00	222.87926178891365	2.232977970806493
Illapel	1/21/2022 13:00	222.87926178891365	1.2141023227138443
Romeral	1/21/2022 13:00	222.87926178891365	0.791099312
Cachiyuyo	1/21/2022 14:00	969	7.465159687119362
Illapel	1/21/2022 14:00	971.5	6.9138692148489325
Romeral	1/21/2022 14:00	970.5	7.228114467139109
Cachiyuyo	1/21/2022 15:00	849.3	5.755452709193409
Illapel	1/21/2022 15:00	862.675	7.319760565282799
Romeral	1/21/2022 15:00	904.417	7.0505968319259935
Cachiyuyo	1/21/2022 16:00	679.708	4.732577673
Illapel	1/21/2022 16:00	677.325	4.308859033008463
Romeral	1/21/2022 16:00	733.35	5.617867739523623
Cachiyuyo	1/21/2022 17:00	474.425	3.0193424921025427
Illapel	1/21/2022 17:00	472.4	3.148342351446576
Romeral	1/21/2022 17:00	476.242	4.546809714584972
Cachiyuyo	1/21/2022 18:00	250.792	1.1682564922621914
Illapel	1/21/2022 18:00	248.992	2.6671934061683387
Romeral	1/21/2022 18:00	218.367	2.516734209721899
Cachiyuyo	1/21/2022 19:00	39.82	0
Illapel	1/21/2022 19:00	52.113	0
Romeral	1/21/2022 19:00	30.682	0
Cachiyuyo	1/21/2022 20:00	0.11	0
Illapel	1/21/2022 20:00	0	0
Romeral	1/21/2022 20:00	0	0
Cachiyuyo	1/21/2022 21:00	0	0
Illapel	1/21/2022 21:00	0	0
Romeral	1/21/2022 21:00	0	0
Cachiyuyo	1/21/2022 22:00	0	0
Illapel	1/21/2022 22:00	0	0
Romeral	1/21/2022 22:00	0	0
Cachiyuyo	1/21/2022 23:00	0	0
Illapel	1/21/2022 23:00	0	0
Romeral	1/21/2022 23:00	0	0
Cachiyuyo	1/22/2022 0:00	0	0
Illapel	1/22/2022 0:00	0	0
Romeral	1/22/2022 0:00	0	0
Cachiyuyo	1/22/2022 1:00	0	0
Illapel	1/22/2022 1:00	0	0
Romeral	1/22/2022 1:00	0	0
Cachiyuyo	1/22/2022 2:00	0	0
Illapel	1/22/2022 2:00	0	0
Romeral	1/22/2022 2:00	0	0
Cachiyuyo	1/22/2022 3:00	0	0
Illapel	1/22/2022 3:00	0	0
Romeral	1/22/2022 3:00	0	0
Cachiyuyo	1/22/2022 4:00	0	0
Illapel	1/22/2022 4:00	0	0
Romeral	1/22/2022 4:00	0	0
Cachiyuyo	1/22/2022 5:00	18	0.4068071274868258
Illapel	1/22/2022 5:00	0	0
Romeral	1/22/2022 5:00	0	0
Cachiyuyo	1/22/2022 6:00	37.525	0
Illapel	1/22/2022 6:00	41.643	1.0573897973621094
Romeral	1/22/2022 6:00	35.336	0.32568682481306377
Cachiyuyo	1/22/2022 7:00	228.333	2.380523617401786
Illapel	1/22/2022 7:00	270.892	2.127967278108363
Romeral	1/22/2022 7:00	238.9	1.9782589708160856
Cachiyuyo	1/22/2022 8:00	448.15	3.2436114862696934
Illapel	1/22/2022 8:00	501.05	4.166248593568891
Romeral	1/22/2022 8:00	475.708	3.8929420174046125
Cachiyuyo	1/22/2022 9:00	660.283	4.7230088464160955
Illapel	1/22/2022 9:00	693	5.953484251737013
Romeral	1/22/2022 9:00	693.567	6.245378830092669
Cachiyuyo	1/22/2022 10:00	840.667	6.323545166416631
Illapel	1/22/2022 10:00	869.408	7.193328132448871
Romeral	1/22/2022 10:00	868.033	6.868478912598324
Cachiyuyo	1/22/2022 11:00	976.25	7.027730400107038
Illapel	1/22/2022 11:00	983.167	8.216095797
Romeral	1/22/2022 11:00	972.667	6.998945147355368
Cachiyuyo	1/22/2022 12:00	222.87926178891365	1.2918057684194582
Illapel	1/22/2022 12:00	222.87926178891365	1.392468399963869
Romeral	1/22/2022 12:00	1022	8.713539902720264
Cachiyuyo	1/22/2022 13:00	222.87926178891365	1.939110081789034
Illapel	1/22/2022 13:00	222.87926178891365	1.3191490912189359
Romeral	1/22/2022 13:00	222.87926178891365	0.8049416883016904
Cachiyuyo	1/22/2022 14:00	989.5	7.5414542466341015
Illapel	1/22/2022 14:00	976.083	8.450745415712104
Romeral	1/22/2022 14:00	976.833	7.684583671192144
Cachiyuyo	1/22/2022 15:00	862.975	6.750209150011423
Illapel	1/22/2022 15:00	853.633	7.502085743313433
Romeral	1/22/2022 15:00	912.083	6.547267412998503
Cachiyuyo	1/22/2022 16:00	686.175	5.828776517229204
Illapel	1/22/2022 16:00	669.617	4.904887354666762
Romeral	1/22/2022 16:00	737.458	5.017274739089071
Cachiyuyo	1/22/2022 17:00	477.642	4.206053420257258
Illapel	1/22/2022 17:00	463	4.465058437194938
Romeral	1/22/2022 17:00	477.95	4.541235619605109
Cachiyuyo	1/22/2022 18:00	254.758	2.5158794897602563
Illapel	1/22/2022 18:00	243.025	1.0598289089159756
Romeral	1/22/2022 18:00	219.417	2.1060427427678636
Cachiyuyo	1/22/2022 19:00	41.024	0
Illapel	1/22/2022 19:00	51.104	0.7311279492372144
Romeral	1/22/2022 19:00	29.527	0
Cachiyuyo	1/22/2022 20:00	104	0.3742753450834342
Illapel	1/22/2022 20:00	0	0
Romeral	1/22/2022 20:00	0	0
Cachiyuyo	1/22/2022 21:00	0	0
Illapel	1/22/2022 21:00	0	0
Romeral	1/22/2022 21:00	0	0
Cachiyuyo	1/22/2022 22:00	0	0
Illapel	1/22/2022 22:00	0	0
Romeral	1/22/2022 22:00	0	0
Cachiyuyo	1/22/2022 23:00	0	0
Illapel	1/22/2022 23:00	0	0
Romeral	1/22/2022 23:00	0	0
Cachiyuyo	1/23/2022 0:00	0	0
Illapel	1/23/2022 0:00	0	0
Romeral	1/23/2022 0:00	0	0
Cachiyuyo	1/23/2022 1:00	0	0
Illapel	1/23/2022 1:00	0	0
Romeral	1/23/2022 1:00	0	0
Cachiyuyo	1/23/2022 2:00	0	0
Illapel	1/23/2022 2:00	0	0
Romeral	1/23/2022 2:00	0	0
Cachiyuyo	1/23/2022 3:00	0	0
Illapel	1/23/2022 3:00	0	0
Romeral	1/23/2022 3:00	0	0
Cachiyuyo	1/23/2022 4:00	0	0
Illapel	1/23/2022 4:00	0	0
Romeral	1/23/2022 4:00	0	0
Cachiyuyo	1/23/2022 5:00	3	0.30741474896125753
Illapel	1/23/2022 5:00	0	0
Romeral	1/23/2022 5:00	0	0
Cachiyuyo	1/23/2022 6:00	35.858	0
Illapel	1/23/2022 6:00	38.609	1.2429462842530108
Romeral	1/23/2022 6:00	32.457	0
Cachiyuyo	1/23/2022 7:00	225.05	2.615255200677679
Illapel	1/23/2022 7:00	258.067	2.4283170359076873
Romeral	1/23/2022 7:00	224.333	2.624452915769756
Cachiyuyo	1/23/2022 8:00	444.925	3.069913000855041
Illapel	1/23/2022 8:00	490.517	4.2831503516987794
Romeral	1/23/2022 8:00	465.158	4.188501645486544
Cachiyuyo	1/23/2022 9:00	657.433	5.139572279229914
Illapel	1/23/2022 9:00	695.008	6.112888082894781
Romeral	1/23/2022 9:00	680.208	6.184150271263951
Cachiyuyo	1/23/2022 10:00	838.342	6.0269125202974605
Illapel	1/23/2022 10:00	867.7	5.8830301982924835
Romeral	1/23/2022 10:00	849.45	7.056689667892611
Cachiyuyo	1/23/2022 11:00	970.083	7.0579807677852315
Illapel	1/23/2022 11:00	963.25	7.704267869088393
Romeral	1/23/2022 11:00	957.583	7.5116723899604585
Cachiyuyo	1/23/2022 12:00	1037.25	7.772571638313439
Illapel	1/23/2022 12:00	222.87926178891365	2.620166708001345
Romeral	1/23/2022 12:00	222.87926178891365	2.1521339911884967
Cachiyuyo	1/23/2022 13:00	222.87926178891365	1.2202704859836353
Illapel	1/23/2022 13:00	1005.5	6.958138501101303
Romeral	1/23/2022 13:00	993.583	7.543057240395227
Cachiyuyo	1/23/2022 14:00	992.917	6.867837369503323
Illapel	1/23/2022 14:00	953.583	6.794710330801904
Romeral	1/23/2022 14:00	965.5	7.882949705760344
Cachiyuyo	1/23/2022 15:00	840.508	6.172420118
Illapel	1/23/2022 15:00	827.692	6.046150959611367
Romeral	1/23/2022 15:00	900.667	6.748561582392463
Cachiyuyo	1/23/2022 16:00	672.375	5.655365312997746
Illapel	1/23/2022 16:00	658.05	6.036966622
Romeral	1/23/2022 16:00	725.067	5.534826039515307
Cachiyuyo	1/23/2022 17:00	486.817	3.0403320551150785
Illapel	1/23/2022 17:00	454.625	3.4780593294069324
Romeral	1/23/2022 17:00	461.667	3.216220728669723
Cachiyuyo	1/23/2022 18:00	272.183	2.722912653623895
Illapel	1/23/2022 18:00	235.308	2.5834725245647294
Romeral	1/23/2022 18:00	206.825	0.787938998
Cachiyuyo	1/23/2022 19:00	44.886	0.8398522772109308
Illapel	1/23/2022 19:00	47.148	0
Romeral	1/23/2022 19:00	39.413	0.49203050506254437
Cachiyuyo	1/23/2022 20:00	225	1.732254172964444
Illapel	1/23/2022 20:00	0	0
Romeral	1/23/2022 20:00	0	0
Cachiyuyo	1/23/2022 21:00	0	0
Illapel	1/23/2022 21:00	0	0
Romeral	1/23/2022 21:00	0	0
Cachiyuyo	1/23/2022 22:00	0	0
Illapel	1/23/2022 22:00	0	0
Romeral	1/23/2022 22:00	0	0
Cachiyuyo	1/23/2022 23:00	0	0
Illapel	1/23/2022 23:00	0	0
Romeral	1/23/2022 23:00	0	0
Cachiyuyo	1/24/2022 0:00	0	0
Illapel	1/24/2022 0:00	0	0
Romeral	1/24/2022 0:00	0	0
Cachiyuyo	1/24/2022 1:00	0	0
Illapel	1/24/2022 1:00	0	0
Romeral	1/24/2022 1:00	0	0
Cachiyuyo	1/24/2022 2:00	0	0
Illapel	1/24/2022 2:00	0	0
Romeral	1/24/2022 2:00	0	0
Cachiyuyo	1/24/2022 3:00	0	0
Illapel	1/24/2022 3:00	0	0
Romeral	1/24/2022 3:00	0	0
Cachiyuyo	1/24/2022 4:00	0	0
Illapel	1/24/2022 4:00	0	0
Romeral	1/24/2022 4:00	0	0
Cachiyuyo	1/24/2022 5:00	11	0
Illapel	1/24/2022 5:00	0	0
Romeral	1/24/2022 5:00	0	0
Cachiyuyo	1/24/2022 6:00	22.845	1.1005636911539982
Illapel	1/24/2022 6:00	34.418	0.3558412335452412
Romeral	1/24/2022 6:00	16.292	0
Cachiyuyo	1/24/2022 7:00	206.608	1.6522920155299017
Illapel	1/24/2022 7:00	244.325	0.9853936396204135
Romeral	1/24/2022 7:00	125.281	0.8292785991005258
Cachiyuyo	1/24/2022 8:00	426.917	3.7059404770461275
Illapel	1/24/2022 8:00	474.933	3.245292577495621
Romeral	1/24/2022 8:00	330.517	2.007566534396789
Cachiyuyo	1/24/2022 9:00	637.667	4.234720455460563
Illapel	1/24/2022 9:00	677.958	5.947485598375658
Romeral	1/24/2022 9:00	670.167	5.022057170050878
Cachiyuyo	1/24/2022 10:00	823.417	7.298205505193025
Illapel	1/24/2022 10:00	846.775	5.790923179362316
Romeral	1/24/2022 10:00	873.975	7.0102668202766285
Cachiyuyo	1/24/2022 11:00	960.917	7.724562161987306
Illapel	1/24/2022 11:00	943.167	6.689615965
Romeral	1/24/2022 11:00	1019	7.360937869781766
Cachiyuyo	1/24/2022 12:00	222.87926178891365	0.9682566169235347
Illapel	1/24/2022 12:00	222.87926178891365	1.1111198126872108
Romeral	1/24/2022 12:00	222.87926178891365	2.563775832538793
Cachiyuyo	1/24/2022 13:00	1035.75	7.872393158492146
Illapel	1/24/2022 13:00	991.333	8.125555496237427
Romeral	1/24/2022 13:00	222.87926178891365	1.9048012029795836
Cachiyuyo	1/24/2022 14:00	969.25	6.460913797795955
Illapel	1/24/2022 14:00	940.333	7.185566496
Romeral	1/24/2022 14:00	1032	7.358715851359659
Cachiyuyo	1/24/2022 15:00	854.475	5.586961599752977
Illapel	1/24/2022 15:00	813.858	6.7133850497329695
Romeral	1/24/2022 15:00	899.583	6.709079501535529
Cachiyuyo	1/24/2022 16:00	683.617	4.692515160135619
Illapel	1/24/2022 16:00	644.258	4.399216442104203
Romeral	1/24/2022 16:00	713.083	5.421203415554414
Cachiyuyo	1/24/2022 17:00	473.975	4.011624228613618
Illapel	1/24/2022 17:00	443.267	3.0385971249967545
Romeral	1/24/2022 17:00	485.442	4.471048581435543
Cachiyuyo	1/24/2022 18:00	242.808	1.639146536
Illapel	1/24/2022 18:00	231.333	2.035624424
Romeral	1/24/2022 18:00	239.325	2.761574664051305
Cachiyuyo	1/24/2022 19:00	49.201	0.37002743772168467
Illapel	1/24/2022 19:00	50.055	0
Romeral	1/24/2022 19:00	35.027	0.035693841
Cachiyuyo	1/24/2022 20:00	176	2.127803166336876
Illapel	1/24/2022 20:00	0	0
Romeral	1/24/2022 20:00	0	0
Cachiyuyo	1/24/2022 21:00	0	0
Illapel	1/24/2022 21:00	0	0
Romeral	1/24/2022 21:00	0	0
Cachiyuyo	1/24/2022 22:00	0	0
Illapel	1/24/2022 22:00	0	0
Romeral	1/24/2022 22:00	0	0
Cachiyuyo	1/24/2022 23:00	0	0
Illapel	1/24/2022 23:00	0	0
Romeral	1/24/2022 23:00	0	0
Cachiyuyo	1/25/2022 0:00	0	0
Illapel	1/25/2022 0:00	0	0
Romeral	1/25/2022 0:00	0	0
Cachiyuyo	1/25/2022 1:00	0	0
Illapel	1/25/2022 1:00	0	0
Romeral	1/25/2022 1:00	0	0
Cachiyuyo	1/25/2022 2:00	0	0
Illapel	1/25/2022 2:00	0	0
Romeral	1/25/2022 2:00	0	0
Cachiyuyo	1/25/2022 3:00	0	0
Illapel	1/25/2022 3:00	0	0
Romeral	1/25/2022 3:00	0	0
Cachiyuyo	1/25/2022 4:00	0	0
Illapel	1/25/2022 4:00	0	0
Romeral	1/25/2022 4:00	0	0
Cachiyuyo	1/25/2022 5:00	12	0.41794600362841694
Illapel	1/25/2022 5:00	0	0
Romeral	1/25/2022 5:00	0	0
Cachiyuyo	1/25/2022 6:00	28.424	0.35973423821100936
Illapel	1/25/2022 6:00	33.532	0.5457472245712762
Romeral	1/25/2022 6:00	4.273	0.21070035672783224
Cachiyuyo	1/25/2022 7:00	207.167	2.086741566437533
Illapel	1/25/2022 7:00	235.325	1.735351473985707
Romeral	1/25/2022 7:00	42.654	0.6059362973965396
Cachiyuyo	1/25/2022 8:00	433.883	4.191404861
Illapel	1/25/2022 8:00	474.983	2.729907466990909
Romeral	1/25/2022 8:00	122.833	1.1309466293545316
Cachiyuyo	1/25/2022 9:00	652.008	4.632902885380982
Illapel	1/25/2022 9:00	681.1	5.251472895675261
Romeral	1/25/2022 9:00	237.267	1.7679847985627377
Cachiyuyo	1/25/2022 10:00	836.175	7.3929406041626935
Illapel	1/25/2022 10:00	849.042	6.548640089096693
Romeral	1/25/2022 10:00	595.642	4.803698192757871
Cachiyuyo	1/25/2022 11:00	972.583	8.160672381645778
Illapel	1/25/2022 11:00	943.917	7.358015369
Romeral	1/25/2022 11:00	862.475	5.930862798398255
Cachiyuyo	1/25/2022 12:00	222.87926178891365	1.6494882841949248
Illapel	1/25/2022 12:00	222.87926178891365	1.982001637
Romeral	1/25/2022 12:00	1101	9.425632278210236
Cachiyuyo	1/25/2022 13:00	1043.5	7.951286417719302
Illapel	1/25/2022 13:00	995.75	7.533601052804277
Romeral	1/25/2022 13:00	913.017	6.091405422662008
Cachiyuyo	1/25/2022 14:00	980.167	7.945472055750453
Illapel	1/25/2022 14:00	947.417	8.169574388800624
Romeral	1/25/2022 14:00	867.15	6.835850784112267
Cachiyuyo	1/25/2022 15:00	855.583	6.159641042130331
Illapel	1/25/2022 15:00	825.85	6.312219628770641
Romeral	1/25/2022 15:00	707.867	6.1217511462178456
Cachiyuyo	1/25/2022 16:00	679.908	5.127207890648338
Illapel	1/25/2022 16:00	660.508	4.240081691
Romeral	1/25/2022 16:00	350.033	2.9456725422013768
Cachiyuyo	1/25/2022 17:00	466.842	4.176703231673351
Illapel	1/25/2022 17:00	459.092	3.1190894947646624
Romeral	1/25/2022 17:00	265.333	1.7082619290394696
Cachiyuyo	1/25/2022 18:00	239.1	2.7119735218400542
Illapel	1/25/2022 18:00	235.925	0.9161554386685853
Romeral	1/25/2022 18:00	233.858	2.115980533926206
Cachiyuyo	1/25/2022 19:00	38.876	0.32021734007176644
Illapel	1/25/2022 19:00	44.827	1.2325988622062884
Romeral	1/25/2022 19:00	34.687	0
Cachiyuyo	1/25/2022 20:00	73	0.23681691901522073
Illapel	1/25/2022 20:00	0	0
Romeral	1/25/2022 20:00	0	0
Cachiyuyo	1/25/2022 21:00	0	0
Illapel	1/25/2022 21:00	0	0
Romeral	1/25/2022 21:00	0	0
Cachiyuyo	1/25/2022 22:00	0	0
Illapel	1/25/2022 22:00	0	0
Romeral	1/25/2022 22:00	0	0
Cachiyuyo	1/25/2022 23:00	0	0
Illapel	1/25/2022 23:00	0	0
Romeral	1/25/2022 23:00	0	0
Cachiyuyo	1/26/2022 0:00	0	0
Illapel	1/26/2022 0:00	0	0
Romeral	1/26/2022 0:00	0	0
Cachiyuyo	1/26/2022 1:00	0	0
Illapel	1/26/2022 1:00	0	0
Romeral	1/26/2022 1:00	0	0
Cachiyuyo	1/26/2022 2:00	0	0
Illapel	1/26/2022 2:00	0	0
Romeral	1/26/2022 2:00	0	0
Cachiyuyo	1/26/2022 3:00	0	0
Illapel	1/26/2022 3:00	0	0
Romeral	1/26/2022 3:00	0	0
Cachiyuyo	1/26/2022 4:00	0	0
Illapel	1/26/2022 4:00	0	0
Romeral	1/26/2022 4:00	0	0
Cachiyuyo	1/26/2022 5:00	0	0
Illapel	1/26/2022 5:00	61	0.7197267617840764
Romeral	1/26/2022 5:00	0	0
Cachiyuyo	1/26/2022 6:00	27.756	0
Illapel	1/26/2022 6:00	14.516	0
Romeral	1/26/2022 6:00	20.991	0
Cachiyuyo	1/26/2022 7:00	204.175	2.542787825263868
Illapel	1/26/2022 7:00	76.854	1.574471234128512
Romeral	1/26/2022 7:00	186.924	2.2422260296821683
Cachiyuyo	1/26/2022 8:00	430.617	4.231413163382733
Illapel	1/26/2022 8:00	203.492	0.9339802933038015
Romeral	1/26/2022 8:00	475.683	4.479848738395146
Cachiyuyo	1/26/2022 9:00	648.517	4.426164410344432
Illapel	1/26/2022 9:00	631.892	4.813880393261463
Romeral	1/26/2022 9:00	445.517	4.216996546502431
Cachiyuyo	1/26/2022 10:00	833.417	6.8911409051445665
Illapel	1/26/2022 10:00	850.4	5.913382658565026
Romeral	1/26/2022 10:00	909.342	7.467691652642529
Cachiyuyo	1/26/2022 11:00	968.333	6.580460530155703
Illapel	1/26/2022 11:00	945.25	7.078638578253059
Romeral	1/26/2022 11:00	1034.5	8.747694599414409
Cachiyuyo	1/26/2022 12:00	222.87926178891365	0.999466294
Illapel	1/26/2022 12:00	1002.25	7.409423152313357
Romeral	1/26/2022 12:00	1117.5	9.221903255423735
Cachiyuyo	1/26/2022 13:00	1040.25	8.690827196898566
Illapel	1/26/2022 13:00	994.167	7.361863937470215
Romeral	1/26/2022 13:00	222.87926178891365	1.9011098402104745
Cachiyuyo	1/26/2022 14:00	980.583	7.495376836086205
Illapel	1/26/2022 14:00	947.5	8.252772713606369
Romeral	1/26/2022 14:00	222.87926178891365	1.9883230363445366
Cachiyuyo	1/26/2022 15:00	856.625	6.312572244
Illapel	1/26/2022 15:00	821.442	6.838259379808647
Romeral	1/26/2022 15:00	903.167	6.378823661570535
Cachiyuyo	1/26/2022 16:00	680.175	4.708141041773354
Illapel	1/26/2022 16:00	654.5	4.4343028480232425
Romeral	1/26/2022 16:00	716.317	5.098527501882387
Cachiyuyo	1/26/2022 17:00	464.675	4.449806980759409
Illapel	1/26/2022 17:00	455.267	3.429167967914011
Romeral	1/26/2022 17:00	488.075	4.607846831618995
Cachiyuyo	1/26/2022 18:00	237.175	0.9138774119596349
Illapel	1/26/2022 18:00	233.9	1.5706468892248173
Romeral	1/26/2022 18:00	241.083	1.2367943878407734
Cachiyuyo	1/26/2022 19:00	36.986	0
Illapel	1/26/2022 19:00	44.881	0
Romeral	1/26/2022 19:00	32.031	0.5048592468673199
Cachiyuyo	1/26/2022 20:00	67	0
Illapel	1/26/2022 20:00	0	0
Romeral	1/26/2022 20:00	0	0
Cachiyuyo	1/26/2022 21:00	0	0
Illapel	1/26/2022 21:00	0	0
Romeral	1/26/2022 21:00	0	0
Cachiyuyo	1/26/2022 22:00	0	0
Illapel	1/26/2022 22:00	0	0
Romeral	1/26/2022 22:00	0	0
Cachiyuyo	1/26/2022 23:00	0	0
Illapel	1/26/2022 23:00	0	0
Romeral	1/26/2022 23:00	0	0
Cachiyuyo	1/27/2022 0:00	0	0
Illapel	1/27/2022 0:00	0	0
Romeral	1/27/2022 0:00	0	0
Cachiyuyo	1/27/2022 1:00	0	0
Illapel	1/27/2022 1:00	0	0
Romeral	1/27/2022 1:00	0	0
Cachiyuyo	1/27/2022 2:00	0	0
Illapel	1/27/2022 2:00	0	0
Romeral	1/27/2022 2:00	0	0
Cachiyuyo	1/27/2022 3:00	0	0
Illapel	1/27/2022 3:00	0	0
Romeral	1/27/2022 3:00	0	0
Cachiyuyo	1/27/2022 4:00	0	0
Illapel	1/27/2022 4:00	4	0
Romeral	1/27/2022 4:00	0	0
Cachiyuyo	1/27/2022 5:00	3	0
Illapel	1/27/2022 5:00	562	3.9197305109867826
Romeral	1/27/2022 5:00	0	0
Cachiyuyo	1/27/2022 6:00	26.58	0
Illapel	1/27/2022 6:00	9.92	0
Romeral	1/27/2022 6:00	26.701	0
Cachiyuyo	1/27/2022 7:00	203.15	0.7976532684158941
Illapel	1/27/2022 7:00	55.304	0.14620382813666716
Romeral	1/27/2022 7:00	217.458	1.2455307296687892
Cachiyuyo	1/27/2022 8:00	430.167	3.7034373537639182
Illapel	1/27/2022 8:00	126.883	0.2957404337433922
Romeral	1/27/2022 8:00	404.225	3.7350320270601927
Cachiyuyo	1/27/2022 9:00	649.033	5.749003469965256
Illapel	1/27/2022 9:00	317.692	1.7033876342024046
Romeral	1/27/2022 9:00	277.742	2.5464702492024767
Cachiyuyo	1/27/2022 10:00	834.6	6.645109107794349
Illapel	1/27/2022 10:00	779.183	6.312314700224105
Romeral	1/27/2022 10:00	364.6	3.684283437748042
Cachiyuyo	1/27/2022 11:00	968	8.189228459523562
Illapel	1/27/2022 11:00	938.5	7.390020784029903
Romeral	1/27/2022 11:00	632.717	4.699934376248518
Cachiyuyo	1/27/2022 12:00	1037.75	7.9904245697113945
Illapel	1/27/2022 12:00	995.083	7.296891356020367
Romeral	1/27/2022 12:00	1126	7.813155465
Cachiyuyo	1/27/2022 13:00	222.87926178891365	0.9120725553714863
Illapel	1/27/2022 13:00	987.167	8.330267750089376
Romeral	1/27/2022 13:00	1106.75	8.993791802745381
Cachiyuyo	1/27/2022 14:00	980.667	8.234775597711344
Illapel	1/27/2022 14:00	937.5	7.659781121553252
Romeral	1/27/2022 14:00	222.87926178891365	2.4613608798155275
Cachiyuyo	1/27/2022 15:00	857.317	6.1993770734237765
Illapel	1/27/2022 15:00	813.683	6.057052892830407
Romeral	1/27/2022 15:00	548.617	5.014547105648811
Cachiyuyo	1/27/2022 16:00	683.092	4.5288024244279566
Illapel	1/27/2022 16:00	646.017	4.422447226485476
Romeral	1/27/2022 16:00	355.633	1.8199980145223298
Cachiyuyo	1/27/2022 17:00	471.867	4.379480656154115
Illapel	1/27/2022 17:00	443.225	2.6939061157786828
Romeral	1/27/2022 17:00	215.958	2.195170784383369
Cachiyuyo	1/27/2022 18:00	242.592	1.1198368584489327
Illapel	1/27/2022 18:00	222.408	2.407285179804202
Romeral	1/27/2022 18:00	104.226	0
Cachiyuyo	1/27/2022 19:00	38.103	0.5843867961944722
Illapel	1/27/2022 19:00	42.994	1.314340060985868
Romeral	1/27/2022 19:00	18.91	0
Cachiyuyo	1/27/2022 20:00	112	1.629245274769267
Illapel	1/27/2022 20:00	0	0
Romeral	1/27/2022 20:00	2	0.42997426500924396
Cachiyuyo	1/27/2022 21:00	0	0
Illapel	1/27/2022 21:00	0	0
Romeral	1/27/2022 21:00	0	0
Cachiyuyo	1/27/2022 22:00	0	0
Illapel	1/27/2022 22:00	0	0
Romeral	1/27/2022 22:00	0	0
Cachiyuyo	1/27/2022 23:00	0	0
Illapel	1/27/2022 23:00	0	0
Romeral	1/27/2022 23:00	0	0
Cachiyuyo	1/28/2022 0:00	0	0
Illapel	1/28/2022 0:00	0	0
Romeral	1/28/2022 0:00	0	0
Cachiyuyo	1/28/2022 1:00	0	0
Illapel	1/28/2022 1:00	0	0
Romeral	1/28/2022 1:00	0	0
Cachiyuyo	1/28/2022 2:00	0	0
Illapel	1/28/2022 2:00	0	0
Romeral	1/28/2022 2:00	0	0
Cachiyuyo	1/28/2022 3:00	0	0
Illapel	1/28/2022 3:00	0	0
Romeral	1/28/2022 3:00	0	0
Cachiyuyo	1/28/2022 4:00	0	0
Illapel	1/28/2022 4:00	344	3.5960198402172256
Romeral	1/28/2022 4:00	0	0
Cachiyuyo	1/28/2022 5:00	0.02	0
Illapel	1/28/2022 5:00	821	7.2328180374399516
Romeral	1/28/2022 5:00	0	0
Cachiyuyo	1/28/2022 6:00	27.756	0
Illapel	1/28/2022 6:00	8.656	0.032705564999714054
Romeral	1/28/2022 6:00	26.08	1.0780438787458224
Cachiyuyo	1/28/2022 7:00	211.767	2.4252673715213495
Illapel	1/28/2022 7:00	49.447	0.18121461376589088
Romeral	1/28/2022 7:00	210.583	2.618043539196055
Cachiyuyo	1/28/2022 8:00	436.2	3.8668877625602613
Illapel	1/28/2022 8:00	151.817	0.916969006
Romeral	1/28/2022 8:00	468.325	4.179704684983968
Cachiyuyo	1/28/2022 9:00	653.858	5.874318648668895
Illapel	1/28/2022 9:00	520.883	4.593176377140163
Romeral	1/28/2022 9:00	686.525	4.925219172722659
Cachiyuyo	1/28/2022 10:00	837.217	6.290307574236698
Illapel	1/28/2022 10:00	840.267	7.190987223337752
Romeral	1/28/2022 10:00	902.583	7.66067602
Cachiyuyo	1/28/2022 11:00	971.667	7.217332023848073
Illapel	1/28/2022 11:00	936.333	6.815566350278325
Romeral	1/28/2022 11:00	1034	8.018498731352274
Cachiyuyo	1/28/2022 12:00	222.87926178891365	1.969107174685576
Illapel	1/28/2022 12:00	993.167	7.865626191465514
Romeral	1/28/2022 12:00	915.95	6.822093156724366
Cachiyuyo	1/28/2022 13:00	222.87926178891365	2.5694119275192326
Illapel	1/28/2022 13:00	986.083	7.108421494956509
Romeral	1/28/2022 13:00	629.133	5.5163986307342405
Cachiyuyo	1/28/2022 14:00	977.5	7.060609462286472
Illapel	1/28/2022 14:00	938.25	7.775704255033677
Romeral	1/28/2022 14:00	569.983	3.6995226933415255
Cachiyuyo	1/28/2022 15:00	855.742	6.477137237943142
Illapel	1/28/2022 15:00	816.667	7.014172072
Romeral	1/28/2022 15:00	596.392	4.028157414124129
Cachiyuyo	1/28/2022 16:00	679.95	4.235862081614826
Illapel	1/28/2022 16:00	651.217	4.514638391727982
Romeral	1/28/2022 16:00	701.442	5.274737407575784
Cachiyuyo	1/28/2022 17:00	471.058	4.100970221039338
Illapel	1/28/2022 17:00	450.967	3.0120191401287224
Romeral	1/28/2022 17:00	487.975	3.9880389403916476
Cachiyuyo	1/28/2022 18:00	246.108	2.274822516476009
Illapel	1/28/2022 18:00	226.833	2.3362503744552576
Romeral	1/28/2022 18:00	241.258	2.328283508718129
Cachiyuyo	1/28/2022 19:00	38.448	0
[truncated: 50,558 more rows]
