# Supplementary material for: Integrated forecasting and deep reinforcement learning for price-based self-scheduling of PV-BESS: Utility-scale evidence in Chile
Source: PLoS One. 2026 Jan 9;21(1):e0336753. doi: 10.1371/journal.pone.0336753 (PMC12788681; doi:10.1371/journal.pone.0336753)
Supplement: S1 Data — (ZIP) [file pone.0336753.s014.zip › 02_clima_cachiyuyo.csv]

YEAR	MO	DY	HR	ALLSKY_SFC_SW_DNI	T2M	QV2M
2023	1	1	0	0.0	13.62	9.15
2023	1	1	1	0.0	13.41	9.22
2023	1	1	2	0.0	13.53	9.21
2023	1	1	3	0.0	13.6	9.16
2023	1	1	4	0.0	13.57	9.15
2023	1	1	5	327.27	14.09	9.08
2023	1	1	6	740.38	15.94	8.83
2023	1	1	7	892.0	18.26	8.62
2023	1	1	8	965.12	20.3	8.5
2023	1	1	9	1003.51	22.14	8.36
2023	1	1	10	1024.92	23.85	8.2
2023	1	1	11	988.17	25.31	7.96
2023	1	1	12	987.31	26.4	7.64
2023	1	1	13	956.24	27.05	7.27
2023	1	1	14	922.86	27.02	6.95
2023	1	1	15	892.87	26.4	6.71
2023	1	1	16	788.29	25.05	6.67
2023	1	1	17	566.94	23.09	6.88
2023	1	1	18	77.16	20.4	7.53
2023	1	1	19	0.0	18.1	8.55
2023	1	1	20	0.0	16.85	9.2
2023	1	1	21	0.0	16.07	9.58
2023	1	1	22	0.0	15.4	9.88
2023	1	1	23	0.0	14.78	10.1
2023	1	2	0	0.0	14.48	10.17
2023	1	2	1	0.0	14.39	10.14
2023	1	2	2	0.0	14.32	10.1
2023	1	2	3	0.0	14.48	10.07
2023	1	2	4	0.0	14.6	10.01
2023	1	2	5	156.45	15.06	9.9
2023	1	2	6	363.89	16.68	9.6
2023	1	2	7	597.07	18.86	9.41
2023	1	2	8	622.3	21.12	9.25
2023	1	2	9	846.98	23.02	9.15
2023	1	2	10	1032.83	24.5	8.96
2023	1	2	11	1011.93	25.75	8.46
2023	1	2	12	993.88	26.71	7.86
2023	1	2	13	976.3	27.17	7.42
2023	1	2	14	968.05	27.12	7.13
2023	1	2	15	956.12	26.65	6.9
2023	1	2	16	852.89	25.54	7.01
2023	1	2	17	653.75	23.5	7.58
2023	1	2	18	138.13	20.41	8.49
2023	1	2	19	0.0	17.87	9.25
2023	1	2	20	0.0	16.58	9.56
2023	1	2	21	0.0	15.9	9.68
2023	1	2	22	0.0	15.39	9.76
2023	1	2	23	0.0	14.9	9.82
2023	1	3	0	0.0	14.63	9.85
2023	1	3	1	0.0	14.5	9.8
2023	1	3	2	0.0	14.44	9.67
2023	1	3	3	0.0	14.33	9.58
2023	1	3	4	0.0	14.22	9.5
2023	1	3	5	156.47	14.58	9.43
2023	1	3	6	374.95	16.13	9.33
2023	1	3	7	409.93	18.44	9.21
2023	1	3	8	626.49	20.41	9.21
2023	1	3	9	812.35	22.09	9.23
2023	1	3	10	831.07	23.58	9.25
2023	1	3	11	912.27	24.72	9.21
2023	1	3	12	978.37	25.66	9.02
2023	1	3	13	983.58	26.37	8.66
2023	1	3	14	956.57	26.47	8.36
2023	1	3	15	944.22	25.75	8.25
2023	1	3	16	837.46	24.36	8.27
2023	1	3	17	619.57	22.3	8.46
2023	1	3	18	130.79	19.64	8.83
2023	1	3	19	0.0	17.61	9.26
2023	1	3	20	0.0	16.7	9.5
2023	1	3	21	0.0	16.23	9.63
2023	1	3	22	0.0	15.76	9.75
2023	1	3	23	0.0	15.39	9.83
2023	1	4	0	0.0	15.05	9.9
2023	1	4	1	0.0	14.79	9.98
2023	1	4	2	0.0	14.65	10.03
2023	1	4	3	0.0	14.64	10.04
2023	1	4	4	0.0	14.71	10.01
2023	1	4	5	146.99	15.32	9.94
2023	1	4	6	336.35	17.37	9.75
2023	1	4	7	345.02	19.94	9.6
2023	1	4	8	763.03	22.35	9.54
2023	1	4	9	668.2	24.89	9.28
2023	1	4	10	992.25	26.93	8.64
2023	1	4	11	939.89	27.58	8.21
2023	1	4	12	902.31	27.82	7.94
2023	1	4	13	971.83	27.57	7.88
2023	1	4	14	893.0	26.93	7.91
2023	1	4	15	872.74	25.93	7.98
2023	1	4	16	747.57	24.6	8.13
2023	1	4	17	525.24	22.8	8.42
2023	1	4	18	58.47	20.28	8.9
2023	1	4	19	0.0	18.26	9.49
2023	1	4	20	0.0	17.16	9.83
2023	1	4	21	0.0	16.57	9.99
2023	1	4	22	0.0	16.25	10.05
2023	1	4	23	0.0	16.04	10.09
2023	1	5	0	0.0	15.96	10.09
2023	1	5	1	0.0	15.92	10.06
2023	1	5	2	0.0	15.86	10.02
2023	1	5	3	0.0	15.87	10.0
2023	1	5	4	0.0	15.9	9.97
2023	1	5	5	115.1	16.28	9.89
2023	1	5	6	423.84	17.55	9.69
2023	1	5	7	673.45	19.55	9.48
2023	1	5	8	818.01	21.83	9.27
2023	1	5	9	892.5	23.94	9.13
2023	1	5	10	908.72	25.7	9.0
2023	1	5	11	963.98	26.68	8.92
2023	1	5	12	948.06	27.13	8.86
2023	1	5	13	921.49	26.91	8.82
2023	1	5	14	890.17	26.14	8.78
2023	1	5	15	851.81	25.21	8.69
2023	1	5	16	733.97	23.98	8.62
2023	1	5	17	513.95	22.3	8.62
2023	1	5	18	50.15	19.8	8.84
2023	1	5	19	0.0	17.72	9.19
2023	1	5	20	0.0	16.7	9.37
2023	1	5	21	0.0	16.25	9.42
2023	1	5	22	0.0	15.97	9.48
2023	1	5	23	0.0	15.65	9.6
2023	1	6	0	0.0	15.31	9.76
2023	1	6	1	0.0	15.08	9.9
2023	1	6	2	0.0	14.72	9.98
2023	1	6	3	0.0	14.48	10.03
2023	1	6	4	0.0	14.37	10.03
2023	1	6	5	168.04	15.35	10.02
2023	1	6	6	614.64	17.72	9.69
2023	1	6	7	757.08	20.01	9.33
2023	1	6	8	864.87	22.03	9.03
2023	1	6	9	909.62	23.91	8.72
2023	1	6	10	944.91	25.61	8.46
2023	1	6	11	1001.27	27.05	8.24
2023	1	6	12	986.36	28.15	7.96
2023	1	6	13	926.34	28.64	7.7
2023	1	6	14	901.78	28.51	7.57
2023	1	6	15	844.55	27.72	7.57
2023	1	6	16	729.92	26.33	7.66
2023	1	6	17	498.1	24.17	7.89
2023	1	6	18	41.46	21.07	8.43
2023	1	6	19	0.0	18.53	9.12
2023	1	6	20	0.0	17.21	9.57
2023	1	6	21	0.0	16.48	9.77
2023	1	6	22	0.0	15.96	9.9
2023	1	6	23	0.0	15.57	9.99
2023	1	7	0	0.0	15.38	10.03
2023	1	7	1	0.0	15.37	9.94
2023	1	7	2	0.0	15.24	9.94
2023	1	7	3	0.0	15.1	9.97
2023	1	7	4	0.0	15.02	9.99
2023	1	7	5	218.05	15.51	9.97
2023	1	7	6	575.98	17.08	9.82
2023	1	7	7	748.85	19.42	9.66
2023	1	7	8	847.27	21.87	9.4
2023	1	7	9	889.16	23.96	9.17
2023	1	7	10	930.24	25.75	8.94
2023	1	7	11	879.06	27.35	8.59
2023	1	7	12	884.62	28.66	8.0
2023	1	7	13	825.82	29.3	7.47
2023	1	7	14	831.95	28.98	7.29
2023	1	7	15	786.51	28.02	7.28
2023	1	7	16	675.42	26.72	7.27
2023	1	7	17	452.67	25.03	7.34
2023	1	7	18	35.34	22.35	7.81
2023	1	7	19	0.0	19.76	8.64
2023	1	7	20	0.0	18.36	9.18
2023	1	7	21	0.0	17.58	9.41
2023	1	7	22	0.0	16.77	9.66
2023	1	7	23	0.0	15.94	10.0
2023	1	8	0	0.0	15.22	10.29
2023	1	8	1	0.0	14.9	10.41
2023	1	8	2	0.0	14.82	10.41
2023	1	8	3	0.0	14.89	10.31
2023	1	8	4	0.0	14.88	10.24
2023	1	8	5	80.24	15.29	10.18
2023	1	8	6	383.63	16.82	9.94
2023	1	8	7	591.58	19.05	9.8
2023	1	8	8	711.15	21.29	9.68
2023	1	8	9	839.93	23.09	9.62
2023	1	8	10	886.48	24.49	9.57
2023	1	8	11	948.01	25.53	9.49
2023	1	8	12	929.41	26.43	9.16
2023	1	8	13	924.47	27.18	8.6
2023	1	8	14	883.81	27.48	8.07
2023	1	8	15	830.87	26.85	7.97
2023	1	8	16	705.82	25.43	8.12
2023	1	8	17	496.06	23.31	8.54
2023	1	8	18	46.71	20.53	9.24
2023	1	8	19	0.0	18.31	10.01
2023	1	8	20	0.0	17.19	10.42
2023	1	8	21	0.0	16.58	10.62
2023	1	8	22	0.0	16.21	10.76
2023	1	8	23	0.0	16.11	10.79
2023	1	9	0	0.0	16.07	10.75
2023	1	9	1	0.0	16.0	10.73
2023	1	9	2	0.0	15.9	10.73
2023	1	9	3	0.0	15.76	10.76
2023	1	9	4	0.0	15.59	10.79
2023	1	9	5	66.3	15.95	10.73
2023	1	9	6	179.75	17.42	10.47
2023	1	9	7	292.99	19.49	10.25
2023	1	9	8	369.83	21.4	10.17
2023	1	9	9	590.23	23.0	10.17
2023	1	9	10	658.7	24.34	10.15
2023	1	9	11	1011.11	25.45	10.04
2023	1	9	12	996.74	26.29	9.86
2023	1	9	13	994.15	26.74	9.56
2023	1	9	14	923.56	26.63	9.25
2023	1	9	15	912.79	25.79	9.1
2023	1	9	16	796.66	24.58	9.03
2023	1	9	17	569.66	22.96	9.1
2023	1	9	18	88.26	20.58	9.42
2023	1	9	19	0.0	18.52	9.83
2023	1	9	20	0.0	17.51	10.01
2023	1	9	21	0.0	16.97	10.08
2023	1	9	22	0.0	16.41	10.13
2023	1	9	23	0.0	15.89	10.16
2023	1	10	0	0.0	15.67	10.13
2023	1	10	1	0.0	15.59	10.07
2023	1	10	2	0.0	15.42	10.02
2023	1	10	3	0.0	15.21	10.02
2023	1	10	4	0.0	15.06	10.06
2023	1	10	5	293.54	15.47	10.02
2023	1	10	6	711.65	17.15	9.77
2023	1	10	7	867.6	19.61	9.53
2023	1	10	8	943.17	21.81	9.44
2023	1	10	9	960.55	23.48	9.42
2023	1	10	10	998.73	24.79	9.38
2023	1	10	11	996.86	25.67	9.37
2023	1	10	12	994.23	26.18	9.35
2023	1	10	13	994.16	26.39	9.25
2023	1	10	14	936.4	26.27	9.12
2023	1	10	15	912.01	25.57	9.04
2023	1	10	16	795.42	24.56	8.97
2023	1	10	17	567.33	23.15	8.95
2023	1	10	18	79.53	21.03	9.08
2023	1	10	19	0.0	19.1	9.35
2023	1	10	20	0.0	17.94	9.55
2023	1	10	21	0.0	17.17	9.74
2023	1	10	22	0.0	16.42	9.97
2023	1	10	23	0.0	15.75	10.24
2023	1	11	0	0.0	15.3	10.44
2023	1	11	1	0.0	15.22	10.51
2023	1	11	2	0.0	15.27	10.45
2023	1	11	3	0.0	15.28	10.38
2023	1	11	4	0.0	15.19	10.36
2023	1	11	5	148.04	15.58	10.34
2023	1	11	6	492.17	17.32	10.26
2023	1	11	7	302.66	19.62	10.18
2023	1	11	8	571.87	21.68	10.13
2023	1	11	9	715.31	23.23	10.13
2023	1	11	10	817.75	24.38	10.19
2023	1	11	11	797.07	25.2	10.24
2023	1	11	12	863.09	25.69	10.24
2023	1	11	13	886.96	25.92	10.17
2023	1	11	14	907.68	25.69	10.1
2023	1	11	15	866.39	25.09	10.01
2023	1	11	16	744.78	24.13	9.84
2023	1	11	17	532.67	22.61	9.7
2023	1	11	18	76.58	20.32	9.74
2023	1	11	19	0.0	18.38	9.9
2023	1	11	20	0.0	17.24	9.96
2023	1	11	21	0.0	16.4	10.0
2023	1	11	22	0.0	15.69	10.1
2023	1	11	23	0.0	15.29	10.15
2023	1	12	0	0.0	15.11	10.14
2023	1	12	1	0.0	14.98	10.14
2023	1	12	2	0.0	14.89	10.12
2023	1	12	3	0.0	14.84	10.08
2023	1	12	4	0.0	14.83	10.0
2023	1	12	5	90.05	15.25	9.87
2023	1	12	6	179.3	16.85	9.71
2023	1	12	7	292.05	19.11	9.55
2023	1	12	8	380.12	21.13	9.42
2023	1	12	9	336.44	22.83	9.3
2023	1	12	10	307.72	24.28	9.15
2023	1	12	11	208.92	25.32	9.0
2023	1	12	12	501.84	25.86	8.83
2023	1	12	13	638.65	26.05	8.63
2023	1	12	14	709.51	25.78	8.46
2023	1	12	15	631.93	25.13	8.28
2023	1	12	16	529.69	24.07	8.12
2023	1	12	17	489.44	22.48	8.09
2023	1	12	18	81.81	20.17	8.27
2023	1	12	19	0.0	18.12	8.65
2023	1	12	20	0.0	16.87	9.0
2023	1	12	21	0.0	16.15	9.21
2023	1	12	22	0.0	15.56	9.37
2023	1	12	23	0.0	15.0	9.5
2023	1	13	0	0.0	14.49	9.6
2023	1	13	1	0.0	14.28	9.59
2023	1	13	2	0.0	14.16	9.5
2023	1	13	3	0.0	14.01	9.46
2023	1	13	4	0.0	13.88	9.49
2023	1	13	5	264.07	14.26	9.45
2023	1	13	6	540.05	15.68	9.28
2023	1	13	7	743.45	18.12	9.15
2023	1	13	8	866.05	20.68	9.02
2023	1	13	9	627.55	22.73	8.96
2023	1	13	10	690.38	24.25	8.92
2023	1	13	11	786.53	25.32	8.71
2023	1	13	12	699.65	26.06	8.33
2023	1	13	13	890.52	26.42	7.94
2023	1	13	14	674.25	26.5	7.57
2023	1	13	15	723.45	25.92	7.42
2023	1	13	16	625.29	24.76	7.49
2023	1	13	17	429.49	22.83	7.81
2023	1	13	18	58.92	19.93	8.5
2023	1	13	19	0.0	17.61	9.27
2023	1	13	20	0.0	16.52	9.62
2023	1	13	21	0.0	16.0	9.73
2023	1	13	22	0.0	15.58	9.79
2023	1	13	23	0.0	15.2	9.85
2023	1	14	0	0.0	15.02	9.85
2023	1	14	1	0.0	14.93	9.8
2023	1	14	2	0.0	14.75	9.75
2023	1	14	3	0.0	14.54	9.74
2023	1	14	4	0.0	14.38	9.75
2023	1	14	5	93.79	14.81	9.73
2023	1	14	6	248.19	16.57	9.59
2023	1	14	7	439.26	18.92	9.48
2023	1	14	8	416.9	21.22	9.41
2023	1	14	9	678.19	23.38	9.28
2023	1	14	10	707.92	25.11	9.15
2023	1	14	11	888.8	26.41	8.97
2023	1	14	12	935.53	27.33	8.69
2023	1	14	13	921.62	27.74	8.35
2023	1	14	14	885.7	27.56	7.99
2023	1	14	15	839.32	26.64	7.81
2023	1	14	16	713.1	25.26	7.77
2023	1	14	17	506.83	23.22	7.96
2023	1	14	18	75.91	20.22	8.47
2023	1	14	19	0.0	17.85	9.07
2023	1	14	20	0.0	16.66	9.38
2023	1	14	21	0.0	16.02	9.5
2023	1	14	22	0.0	15.52	9.58
2023	1	14	23	0.0	15.09	9.64
2023	1	15	0	0.0	14.73	9.67
2023	1	15	1	0.0	14.4	9.69
2023	1	15	2	0.0	14.01	9.73
2023	1	15	3	0.0	13.72	9.76
2023	1	15	4	0.0	13.73	9.74
2023	1	15	5	82.71	14.32	9.67
2023	1	15	6	182.91	16.25	9.58
2023	1	15	7	311.68	18.61	9.49
2023	1	15	8	425.32	20.73	9.45
2023	1	15	9	781.95	22.82	9.36
2023	1	15	10	752.45	24.43	9.33
2023	1	15	11	756.16	25.63	9.27
2023	1	15	12	820.92	26.47	9.11
2023	1	15	13	975.42	26.9	8.8
2023	1	15	14	886.72	26.81	8.35
2023	1	15	15	877.22	26.0	7.99
2023	1	15	16	742.39	24.57	7.9
2023	1	15	17	546.37	22.55	8.07
2023	1	15	18	66.44	19.71	8.53
2023	1	15	19	0.0	17.46	9.11
2023	1	15	20	0.0	16.34	9.42
2023	1	15	21	0.0	15.7	9.6
2023	1	15	22	0.0	15.15	9.73
2023	1	15	23	0.0	14.88	9.79
2023	1	16	0	0.0	14.95	9.72
2023	1	16	1	0.0	15.15	9.62
2023	1	16	2	0.0	15.11	9.61
2023	1	16	3	0.0	14.94	9.67
2023	1	16	4	0.0	14.77	9.75
2023	1	16	5	121.72	15.07	9.72
2023	1	16	6	209.63	16.55	9.59
2023	1	16	7	193.73	18.92	9.44
2023	1	16	8	486.27	21.18	9.41
2023	1	16	9	781.65	23.18	9.38
2023	1	16	10	633.38	24.96	9.29
2023	1	16	11	847.18	26.25	9.08
2023	1	16	12	824.32	27.15	8.73
2023	1	16	13	958.53	27.61	8.29
2023	1	16	14	950.97	27.43	7.97
2023	1	16	15	899.9	26.5	7.85
2023	1	16	16	790.13	24.85	7.91
2023	1	16	17	579.59	22.39	8.18
2023	1	16	18	89.29	19.21	8.64
2023	1	16	19	0.0	17.04	9.11
2023	1	16	20	0.0	16.02	9.37
2023	1	16	21	0.0	15.31	9.56
2023	1	16	22	0.0	14.93	9.69
2023	1	16	23	0.0	14.9	9.67
2023	1	17	0	0.0	14.96	9.58
2023	1	17	1	0.0	14.96	9.52
2023	1	17	2	0.0	14.97	9.47
2023	1	17	3	0.0	14.93	9.45
2023	1	17	4	0.0	14.8	9.49
2023	1	17	5	171.04	15.01	9.52
2023	1	17	6	471.68	16.72	9.32
2023	1	17	7	714.61	19.1	9.18
2023	1	17	8	866.27	21.26	9.22
2023	1	17	9	873.05	23.17	9.29
2023	1	17	10	986.28	24.8	9.34
2023	1	17	11	897.56	25.96	9.3
2023	1	17	12	916.9	26.65	9.15
2023	1	17	13	908.43	26.96	8.88
2023	1	17	14	896.91	26.8	8.56
2023	1	17	15	845.27	26.14	8.35
2023	1	17	16	740.87	24.88	8.31
2023	1	17	17	516.64	23.0	8.46
2023	1	17	18	54.84	20.37	8.8
2023	1	17	19	0.0	18.26	9.23
2023	1	17	20	0.0	17.09	9.56
2023	1	17	21	0.0	16.27	9.83
2023	1	17	22	0.0	15.53	10.03
2023	1	17	23	0.0	15.11	10.12
2023	1	18	0	0.0	15.04	10.1
2023	1	18	1	0.0	15.05	10.05
2023	1	18	2	0.0	15.09	9.99
2023	1	18	3	0.0	15.11	9.91
2023	1	18	4	0.0	15.05	9.85
2023	1	18	5	123.27	15.39	9.79
2023	1	18	6	466.66	16.95	9.71
2023	1	18	7	660.52	19.39	9.61
2023	1	18	8	846.44	21.62	9.57
2023	1	18	9	921.27	23.6	9.53
2023	1	18	10	951.0	25.1	9.49
2023	1	18	11	927.05	26.14	9.36
2023	1	18	12	919.18	26.81	9.13
2023	1	18	13	901.73	27.13	8.91
2023	1	18	14	911.58	26.88	8.78
2023	1	18	15	875.68	26.15	8.69
2023	1	18	16	751.39	24.87	8.67
2023	1	18	17	532.62	22.99	8.73
2023	1	18	18	66.9	20.25	8.97
2023	1	18	19	0.0	18.13	9.28
2023	1	18	20	0.0	17.0	9.49
2023	1	18	21	0.0	16.24	9.65
2023	1	18	22	0.0	15.65	9.82
2023	1	18	23	0.0	15.26	9.99
2023	1	19	0	0.0	15.12	10.07
2023	1	19	1	0.0	15.17	10.0
2023	1	19	2	0.0	15.12	10.0
2023	1	19	3	0.0	15.06	10.0
2023	1	19	4	0.0	14.99	10.0
2023	1	19	5	80.29	15.27	9.95
2023	1	19	6	248.63	16.81	9.78
2023	1	19	7	244.74	19.23	9.63
2023	1	19	8	269.25	21.4	9.61
2023	1	19	9	376.39	23.25	9.65
2023	1	19	10	501.28	24.7	9.68
2023	1	19	11	801.19	25.6	9.62
2023	1	19	12	922.04	26.01	9.44
2023	1	19	13	944.44	26.09	9.19
2023	1	19	14	929.01	25.61	9.01
2023	1	19	15	846.38	24.8	8.83
2023	1	19	16	752.67	23.78	8.64
2023	1	19	17	545.79	22.19	8.59
2023	1	19	18	77.11	19.69	8.75
2023	1	19	19	0.0	17.77	9.01
2023	1	19	20	0.0	16.66	9.2
2023	1	19	21	0.0	15.89	9.38
2023	1	19	22	0.0	15.26	9.53
2023	1	19	23	0.0	14.77	9.66
2023	1	20	0	0.0	14.54	9.71
2023	1	20	1	0.0	14.47	9.66
2023	1	20	2	0.0	14.39	9.59
2023	1	20	3	0.0	14.25	9.57
2023	1	20	4	0.0	14.13	9.63
2023	1	20	5	175.25	14.4	9.64
2023	1	20	6	439.81	15.72	9.58
2023	1	20	7	527.45	18.14	9.47
2023	1	20	8	544.17	20.37	9.37
2023	1	20	9	642.14	22.14	9.33
2023	1	20	10	546.53	23.79	9.18
2023	1	20	11	849.09	25.16	8.92
2023	1	20	12	979.21	26.21	8.46
2023	1	20	13	961.88	26.75	7.9
2023	1	20	14	929.27	26.53	7.53
2023	1	20	15	925.6	25.69	7.3
2023	1	20	16	840.64	24.33	7.18
2023	1	20	17	644.31	22.23	7.35
2023	1	20	18	135.56	19.27	7.96
2023	1	20	19	0.0	17.05	8.65
2023	1	20	20	0.0	15.78	9.07
2023	1	20	21	0.0	14.95	9.37
2023	1	20	22	0.0	14.56	9.59
2023	1	20	23	0.0	14.52	9.64
2023	1	21	0	0.0	14.51	9.66
2023	1	21	1	0.0	14.57	9.66
2023	1	21	2	0.0	14.59	9.65
2023	1	21	3	0.0	14.46	9.73
2023	1	21	4	0.0	14.18	9.81
2023	1	21	5	171.43	14.51	9.83
2023	1	21	6	409.63	16.18	9.59
2023	1	21	7	404.54	18.37	9.47
2023	1	21	8	391.32	20.33	9.42
2023	1	21	9	472.0	22.1	9.36
2023	1	21	10	589.01	23.68	9.22
2023	1	21	11	581.26	24.9	8.99
2023	1	21	12	746.75	25.73	8.56
2023	1	21	13	912.71	26.18	8.09
2023	1	21	14	946.33	25.98	7.84
2023	1	21	15	952.32	25.06	7.88
2023	1	21	16	852.94	23.71	7.96
2023	1	21	17	642.48	21.8	8.22
2023	1	21	18	132.56	19.23	8.76
2023	1	21	19	0.0	17.27	9.36
2023	1	21	20	0.0	16.19	9.74
2023	1	21	21	0.0	15.6	9.98
2023	1	21	22	0.0	15.4	10.08
2023	1	21	23	0.0	15.41	10.04
2023	1	22	0	0.0	15.47	9.97
2023	1	22	1	0.0	15.54	9.86
2023	1	22	2	0.0	15.53	9.77
2023	1	22	3	0.0	15.42	9.76
2023	1	22	4	0.0	15.26	9.79
2023	1	22	5	219.15	15.48	9.79
2023	1	22	6	741.07	16.55	9.76
2023	1	22	7	879.79	18.2	9.79
2023	1	22	8	977.02	20.48	9.77
2023	1	22	9	1012.41	22.42	9.77
2023	1	22	10	1020.4	24.05	9.72
2023	1	22	11	1017.79	25.29	9.62
2023	1	22	12	1008.65	26.18	9.46
2023	1	22	13	996.39	26.72	9.19
2023	1	22	14	993.92	26.78	8.89
2023	1	22	15	950.89	26.18	8.73
2023	1	22	16	849.1	24.89	8.73
2023	1	22	17	632.36	22.93	8.88
2023	1	22	18	111.28	20.27	9.2
2023	1	22	19	0.0	18.27	9.54
2023	1	22	20	0.0	17.24	9.74
2023	1	22	21	0.0	16.58	9.85
2023	1	22	22	0.0	15.95	9.94
2023	1	22	23	0.0	15.48	10.0
2023	1	23	0	0.0	15.05	10.03
2023	1	23	1	0.0	14.83	10.04
2023	1	23	2	0.0	14.72	10.06
2023	1	23	3	0.0	14.54	10.06
2023	1	23	4	0.0	14.37	10.04
2023	1	23	5	123.3	14.84	10.02
2023	1	23	6	345.87	16.96	9.95
2023	1	23	7	388.02	19.38	9.91
2023	1	23	8	479.62	21.56	9.91
2023	1	23	9	712.3	23.43	9.91
2023	1	23	10	942.0	24.81	9.92
2023	1	23	11	928.99	25.85	9.84
2023	1	23	12	912.76	26.54	9.6
2023	1	23	13	937.89	26.86	9.2
2023	1	23	14	967.57	26.82	8.79
2023	1	23	15	925.77	26.23	8.55
2023	1	23	16	826.67	25.17	8.45
2023	1	23	17	640.98	23.53	8.53
2023	1	23	18	100.37	20.81	8.95
2023	1	23	19	0.0	18.49	9.58
2023	1	23	20	0.0	17.48	9.93
2023	1	23	21	0.0	17.02	10.08
2023	1	23	22	0.0	16.4	10.27
2023	1	23	23	0.0	15.81	10.44
2023	1	24	0	0.0	15.37	10.52
2023	1	24	1	0.0	15.16	10.54
2023	1	24	2	0.0	15.11	10.53
2023	1	24	3	0.0	15.06	10.51
2023	1	24	4	0.0	15.07	10.47
2023	1	24	5	206.13	15.59	10.42
2023	1	24	6	653.64	17.79	10.33
2023	1	24	7	845.37	20.51	10.23
2023	1	24	8	869.46	22.99	10.21
2023	1	24	9	940.98	25.33	10.2
2023	1	24	10	978.78	27.23	10.2
2023	1	24	11	974.61	28.56	10.18
2023	1	24	12	1010.5	29.5	10.03
2023	1	24	13	971.27	29.92	9.74
2023	1	24	14	934.37	29.72	9.4
2023	1	24	15	863.85	28.9	9.22
2023	1	24	16	759.08	27.54	9.24
2023	1	24	17	568.97	25.58	9.48
2023	1	24	18	92.71	22.71	10.08
2023	1	24	19	0.0	20.48	10.73
2023	1	24	20	0.0	19.44	11.1
2023	1	24	21	0.0	18.95	11.27
2023	1	24	22	0.0	18.38	11.38
2023	1	24	23	0.0	17.84	11.46
2023	1	25	0	0.0	17.49	11.47
2023	1	25	1	0.0	17.3	11.45
2023	1	25	2	0.0	16.99	11.43
2023	1	25	3	0.0	16.45	11.46
2023	1	25	4	0.0	16.03	11.48
2023	1	25	5	190.72	16.65	11.46
2023	1	25	6	434.66	18.97	11.35
2023	1	25	7	508.52	21.51	11.16
2023	1	25	8	509.22	23.69	11.0
2023	1	25	9	532.22	25.54	10.89
2023	1	25	10	599.2	27.07	10.78
2023	1	25	11	765.07	28.29	10.52
2023	1	25	12	917.26	29.18	10.08
2023	1	25	13	958.52	29.56	9.61
2023	1	25	14	747.68	29.43	9.17
2023	1	25	15	867.11	28.64	8.88
2023	1	25	16	755.02	27.29	8.66
2023	1	25	17	533.61	25.31	8.6
2023	1	25	18	71.6	22.27	8.8
2023	1	25	19	0.0	19.54	9.11
2023	1	25	20	0.0	18.1	9.29
2023	1	25	21	0.0	17.31	9.4
2023	1	25	22	0.0	16.58	9.52
2023	1	25	23	0.0	15.92	9.64
2023	1	26	0	0.0	15.45	9.71
2023	1	26	1	0.0	15.06	9.78
2023	1	26	2	0.0	14.68	9.86
2023	1	26	3	0.0	14.36	9.92
2023	1	26	4	0.0	14.33	9.92
2023	1	26	5	76.55	14.84	9.89
2023	1	26	6	279.61	17.12	9.76
2023	1	26	7	284.76	19.52	9.65
2023	1	26	8	379.2	22.01	9.5
2023	1	26	9	360.9	24.29	9.34
2023	1	26	10	583.13	26.31	9.15
2023	1	26	11	625.77	27.86	8.89
2023	1	26	12	830.09	28.6	8.59
2023	1	26	13	865.24	28.69	8.25
2023	1	26	14	874.76	28.3	7.96
2023	1	26	15	875.17	27.5	7.72
2023	1	26	16	758.55	26.18	7.62
2023	1	26	17	535.85	24.27	7.66
2023	1	26	18	69.04	21.62	7.86
2023	1	26	19	0.0	19.45	8.22
2023	1	26	20	0.0	18.28	8.49
2023	1	26	21	0.0	17.51	8.67
2023	1	26	22	0.0	16.74	8.81
2023	1	26	23	0.0	15.99	8.96
2023	1	27	0	0.0	15.37	9.1
2023	1	27	1	0.0	14.93	9.22
2023	1	27	2	0.0	14.43	9.34
2023	1	27	3	0.0	13.94	9.49
2023	1	27	4	0.0	13.55	9.62
2023	1	27	5	77.19	14.26	9.61
2023	1	27	6	290.8	16.3	9.47
2023	1	27	7	413.27	18.9	9.27
2023	1	27	8	677.5	21.38	9.08
2023	1	27	9	777.86	23.42	8.92
2023	1	27	10	896.69	25.17	8.79
2023	1	27	11	956.94	26.6	8.67
2023	1	27	12	955.66	27.74	8.58
2023	1	27	13	914.61	28.5	8.48
2023	1	27	14	909.32	28.84	8.19
2023	1	27	15	859.86	28.37	7.81
2023	1	27	16	741.82	27.16	7.58
2023	1	27	17	546.49	25.23	7.66
2023	1	27	18	60.16	22.16	8.24
2023	1	27	19	0.0	19.74	9.01
2023	1	27	20	0.0	18.52	9.46
2023	1	27	21	0.0	17.84	9.71
2023	1	27	22	0.0	17.31	9.89
2023	1	27	23	0.0	16.8	10.01
2023	1	28	0	0.0	16.49	10.07
2023	1	28	1	0.0	16.25	10.05
2023	1	28	2	0.0	16.03	9.96
2023	1	28	3	0.0	15.88	9.86
2023	1	28	4	0.0	15.78	9.79
2023	1	28	5	88.91	16.92	9.84
2023	1	28	6	355.26	19.55	9.97
2023	1	28	7	585.81	22.25	9.8
2023	1	28	8	634.32	24.94	9.32
2023	1	28	9	856.23	27.29	8.93
2023	1	28	10	875.71	28.57	8.78
2023	1	28	11	850.07	29.32	8.49
2023	1	28	12	867.78	29.76	8.07
2023	1	28	13	844.84	29.85	7.64
2023	1	28	14	837.07	29.51	7.28
2023	1	28	15	740.24	28.79	7.06
2023	1	28	16	640.25	27.48	7.02
2023	1	28	17	468.39	25.52	7.21
2023	1	28	18	49.15	22.35	7.86
2023	1	28	19	0.0	19.81	8.67
2023	1	28	20	0.0	18.65	9.07
2023	1	28	21	0.0	17.83	9.31
2023	1	28	22	0.0	17.06	9.52
2023	1	28	23	0.0	16.44	9.65
2023	1	29	0	0.0	16.07	9.71
2023	1	29	1	0.0	15.69	9.77
2023	1	29	2	0.0	15.09	9.85
2023	1	29	3	0.0	14.53	9.93
2023	1	29	4	0.0	14.09	9.97
2023	1	29	5	96.3	14.82	9.93
2023	1	29	6	258.49	17.23	9.8
2023	1	29	7	246.48	19.92	9.54
2023	1	29	8	343.52	23.38	8.5
2023	1	29	9	544.13	25.56	8.03
2023	1	29	10	650.7	26.91	7.82
2023	1	29	11	683.67	27.66	7.61
2023	1	29	12	930.22	28.04	7.39
2023	1	29	13	955.76	28.0	7.21
2023	1	29	14	955.87	27.6	7.03
2023	1	29	15	917.41	26.87	6.81
2023	1	29	16	795.29	25.62	6.76
2023	1	29	17	574.86	23.71	7.03
2023	1	29	18	76.17	20.85	7.73
2023	1	29	19	0.0	18.55	8.64
2023	1	29	20	0.0	17.27	9.25
2023	1	29	21	0.0	16.39	9.66
2023	1	29	22	0.0	15.67	9.94
2023	1	29	23	0.0	15.27	10.03
2023	1	30	0	0.0	15.19	9.98
2023	1	30	1	0.0	15.12	9.89
2023	1	30	2	0.0	14.92	9.85
2023	1	30	3	0.0	14.71	9.85
2023	1	30	4	0.0	14.61	9.84
2023	1	30	5	95.7	14.87	9.81
2023	1	30	6	362.03	16.62	9.71
2023	1	30	7	341.57	18.99	9.62
2023	1	30	8	472.58	21.47	9.47
2023	1	30	9	730.99	23.81	9.34
2023	1	30	10	566.94	25.75	9.15
2023	1	30	11	736.97	26.97	8.9
2023	1	30	12	978.31	27.62	8.6
2023	1	30	13	1007.25	27.71	8.32
2023	1	30	14	970.01	27.18	8.14
2023	1	30	15	918.65	26.18	7.95
2023	1	30	16	817.68	24.74	7.86
2023	1	30	17	604.01	22.56	8.03
2023	1	30	18	68.59	19.61	8.5
2023	1	30	19	0.0	17.54	9.01
2023	1	30	20	0.0	16.6	9.28
2023	1	30	21	0.0	16.01	9.46
2023	1	30	22	0.0	15.47	9.63
2023	1	30	23	0.0	15.03	9.78
2023	1	31	0	0.0	14.81	9.84
2023	1	31	1	0.0	14.73	9.82
2023	1	31	2	0.0	14.67	9.81
2023	1	31	3	0.0	14.59	9.76
2023	1	31	4	0.0	14.47	9.69
2023	1	31	5	140.73	14.85	9.61
2023	1	31	6	556.02	16.71	9.49
2023	1	31	7	694.21	18.86	9.49
2023	1	31	8	677.98	21.17	9.47
2023	1	31	9	756.53	23.72	9.19
2023	1	31	10	989.46	26.28	8.41
2023	1	31	11	960.58	27.78	8.02
2023	1	31	12	977.66	28.25	8.12
2023	1	31	13	966.6	27.96	8.4
2023	1	31	14	914.18	27.24	8.59
2023	1	31	15	867.01	26.18	8.65
2023	1	31	16	731.46	24.74	8.78
2023	1	31	17	506.54	22.84	9.03
2023	1	31	18	50.39	20.43	9.47
2023	1	31	19	0.0	18.65	9.93
2023	1	31	20	0.0	17.83	10.18
2023	1	31	21	0.0	17.49	10.29
2023	1	31	22	0.0	17.24	10.36
2023	1	31	23	0.0	17.02	10.38
2023	2	1	0	0.0	16.85	10.33
2023	2	1	1	0.0	16.88	10.26
2023	2	1	2	0.0	16.98	10.19
2023	2	1	3	0.0	16.91	10.14
2023	2	1	4	0.0	16.74	10.14
2023	2	1	5	86.75	17.11	10.19
2023	2	1	6	569.23	18.73	10.2
2023	2	1	7	718.33	20.72	10.23
2023	2	1	8	841.07	23.07	10.24
2023	2	1	9	892.62	25.38	10.21
2023	2	1	10	875.26	27.26	10.1
2023	2	1	11	904.46	28.73	9.74
2023	2	1	12	920.89	29.59	9.32
2023	2	1	13	896.87	29.66	9.2
2023	2	1	14	895.42	29.19	9.16
2023	2	1	15	847.87	28.51	9.08
2023	2	1	16	735.78	27.5	8.98
2023	2	1	17	538.82	25.79	9.04
2023	2	1	18	51.08	23.18	9.36
2023	2	1	19	0.0	20.97	9.69
2023	2	1	20	0.0	19.75	9.82
2023	2	1	21	0.0	18.89	9.93
2023	2	1	22	0.0	18.04	10.06
2023	2	1	23	0.0	17.3	10.17
2023	2	2	0	0.0	16.81	10.23
2023	2	2	1	0.0	16.44	10.25
2023	2	2	2	0.0	16.13	10.26
2023	2	2	3	0.0	15.82	10.26
2023	2	2	4	0.0	15.45	10.24
2023	2	2	5	84.44	16.15	10.19
2023	2	2	6	348.42	18.81	10.02
2023	2	2	7	508.58	22.06	9.55
2023	2	2	8	602.0	25.34	8.67
2023	2	2	9	778.37	27.01	8.51
2023	2	2	10	737.17	28.18	8.54
2023	2	2	11	819.38	28.78	8.65
2023	2	2	12	845.35	29.0	8.7
2023	2	2	13	817.9	28.75	8.72
2023	2	2	14	753.68	28.18	8.65
2023	2	2	15	707.4	27.33	8.54
2023	2	2	16	593.01	26.05	8.44
2023	2	2	17	436.56	24.27	8.4
2023	2	2	18	38.46	21.68	8.63
2023	2	2	19	0.0	19.53	9.07
2023	2	2	20	0.0	18.42	9.33
2023	2	2	21	0.0	17.85	9.48
2023	2	2	22	0.0	17.37	9.61
2023	2	2	23	0.0	16.96	9.71
2023	2	3	0	0.0	16.61	9.81
2023	2	3	1	0.0	16.24	9.9
2023	2	3	2	0.0	15.92	9.96
2023	2	3	3	0.0	15.75	10.01
2023	2	3	4	0.0	15.56	10.06
2023	2	3	5	56.99	15.9	10.09
2023	2	3	6	255.72	18.05	10.09
2023	2	3	7	344.78	20.94	10.08
2023	2	3	8	446.19	23.39	10.01
2023	2	3	9	535.13	25.43	9.64
2023	2	3	10	488.41	27.11	9.03
2023	2	3	11	616.51	27.8	8.8
2023	2	3	12	708.2	28.01	8.72
2023	2	3	13	832.43	27.81	8.66
2023	2	3	14	786.93	27.27	8.58
2023	2	3	15	787.1	26.39	8.49
2023	2	3	16	670.19	25.11	8.47
2023	2	3	17	465.91	23.38	8.55
2023	2	3	18	30.81	20.82	8.86
2023	2	3	19	0.0	18.64	9.38
2023	2	3	20	0.0	17.5	9.7
2023	2	3	21	0.0	16.76	9.9
2023	2	3	22	0.0	16.23	10.06
2023	2	3	23	0.0	15.99	10.16
2023	2	4	0	0.0	15.83	10.21
2023	2	4	1	0.0	15.52	10.21
2023	2	4	2	0.0	15.27	10.21
2023	2	4	3	0.0	15.11	10.24
2023	2	4	4	0.0	15.14	10.23
2023	2	4	5	21.16	15.63	10.14
2023	2	4	6	223.83	18.4	9.92
2023	2	4	7	363.87	21.42	9.83
2023	2	4	8	499.03	24.0	9.97
2023	2	4	9	547.86	26.09	10.28
2023	2	4	10	791.8	27.29	10.79
2023	2	4	11	882.09	27.85	11.13
2023	2	4	12	841.45	28.11	11.23
2023	2	4	13	870.46	27.91	11.17
2023	2	4	14	781.99	27.23	11.06
2023	2	4	15	536.4	25.97	11.04
2023	2	4	16	473.71	24.46	11.08
2023	2	4	17	268.84	22.62	11.15
2023	2	4	18	10.08	20.33	11.27
2023	2	4	19	0.0	18.98	11.36
2023	2	4	20	0.0	18.4	11.39
2023	2	4	21	0.0	18.15	11.4
2023	2	4	22	0.0	17.98	11.4
2023	2	4	23	0.0	17.82	11.4
2023	2	5	0	0.0	17.71	11.39
2023	2	5	1	0.0	17.61	11.39
2023	2	5	2	0.0	17.54	11.38
2023	2	5	3	0.0	17.44	11.39
2023	2	5	4	0.0	17.32	11.38
2023	2	5	5	20.53	17.38	11.39
2023	2	5	6	251.6	19.0	11.33
2023	2	5	7	513.17	21.26	11.3
2023	2	5	8	676.25	23.35	11.33
2023	2	5	9	704.81	25.22	11.31
2023	2	5	10	579.58	27.01	10.97
2023	2	5	11	710.53	28.56	10.27
2023	2	5	12	847.02	29.29	9.93
2023	2	5	13	908.0	29.45	9.78
2023	2	5	14	649.36	29.12	9.66
2023	2	5	15	633.53	28.3	9.52
2023	2	5	16	504.13	26.93	9.43
2023	2	5	17	375.68	24.88	9.47
2023	2	5	18	31.46	22.16	9.78
2023	2	5	19	0.0	20.2	10.17
2023	2	5	20	0.0	19.2	10.41
2023	2	5	21	0.0	18.59	10.57
2023	2	5	22	0.0	18.05	10.7
2023	2	5	23	0.0	17.66	10.76
2023	2	6	0	0.0	17.26	10.79
2023	2	6	1	0.0	16.99	10.78
2023	2	6	2	0.0	16.85	10.77
2023	2	6	3	0.0	16.74	10.78
2023	2	6	4	0.0	16.53	10.79
2023	2	6	5	19.58	16.9	10.82
2023	2	6	6	243.42	19.22	10.74
2023	2	6	7	374.01	22.87	10.2
2023	2	6	8	435.36	25.81	9.76
2023	2	6	9	606.97	27.85	9.52
2023	2	6	10	750.39	29.14	9.41
2023	2	6	11	921.02	29.69	9.46
2023	2	6	12	878.66	29.72	9.58
2023	2	6	13	706.81	29.34	9.67
2023	2	6	14	787.65	28.65	9.7
2023	2	6	15	710.82	27.6	9.68
2023	2	6	16	601.05	26.05	9.74
2023	2	6	17	355.87	23.88	9.94
2023	2	6	18	13.49	21.19	10.34
2023	2	6	19	0.0	19.48	10.69
2023	2	6	20	0.0	18.77	10.83
2023	2	6	21	0.0	18.33	10.87
2023	2	6	22	0.0	17.9	10.93
2023	2	6	23	0.0	17.59	10.96
2023	2	7	0	0.0	17.28	10.95
2023	2	7	1	0.0	17.13	10.9
2023	2	7	2	0.0	17.24	10.85
2023	2	7	3	0.0	17.28	10.81
2023	2	7	4	0.0	17.14	10.8
2023	2	7	5	30.88	17.3	10.76
2023	2	7	6	203.86	19.11	10.7
2023	2	7	7	331.08	21.44	10.65
2023	2	7	8	546.17	23.54	10.71
2023	2	7	9	556.21	25.64	10.68
2023	2	7	10	629.7	27.42	10.51
2023	2	7	11	596.97	28.51	10.26
2023	2	7	12	556.34	28.91	10.08
2023	2	7	13	766.47	28.86	9.97
2023	2	7	14	829.78	28.32	9.94
2023	2	7	15	774.86	27.31	9.95
2023	2	7	16	643.11	25.94	9.95
2023	2	7	17	425.62	24.11	9.99
2023	2	7	18	16.11	21.83	10.23
2023	2	7	19	0.0	20.07	10.52
2023	2	7	20	0.0	19.36	10.58
2023	2	7	21	0.0	18.87	10.61
2023	2	7	22	0.0	18.05	10.74
2023	2	7	23	0.0	17.26	10.9
2023	2	8	0	0.0	16.58	11.04
2023	2	8	1	0.0	16.15	11.13
2023	2	8	2	0.0	16.15	11.13
2023	2	8	3	0.0	16.24	11.11
2023	2	8	4	0.0	16.27	11.09
2023	2	8	5	37.64	16.56	11.04
2023	2	8	6	268.36	18.35	10.88
2023	2	8	7	494.8	20.93	10.78
2023	2	8	8	611.19	23.81	10.64
2023	2	8	9	528.15	26.52	10.34
2023	2	8	10	766.14	29.14	9.74
2023	2	8	11	746.63	30.31	9.55
2023	2	8	12	755.92	30.59	9.47
2023	2	8	13	772.01	30.38	9.43
2023	2	8	14	781.93	29.71	9.4
2023	2	8	15	700.83	28.61	9.39
2023	2	8	16	582.96	27.06	9.43
2023	2	8	17	377.68	24.89	9.54
2023	2	8	18	12.97	22.13	9.91
2023	2	8	19	0.0	20.28	10.3
2023	2	8	20	0.0	19.51	10.46
2023	2	8	21	0.0	18.98	10.56
2023	2	8	22	0.0	18.38	10.73
2023	2	8	23	0.0	17.8	10.93
2023	2	9	0	0.0	17.33	11.07
2023	2	9	1	0.0	16.94	11.16
2023	2	9	2	0.0	16.61	11.22
2023	2	9	3	0.0	16.54	11.22
2023	2	9	4	0.0	16.43	11.16
2023	2	9	5	13.67	16.78	11.07
2023	2	9	6	205.62	18.96	10.83
2023	2	9	7	347.26	22.55	10.15
2023	2	9	8	477.69	25.08	9.9
2023	2	9	9	528.53	26.75	9.92
2023	2	9	10	715.92	28.14	9.93
2023	2	9	11	851.27	29.19	9.87
2023	2	9	12	852.05	29.79	9.75
2023	2	9	13	852.15	29.8	9.63
2023	2	9	14	850.28	29.31	9.49
2023	2	9	15	786.91	28.36	9.37
2023	2	9	16	662.54	26.94	9.35
2023	2	9	17	432.77	24.81	9.51
2023	2	9	18	21.91	22.07	10.02
2023	2	9	19	0.0	20.26	10.5
2023	2	9	20	0.0	19.52	10.63
2023	2	9	21	0.0	19.03	10.7
2023	2	9	22	0.0	18.53	10.8
2023	2	9	23	0.0	18.08	10.89
2023	2	10	0	0.0	17.65	10.93
2023	2	10	1	0.0	17.29	10.99
2023	2	10	2	0.0	16.86	11.11
2023	2	10	3	0.0	16.55	11.29
2023	2	10	4	0.0	16.56	11.44
2023	2	10	5	24.3	16.75	11.48
2023	2	10	6	169.9	18.76	11.27
2023	2	10	7	388.07	21.38	10.92
2023	2	10	8	464.95	23.61	10.73
2023	2	10	9	632.43	25.68	10.52
2023	2	10	10	826.44	27.3	10.36
2023	2	10	11	829.26	28.35	10.2
2023	2	10	12	867.3	28.95	10.0
2023	2	10	13	901.6	28.98	9.86
2023	2	10	14	847.86	28.36	9.79
2023	2	10	15	791.34	27.22	9.74
2023	2	10	16	661.5	25.75	9.79
2023	2	10	17	435.9	23.74	10.03
2023	2	10	18	21.44	21.28	10.52
2023	2	10	19	0.0	19.76	10.94
2023	2	10	20	0.0	19.13	11.07
2023	2	10	21	0.0	18.75	11.12
2023	2	10	22	0.0	18.33	11.2
2023	2	10	23	0.0	18.02	11.25
2023	2	11	0	0.0	17.73	11.29
2023	2	11	1	0.0	17.47	11.33
2023	2	11	2	0.0	17.22	11.38
2023	2	11	3	0.0	17.05	11.43
2023	2	11	4	0.0	17.0	11.44
2023	2	11	5	53.98	17.29	11.38
2023	2	11	6	451.89	20.06	10.69
2023	2	11	7	578.84	23.87	9.67
2023	2	11	8	754.58	26.55	9.4
2023	2	11	9	846.47	28.39	9.38
2023	2	11	10	817.46	29.84	9.35
2023	2	11	11	804.32	30.74	9.33
2023	2	11	12	666.76	31.12	9.29
2023	2	11	13	781.35	30.8	9.33
2023	2	11	14	666.45	30.02	9.4
2023	2	11	15	681.26	29.03	9.39
2023	2	11	16	475.21	27.75	9.33
2023	2	11	17	333.67	25.98	9.33
2023	2	11	18	14.94	23.68	9.55
2023	2	11	19	0.0	21.79	9.91
2023	2	11	20	0.0	20.64	10.16
2023	2	11	21	0.0	19.8	10.35
2023	2	11	22	0.0	18.93	10.54
2023	2	11	23	0.0	18.2	10.71
2023	2	12	0	0.0	17.63	10.88
2023	2	12	1	0.0	17.13	11.07
2023	2	12	2	0.0	16.71	11.19
2023	2	12	3	0.0	16.43	11.23
2023	2	12	4	0.0	16.32	11.21
2023	2	12	5	55.2	16.94	11.2
2023	2	12	6	440.14	19.48	11.15
2023	2	12	7	543.5	22.36	10.92
2023	2	12	8	700.67	25.63	10.19
2023	2	12	9	809.11	27.6	10.0
2023	2	12	10	928.58	28.94	9.98
2023	2	12	11	910.41	29.77	9.92
2023	2	12	12	943.81	30.04	9.87
2023	2	12	13	912.08	29.82	9.81
2023	2	12	14	893.96	29.18	9.71
2023	2	12	15	837.52	28.26	9.58
2023	2	12	16	704.97	27.03	9.43
2023	2	12	17	433.3	25.14	9.41
2023	2	12	18	22.47	22.46	9.69
2023	2	12	19	0.0	20.62	10.04
2023	2	12	20	0.0	19.95	10.21
2023	2	12	21	0.0	19.58	10.33
2023	2	12	22	0.0	18.97	10.55
2023	2	12	23	0.0	18.27	10.95
2023	2	13	0	0.0	17.6	11.32
2023	2	13	1	0.0	17.13	11.47
2023	2	13	2	0.0	16.88	11.44
2023	2	13	3	0.0	16.79	11.35
2023	2	13	4	0.0	16.72	11.3
2023	2	13	5	42.44	17.2	11.4
2023	2	13	6	367.11	19.37	11.35
2023	2	13	7	486.36	21.5	11.17
2023	2	13	8	493.77	23.57	10.99
2023	2	13	9	585.25	25.7	10.74
2023	2	13	10	637.89	27.21	10.64
2023	2	13	11	553.07	28.16	10.56
2023	2	13	12	896.5	28.68	10.45
2023	2	13	13	752.03	28.81	10.34
2023	2	13	14	866.55	28.43	10.27
2023	2	13	15	808.97	27.61	10.17
2023	2	13	16	700.29	26.34	10.17
2023	2	13	17	472.69	24.33	10.39
2023	2	13	18	34.45	21.66	10.68
2023	2	13	19	0.0	20.04	10.8
2023	2	13	20	0.0	19.34	10.83
2023	2	13	21	0.0	18.81	10.95
2023	2	13	22	0.0	18.21	11.07
2023	2	13	23	0.0	17.54	11.23
2023	2	14	0	0.0	17.03	11.38
2023	2	14	1	0.0	16.73	11.47
2023	2	14	2	0.0	16.56	11.5
2023	2	14	3	0.0	16.46	11.48
2023	2	14	4	0.0	16.42	11.42
2023	2	14	5	49.49	16.65	11.38
2023	2	14	6	224.06	18.18	11.28
2023	2	14	7	267.93	20.91	11.13
2023	2	14	8	315.17	23.73	10.88
2023	2	14	9	420.93	26.06	10.62
2023	2	14	10	653.38	27.48	10.32
2023	2	14	11	528.07	28.33	9.95
2023	2	14	12	714.0	28.84	9.58
2023	2	14	13	847.15	29.13	9.08
2023	2	14	14	851.58	29.05	8.56
2023	2	14	15	891.95	28.4	8.22
2023	2	14	16	784.59	26.99	8.3
2023	2	14	17	545.89	24.65	8.7
2023	2	14	18	58.18	21.52	9.31
2023	2	14	19	0.0	19.6	9.77
2023	2	14	20	0.0	18.84	9.97
2023	2	14	21	0.0	18.3	10.15
2023	2	14	22	0.0	17.76	10.29
2023	2	14	23	0.0	17.4	10.35
2023	2	15	0	0.0	17.14	10.42
2023	2	15	1	0.0	16.81	10.54
2023	2	15	2	0.0	16.43	10.64
2023	2	15	3	0.0	16.1	10.71
2023	2	15	4	0.0	15.83	10.74
2023	2	15	5	36.23	15.99	10.73
2023	2	15	6	227.8	17.87	10.62
2023	2	15	7	374.51	20.4	10.45
2023	2	15	8	347.5	22.82	10.35
2023	2	15	9	308.92	24.92	10.34
2023	2	15	10	551.87	26.56	10.26
2023	2	15	11	524.2	27.58	10.08
2023	2	15	12	783.43	27.84	9.93
2023	2	15	13	889.33	27.48	9.8
2023	2	15	14	914.7	26.68	9.68
2023	2	15	15	869.01	25.55	9.61
2023	2	15	16	760.15	24.05	9.66
2023	2	15	17	512.94	22.08	9.82
2023	2	15	18	38.19	19.74	10.09
2023	2	15	19	0.0	18.25	10.31
2023	2	15	20	0.0	17.56	10.39
2023	2	15	21	0.0	17.04	10.47
2023	2	15	22	0.0	16.6	10.54
2023	2	15	23	0.0	16.34	10.6
2023	2	16	0	0.0	16.08	10.79
2023	2	16	1	0.0	15.81	10.97
2023	2	16	2	0.0	15.76	10.99
2023	2	16	3	0.0	15.78	10.96
2023	2	16	4	0.0	15.82	10.93
2023	2	16	5	24.78	15.91	10.96
2023	2	16	6	288.86	16.99	11.0
2023	2	16	7	371.4	18.85	11.17
2023	2	16	8	431.7	20.9	11.39
2023	2	16	9	599.03	22.91	11.51
2023	2	16	10	835.44	24.71	11.38
2023	2	16	11	739.64	25.92	11.15
2023	2	16	12	800.03	26.53	10.96
2023	2	16	13	879.13	26.65	10.87
2023	2	16	14	797.71	26.24	10.89
2023	2	16	15	818.64	25.42	10.88
2023	2	16	16	745.47	24.23	10.84
2023	2	16	17	475.28	22.4	10.89
2023	2	16	18	39.59	20.01	11.05
2023	2	16	19	0.0	18.58	11.13
2023	2	16	20	0.0	18.07	11.11
2023	2	16	21	0.0	17.71	11.09
2023	2	16	22	0.0	17.19	11.06
2023	2	16	23	0.0	16.66	11.05
2023	2	17	0	0.0	16.18	11.04
2023	2	17	1	0.0	15.73	11.02
2023	2	17	2	0.0	15.48	10.98
2023	2	17	3	0.0	15.5	10.9
2023	2	17	4	0.0	15.41	10.82
2023	2	17	5	92.5	15.58	10.76
2023	2	17	6	625.41	17.1	10.76
2023	2	17	7	800.67	19.45	10.8
2023	2	17	8	870.32	21.95	10.9
2023	2	17	9	941.4	24.54	10.77
2023	2	17	10	949.86	26.51	10.52
2023	2	17	11	892.17	27.42	10.39
2023	2	17	12	968.83	27.65	10.36
2023	2	17	13	884.64	27.29	10.45
2023	2	17	14	929.32	26.43	10.57
2023	2	17	15	885.36	25.33	10.63
2023	2	17	16	780.85	24.07	10.62
2023	2	17	17	548.16	22.43	10.63
2023	2	17	18	43.71	20.32	10.84
2023	2	17	19	0.0	18.92	11.01
2023	2	17	20	0.0	18.35	11.04
2023	2	17	21	0.0	17.93	10.99
2023	2	17	22	0.0	17.63	10.98
2023	2	17	23	0.0	17.09	11.04
2023	2	18	0	0.0	16.49	11.14
2023	2	18	1	0.0	16.01	11.25
2023	2	18	2	0.0	15.85	11.34
2023	2	18	3	0.0	16.17	11.39
2023	2	18	4	0.0	16.3	11.4
2023	2	18	5	97.49	16.47	11.37
2023	2	18	6	572.84	18.01	11.28
2023	2	18	7	817.3	20.71	11.21
2023	2	18	8	893.84	23.53	11.19
2023	2	18	9	981.76	25.81	11.13
2023	2	18	10	974.58	27.55	11.01
2023	2	18	11	902.61	28.58	10.89
2023	2	18	12	986.14	28.83	10.89
2023	2	18	13	929.65	28.51	10.93
2023	2	18	14	928.52	27.75	10.96
2023	2	18	15	871.02	26.57	10.98
2023	2	18	16	754.68	24.97	11.06
2023	2	18	17	500.64	22.74	11.28
2023	2	18	18	27.67	20.2	11.6
2023	2	18	19	0.0	18.73	11.76
2023	2	18	20	0.0	18.26	11.74
2023	2	18	21	0.0	18.08	11.67
2023	2	18	22	0.0	17.81	11.63
2023	2	18	23	0.0	17.45	11.61
2023	2	19	0	0.0	17.16	11.61
2023	2	19	1	0.0	16.81	11.62
2023	2	19	2	0.0	16.63	11.64
2023	2	19	3	0.0	16.55	11.66
2023	2	19	4	0.0	16.52	11.66
2023	2	19	5	28.12	16.66	11.58
2023	2	19	6	476.72	17.86	11.25
2023	2	19	7	722.48	20.08	11.18
2023	2	19	8	819.37	22.36	11.26
2023	2	19	9	887.08	24.14	11.38
2023	2	19	10	922.75	25.63	11.46
2023	2	19	11	851.16	26.86	11.42
2023	2	19	12	863.08	27.85	11.15
2023	2	19	13	827.95	28.27	10.76
2023	2	19	14	824.82	27.93	10.45
2023	2	19	15	738.32	26.9	10.29
2023	2	19	16	597.18	25.49	10.22
2023	2	19	17	347.28	23.56	10.31
2023	2	19	18	6.25	21.1	10.68
2023	2	19	19	0.0	19.52	11.04
2023	2	19	20	0.0	18.76	11.19
2023	2	19	21	0.0	18.22	11.21
2023	2	19	22	0.0	17.62	11.25
2023	2	19	23	0.0	16.97	11.39
2023	2	20	0	0.0	16.29	11.54
2023	2	20	1	0.0	16.38	11.57
2023	2	20	2	0.0	16.44	11.56
2023	2	20	3	0.0	16.48	11.47
2023	2	20	4	0.0	16.43	11.5
2023	2	20	5	21.16	16.56	11.49
2023	2	20	6	395.48	17.7	11.38
2023	2	20	7	388.35	20.05	11.44
2023	2	20	8	584.64	22.61	11.73
2023	2	20	9	616.33	24.5	12.07
2023	2	20	10	495.76	25.86	12.31
2023	2	20	11	351.89	26.61	12.42
2023	2	20	12	379.24	26.9	12.4
2023	2	20	13	667.74	26.87	12.29
2023	2	20	14	501.16	26.72	12.08
2023	2	20	15	476.69	26.07	11.9
2023	2	20	16	424.95	24.83	11.72
2023	2	20	17	296.0	22.92	11.59
2023	2	20	18	6.4	20.65	11.49
2023	2	20	19	0.0	19.26	11.4
2023	2	20	20	0.0	18.71	11.32
2023	2	20	21	0.0	18.41	11.28
2023	2	20	22	0.0	17.91	11.28
2023	2	20	23	0.0	17.4	11.3
2023	2	21	0	0.0	17.03	11.33
2023	2	21	1	0.0	16.72	11.36
2023	2	21	2	0.0	16.49	11.34
2023	2	21	3	0.0	16.35	11.26
2023	2	21	4	0.0	16.31	11.2
2023	2	21	5	26.26	16.41	11.16
2023	2	21	6	162.81	17.58	11.11
2023	2	21	7	350.46	19.85	11.2
2023	2	21	8	399.72	22.14	11.41
2023	2	21	9	464.8	23.87	11.64
2023	2	21	10	445.8	25.31	11.75
2023	2	21	11	566.76	26.31	11.74
2023	2	21	12	699.49	26.97	11.66
2023	2	21	13	653.12	27.14	11.47
2023	2	21	14	821.11	26.61	11.23
2023	2	21	15	438.81	25.41	11.03
2023	2	21	16	574.57	23.81	10.93
2023	2	21	17	344.74	21.93	10.9
2023	2	21	18	0.0	19.85	10.93
2023	2	21	19	0.0	18.55	10.97
2023	2	21	20	0.0	17.97	10.95
2023	2	21	21	0.0	17.55	10.95
2023	2	21	22	0.0	16.94	10.99
2023	2	21	23	0.0	16.56	10.99
2023	2	22	0	0.0	16.47	10.92
2023	2	22	1	0.0	16.4	10.86
2023	2	22	2	0.0	16.36	10.81
2023	2	22	3	0.0	16.34	10.78
2023	2	22	4	0.0	16.27	10.8
2023	2	22	5	25.15	16.28	10.84
2023	2	22	6	225.35	17.79	10.87
2023	2	22	7	468.39	20.29	11.08
2023	2	22	8	473.95	22.54	11.4
2023	2	22	9	458.7	24.41	11.59
2023	2	22	10	561.23	25.72	11.63
2023	2	22	11	787.19	26.46	11.59
2023	2	22	12	965.8	26.73	11.52
2023	2	22	13	917.05	26.57	11.4
2023	2	22	14	917.53	26.07	11.22
2023	2	22	15	850.92	25.31	11.0
2023	2	22	16	715.46	24.12	10.86
2023	2	22	17	468.71	22.39	10.84
2023	2	22	18	0.0	20.22	10.95
2023	2	22	19	0.0	18.76	11.08
2023	2	22	20	0.0	18.0	11.17
2023	2	22	21	0.0	17.5	11.24
2023	2	22	22	0.0	17.01	11.3
2023	2	22	23	0.0	16.72	11.33
2023	2	23	0	0.0	16.61	11.29
2023	2	23	1	0.0	16.55	11.24
2023	2	23	2	0.0	16.47	11.17
2023	2	23	3	0.0	16.33	11.12
2023	2	23	4	0.0	16.21	11.11
2023	2	23	5	36.98	16.2	11.11
2023	2	23	6	342.49	17.18	11.01
2023	2	23	7	498.3	18.98	11.02
2023	2	23	8	610.77	20.97	11.2
2023	2	23	9	751.94	22.72	11.37
2023	2	23	10	879.2	24.04	11.45
2023	2	23	11	963.95	24.98	11.47
2023	2	23	12	977.8	25.48	11.43
2023	2	23	13	915.74	25.64	11.36
2023	2	23	14	926.56	25.42	11.25
2023	2	23	15	866.8	24.95	11.11
2023	2	23	16	729.03	24.02	10.97
2023	2	23	17	484.36	22.43	10.89
2023	2	23	18	0.0	20.31	10.92
2023	2	23	19	0.0	18.87	10.99
2023	2	23	20	0.0	18.08	11.06
2023	2	23	21	0.0	17.45	11.12
2023	2	23	22	0.0	16.87	11.19
2023	2	23	23	0.0	16.58	11.22
2023	2	24	0	0.0	16.48	11.19
2023	2	24	1	0.0	16.41	11.12
2023	2	24	2	0.0	16.31	11.07
2023	2	24	3	0.0	16.19	11.06
2023	2	24	4	0.0	16.06	11.07
2023	2	24	5	29.78	16.05	11.06
2023	2	24	6	545.66	16.99	10.92
2023	2	24	7	747.21	18.86	10.87
2023	2	24	8	864.22	21.29	10.99
2023	2	24	9	935.97	23.24	11.12
2023	2	24	10	969.54	24.83	11.26
2023	2	24	11	933.59	25.8	11.3
2023	2	24	12	953.96	26.32	11.24
2023	2	24	13	895.99	26.36	11.09
2023	2	24	14	905.58	25.9	10.92
2023	2	24	15	854.0	24.99	10.76
2023	2	24	16	715.19	23.52	10.7
2023	2	24	17	476.52	21.23	10.78
2023	2	24	18	0.0	18.66	10.92
2023	2	24	19	0.0	17.52	10.96
2023	2	24	20	0.0	17.26	10.93
2023	2	24	21	0.0	17.14	10.92
2023	2	24	22	0.0	16.84	10.97
2023	2	24	23	0.0	16.5	11.03
2023	2	25	0	0.0	16.29	11.05
2023	2	25	1	0.0	16.15	11.09
2023	2	25	2	0.0	16.05	11.13
2023	2	25	3	0.0	15.98	11.19
2023	2	25	4	0.0	15.94	11.23
2023	2	25	5	34.39	15.98	11.2
2023	2	25	6	491.02	16.81	10.91
2023	2	25	7	598.62	18.17	10.66
2023	2	25	8	652.4	20.4	10.62
2023	2	25	9	969.74	22.51	10.63
2023	2	25	10	1001.15	24.17	10.68
2023	2	25	11	981.77	25.33	10.66
2023	2	25	12	996.37	25.94	10.59
2023	2	25	13	943.66	25.97	10.45
2023	2	25	14	943.73	25.58	10.26
2023	2	25	15	879.77	24.71	10.09
2023	2	25	16	770.76	23.44	9.97
2023	2	25	17	505.75	21.5	10.04
2023	2	25	18	0.0	19.12	10.29
2023	2	25	19	0.0	17.76	10.48
2023	2	25	20	0.0	17.15	10.57
2023	2	25	21	0.0	16.57	10.68
2023	2	25	22	0.0	15.93	10.81
2023	2	25	23	0.0	15.66	10.86
2023	2	26	0	0.0	15.6	10.85
2023	2	26	1	0.0	15.61	10.75
2023	2	26	2	0.0	15.55	10.73
2023	2	26	3	0.0	15.51	10.7
2023	2	26	4	0.0	15.45	10.71
2023	2	26	5	40.56	15.51	10.72
2023	2	26	6	553.94	16.64	10.53
2023	2	26	7	671.9	18.52	10.5
2023	2	26	8	828.81	20.99	10.64
2023	2	26	9	920.28	22.92	10.77
2023	2	26	10	986.83	24.22	10.88
2023	2	26	11	983.59	25.1	10.92
2023	2	26	12	874.41	25.87	10.85
2023	2	26	13	847.26	26.39	10.66
2023	2	26	14	781.95	26.54	10.4
2023	2	26	15	748.68	26.11	10.2
2023	2	26	16	704.65	25.11	10.08
2023	2	26	17	420.41	23.23	10.14
2023	2	26	18	0.0	20.56	10.39
2023	2	26	19	0.0	18.95	10.65
2023	2	26	20	0.0	18.07	10.84
2023	2	26	21	0.0	17.36	11.02
2023	2	26	22	0.0	16.67	11.16
2023	2	26	23	0.0	16.13	11.23
2023	2	27	0	0.0	15.99	11.19
2023	2	27	1	0.0	15.86	11.09
2023	2	27	2	0.0	15.75	10.98
2023	2	27	3	0.0	15.46	10.88
2023	2	27	4	0.0	15.02	10.84
2023	2	27	5	27.75	15.16	10.81
2023	2	27	6	282.8	16.92	10.77
2023	2	27	7	335.06	19.39	10.79
2023	2	27	8	426.05	21.67	10.92
2023	2	27	9	515.14	23.54	11.09
2023	2	27	10	494.51	24.76	11.24
2023	2	27	11	803.79	25.41	11.26
2023	2	27	12	870.06	26.06	11.09
2023	2	27	13	924.24	26.68	10.8
2023	2	27	14	855.79	26.81	10.51
2023	2	27	15	769.12	26.35	10.25
2023	2	27	16	706.21	25.23	10.03
2023	2	27	17	374.86	23.22	9.96
2023	2	27	18	0.0	20.57	10.09
2023	2	27	19	0.0	19.06	10.21
2023	2	27	20	0.0	18.16	10.25
2023	2	27	21	0.0	17.41	10.36
2023	2	27	22	0.0	16.72	10.59
2023	2	27	23	0.0	16.09	10.79
2023	2	28	0	0.0	15.81	10.78
2023	2	28	1	0.0	15.47	10.69
2023	2	28	2	0.0	15.09	10.61
2023	2	28	3	0.0	14.82	10.61
2023	2	28	4	0.0	14.91	10.65
2023	2	28	5	15.45	15.1	10.64
2023	2	28	6	190.17	16.6	10.52
2023	2	28	7	362.61	19.02	10.45
2023	2	28	8	410.81	20.98	10.58
2023	2	28	9	420.0	22.63	10.66
2023	2	28	10	590.59	23.95	10.65
2023	2	28	11	527.43	24.91	10.54
2023	2	28	12	594.04	25.51	10.38
2023	2	28	13	710.64	25.89	10.17
2023	2	28	14	627.43	25.99	9.89
2023	2	28	15	632.11	25.58	9.65
2023	2	28	16	407.24	24.47	9.55
2023	2	28	17	230.72	22.43	9.69
2023	2	28	18	0.0	19.91	10.0
2023	2	28	19	0.0	18.48	10.31
2023	2	28	20	0.0	17.71	10.51
2023	2	28	21	0.0	17.0	10.69
2023	2	28	22	0.0	16.29	10.86
2023	2	28	23	0.0	15.72	10.96
2023	3	1	0	0.0	15.66	10.94
2023	3	1	1	0.0	15.53	10.87
2023	3	1	2	0.0	15.34	10.81
2023	3	1	3	0.0	15.27	10.75
2023	3	1	4	0.0	15.2	10.71
2023	3	1	5	12.25	15.27	10.56
2023	3	1	6	183.3	16.41	10.49
2023	3	1	7	257.91	18.58	10.54
2023	3	1	8	402.08	20.75	10.71
2023	3	1	9	425.69	22.71	10.79
2023	3	1	10	523.2	24.24	10.77
2023	3	1	11	391.95	25.25	10.69
2023	3	1	12	557.35	25.82	10.56
2023	3	1	13	659.32	26.06	10.37
2023	3	1	14	478.63	25.97	10.11
2023	3	1	15	613.95	25.4	9.92
2023	3	1	16	479.87	24.37	9.81
2023	3	1	17	221.02	22.55	9.9
2023	3	1	18	0.0	19.99	10.19
2023	3	1	19	0.0	18.47	10.46
2023	3	1	20	0.0	17.65	10.62
2023	3	1	21	0.0	16.93	10.76
2023	3	1	22	0.0	16.2	10.91
2023	3	1	23	0.0	15.8	10.96
2023	3	2	0	0.0	15.69	10.89
2023	3	2	1	0.0	15.56	10.8
2023	3	2	2	0.0	15.41	10.72
2023	3	2	3	0.0	15.27	10.64
2023	3	2	4	0.0	15.14	10.56
2023	3	2	5	15.85	15.11	10.47
2023	3	2	6	181.2	16.49	10.48
2023	3	2	7	413.32	18.96	10.55
2023	3	2	8	514.47	21.33	10.7
2023	3	2	9	641.05	23.42	10.82
2023	3	2	10	464.94	25.07	10.9
2023	3	2	11	804.6	26.23	10.94
2023	3	2	12	751.41	26.9	10.89
2023	3	2	13	900.1	27.13	10.68
2023	3	2	14	841.4	26.89	10.37
2023	3	2	15	745.31	26.05	10.14
2023	3	2	16	592.81	24.59	10.05
2023	3	2	17	247.68	22.22	10.15
2023	3	2	18	0.0	19.41	10.48
2023	3	2	19	0.0	17.87	10.8
2023	3	2	20	0.0	17.19	10.95
2023	3	2	21	0.0	16.78	11.03
2023	3	2	22	0.0	16.64	11.05
2023	3	2	23	0.0	16.65	10.99
2023	3	3	0	0.0	16.54	10.91
2023	3	3	1	0.0	16.15	10.84
2023	3	3	2	0.0	15.74	10.8
2023	3	3	3	0.0	15.46	10.76
2023	3	3	4	0.0	15.16	10.73
2023	3	3	5	9.02	15.12	10.72
2023	3	3	6	416.2	16.97	10.66
2023	3	3	7	274.46	19.31	10.57
2023	3	3	8	534.4	21.54	10.66
2023	3	3	9	720.58	23.63	10.75
2023	3	3	10	919.75	25.34	10.75
2023	3	3	11	973.81	26.44	10.63
2023	3	3	12	958.72	27.12	10.34
2023	3	3	13	969.13	27.36	9.93
2023	3	3	14	943.41	27.08	9.58
2023	3	3	15	885.77	26.17	9.38
2023	3	3	16	758.03	24.72	9.39
2023	3	3	17	390.77	22.42	9.67
2023	3	3	18	0.0	19.59	10.17
2023	3	3	19	0.0	18.14	10.49
2023	3	3	20	0.0	17.49	10.6
2023	3	3	21	0.0	16.82	10.67
2023	3	3	22	0.0	16.15	10.72
2023	3	3	23	0.0	15.59	10.71
2023	3	4	0	0.0	15.24	10.68
2023	3	4	1	0.0	15.22	10.63
2023	3	4	2	0.0	15.14	10.56
2023	3	4	3	0.0	15.07	10.47
2023	3	4	4	0.0	15.01	10.38
2023	3	4	5	39.0	14.96	10.32
2023	3	4	6	541.12	16.29	10.32
2023	3	4	7	756.55	18.74	10.45
2023	3	4	8	891.09	21.11	10.67
2023	3	4	9	954.05	23.09	10.93
2023	3	4	10	947.76	24.55	11.14
2023	3	4	11	929.24	25.61	11.25
2023	3	4	12	884.45	26.45	11.27
2023	3	4	13	904.99	26.99	11.11
2023	3	4	14	736.2	26.85	10.86
2023	3	4	15	794.93	26.16	10.59
2023	3	4	16	671.9	25.1	10.34
2023	3	4	17	197.93	23.35	10.24
2023	3	4	18	0.0	21.17	10.35
2023	3	4	19	0.0	19.98	10.46
2023	3	4	20	0.0	19.04	10.59
2023	3	4	21	0.0	17.53	10.85
2023	3	4	22	0.0	16.36	11.16
2023	3	4	23	0.0	16.07	11.23
2023	3	5	0	0.0	16.04	11.1
2023	3	5	1	0.0	15.64	10.99
2023	3	5	2	0.0	15.25	10.95
2023	3	5	3	0.0	15.5	10.93
2023	3	5	4	0.0	15.59	10.89
2023	3	5	5	9.84	15.66	10.84
2023	3	5	6	190.64	16.97	10.82
2023	3	5	7	142.62	18.87	10.86
2023	3	5	8	143.43	20.41	11.01
2023	3	5	9	206.88	22.37	11.09
2023	3	5	10	450.92	24.26	11.02
2023	3	5	11	485.06	25.74	10.8
2023	3	5	12	503.87	26.64	10.57
2023	3	5	13	701.34	26.98	10.41
2023	3	5	14	753.85	26.8	10.33
2023	3	5	15	698.52	25.96	10.32
2023	3	5	16	635.18	24.57	10.33
2023	3	5	17	251.74	22.56	10.45
2023	3	5	18	0.0	20.33	10.66
2023	3	5	19	0.0	19.02	10.87
2023	3	5	20	0.0	18.14	11.05
2023	3	5	21	0.0	17.3	11.2
2023	3	5	22	0.0	16.68	11.28
2023	3	5	23	0.0	16.56	11.27
2023	3	6	0	0.0	16.62	11.23
2023	3	6	1	0.0	16.69	11.2
2023	3	6	2	0.0	16.6	11.2
2023	3	6	3	0.0	16.47	11.18
2023	3	6	4	0.0	16.35	11.15
2023	3	6	5	19.65	16.42	11.13
2023	3	6	6	437.4	17.88	11.13
2023	3	6	7	710.32	19.98	11.25
2023	3	6	8	857.19	22.33	11.32
2023	3	6	9	946.36	24.78	11.23
2023	3	6	10	974.96	26.2	11.19
2023	3	6	11	949.47	27.11	11.05
2023	3	6	12	956.1	27.54	10.93
2023	3	6	13	951.39	27.56	10.82
2023	3	6	14	894.14	27.03	10.74
2023	3	6	15	842.08	26.1	10.64
2023	3	6	16	737.33	24.69	10.54
2023	3	6	17	344.23	22.51	10.49
2023	3	6	18	0.0	20.06	10.51
2023	3	6	19	0.0	18.67	10.56
2023	3	6	20	0.0	17.97	10.59
2023	3	6	21	0.0	17.48	10.63
2023	3	6	22	0.0	17.03	10.68
2023	3	6	23	0.0	16.61	10.73
2023	3	7	0	0.0	16.23	10.77
2023	3	7	1	0.0	16.0	10.79
2023	3	7	2	0.0	15.71	10.81
2023	3	7	3	0.0	15.4	10.85
2023	3	7	4	0.0	15.35	10.88
2023	3	7	5	45.7	15.51	10.87
2023	3	7	6	503.71	17.03	10.86
2023	3	7	7	747.87	19.98	10.83
2023	3	7	8	885.7	23.6	10.59
2023	3	7	9	943.4	25.51	10.47
2023	3	7	10	968.23	26.91	10.24
2023	3	7	11	937.2	27.91	10.0
2023	3	7	12	943.11	28.47	9.85
2023	3	7	13	947.37	28.41	9.74
2023	3	7	14	894.34	27.79	9.57
2023	3	7	15	847.84	26.62	9.43
2023	3	7	16	708.95	24.95	9.43
2023	3	7	17	339.47	22.54	9.63
2023	3	7	18	0.0	20.01	10.1
2023	3	7	19	0.0	18.77	10.51
2023	3	7	20	0.0	18.13	10.74
2023	3	7	21	0.0	17.5	10.98
2023	3	7	22	0.0	16.85	11.18
2023	3	7	23	0.0	16.28	11.24
2023	3	8	0	0.0	16.11	11.14
2023	3	8	1	0.0	15.91	10.96
2023	3	8	2	0.0	15.81	10.75
2023	3	8	3	0.0	15.83	10.55
2023	3	8	4	0.0	15.74	10.48
2023	3	8	5	0.0	15.61	10.55
2023	3	8	6	556.27	17.42	10.43
2023	3	8	7	713.52	20.13	9.73
2023	3	8	8	863.6	22.48	9.46
2023	3	8	9	910.22	24.87	9.32
2023	3	8	10	981.92	27.02	9.26
2023	3	8	11	984.54	28.4	9.16
2023	3	8	12	952.52	29.0	8.95
2023	3	8	13	965.97	28.77	8.79
2023	3	8	14	946.65	27.99	8.7
2023	3	8	15	886.25	26.88	8.65
2023	3	8	16	711.19	25.33	8.7
2023	3	8	17	352.8	22.99	8.94
2023	3	8	18	0.0	20.4	9.42
2023	3	8	19	0.0	18.95	9.81
2023	3	8	20	0.0	18.09	10.04
2023	3	8	21	0.0	17.29	10.24
2023	3	8	22	0.0	16.54	10.42
2023	3	8	23	0.0	16.04	10.54
2023	3	9	0	0.0	15.8	10.6
2023	3	9	1	0.0	15.55	10.61
2023	3	9	2	0.0	15.28	10.6
2023	3	9	3	0.0	14.96	10.58
2023	3	9	4	0.0	14.7	10.54
2023	3	9	5	0.0	14.63	10.47
2023	3	9	6	411.67	16.51	10.24
2023	3	9	7	729.19	19.48	9.76
2023	3	9	8	900.17	21.89	9.68
2023	3	9	9	958.09	23.65	9.81
2023	3	9	10	984.39	25.18	9.94
2023	3	9	11	987.03	26.45	9.93
2023	3	9	12	952.06	27.27	9.78
2023	3	9	13	985.08	27.44	9.57
2023	3	9	14	943.75	26.96	9.42
2023	3	9	15	883.3	25.98	9.32
2023	3	9	16	764.38	24.53	9.29
2023	3	9	17	366.51	22.26	9.46
2023	3	9	18	0.0	19.68	9.9
2023	3	9	19	0.0	18.22	10.24
2023	3	9	20	0.0	17.42	10.44
2023	3	9	21	0.0	16.75	10.63
2023	3	9	22	0.0	16.24	10.75
2023	3	9	23	0.0	15.98	10.73
2023	3	10	0	0.0	15.74	10.62
2023	3	10	1	0.0	15.75	10.47
2023	3	10	2	0.0	15.85	10.33
2023	3	10	3	0.0	15.88	10.19
2023	3	10	4	0.0	15.95	10.05
2023	3	10	5	0.0	16.11	9.94
2023	3	10	6	546.96	17.46	9.95
2023	3	10	7	803.64	19.91	9.93
2023	3	10	8	899.94	22.11	9.97
2023	3	10	9	962.28	23.56	10.25
2023	3	10	10	983.29	24.89	10.5
2023	3	10	11	979.47	25.69	10.77
2023	3	10	12	975.97	26.02	10.97
2023	3	10	13	946.36	25.99	10.98
2023	3	10	14	888.47	25.55	10.92
2023	3	10	15	823.45	24.81	10.78
2023	3	10	16	682.8	23.57	10.7
2023	3	10	17	318.44	21.74	10.7
2023	3	10	18	0.0	19.77	10.85
2023	3	10	19	0.0	18.59	11.0
2023	3	10	20	0.0	17.8	11.11
2023	3	10	21	0.0	17.07	11.24
2023	3	10	22	0.0	16.47	11.34
2023	3	10	23	0.0	16.31	11.31
2023	3	11	0	0.0	16.12	11.24
2023	3	11	1	0.0	15.95	11.17
2023	3	11	2	0.0	15.79	11.1
2023	3	11	3	0.0	15.67	11.05
2023	3	11	4	0.0	15.62	11.01
2023	3	11	5	0.0	15.68	10.92
2023	3	11	6	467.95	16.72	10.86
2023	3	11	7	735.49	18.98	10.87
2023	3	11	8	834.79	21.34	10.99
2023	3	11	9	886.57	23.42	11.13
2023	3	11	10	910.4	25.36	11.23
2023	3	11	11	927.85	26.72	11.29
2023	3	11	12	949.72	27.27	11.31
2023	3	11	13	924.25	27.06	11.28
2023	3	11	14	889.33	26.39	11.22
2023	3	11	15	826.79	25.41	11.16
2023	3	11	16	687.39	23.87	11.14
2023	3	11	17	296.66	21.78	11.13
2023	3	11	18	0.0	19.77	11.17
2023	3	11	19	0.0	18.59	11.17
2023	3	11	20	0.0	17.86	11.11
2023	3	11	21	0.0	17.36	11.03
2023	3	11	22	0.0	16.98	10.96
2023	3	11	23	0.0	16.69	10.89
2023	3	12	0	0.0	16.46	10.83
2023	3	12	1	0.0	16.3	10.77
2023	3	12	2	0.0	16.11	10.75
2023	3	12	3	0.0	15.88	10.74
2023	3	12	4	0.0	15.69	10.73
2023	3	12	5	0.0	15.58	10.71
2023	3	12	6	483.24	16.64	10.63
2023	3	12	7	744.26	18.74	10.63
2023	3	12	8	868.48	20.92	10.77
2023	3	12	9	927.43	22.62	10.9
2023	3	12	10	957.92	23.78	11.02
2023	3	12	11	928.91	24.65	11.12
2023	3	12	12	924.12	25.31	11.13
2023	3	12	13	927.43	25.74	10.93
2023	3	12	14	891.29	25.81	10.47
2023	3	12	15	815.09	25.37	9.93
2023	3	12	16	681.46	24.19	9.54
2023	3	12	17	277.92	21.91	9.44
2023	3	12	18	0.0	19.33	9.74
2023	3	12	19	0.0	17.95	10.07
2023	3	12	20	0.0	17.15	10.26
2023	3	12	21	0.0	16.38	10.46
2023	3	12	22	0.0	15.8	10.63
2023	3	12	23	0.0	15.71	10.65
2023	3	13	0	0.0	15.7	10.54
2023	3	13	1	0.0	15.67	10.46
2023	3	13	2	0.0	15.69	10.37
2023	3	13	3	0.0	15.64	10.33
2023	3	13	4	0.0	15.45	10.36
2023	3	13	5	0.0	15.3	10.43
2023	3	13	6	380.38	15.98	10.44
2023	3	13	7	611.19	17.78	10.38
2023	3	13	8	681.35	19.89	10.42
2023	3	13	9	751.69	21.66	10.51
2023	3	13	10	908.98	23.04	10.6
2023	3	13	11	927.87	24.05	10.67
2023	3	13	12	950.97	24.78	10.68
2023	3	13	13	937.96	25.39	10.53
2023	3	13	14	915.3	25.68	10.23
2023	3	13	15	841.99	25.3	9.94
2023	3	13	16	729.63	24.13	9.75
2023	3	13	17	296.6	22.02	9.82
2023	3	13	18	0.0	19.6	10.25
2023	3	13	19	0.0	18.37	10.62
2023	3	13	20	0.0	17.75	10.8
2023	3	13	21	0.0	16.94	10.95
2023	3	13	22	0.0	16.22	11.1
2023	3	13	23	0.0	16.05	11.04
2023	3	14	0	0.0	15.95	10.92
2023	3	14	1	0.0	15.78	10.88
2023	3	14	2	0.0	15.64	10.88
2023	3	14	3	0.0	15.6	10.9
2023	3	14	4	0.0	15.63	10.92
2023	3	14	5	0.0	15.67	10.99
2023	3	14	6	411.32	16.5	10.84
2023	3	14	7	438.28	18.32	10.66
2023	3	14	8	463.71	20.83	10.63
2023	3	14	9	763.85	22.97	10.71
2023	3	14	10	793.55	24.6	10.85
2023	3	14	11	900.23	25.58	11.0
2023	3	14	12	928.17	26.06	11.03
2023	3	14	13	936.7	26.04	10.97
2023	3	14	14	807.15	25.66	10.87
2023	3	14	15	853.48	24.8	10.82
2023	3	14	16	707.57	23.47	10.78
2023	3	14	17	272.94	21.44	10.79
2023	3	14	18	0.0	19.23	10.95
2023	3	14	19	0.0	18.0	11.04
2023	3	14	20	0.0	17.32	11.07
2023	3	14	21	0.0	16.89	11.09
2023	3	14	22	0.0	16.64	11.1
2023	3	14	23	0.0	16.56	11.08
2023	3	15	0	0.0	16.57	10.98
2023	3	15	1	0.0	16.41	10.98
2023	3	15	2	0.0	16.22	11.01
2023	3	15	3	0.0	16.05	11.08
2023	3	15	4	0.0	15.98	11.09
2023	3	15	5	0.0	15.95	11.07
2023	3	15	6	403.3	16.75	10.92
2023	3	15	7	551.4	18.5	10.7
2023	3	15	8	668.77	20.78	10.64
2023	3	15	9	561.77	22.66	10.63
2023	3	15	10	881.34	24.21	10.56
2023	3	15	11	952.28	25.49	10.35
2023	3	15	12	948.72	26.58	9.85
2023	3	15	13	964.19	27.02	9.45
2023	3	15	14	912.7	26.8	9.19
2023	3	15	15	865.05	26.11	8.96
2023	3	15	16	712.12	24.9	8.85
2023	3	15	17	283.88	22.77	8.98
2023	3	15	18	0.0	20.3	9.36
2023	3	15	19	0.0	18.89	9.7
2023	3	15	20	0.0	18.05	9.93
2023	3	15	21	0.0	17.89	10.06
2023	3	15	22	0.0	17.69	10.13
2023	3	15	23	0.0	17.37	10.17
2023	3	16	0	0.0	17.17	10.14
2023	3	16	1	0.0	17.02	10.08
2023	3	16	2	0.0	16.63	10.05
2023	3	16	3	0.0	16.04	10.03
2023	3	16	4	0.0	15.52	10.03
2023	3	16	5	0.0	15.25	10.03
2023	3	16	6	371.19	17.37	10.06
2023	3	16	7	599.25	20.05	9.84
2023	3	16	8	670.59	22.15	9.72
2023	3	16	9	800.91	24.22	9.46
2023	3	16	10	953.05	25.75	9.19
2023	3	16	11	971.72	26.88	8.89
2023	3	16	12	968.81	27.8	8.46
2023	3	16	13	922.5	28.26	8.05
2023	3	16	14	886.38	28.01	7.84
2023	3	16	15	833.77	27.0	7.91
2023	3	16	16	673.01	25.41	8.19
2023	3	16	17	258.09	22.79	8.92
2023	3	16	18	0.0	20.13	10.1
2023	3	16	19	0.0	18.78	10.84
2023	3	16	20	0.0	18.0	11.07
2023	3	16	21	0.0	17.66	11.14
2023	3	16	22	0.0	17.14	11.17
2023	3	16	23	0.0	16.49	11.02
2023	3	17	0	0.0	16.21	10.68
2023	3	17	1	0.0	16.19	10.35
2023	3	17	2	0.0	16.19	10.26
2023	3	17	3	0.0	15.91	10.4
2023	3	17	4	0.0	15.45	10.57
2023	3	17	5	0.0	15.04	10.68
2023	3	17	6	438.92	16.85	10.77
2023	3	17	7	739.95	19.07	10.91
2023	3	17	8	870.56	21.44	10.95
2023	3	17	9	934.65	23.53	10.97
2023	3	17	10	940.1	25.21	10.88
2023	3	17	11	911.45	26.38	10.7
2023	3	17	12	790.98	27.2	10.31
2023	3	17	13	897.29	27.58	9.9
2023	3	17	14	883.47	27.2	9.79
2023	3	17	15	812.82	26.23	9.81
2023	3	17	16	630.59	24.7	9.91
2023	3	17	17	216.42	22.09	10.19
2023	3	17	18	0.0	19.46	10.6
2023	3	17	19	0.0	18.13	10.84
2023	3	17	20	0.0	17.45	10.98
2023	3	17	21	0.0	16.99	11.08
2023	3	17	22	0.0	16.71	11.14
2023	3	17	23	0.0	16.5	11.14
2023	3	18	0	0.0	16.36	11.1
2023	3	18	1	0.0	16.28	11.06
2023	3	18	2	0.0	16.26	11.03
2023	3	18	3	0.0	16.17	11.02
2023	3	18	4	0.0	16.07	11.02
2023	3	18	5	0.0	15.98	11.01
2023	3	18	6	324.28	16.69	10.97
2023	3	18	7	427.61	18.58	10.95
2023	3	18	8	619.4	20.74	11.0
2023	3	18	9	777.55	22.58	10.98
2023	3	18	10	832.63	23.8	10.95
2023	3	18	11	879.9	24.46	10.95
2023	3	18	12	874.88	24.85	10.87
2023	3	18	13	881.45	25.0	10.69
2023	3	18	14	854.02	24.83	10.49
2023	3	18	15	766.32	24.18	10.31
2023	3	18	16	585.92	22.94	10.19
2023	3	18	17	163.83	20.79	10.27
2023	3	18	18	0.0	18.77	10.54
2023	3	18	19	0.0	17.86	10.8
2023	3	18	20	0.0	17.24	11.05
2023	3	18	21	0.0	16.77	11.27
2023	3	18	22	0.0	16.64	11.31
2023	3	18	23	0.0	16.72	11.24
2023	3	19	0	0.0	16.77	11.14
2023	3	19	1	0.0	16.26	11.09
2023	3	19	2	0.0	15.95	11.13
2023	3	19	3	0.0	15.7	11.21
2023	3	19	4	0.0	15.5	11.26
2023	3	19	5	0.0	15.47	11.24
2023	3	19	6	270.39	17.45	11.18
2023	3	19	7	373.74	20.58	11.09
2023	3	19	8	537.91	23.19	11.09
2023	3	19	9	539.92	25.25	11.06
2023	3	19	10	717.98	26.65	10.89
2023	3	19	11	807.79	27.38	10.6
2023	3	19	12	866.87	27.53	10.38
2023	3	19	13	806.51	27.29	10.24
2023	3	19	14	828.51	26.61	10.21
2023	3	19	15	700.58	25.52	10.27
2023	3	19	16	527.56	24.03	10.37
2023	3	19	17	148.11	21.83	10.62
2023	3	19	18	0.0	19.56	11.05
2023	3	19	19	0.0	18.39	11.33
2023	3	19	20	0.0	17.86	11.44
2023	3	19	21	0.0	17.44	11.52
2023	3	19	22	0.0	17.25	11.54
2023	3	19	23	0.0	17.27	11.49
2023	3	20	0	0.0	17.19	11.41
2023	3	20	1	0.0	17.12	11.33
2023	3	20	2	0.0	16.99	11.24
2023	3	20	3	0.0	16.66	11.17
2023	3	20	4	0.0	16.44	11.12
2023	3	20	5	0.0	16.42	11.07
2023	3	20	6	332.01	18.09	11.05
2023	3	20	7	618.06	20.67	11.11
2023	3	20	8	766.61	23.06	11.18
2023	3	20	9	843.0	25.11	11.2
2023	3	20	10	876.45	26.64	11.15
2023	3	20	11	928.22	27.54	11.05
2023	3	20	12	921.06	27.81	11.03
2023	3	20	13	929.22	27.39	11.1
2023	3	20	14	863.55	26.53	11.17
2023	3	20	15	777.26	25.34	11.19
2023	3	20	16	616.86	23.77	11.23
2023	3	20	17	173.29	21.62	11.35
2023	3	20	18	0.0	19.56	11.61
2023	3	20	19	0.0	18.5	11.76
2023	3	20	20	0.0	18.09	11.79
2023	3	20	21	0.0	17.81	11.79
2023	3	20	22	0.0	17.61	11.78
2023	3	20	23	0.0	17.35	11.77
2023	3	21	0	0.0	17.29	11.73
2023	3	21	1	0.0	17.25	11.71
2023	3	21	2	0.0	17.1	11.7
2023	3	21	3	0.0	16.9	11.7
2023	3	21	4	0.0	16.75	11.68
2023	3	21	5	0.0	16.6	11.63
2023	3	21	6	296.18	18.17	11.56
2023	3	21	7	596.3	21.16	11.5
2023	3	21	8	711.74	23.8	11.52
2023	3	21	9	782.09	25.66	11.59
2023	3	21	10	855.37	27.26	11.45
2023	3	21	11	907.01	28.41	10.94
2023	3	21	12	906.0	28.76	10.59
2023	3	21	13	871.04	28.49	10.39
2023	3	21	14	859.79	27.77	10.27
2023	3	21	15	766.09	26.67	10.17
2023	3	21	16	570.91	25.18	10.15
2023	3	21	17	127.26	22.9	10.38
2023	3	21	18	0.0	20.65	10.84
2023	3	21	19	0.0	19.45	11.12
2023	3	21	20	0.0	18.94	11.21
2023	3	21	21	0.0	18.34	11.33
2023	3	21	22	0.0	17.71	11.46
2023	3	21	23	0.0	17.41	11.51
2023	3	22	0	0.0	17.34	11.47
2023	3	22	1	0.0	17.22	11.4
2023	3	22	2	0.0	17.11	11.34
2023	3	22	3	0.0	17.07	11.27
2023	3	22	4	0.0	17.1	11.18
2023	3	22	5	0.0	17.25	11.09
2023	3	22	6	121.11	18.77	10.97
2023	3	22	7	394.49	21.33	10.83
2023	3	22	8	646.84	24.47	10.24
2023	3	22	9	715.3	26.25	9.88
2023	3	22	10	779.56	27.45	9.54
2023	3	22	11	843.84	28.22	9.3
2023	3	22	12	910.26	28.57	9.22
2023	3	22	13	798.68	28.43	9.27
2023	3	22	14	839.11	27.94	9.34
2023	3	22	15	749.27	27.12	9.37
2023	3	22	16	511.91	25.74	9.45
2023	3	22	17	150.23	23.41	9.73
2023	3	22	18	0.0	21.09	10.19
2023	3	22	19	0.0	19.84	10.47
2023	3	22	20	0.0	19.06	10.6
2023	3	22	21	0.0	18.35	10.68
2023	3	22	22	0.0	17.76	10.77
2023	3	22	23	0.0	17.39	10.84
2023	3	23	0	0.0	16.9	10.85
2023	3	23	1	0.0	16.51	10.8
2023	3	23	2	0.0	16.34	10.71
2023	3	23	3	0.0	16.28	10.63
2023	3	23	4	0.0	16.18	10.58
2023	3	23	5	0.0	16.07	10.56
2023	3	23	6	301.39	17.9	10.56
2023	3	23	7	590.88	20.27	10.59
2023	3	23	8	777.72	22.78	10.6
2023	3	23	9	817.73	25.51	10.52
2023	3	23	10	920.46	26.77	10.66
2023	3	23	11	843.97	27.57	10.64
2023	3	23	12	831.45	28.01	10.52
2023	3	23	13	775.88	27.94	10.41
2023	3	23	14	770.42	27.45	10.36
2023	3	23	15	739.5	26.6	10.33
2023	3	23	16	549.61	25.29	10.34
2023	3	23	17	185.77	23.07	10.49
2023	3	23	18	0.0	20.74	10.8
2023	3	23	19	0.0	19.65	10.99
2023	3	23	20	0.0	19.1	11.07
2023	3	23	21	0.0	18.5	11.17
2023	3	23	22	0.0	17.85	11.26
2023	3	23	23	0.0	17.32	11.31
2023	3	24	0	0.0	17.2	11.28
2023	3	24	1	0.0	17.1	11.19
2023	3	24	2	0.0	16.99	11.1
2023	3	24	3	0.0	16.76	11.06
2023	3	24	4	0.0	16.49	11.06
2023	3	24	5	0.0	16.23	11.07
2023	3	24	6	57.19	18.0	11.11
2023	3	24	7	274.81	20.8	10.99
2023	3	24	8	391.65	23.3	10.92
2023	3	24	9	499.55	25.29	10.94
2023	3	24	10	645.52	26.65	11.01
2023	3	24	11	860.85	27.53	10.99
2023	3	24	12	851.1	27.97	10.88
2023	3	24	13	885.82	27.93	10.71
2023	3	24	14	862.13	27.36	10.56
2023	3	24	15	764.62	26.29	10.44
2023	3	24	16	579.91	24.72	10.36
2023	3	24	17	140.05	22.35	10.41
2023	3	24	18	0.0	20.12	10.57
2023	3	24	19	0.0	18.96	10.67
2023	3	24	20	0.0	18.32	10.7
2023	3	24	21	0.0	17.75	10.74
2023	3	24	22	0.0	17.19	10.79
2023	3	24	23	0.0	16.86	10.81
2023	3	25	0	0.0	16.58	10.8
2023	3	25	1	0.0	16.2	10.79
2023	3	25	2	0.0	15.75	10.8
2023	3	25	3	0.0	15.38	10.83
2023	3	25	4	0.0	15.16	10.87
2023	3	25	5	0.0	15.11	10.89
2023	3	25	6	190.07	17.06	10.88
[truncated: 15,521 more rows]
