# Supplementary material for: Integrated forecasting and deep reinforcement learning for price-based self-scheduling of PV-BESS: Utility-scale evidence in Chile
Source: PLoS One. 2026 Jan 9;21(1):e0336753. doi: 10.1371/journal.pone.0336753 (PMC12788681; doi:10.1371/journal.pone.0336753)
Supplement: S1 Data — (ZIP) [file pone.0336753.s014.zip › 02_clima_illapel.csv]

YEAR	MO	DY	HR	ALLSKY_SFC_SW_DNI	T2M	QV2M
2023	1	1	0	0.0	13.6	7.75
2023	1	1	1	0.0	13.45	7.52
2023	1	1	2	0.0	13.33	7.26
2023	1	1	3	0.0	13.21	6.97
2023	1	1	4	0.0	12.92	6.59
2023	1	1	5	360.83	14.89	6.11
2023	1	1	6	745.19	18.8	5.4
2023	1	1	7	876.94	21.72	5.08
2023	1	1	8	950.93	23.47	5.15
2023	1	1	9	996.31	24.42	5.48
2023	1	1	10	1013.88	24.87	5.94
2023	1	1	11	926.55	25.08	6.38
2023	1	1	12	823.93	25.22	6.67
2023	1	1	13	932.54	25.3	6.79
2023	1	1	14	889.19	25.22	6.72
2023	1	1	15	756.29	24.81	6.52
2023	1	1	16	713.63	24.0	6.35
2023	1	1	17	498.21	22.67	6.29
2023	1	1	18	208.79	20.37	6.48
2023	1	1	19	0.0	17.7	6.86
2023	1	1	20	0.0	16.48	6.94
2023	1	1	21	0.0	15.74	6.88
2023	1	1	22	0.0	15.14	6.97
2023	1	1	23	0.0	14.62	7.05
2023	1	2	0	0.0	14.26	7.06
2023	1	2	1	0.0	13.89	6.99
2023	1	2	2	0.0	13.58	6.89
2023	1	2	3	0.0	13.31	6.81
2023	1	2	4	0.0	13.04	6.78
2023	1	2	5	390.55	14.91	6.8
2023	1	2	6	804.71	18.24	6.53
2023	1	2	7	939.33	20.79	6.23
2023	1	2	8	1014.59	22.21	6.26
2023	1	2	9	1042.66	23.1	6.49
2023	1	2	10	927.19	23.59	6.74
2023	1	2	11	800.87	23.92	6.85
2023	1	2	12	959.86	24.16	6.82
2023	1	2	13	650.34	24.15	6.72
2023	1	2	14	694.63	23.74	6.59
2023	1	2	15	630.39	22.87	6.48
2023	1	2	16	713.85	21.72	6.38
2023	1	2	17	601.47	20.21	6.36
2023	1	2	18	247.52	17.95	6.53
2023	1	2	19	0.0	15.67	6.85
2023	1	2	20	0.0	14.79	6.95
2023	1	2	21	0.0	14.18	6.96
2023	1	2	22	0.0	13.68	6.97
2023	1	2	23	0.0	13.39	6.92
2023	1	3	0	0.0	13.35	6.84
2023	1	3	1	0.0	13.36	6.79
2023	1	3	2	0.0	13.23	6.76
2023	1	3	3	0.0	12.93	6.72
2023	1	3	4	0.0	12.66	6.64
2023	1	3	5	183.76	14.4	6.48
2023	1	3	6	523.09	17.85	6.22
2023	1	3	7	682.2	20.87	5.91
2023	1	3	8	767.64	22.69	5.85
2023	1	3	9	795.21	24.04	5.87
2023	1	3	10	929.55	24.88	5.98
2023	1	3	11	1052.3	25.32	6.09
2023	1	3	12	1021.01	25.38	6.22
2023	1	3	13	1004.44	25.19	6.32
2023	1	3	14	983.96	24.79	6.36
2023	1	3	15	915.27	24.03	6.36
2023	1	3	16	821.26	22.88	6.35
2023	1	3	17	691.98	21.28	6.38
2023	1	3	18	217.49	18.69	6.6
2023	1	3	19	0.0	16.55	6.94
2023	1	3	20	0.0	15.9	7.1
2023	1	3	21	0.0	15.94	7.24
2023	1	3	22	0.0	16.05	7.41
2023	1	3	23	0.0	15.88	7.56
2023	1	4	0	0.0	15.63	7.63
2023	1	4	1	0.0	15.52	7.64
2023	1	4	2	0.0	15.33	7.66
2023	1	4	3	0.0	15.15	7.6
2023	1	4	4	0.0	14.98	7.49
2023	1	4	5	162.84	17.13	7.37
2023	1	4	6	324.8	20.83	7.18
2023	1	4	7	554.64	23.48	7.23
2023	1	4	8	527.46	24.91	7.41
2023	1	4	9	547.02	25.69	7.62
2023	1	4	10	592.15	26.01	7.78
2023	1	4	11	691.44	26.15	7.85
2023	1	4	12	789.52	26.12	7.87
2023	1	4	13	796.13	25.82	7.87
2023	1	4	14	659.11	25.27	7.85
2023	1	4	15	627.93	24.51	7.87
2023	1	4	16	553.03	23.7	7.91
2023	1	4	17	392.58	22.06	8.08
2023	1	4	18	74.07	19.38	8.37
2023	1	4	19	0.0	17.27	8.64
2023	1	4	20	0.0	16.71	8.67
2023	1	4	21	0.0	16.38	8.59
2023	1	4	22	0.0	16.22	8.44
2023	1	4	23	0.0	15.96	8.35
2023	1	5	0	0.0	15.61	8.32
2023	1	5	1	0.0	15.26	8.33
2023	1	5	2	0.0	14.97	8.33
2023	1	5	3	0.0	14.73	8.26
2023	1	5	4	0.0	14.6	8.13
2023	1	5	5	124.51	16.11	7.97
2023	1	5	6	244.46	18.81	7.85
2023	1	5	7	461.89	20.76	8.02
2023	1	5	8	472.32	22.01	8.35
2023	1	5	9	664.29	22.92	8.71
2023	1	5	10	799.66	23.54	8.99
2023	1	5	11	789.72	23.8	9.13
2023	1	5	12	853.09	23.78	9.19
2023	1	5	13	952.56	23.55	9.17
2023	1	5	14	822.19	23.23	9.1
2023	1	5	15	740.5	22.76	9.01
2023	1	5	16	644.93	22.01	8.93
2023	1	5	17	463.06	20.74	8.89
2023	1	5	18	76.02	18.73	8.95
2023	1	5	19	0.0	17.03	9.02
2023	1	5	20	0.0	16.5	9.02
2023	1	5	21	0.0	16.18	9.01
2023	1	5	22	0.0	15.95	8.98
2023	1	5	23	0.0	15.98	8.95
2023	1	6	0	0.0	15.73	9.0
2023	1	6	1	0.0	15.22	9.08
2023	1	6	2	0.0	14.99	9.11
2023	1	6	3	0.0	15.0	9.1
2023	1	6	4	0.0	14.91	9.11
2023	1	6	5	147.57	15.64	9.06
2023	1	6	6	486.66	17.67	8.9
2023	1	6	7	727.59	19.17	9.03
2023	1	6	8	798.77	20.13	9.24
2023	1	6	9	860.78	21.04	9.46
2023	1	6	10	893.57	22.48	9.6
2023	1	6	11	851.77	24.63	9.46
2023	1	6	12	871.45	26.26	9.37
2023	1	6	13	813.63	26.38	9.4
2023	1	6	14	773.4	25.34	9.49
2023	1	6	15	717.57	23.86	9.58
2023	1	6	16	525.33	22.56	9.63
2023	1	6	17	275.97	21.12	9.66
2023	1	6	18	28.63	19.13	9.73
2023	1	6	19	0.0	17.47	9.78
2023	1	6	20	0.0	17.0	9.79
2023	1	6	21	0.0	17.06	9.72
2023	1	6	22	0.0	17.12	9.66
2023	1	6	23	0.0	16.84	9.64
2023	1	7	0	0.0	16.59	9.61
2023	1	7	1	0.0	16.38	9.59
2023	1	7	2	0.0	16.23	9.55
2023	1	7	3	0.0	16.11	9.5
2023	1	7	4	0.0	15.78	9.48
2023	1	7	5	59.39	16.34	9.52
2023	1	7	6	396.03	18.79	9.39
2023	1	7	7	581.32	21.4	9.27
2023	1	7	8	737.0	23.29	9.3
2023	1	7	9	795.6	24.42	9.45
2023	1	7	10	842.24	25.31	9.56
2023	1	7	11	901.95	26.04	9.54
2023	1	7	12	856.84	26.57	9.45
2023	1	7	13	703.13	26.06	9.4
2023	1	7	14	801.17	25.12	9.38
2023	1	7	15	719.26	24.2	9.41
2023	1	7	16	619.4	23.46	9.45
2023	1	7	17	404.62	22.4	9.53
2023	1	7	18	53.21	20.45	9.61
2023	1	7	19	0.0	18.38	9.72
2023	1	7	20	0.0	17.54	9.7
2023	1	7	21	0.0	17.09	9.6
2023	1	7	22	0.0	16.71	9.54
2023	1	7	23	0.0	16.39	9.49
2023	1	8	0	0.0	16.17	9.44
2023	1	8	1	0.0	16.14	9.41
2023	1	8	2	0.0	16.17	9.38
2023	1	8	3	0.0	15.96	9.37
2023	1	8	4	0.0	15.82	9.35
2023	1	8	5	124.12	17.28	9.28
2023	1	8	6	444.73	20.25	9.01
2023	1	8	7	618.81	22.7	8.96
2023	1	8	8	556.83	24.15	9.11
2023	1	8	9	620.63	25.06	9.3
2023	1	8	10	705.74	25.52	9.53
2023	1	8	11	763.84	25.65	9.68
2023	1	8	12	782.93	25.65	9.77
2023	1	8	13	769.66	25.58	9.8
2023	1	8	14	797.08	25.31	9.81
2023	1	8	15	730.83	24.68	9.79
2023	1	8	16	612.45	24.01	9.71
2023	1	8	17	408.46	23.01	9.61
2023	1	8	18	76.85	21.12	9.61
2023	1	8	19	0.0	18.78	9.75
2023	1	8	20	0.0	17.79	9.73
2023	1	8	21	0.0	17.17	9.71
2023	1	8	22	0.0	16.46	9.72
2023	1	8	23	0.0	16.0	9.74
2023	1	9	0	0.0	15.82	9.65
2023	1	9	1	0.0	15.61	9.59
2023	1	9	2	0.0	15.31	9.57
2023	1	9	3	0.0	14.91	9.58
2023	1	9	4	0.0	14.44	9.58
2023	1	9	5	69.73	15.58	9.59
2023	1	9	6	255.65	18.23	9.5
2023	1	9	7	308.29	21.78	9.29
2023	1	9	8	440.31	23.77	9.32
2023	1	9	9	380.05	24.72	9.36
2023	1	9	10	513.46	25.04	9.42
2023	1	9	11	544.82	24.92	9.47
2023	1	9	12	719.35	24.85	9.42
2023	1	9	13	507.86	24.74	9.31
2023	1	9	14	477.35	24.19	9.18
2023	1	9	15	313.48	23.35	9.05
2023	1	9	16	340.94	22.19	8.96
2023	1	9	17	204.78	20.53	8.97
2023	1	9	18	125.44	18.27	9.12
2023	1	9	19	0.0	16.63	9.32
2023	1	9	20	0.0	16.15	9.63
2023	1	9	21	0.0	15.82	9.9
2023	1	9	22	0.0	15.65	9.8
2023	1	9	23	0.0	15.5	9.74
2023	1	10	0	0.0	15.36	9.67
2023	1	10	1	0.0	15.25	9.63
2023	1	10	2	0.0	14.99	9.49
2023	1	10	3	0.0	14.39	9.1
2023	1	10	4	0.0	13.95	8.87
2023	1	10	5	75.16	15.67	9.11
2023	1	10	6	234.06	18.61	8.29
2023	1	10	7	517.01	20.82	7.6
2023	1	10	8	119.35	22.5	7.31
2023	1	10	9	102.69	24.29	7.02
2023	1	10	10	334.65	25.56	6.91
2023	1	10	11	741.95	26.0	7.0
2023	1	10	12	745.07	26.01	7.15
2023	1	10	13	637.08	25.88	7.19
2023	1	10	14	630.12	25.44	7.17
2023	1	10	15	690.37	24.67	7.13
2023	1	10	16	585.42	23.69	7.12
2023	1	10	17	389.46	22.21	7.25
2023	1	10	18	79.27	19.58	7.77
2023	1	10	19	0.0	17.59	8.4
2023	1	10	20	0.0	16.94	8.95
2023	1	10	21	0.0	16.37	9.3
2023	1	10	22	0.0	15.88	9.28
2023	1	10	23	0.0	15.55	9.15
2023	1	11	0	0.0	15.56	8.96
2023	1	11	1	0.0	15.85	8.77
2023	1	11	2	0.0	15.99	8.72
2023	1	11	3	0.0	15.51	8.51
2023	1	11	4	0.0	15.16	8.32
2023	1	11	5	232.53	16.55	8.53
2023	1	11	6	611.11	19.64	7.71
2023	1	11	7	666.54	22.49	7.51
2023	1	11	8	764.21	24.31	7.05
2023	1	11	9	990.76	25.52	6.82
2023	1	11	10	1023.14	26.17	6.72
2023	1	11	11	960.49	26.26	6.73
2023	1	11	12	995.95	26.11	6.77
2023	1	11	13	969.35	26.01	6.79
2023	1	11	14	954.58	25.59	6.78
2023	1	11	15	913.41	24.51	6.79
2023	1	11	16	798.77	23.15	6.78
2023	1	11	17	649.58	21.5	6.76
2023	1	11	18	198.89	19.22	6.9
2023	1	11	19	0.0	17.32	7.12
2023	1	11	20	0.0	16.77	7.44
2023	1	11	21	0.0	16.58	7.73
2023	1	11	22	0.0	16.3	7.72
2023	1	11	23	0.0	16.09	7.68
2023	1	12	0	0.0	15.84	7.67
2023	1	12	1	0.0	15.44	7.66
2023	1	12	2	0.0	14.77	7.56
2023	1	12	3	0.0	14.19	7.5
2023	1	12	4	0.0	13.81	7.53
2023	1	12	5	180.81	15.3	7.63
2023	1	12	6	644.32	18.11	7.28
2023	1	12	7	618.78	20.6	6.96
2023	1	12	8	614.9	22.72	6.55
2023	1	12	9	529.59	23.7	6.53
2023	1	12	10	243.07	24.05	6.61
2023	1	12	11	289.82	23.93	6.71
2023	1	12	12	465.05	23.82	6.74
2023	1	12	13	634.06	23.73	6.69
2023	1	12	14	692.95	23.33	6.58
2023	1	12	15	811.69	22.5	6.5
2023	1	12	16	728.41	21.41	6.43
2023	1	12	17	612.74	20.0	6.44
2023	1	12	18	291.39	17.89	6.64
2023	1	12	19	0.0	15.77	7.08
2023	1	12	20	0.0	15.05	7.36
2023	1	12	21	0.0	14.82	7.52
2023	1	12	22	0.0	14.78	7.52
2023	1	12	23	0.0	14.48	7.48
2023	1	13	0	0.0	14.3	7.35
2023	1	13	1	0.0	14.1	7.23
2023	1	13	2	0.0	13.8	7.11
2023	1	13	3	0.0	13.68	6.93
2023	1	13	4	0.0	13.51	6.79
2023	1	13	5	201.59	14.96	6.88
2023	1	13	6	352.1	18.32	6.21
2023	1	13	7	450.69	21.57	5.85
2023	1	13	8	637.59	23.2	5.92
2023	1	13	9	826.48	23.95	6.19
2023	1	13	10	848.24	24.24	6.42
2023	1	13	11	875.24	24.13	6.61
2023	1	13	12	828.45	24.04	6.69
2023	1	13	13	855.26	24.16	6.62
2023	1	13	14	700.3	24.15	6.47
2023	1	13	15	770.7	23.8	6.26
2023	1	13	16	688.71	23.05	6.06
2023	1	13	17	623.5	21.76	5.96
2023	1	13	18	185.16	18.9	6.39
2023	1	13	19	0.0	16.25	7.13
2023	1	13	20	0.0	15.37	7.2
2023	1	13	21	0.0	15.0	7.19
2023	1	13	22	0.0	14.67	7.16
2023	1	13	23	0.0	14.25	7.13
2023	1	14	0	0.0	13.8	7.08
2023	1	14	1	0.0	13.48	6.98
2023	1	14	2	0.0	13.27	6.82
2023	1	14	3	0.0	13.14	6.69
2023	1	14	4	0.0	13.03	6.59
2023	1	14	5	234.21	14.4	6.65
2023	1	14	6	441.42	17.66	6.27
2023	1	14	7	544.14	21.11	5.77
2023	1	14	8	798.42	23.08	5.54
2023	1	14	9	789.75	24.38	5.55
2023	1	14	10	828.71	25.16	5.67
2023	1	14	11	842.56	25.37	5.85
2023	1	14	12	942.18	25.33	5.99
2023	1	14	13	988.04	25.03	6.09
2023	1	14	14	857.5	24.56	6.12
2023	1	14	15	963.82	23.72	6.16
2023	1	14	16	819.15	22.57	6.22
2023	1	14	17	615.9	21.07	6.32
2023	1	14	18	171.96	18.44	6.67
2023	1	14	19	0.0	16.34	7.06
2023	1	14	20	0.0	15.59	7.22
2023	1	14	21	0.0	15.11	7.29
2023	1	14	22	0.0	14.63	7.27
2023	1	14	23	0.0	14.21	7.22
2023	1	15	0	0.0	13.95	7.11
2023	1	15	1	0.0	13.79	6.99
2023	1	15	2	0.0	13.67	6.88
2023	1	15	3	0.0	13.66	6.79
2023	1	15	4	0.0	13.62	6.73
2023	1	15	5	167.41	14.88	6.81
2023	1	15	6	358.79	17.86	6.43
2023	1	15	7	538.72	20.66	6.27
2023	1	15	8	589.66	22.7	6.18
2023	1	15	9	821.28	24.09	6.22
2023	1	15	10	945.86	25.07	6.35
2023	1	15	11	978.79	25.79	6.46
2023	1	15	12	956.18	26.28	6.5
2023	1	15	13	933.79	26.4	6.53
2023	1	15	14	859.27	26.06	6.54
2023	1	15	15	798.07	25.25	6.57
2023	1	15	16	724.06	24.18	6.61
2023	1	15	17	497.64	22.52	6.8
2023	1	15	18	133.56	19.5	7.38
2023	1	15	19	0.0	17.19	7.85
2023	1	15	20	0.0	16.4	7.93
2023	1	15	21	0.0	15.86	7.92
2023	1	15	22	0.0	15.51	7.82
2023	1	15	23	0.0	15.37	7.68
2023	1	16	0	0.0	15.28	7.6
2023	1	16	1	0.0	14.91	7.56
2023	1	16	2	0.0	14.51	7.55
2023	1	16	3	0.0	14.13	7.54
2023	1	16	4	0.0	13.56	7.53
2023	1	16	5	100.37	14.5	7.63
2023	1	16	6	141.4	16.89	7.53
2023	1	16	7	277.37	19.67	7.39
2023	1	16	8	444.11	21.65	7.4
2023	1	16	9	663.39	23.18	7.5
2023	1	16	10	561.62	24.34	7.59
2023	1	16	11	698.59	24.98	7.57
2023	1	16	12	738.15	25.35	7.44
2023	1	16	13	744.62	25.44	7.27
2023	1	16	14	806.67	25.2	7.11
2023	1	16	15	815.46	24.5	6.95
2023	1	16	16	727.77	23.42	6.78
2023	1	16	17	525.26	21.6	6.78
2023	1	16	18	119.45	18.76	7.08
2023	1	16	19	0.0	16.69	7.51
2023	1	16	20	0.0	16.11	7.77
2023	1	16	21	0.0	15.77	7.96
2023	1	16	22	0.0	15.44	7.93
2023	1	16	23	0.0	15.06	7.85
2023	1	17	0	0.0	14.97	7.73
2023	1	17	1	0.0	14.69	7.64
2023	1	17	2	0.0	14.38	7.62
2023	1	17	3	0.0	14.24	7.62
2023	1	17	4	0.0	13.94	7.62
2023	1	17	5	161.28	14.87	7.81
2023	1	17	6	384.5	17.47	7.56
2023	1	17	7	389.07	20.46	7.42
2023	1	17	8	582.82	22.59	7.41
2023	1	17	9	510.88	23.99	7.36
2023	1	17	10	562.46	24.83	7.38
2023	1	17	11	575.52	25.3	7.41
2023	1	17	12	621.21	25.44	7.46
2023	1	17	13	698.92	25.33	7.48
2023	1	17	14	750.94	25.04	7.4
2023	1	17	15	825.28	24.53	7.25
2023	1	17	16	745.73	23.69	7.07
2023	1	17	17	542.49	22.23	6.99
2023	1	17	18	109.37	19.39	7.33
2023	1	17	19	0.0	17.0	7.86
2023	1	17	20	0.0	16.31	7.87
2023	1	17	21	0.0	16.2	7.84
2023	1	17	22	0.0	16.15	7.76
2023	1	17	23	0.0	16.16	7.71
2023	1	18	0	0.0	15.99	7.68
2023	1	18	1	0.0	15.59	7.72
2023	1	18	2	0.0	15.32	7.76
2023	1	18	3	0.0	15.2	7.75
2023	1	18	4	0.0	15.06	7.74
2023	1	18	5	66.25	16.06	8.48
2023	1	18	6	302.42	18.63	7.92
2023	1	18	7	253.5	21.45	7.61
2023	1	18	8	517.78	23.31	7.59
2023	1	18	9	582.74	24.32	7.78
2023	1	18	10	704.04	24.78	7.98
2023	1	18	11	757.03	25.09	8.03
2023	1	18	12	800.43	25.51	7.92
2023	1	18	13	848.84	25.94	7.69
2023	1	18	14	915.31	26.1	7.42
2023	1	18	15	853.27	25.8	7.2
2023	1	18	16	753.15	25.07	7.06
2023	1	18	17	595.11	23.41	7.14
2023	1	18	18	192.4	19.93	8.11
2023	1	18	19	0.0	17.61	9.06
2023	1	18	20	0.0	17.0	8.78
2023	1	18	21	0.0	16.9	8.6
2023	1	18	22	0.0	16.73	8.45
2023	1	18	23	0.0	16.6	8.35
2023	1	19	0	0.0	16.37	8.4
2023	1	19	1	0.0	15.95	8.42
2023	1	19	2	0.0	15.45	8.34
2023	1	19	3	0.0	15.15	8.32
2023	1	19	4	0.0	14.93	8.4
2023	1	19	5	39.72	15.74	8.73
2023	1	19	6	91.38	18.45	8.36
2023	1	19	7	98.23	20.48	8.37
2023	1	19	8	192.65	21.73	8.62
2023	1	19	9	305.77	22.76	8.87
2023	1	19	10	327.39	23.62	8.97
2023	1	19	11	445.31	24.08	8.94
2023	1	19	12	465.85	24.26	8.87
2023	1	19	13	666.66	23.97	8.79
2023	1	19	14	674.95	23.47	8.65
2023	1	19	15	564.93	22.64	8.47
2023	1	19	16	661.74	21.42	8.31
2023	1	19	17	468.21	19.73	8.28
2023	1	19	18	225.46	17.43	8.42
2023	1	19	19	0.0	15.81	8.61
2023	1	19	20	0.0	15.21	8.83
2023	1	19	21	0.0	14.73	8.81
2023	1	19	22	0.0	14.27	8.7
2023	1	19	23	0.0	14.05	8.56
2023	1	20	0	0.0	14.11	8.44
2023	1	20	1	0.0	14.18	8.38
2023	1	20	2	0.0	14.07	8.26
2023	1	20	3	0.0	13.79	8.14
2023	1	20	4	0.0	13.57	7.99
2023	1	20	5	128.42	14.26	8.31
2023	1	20	6	307.69	16.06	7.93
2023	1	20	7	444.49	18.41	7.91
2023	1	20	8	495.51	20.38	8.02
2023	1	20	9	633.43	22.19	7.71
2023	1	20	10	771.14	23.47	7.34
2023	1	20	11	802.31	24.44	6.93
2023	1	20	12	786.07	24.99	6.67
2023	1	20	13	938.29	25.14	6.49
2023	1	20	14	950.2	24.78	6.41
2023	1	20	15	981.24	23.91	6.41
2023	1	20	16	901.2	22.67	6.49
2023	1	20	17	768.31	20.77	6.78
2023	1	20	18	286.34	17.74	7.47
2023	1	20	19	0.0	15.81	8.27
2023	1	20	20	0.0	15.39	8.57
2023	1	20	21	0.0	15.22	8.54
2023	1	20	22	0.0	15.11	8.39
2023	1	20	23	0.0	15.04	8.18
2023	1	21	0	0.0	14.85	8.07
2023	1	21	1	0.0	14.64	7.96
2023	1	21	2	0.0	14.4	7.83
2023	1	21	3	0.0	14.15	7.71
2023	1	21	4	0.0	13.52	7.72
2023	1	21	5	238.99	14.57	8.17
2023	1	21	6	485.87	17.53	7.52
2023	1	21	7	636.12	20.22	7.3
2023	1	21	8	581.7	22.07	7.45
2023	1	21	9	680.0	23.41	7.62
2023	1	21	10	806.72	24.38	7.63
2023	1	21	11	828.75	24.89	7.68
2023	1	21	12	502.78	25.07	7.78
2023	1	21	13	949.11	25.06	7.82
2023	1	21	14	709.13	24.81	7.8
2023	1	21	15	714.44	24.27	7.74
2023	1	21	16	499.86	23.33	7.69
2023	1	21	17	422.72	21.7	7.79
2023	1	21	18	162.34	18.82	8.2
2023	1	21	19	0.0	16.83	8.7
2023	1	21	20	0.0	16.15	8.9
2023	1	21	21	0.0	15.65	8.94
2023	1	21	22	0.0	15.17	8.77
2023	1	21	23	0.0	14.97	8.52
2023	1	22	0	0.0	14.88	8.31
2023	1	22	1	0.0	14.9	8.14
2023	1	22	2	0.0	14.91	7.96
2023	1	22	3	0.0	14.73	7.85
2023	1	22	4	0.0	14.38	7.78
2023	1	22	5	97.26	15.33	8.2
2023	1	22	6	185.02	18.3	7.51
2023	1	22	7	263.93	21.08	7.28
2023	1	22	8	478.2	22.97	7.22
2023	1	22	9	641.31	24.09	7.33
2023	1	22	10	762.64	24.69	7.48
2023	1	22	11	789.5	25.03	7.59
2023	1	22	12	832.42	25.3	7.62
2023	1	22	13	959.4	25.43	7.57
2023	1	22	14	960.45	25.27	7.52
2023	1	22	15	875.17	24.81	7.47
2023	1	22	16	867.44	24.13	7.41
2023	1	22	17	711.04	22.64	7.49
2023	1	22	18	342.42	19.44	8.04
2023	1	22	19	0.0	17.14	8.72
2023	1	22	20	0.0	16.5	9.03
2023	1	22	21	0.0	16.42	8.9
2023	1	22	22	0.0	16.31	8.83
2023	1	22	23	0.0	16.11	8.82
2023	1	23	0	0.0	15.75	8.88
2023	1	23	1	0.0	15.4	8.98
2023	1	23	2	0.0	15.06	9.1
2023	1	23	3	0.0	14.79	9.17
2023	1	23	4	0.0	14.46	9.22
2023	1	23	5	124.32	15.46	9.24
2023	1	23	6	404.82	18.31	8.9
2023	1	23	7	593.17	21.15	8.6
2023	1	23	8	520.88	23.08	8.59
2023	1	23	9	575.18	24.27	8.73
2023	1	23	10	740.02	25.11	8.91
2023	1	23	11	761.1	25.89	8.98
2023	1	23	12	687.88	26.54	8.92
2023	1	23	13	904.33	26.92	8.72
2023	1	23	14	738.4	26.82	8.52
2023	1	23	15	879.57	26.18	8.37
2023	1	23	16	816.04	25.08	8.32
2023	1	23	17	576.21	23.41	8.37
2023	1	23	18	225.13	20.62	8.76
2023	1	23	19	0.0	18.36	9.42
2023	1	23	20	0.0	17.63	9.68
2023	1	23	21	0.0	17.41	9.65
2023	1	23	22	0.0	16.82	9.62
2023	1	23	23	0.0	16.2	9.54
2023	1	24	0	0.0	15.79	9.35
2023	1	24	1	0.0	15.53	9.13
2023	1	24	2	0.0	15.31	8.88
2023	1	24	3	0.0	15.13	8.56
2023	1	24	4	0.0	15.04	8.23
2023	1	24	5	114.24	16.61	8.03
2023	1	24	6	571.85	20.51	7.3
2023	1	24	7	618.36	23.73	7.1
2023	1	24	8	708.64	25.96	6.66
2023	1	24	9	825.35	27.31	6.56
2023	1	24	10	820.85	28.09	6.69
2023	1	24	11	802.74	28.55	6.86
2023	1	24	12	713.26	28.73	6.99
2023	1	24	13	797.2	28.7	7.02
2023	1	24	14	828.35	28.29	6.99
2023	1	24	15	627.96	27.51	6.92
2023	1	24	16	725.97	26.26	6.93
2023	1	24	17	540.94	24.32	7.15
2023	1	24	18	278.7	21.23	7.69
2023	1	24	19	0.0	18.82	8.33
2023	1	24	20	0.0	18.03	8.51
2023	1	24	21	0.0	17.66	8.51
2023	1	24	22	0.0	17.17	8.47
2023	1	24	23	0.0	16.73	8.38
2023	1	25	0	0.0	16.21	8.36
2023	1	25	1	0.0	15.61	8.37
2023	1	25	2	0.0	15.06	8.39
2023	1	25	3	0.0	14.75	8.35
2023	1	25	4	0.0	14.57	8.3
2023	1	25	5	269.51	15.99	8.44
2023	1	25	6	680.19	18.98	8.3
2023	1	25	7	855.57	22.26	7.94
2023	1	25	8	959.67	24.22	7.73
2023	1	25	9	833.86	25.28	7.82
2023	1	25	10	777.33	25.76	8.04
2023	1	25	11	544.49	25.87	8.19
2023	1	25	12	687.23	25.77	8.23
2023	1	25	13	889.08	25.37	8.17
2023	1	25	14	950.04	24.66	8.05
2023	1	25	15	883.47	23.68	7.91
2023	1	25	16	723.81	22.44	7.74
2023	1	25	17	609.05	20.88	7.55
2023	1	25	18	223.46	18.49	7.5
2023	1	25	19	0.0	16.6	7.52
2023	1	25	20	0.0	16.05	7.5
2023	1	25	21	0.0	16.06	7.38
2023	1	25	22	0.0	15.93	7.22
2023	1	25	23	0.0	15.7	7.09
2023	1	26	0	0.0	15.46	6.97
2023	1	26	1	0.0	15.16	6.83
2023	1	26	2	0.0	14.83	6.71
2023	1	26	3	0.0	14.43	6.6
2023	1	26	4	0.0	13.96	6.5
2023	1	26	5	279.06	14.87	6.54
2023	1	26	6	726.62	18.39	6.03
2023	1	26	7	882.38	21.42	5.95
2023	1	26	8	917.25	23.22	5.92
2023	1	26	9	1024.47	24.38	6.04
2023	1	26	10	1045.08	25.08	6.29
2023	1	26	11	1021.36	25.46	6.5
2023	1	26	12	983.15	25.54	6.62
2023	1	26	13	999.04	25.41	6.61
2023	1	26	14	1000.94	24.97	6.51
2023	1	26	15	951.81	24.15	6.37
2023	1	26	16	862.97	22.96	6.23
2023	1	26	17	702.0	21.29	6.19
2023	1	26	18	226.47	18.51	6.45
2023	1	26	19	0.0	16.5	6.87
2023	1	26	20	0.0	15.79	7.12
2023	1	26	21	0.0	15.55	7.19
2023	1	26	22	0.0	15.33	7.2
2023	1	26	23	0.0	15.21	7.21
2023	1	27	0	0.0	15.03	7.21
2023	1	27	1	0.0	14.82	7.23
2023	1	27	2	0.0	14.64	7.26
2023	1	27	3	0.0	14.51	7.3
2023	1	27	4	0.0	14.45	7.31
2023	1	27	5	147.38	15.45	7.54
2023	1	27	6	521.16	18.97	7.24
2023	1	27	7	728.02	22.3	6.53
2023	1	27	8	757.26	24.52	6.24
2023	1	27	9	747.08	26.01	6.09
2023	1	27	10	928.04	26.82	6.14
2023	1	27	11	900.27	27.21	6.24
2023	1	27	12	925.14	27.29	6.31
2023	1	27	13	965.63	27.16	6.3
2023	1	27	14	921.03	26.84	6.2
2023	1	27	15	912.28	26.21	6.05
2023	1	27	16	826.86	25.3	5.89
2023	1	27	17	655.2	23.77	5.87
2023	1	27	18	176.29	20.3	6.33
2023	1	27	19	0.0	18.0	6.78
2023	1	27	20	0.0	17.44	6.88
2023	1	27	21	0.0	17.22	6.95
2023	1	27	22	0.0	16.79	6.96
2023	1	27	23	0.0	16.68	6.89
2023	1	28	0	0.0	16.53	6.84
2023	1	28	1	0.0	16.07	6.83
2023	1	28	2	0.0	15.62	6.81
2023	1	28	3	0.0	15.4	6.74
2023	1	28	4	0.0	15.22	6.74
2023	1	28	5	168.3	16.61	6.93
2023	1	28	6	563.5	20.94	6.86
2023	1	28	7	775.41	24.17	6.61
2023	1	28	8	759.22	25.65	6.72
2023	1	28	9	952.93	26.39	6.98
2023	1	28	10	874.06	26.84	7.12
2023	1	28	11	892.14	27.21	7.06
2023	1	28	12	940.06	27.4	6.97
2023	1	28	13	856.28	27.36	6.85
2023	1	28	14	969.07	27.0	6.74
2023	1	28	15	918.64	26.21	6.67
2023	1	28	16	805.29	24.87	6.65
2023	1	28	17	645.39	22.95	6.72
2023	1	28	18	166.18	20.12	6.97
2023	1	28	19	0.0	18.17	7.36
2023	1	28	20	0.0	17.61	7.66
2023	1	28	21	0.0	17.42	7.84
2023	1	28	22	0.0	17.1	8.04
2023	1	28	23	0.0	16.61	8.24
2023	1	29	0	0.0	16.12	8.39
2023	1	29	1	0.0	15.86	8.47
2023	1	29	2	0.0	15.69	8.49
2023	1	29	3	0.0	15.68	8.42
2023	1	29	4	0.0	15.69	8.38
2023	1	29	5	120.04	16.63	8.56
2023	1	29	6	324.44	19.18	8.6
2023	1	29	7	506.94	22.23	8.56
2023	1	29	8	494.91	24.22	8.47
2023	1	29	9	775.77	25.21	8.5
2023	1	29	10	578.49	25.55	8.55
2023	1	29	11	713.45	25.68	8.51
2023	1	29	12	707.36	25.84	8.41
2023	1	29	13	639.08	25.91	8.24
2023	1	29	14	660.48	25.68	8.1
2023	1	29	15	765.18	24.97	8.06
2023	1	29	16	672.07	23.92	8.1
2023	1	29	17	461.68	22.33	8.25
2023	1	29	18	94.92	19.7	8.51
2023	1	29	19	0.0	17.72	8.78
2023	1	29	20	0.0	17.1	8.76
2023	1	29	21	0.0	16.47	8.71
2023	1	29	22	0.0	15.83	8.69
2023	1	29	23	0.0	15.32	8.7
2023	1	30	0	0.0	14.98	8.72
2023	1	30	1	0.0	14.74	8.69
2023	1	30	2	0.0	14.58	8.64
2023	1	30	3	0.0	14.51	8.6
2023	1	30	4	0.0	14.35	8.6
2023	1	30	5	156.22	15.26	8.61
2023	1	30	6	361.01	17.63	8.6
2023	1	30	7	471.79	20.23	8.56
2023	1	30	8	530.1	22.5	8.59
2023	1	30	9	672.27	24.04	8.71
2023	1	30	10	706.29	25.16	8.73
2023	1	30	11	870.58	25.81	8.64
2023	1	30	12	756.8	26.15	8.51
2023	1	30	13	831.37	26.22	8.35
2023	1	30	14	748.48	26.0	8.15
2023	1	30	15	708.58	25.4	7.91
2023	1	30	16	447.0	24.39	7.7
2023	1	30	17	542.52	22.52	7.7
2023	1	30	18	184.76	19.33	8.1
2023	1	30	19	0.0	17.39	8.43
2023	1	30	20	0.0	16.76	8.47
2023	1	30	21	0.0	16.32	8.54
2023	1	30	22	0.0	16.16	8.62
2023	1	30	23	0.0	16.11	8.73
2023	1	31	0	0.0	15.97	8.9
2023	1	31	1	0.0	15.82	9.06
2023	1	31	2	0.0	15.64	9.16
2023	1	31	3	0.0	15.62	9.24
2023	1	31	4	0.0	15.54	9.35
2023	1	31	5	76.08	15.86	9.43
2023	1	31	6	181.13	17.47	9.42
2023	1	31	7	392.8	19.07	9.43
2023	1	31	8	456.05	19.68	9.58
2023	1	31	9	506.63	21.48	9.65
2023	1	31	10	515.92	23.2	9.61
2023	1	31	11	518.22	24.42	9.58
2023	1	31	12	769.59	24.92	9.58
2023	1	31	13	693.59	24.87	9.57
2023	1	31	14	565.32	23.8	9.52
2023	1	31	15	753.12	22.32	9.51
2023	1	31	16	644.21	21.07	9.53
2023	1	31	17	558.33	19.74	9.54
2023	1	31	18	132.69	18.08	9.49
2023	1	31	19	0.0	16.97	9.4
2023	1	31	20	0.0	16.36	9.3
2023	1	31	21	0.0	15.55	9.21
2023	1	31	22	0.0	15.27	9.15
2023	1	31	23	0.0	15.21	9.11
2023	2	1	0	0.0	15.04	9.09
2023	2	1	1	0.0	14.77	9.11
2023	2	1	2	0.0	14.62	9.13
2023	2	1	3	0.0	14.45	9.16
2023	2	1	4	0.0	14.21	9.22
2023	2	1	5	45.86	15.33	9.36
2023	2	1	6	258.87	17.76	9.38
2023	2	1	7	426.39	20.7	9.07
2023	2	1	8	527.96	23.48	8.66
2023	2	1	9	639.03	24.79	8.56
2023	2	1	10	533.27	25.51	8.51
2023	2	1	11	591.39	26.12	8.45
2023	2	1	12	709.0	26.54	8.35
2023	2	1	13	894.6	26.67	8.18
2023	2	1	14	969.82	26.42	7.94
2023	2	1	15	935.65	25.88	7.66
2023	2	1	16	857.64	25.09	7.35
2023	2	1	17	711.67	23.65	7.14
2023	2	1	18	218.51	20.33	7.46
2023	2	1	19	0.0	18.1	7.66
2023	2	1	20	0.0	17.28	7.65
2023	2	1	21	0.0	16.68	7.72
2023	2	1	22	0.0	16.13	7.75
2023	2	1	23	0.0	15.8	7.71
2023	2	2	0	0.0	15.83	7.74
2023	2	2	1	0.0	15.88	7.83
2023	2	2	2	0.0	15.71	7.94
2023	2	2	3	0.0	15.54	8.05
2023	2	2	4	0.0	15.54	8.12
2023	2	2	5	105.23	16.72	8.37
2023	2	2	6	335.08	20.15	8.57
2023	2	2	7	558.92	23.78	7.9
2023	2	2	8	426.6	25.68	7.65
2023	2	2	9	589.58	26.65	7.62
2023	2	2	10	774.19	27.13	7.6
2023	2	2	11	904.52	27.19	7.55
2023	2	2	12	888.44	27.25	7.39
2023	2	2	13	933.65	27.15	7.2
2023	2	2	14	888.24	26.94	6.94
2023	2	2	15	866.47	26.41	6.7
2023	2	2	16	790.57	25.33	6.56
2023	2	2	17	595.52	23.42	6.57
2023	2	2	18	142.39	20.08	6.98
2023	2	2	19	0.0	17.95	7.56
2023	2	2	20	0.0	17.34	7.66
2023	2	2	21	0.0	17.37	7.74
2023	2	2	22	0.0	17.5	7.92
2023	2	2	23	0.0	17.31	8.15
2023	2	3	0	0.0	16.98	8.37
2023	2	3	1	0.0	16.8	8.5
2023	2	3	2	0.0	16.65	8.58
2023	2	3	3	0.0	16.47	8.62
2023	2	3	4	0.0	16.38	8.6
2023	2	3	5	94.81	17.54	8.64
2023	2	3	6	256.35	21.32	8.49
2023	2	3	7	544.41	24.27	8.31
2023	2	3	8	523.21	26.08	8.24
2023	2	3	9	747.63	27.14	8.22
2023	2	3	10	690.75	27.63	8.19
2023	2	3	11	693.83	27.69	8.14
2023	2	3	12	761.83	27.43	8.06
2023	2	3	13	609.41	26.97	8.02
2023	2	3	14	763.5	26.66	7.97
2023	2	3	15	790.27	26.36	7.96
2023	2	3	16	584.27	25.76	7.98
2023	2	3	17	437.84	24.88	8.05
2023	2	3	18	108.37	22.57	8.53
2023	2	3	19	0.0	21.07	9.0
2023	2	3	20	0.0	20.65	8.9
2023	2	3	21	0.0	20.46	9.04
2023	2	3	22	0.0	19.82	9.01
2023	2	3	23	0.0	19.44	8.97
2023	2	4	0	0.0	18.93	8.94
2023	2	4	1	0.0	18.5	8.91
2023	2	4	2	0.0	18.41	8.86
2023	2	4	3	0.0	18.36	8.8
2023	2	4	4	0.0	18.3	8.72
2023	2	4	5	37.95	18.84	8.71
2023	2	4	6	197.87	21.64	8.33
2023	2	4	7	380.51	24.24	7.9
2023	2	4	8	457.58	25.9	7.91
2023	2	4	9	670.13	26.78	8.08
2023	2	4	10	752.2	27.17	8.25
2023	2	4	11	883.16	27.21	8.44
2023	2	4	12	834.89	26.96	8.62
2023	2	4	13	812.42	26.59	8.76
2023	2	4	14	790.37	26.07	8.86
2023	2	4	15	796.11	25.56	8.88
2023	2	4	16	719.1	25.08	8.85
2023	2	4	17	512.3	23.69	8.96
2023	2	4	18	82.99	20.97	9.27
2023	2	4	19	0.0	19.17	9.45
2023	2	4	20	0.0	18.56	9.49
2023	2	4	21	0.0	18.44	9.38
2023	2	4	22	0.0	18.39	9.29
2023	2	4	23	0.0	18.17	9.28
2023	2	5	0	0.0	17.79	9.32
2023	2	5	1	0.0	17.55	9.33
2023	2	5	2	0.0	17.37	9.31
2023	2	5	3	0.0	17.16	9.26
2023	2	5	4	0.0	16.95	9.09
2023	2	5	5	89.43	17.47	8.93
2023	2	5	6	530.88	19.93	8.73
2023	2	5	7	743.46	22.08	8.68
2023	2	5	8	869.64	23.64	8.82
2023	2	5	9	904.53	24.82	9.01
2023	2	5	10	950.49	25.56	9.13
2023	2	5	11	943.9	25.82	9.18
2023	2	5	12	870.24	25.84	9.16
2023	2	5	13	910.58	25.65	9.08
2023	2	5	14	797.65	25.12	8.96
2023	2	5	15	728.66	24.43	8.79
2023	2	5	16	604.5	23.41	8.64
2023	2	5	17	346.38	21.54	8.64
2023	2	5	18	23.02	18.97	8.81
2023	2	5	19	0.0	17.46	8.95
2023	2	5	20	0.0	16.96	8.95
2023	2	5	21	0.0	16.56	8.88
2023	2	5	22	0.0	16.37	8.76
2023	2	5	23	0.0	16.35	8.65
2023	2	6	0	0.0	16.32	8.62
2023	2	6	1	0.0	16.33	8.58
2023	2	6	2	0.0	16.27	8.5
2023	2	6	3	0.0	16.23	8.46
2023	2	6	4	0.0	16.19	8.44
2023	2	6	5	35.36	16.73	8.42
2023	2	6	6	360.94	19.43	8.32
2023	2	6	7	338.5	22.23	8.13
2023	2	6	8	442.38	23.92	8.22
2023	2	6	9	662.83	24.77	8.51
2023	2	6	10	584.8	25.28	8.74
2023	2	6	11	769.36	25.66	8.86
2023	2	6	12	641.41	25.81	8.95
2023	2	6	13	653.51	25.84	8.98
2023	2	6	14	649.66	25.58	8.98
2023	2	6	15	473.31	24.88	8.98
2023	2	6	16	338.1	23.69	9.04
2023	2	6	17	276.23	22.04	9.15
2023	2	6	18	69.92	19.61	9.38
2023	2	6	19	0.0	18.15	9.54
2023	2	6	20	0.0	17.89	9.49
2023	2	6	21	0.0	18.08	9.33
2023	2	6	22	0.0	18.26	9.19
2023	2	6	23	0.0	18.2	9.07
2023	2	7	0	0.0	17.79	8.98
2023	2	7	1	0.0	17.38	8.93
2023	2	7	2	0.0	17.17	8.9
2023	2	7	3	0.0	17.04	8.85
2023	2	7	4	0.0	16.96	8.8
2023	2	7	5	47.22	17.59	8.74
2023	2	7	6	232.26	20.51	8.7
2023	2	7	7	426.32	23.19	8.72
2023	2	7	8	534.62	24.91	8.92
2023	2	7	9	434.79	26.17	9.07
2023	2	7	10	524.37	27.0	9.2
2023	2	7	11	421.5	27.4	9.3
2023	2	7	12	485.29	27.58	9.34
2023	2	7	13	739.18	27.63	9.32
2023	2	7	14	656.43	27.51	9.23
2023	2	7	15	747.17	27.0	9.12
2023	2	7	16	494.61	26.01	9.01
2023	2	7	17	495.57	24.42	8.92
2023	2	7	18	64.49	21.64	9.08
2023	2	7	19	0.0	19.72	9.18
2023	2	7	20	0.0	19.02	9.04
2023	2	7	21	0.0	18.76	8.95
2023	2	7	22	0.0	18.18	8.98
2023	2	7	23	0.0	17.59	9.01
2023	2	8	0	0.0	17.26	8.96
2023	2	8	1	0.0	17.27	8.82
2023	2	8	2	0.0	17.33	8.63
2023	2	8	3	0.0	17.28	8.46
2023	2	8	4	0.0	17.06	8.3
2023	2	8	5	33.02	17.56	8.31
2023	2	8	6	174.02	20.49	8.55
2023	2	8	7	410.69	23.45	7.96
2023	2	8	8	499.56	25.95	7.61
2023	2	8	9	645.74	27.34	7.57
2023	2	8	10	695.48	28.21	7.59
2023	2	8	11	487.83	28.73	7.58
2023	2	8	12	488.34	29.12	7.4
2023	2	8	13	595.02	29.34	7.15
2023	2	8	14	661.21	29.19	6.88
2023	2	8	15	536.95	28.58	6.73
2023	2	8	16	430.29	27.53	6.71
2023	2	8	17	199.12	25.8	6.84
2023	2	8	18	52.9	21.7	7.62
2023	2	8	19	0.0	19.74	7.82
2023	2	8	20	0.0	19.11	7.67
2023	2	8	21	0.0	18.84	7.72
2023	2	8	22	0.0	18.62	7.82
2023	2	8	23	0.0	18.34	7.91
2023	2	9	0	0.0	17.96	8.03
2023	2	9	1	0.0	17.52	8.24
2023	2	9	2	0.0	17.21	8.43
2023	2	9	3	0.0	17.04	8.55
2023	2	9	4	0.0	17.0	8.64
2023	2	9	5	40.19	17.65	8.8
2023	2	9	6	245.96	21.34	8.88
2023	2	9	7	316.21	24.26	8.64
2023	2	9	8	475.06	25.85	8.68
2023	2	9	9	551.32	26.75	8.83
2023	2	9	10	601.85	27.27	8.89
2023	2	9	11	690.25	27.58	8.83
2023	2	9	12	544.23	27.7	8.62
2023	2	9	13	687.57	27.62	8.31
2023	2	9	14	691.49	27.38	7.9
2023	2	9	15	535.11	26.91	7.51
2023	2	9	16	526.75	25.97	7.32
2023	2	9	17	385.1	24.19	7.32
2023	2	9	18	72.27	20.86	7.82
2023	2	9	19	0.0	19.24	8.12
2023	2	9	20	0.0	18.78	8.18
2023	2	9	21	0.0	18.37	8.3
2023	2	9	22	0.0	18.06	8.4
2023	2	9	23	0.0	17.86	8.46
2023	2	10	0	0.0	17.6	8.56
2023	2	10	1	0.0	17.4	8.67
2023	2	10	2	0.0	17.24	8.74
2023	2	10	3	0.0	17.28	8.77
2023	2	10	4	0.0	17.25	8.78
2023	2	10	5	39.9	17.43	8.98
2023	2	10	6	291.0	19.69	9.36
2023	2	10	7	479.94	22.31	9.02
2023	2	10	8	597.17	24.19	8.91
2023	2	10	9	525.34	25.47	8.93
2023	2	10	10	689.13	26.51	8.96
2023	2	10	11	762.37	26.99	8.97
2023	2	10	12	738.09	27.02	8.93
2023	2	10	13	963.4	26.94	8.73
2023	2	10	14	808.86	26.87	8.33
2023	2	10	15	923.74	26.6	7.85
2023	2	10	16	700.37	25.62	7.52
2023	2	10	17	475.76	23.39	7.6
2023	2	10	18	40.95	20.19	8.33
2023	2	10	19	0.0	19.09	8.85
2023	2	10	20	0.0	18.95	8.88
2023	2	10	21	0.0	18.74	8.82
2023	2	10	22	0.0	18.27	8.71
2023	2	10	23	0.0	18.3	8.66
2023	2	11	0	0.0	18.34	8.67
2023	2	11	1	0.0	18.06	8.72
2023	2	11	2	0.0	17.67	8.8
2023	2	11	3	0.0	17.35	8.83
2023	2	11	4	0.0	17.17	8.86
2023	2	11	5	63.79	17.49	8.94
2023	2	11	6	472.16	20.09	8.98
2023	2	11	7	573.54	23.08	8.7
2023	2	11	8	628.51	24.98	8.61
2023	2	11	9	673.09	26.2	8.68
2023	2	11	10	776.05	26.9	8.69
2023	2	11	11	699.57	27.04	8.66
2023	2	11	12	791.15	27.01	8.54
2023	2	11	13	913.14	27.05	8.25
2023	2	11	14	789.52	26.92	7.85
2023	2	11	15	722.42	26.36	7.49
2023	2	11	16	682.37	25.46	7.13
2023	2	11	17	485.87	23.8	6.88
2023	2	11	18	78.37	20.21	7.23
2023	2	11	19	0.0	18.55	7.33
2023	2	11	20	0.0	17.95	7.35
2023	2	11	21	0.0	17.58	7.45
2023	2	11	22	0.0	17.1	7.57
2023	2	11	23	0.0	16.85	7.62
2023	2	12	0	0.0	16.55	7.68
2023	2	12	1	0.0	16.07	7.73
2023	2	12	2	0.0	15.71	7.73
2023	2	12	3	0.0	15.54	7.71
2023	2	12	4	0.0	15.49	7.64
2023	2	12	5	82.26	15.94	7.61
2023	2	12	6	469.64	19.46	7.6
2023	2	12	7	469.78	22.7	7.32
2023	2	12	8	691.48	24.96	7.17
2023	2	12	9	620.02	26.09	7.27
2023	2	12	10	791.46	26.92	7.41
2023	2	12	11	768.74	27.33	7.48
2023	2	12	12	844.28	27.35	7.58
2023	2	12	13	702.21	27.14	7.66
2023	2	12	14	737.92	26.65	7.69
2023	2	12	15	581.02	25.66	7.8
2023	2	12	16	433.74	24.23	7.96
2023	2	12	17	388.6	22.1	8.27
2023	2	12	18	66.46	19.19	8.79
2023	2	12	19	0.0	17.6	9.07
2023	2	12	20	0.0	16.88	8.99
2023	2	12	21	0.0	16.3	8.8
2023	2	12	22	0.0	15.94	8.53
2023	2	12	23	0.0	15.88	8.15
2023	2	13	0	0.0	15.88	7.76
2023	2	13	1	0.0	15.71	7.34
2023	2	13	2	0.0	15.45	6.9
2023	2	13	3	0.0	15.31	6.47
2023	2	13	4	0.0	15.25	6.14
2023	2	13	5	135.64	15.66	5.94
2023	2	13	6	607.6	19.24	5.72
2023	2	13	7	707.21	22.73	5.26
2023	2	13	8	894.37	24.87	5.24
2023	2	13	9	1014.08	26.1	5.51
2023	2	13	10	968.27	26.96	5.74
2023	2	13	11	968.54	27.57	5.79
2023	2	13	12	1009.64	27.88	5.75
2023	2	13	13	975.87	27.63	5.8
2023	2	13	14	987.6	26.84	5.87
2023	2	13	15	915.29	25.62	5.98
2023	2	13	16	883.03	24.05	6.17
2023	2	13	17	714.18	22.02	6.49
2023	2	13	18	140.36	18.99	7.13
2023	2	13	19	0.0	17.31	7.52
2023	2	13	20	0.0	16.65	7.47
2023	2	13	21	0.0	16.23	7.36
2023	2	13	22	0.0	15.98	7.17
2023	2	13	23	0.0	15.92	6.88
2023	2	14	0	0.0	15.91	6.56
2023	2	14	1	0.0	15.6	6.33
2023	2	14	2	0.0	15.18	6.16
2023	2	14	3	0.0	14.87	5.97
2023	2	14	4	0.0	14.45	5.73
2023	2	14	5	185.61	15.18	5.51
2023	2	14	6	706.32	19.43	5.42
2023	2	14	7	921.24	23.07	4.76
2023	2	14	8	992.88	25.45	4.66
2023	2	14	9	1035.21	26.88	4.73
2023	2	14	10	1058.57	27.76	4.9
2023	2	14	11	1074.42	28.23	5.13
2023	2	14	12	1072.39	28.61	5.31
2023	2	14	13	1048.75	28.71	5.42
2023	2	14	14	1017.5	28.2	5.52
2023	2	14	15	974.23	27.17	5.53
2023	2	14	16	896.3	25.82	5.55
2023	2	14	17	729.95	23.57	5.75
2023	2	14	18	146.33	19.82	6.31
2023	2	14	19	0.0	18.16	6.63
2023	2	14	20	0.0	17.51	6.73
2023	2	14	21	0.0	16.92	6.87
2023	2	14	22	0.0	16.61	6.87
2023	2	14	23	0.0	16.8	6.82
2023	2	15	0	0.0	16.86	6.84
2023	2	15	1	0.0	16.7	6.85
2023	2	15	2	0.0	16.61	6.77
2023	2	15	3	0.0	16.5	6.69
2023	2	15	4	0.0	16.06	6.62
2023	2	15	5	142.29	16.16	6.65
2023	2	15	6	439.22	19.6	6.74
2023	2	15	7	512.32	22.68	6.51
2023	2	15	8	543.43	24.63	6.56
2023	2	15	9	674.59	25.55	6.85
2023	2	15	10	963.04	26.13	7.14
2023	2	15	11	1002.13	26.44	7.37
2023	2	15	12	1003.54	26.55	7.53
2023	2	15	13	983.95	26.53	7.57
2023	2	15	14	904.71	26.35	7.47
2023	2	15	15	826.81	25.65	7.34
2023	2	15	16	690.96	24.35	7.22
2023	2	15	17	588.66	22.57	7.13
2023	2	15	18	66.0	19.54	7.33
2023	2	15	19	0.0	17.58	7.6
2023	2	15	20	0.0	16.83	7.64
2023	2	15	21	0.0	16.56	7.6
2023	2	15	22	0.0	16.19	7.54
2023	2	15	23	0.0	15.66	7.4
2023	2	16	0	0.0	15.25	7.16
2023	2	16	1	0.0	14.97	6.87
2023	2	16	2	0.0	14.8	6.64
2023	2	16	3	0.0	14.7	6.45
2023	2	16	4	0.0	14.64	6.38
2023	2	16	5	33.11	14.99	6.48
2023	2	16	6	197.59	17.88	6.39
2023	2	16	7	250.8	21.37	6.08
2023	2	16	8	222.79	24.04	5.94
2023	2	16	9	453.84	25.24	6.08
2023	2	16	10	667.94	25.63	6.38
2023	2	16	11	626.12	25.62	6.68
2023	2	16	12	639.97	25.57	6.9
2023	2	16	13	787.99	25.38	7.04
2023	2	16	14	815.25	24.74	7.14
2023	2	16	15	623.96	23.68	7.24
2023	2	16	16	635.34	22.3	7.35
2023	2	16	17	478.27	20.47	7.48
2023	2	16	18	49.0	17.96	7.7
2023	2	16	19	0.0	16.4	7.85
2023	2	16	20	0.0	15.95	7.8
2023	2	16	21	0.0	15.85	7.73
2023	2	16	22	0.0	15.71	7.74
2023	2	16	23	0.0	15.4	7.77
2023	2	17	0	0.0	15.2	7.78
2023	2	17	1	0.0	15.16	7.78
2023	2	17	2	0.0	15.23	7.78
2023	2	17	3	0.0	15.29	7.77
2023	2	17	4	0.0	15.12	7.69
2023	2	17	5	64.91	15.33	7.52
2023	2	17	6	404.08	18.92	7.37
2023	2	17	7	527.99	21.64	7.28
2023	2	17	8	732.68	23.63	6.95
2023	2	17	9	736.18	25.29	6.85
2023	2	17	10	720.72	26.32	7.04
2023	2	17	11	853.16	26.98	7.36
2023	2	17	12	679.51	27.29	7.71
2023	2	17	13	849.7	27.29	7.94
2023	2	17	14	895.19	26.9	8.05
2023	2	17	15	945.05	26.08	8.1
2023	2	17	16	830.68	24.83	8.17
2023	2	17	17	652.53	23.0	8.23
2023	2	17	18	132.04	20.34	8.4
2023	2	17	19	0.0	18.68	8.5
2023	2	17	20	0.0	17.89	8.42
2023	2	17	21	0.0	17.75	8.23
2023	2	17	22	0.0	17.75	7.99
2023	2	17	23	0.0	17.73	7.85
2023	2	18	0	0.0	17.59	7.81
2023	2	18	1	0.0	17.34	7.79
2023	2	18	2	0.0	17.18	7.73
2023	2	18	3	0.0	17.11	7.72
2023	2	18	4	0.0	16.88	7.71
2023	2	18	5	125.59	16.96	7.7
2023	2	18	6	623.26	20.16	7.86
2023	2	18	7	833.14	22.84	7.93
2023	2	18	8	925.26	24.72	7.77
2023	2	18	9	926.03	26.06	7.66
2023	2	18	10	958.86	26.88	7.64
2023	2	18	11	869.42	27.23	7.67
2023	2	18	12	947.04	27.19	7.79
2023	2	18	13	959.05	26.88	7.9
2023	2	18	14	929.24	26.38	7.94
2023	2	18	15	870.05	25.57	7.94
2023	2	18	16	772.62	24.39	7.97
2023	2	18	17	526.39	22.55	8.18
2023	2	18	18	61.27	19.74	8.67
2023	2	18	19	0.0	18.07	8.93
2023	2	18	20	0.0	17.43	8.73
2023	2	18	21	0.0	17.22	8.46
2023	2	18	22	0.0	16.95	8.28
2023	2	18	23	0.0	16.77	8.13
2023	2	19	0	0.0	16.56	8.0
2023	2	19	1	0.0	16.22	7.85
2023	2	19	2	0.0	16.0	7.7
2023	2	19	3	0.0	15.85	7.55
2023	2	19	4	0.0	15.58	7.44
2023	2	19	5	66.6	15.75	7.27
2023	2	19	6	420.47	19.11	7.03
2023	2	19	7	700.93	22.54	6.98
2023	2	19	8	808.88	24.58	7.09
2023	2	19	9	882.04	25.84	7.13
2023	2	19	10	803.44	26.81	7.13
2023	2	19	11	815.79	27.43	7.13
2023	2	19	12	790.58	27.66	7.14
2023	2	19	13	918.67	27.57	7.13
2023	2	19	14	906.4	27.15	7.09
2023	2	19	15	769.77	26.52	6.97
2023	2	19	16	796.09	25.5	6.87
2023	2	19	17	569.64	23.72	6.88
2023	2	19	18	81.24	20.21	7.34
2023	2	19	19	0.0	18.44	7.62
2023	2	19	20	0.0	17.81	7.49
2023	2	19	21	0.0	17.53	7.33
2023	2	19	22	0.0	17.15	7.23
2023	2	19	23	0.0	16.86	7.12
2023	2	20	0	0.0	16.74	7.0
2023	2	20	1	0.0	16.63	6.88
2023	2	20	2	0.0	16.49	6.78
2023	2	20	3	0.0	16.3	6.73
2023	2	20	4	0.0	15.93	6.68
2023	2	20	5	38.66	16.12	6.58
2023	2	20	6	289.58	20.06	6.45
2023	2	20	7	249.39	23.44	6.19
2023	2	20	8	547.88	25.23	6.16
2023	2	20	9	460.89	26.22	6.29
2023	2	20	10	443.29	26.78	6.5
2023	2	20	11	699.64	27.17	6.67
2023	2	20	12	720.61	27.46	6.74
2023	2	20	13	725.84	27.48	6.72
2023	2	20	14	621.65	27.07	6.71
2023	2	20	15	721.44	26.32	6.67
2023	2	20	16	543.58	25.2	6.62
2023	2	20	17	309.2	23.64	6.62
2023	2	20	18	35.34	20.71	7.09
2023	2	20	19	0.0	19.27	7.23
2023	2	20	20	0.0	18.92	7.06
2023	2	20	21	0.0	18.92	6.96
2023	2	20	22	0.0	18.6	6.96
2023	2	20	23	0.0	18.02	6.92
2023	2	21	0	0.0	17.6	6.87
2023	2	21	1	0.0	17.22	6.85
2023	2	21	2	0.0	16.81	6.85
2023	2	21	3	0.0	16.44	6.88
2023	2	21	4	0.0	16.05	6.96
2023	2	21	5	32.99	16.17	7.0
2023	2	21	6	284.87	19.24	6.97
2023	2	21	7	304.06	22.38	6.82
2023	2	21	8	530.17	24.6	6.86
2023	2	21	9	703.76	25.72	7.03
2023	2	21	10	619.94	26.2	7.24
2023	2	21	11	623.28	26.46	7.31
2023	2	21	12	794.14	26.46	7.3
2023	2	21	13	476.83	26.24	7.23
2023	2	21	14	449.21	25.71	7.17
2023	2	21	15	578.02	24.93	7.13
2023	2	21	16	454.33	23.94	7.14
2023	2	21	17	406.19	22.62	7.22
2023	2	21	18	28.77	20.22	7.64
2023	2	21	19	0.0	18.72	7.76
2023	2	21	20	0.0	17.85	7.66
2023	2	21	21	0.0	17.43	7.56
2023	2	21	22	0.0	17.13	7.51
2023	2	21	23	0.0	16.79	7.5
2023	2	22	0	0.0	16.53	7.47
2023	2	22	1	0.0	16.3	7.41
2023	2	22	2	0.0	16.07	7.33
2023	2	22	3	0.0	15.88	7.23
2023	2	22	4	0.0	15.73	7.11
2023	2	22	5	14.17	16.04	6.98
2023	2	22	6	200.61	19.38	6.94
2023	2	22	7	262.59	22.21	7.2
2023	2	22	8	486.23	23.94	7.41
2023	2	22	9	477.42	25.32	7.56
2023	2	22	10	616.18	26.03	7.85
2023	2	22	11	742.91	26.36	8.09
2023	2	22	12	615.63	26.5	8.21
2023	2	22	13	760.26	26.4	8.24
2023	2	22	14	585.52	25.92	8.2
2023	2	22	15	536.42	25.06	8.14
2023	2	22	16	495.49	23.78	8.08
2023	2	22	17	328.82	22.07	8.06
2023	2	22	18	26.12	19.63	8.17
2023	2	22	19	0.0	18.01	8.23
2023	2	22	20	0.0	17.45	8.13
2023	2	22	21	0.0	17.32	8.01
2023	2	22	22	0.0	17.2	7.95
2023	2	22	23	0.0	16.93	7.92
2023	2	23	0	0.0	16.41	7.89
2023	2	23	1	0.0	15.93	7.83
2023	2	23	2	0.0	15.69	7.76
2023	2	23	3	0.0	15.55	7.71
2023	2	23	4	0.0	15.42	7.68
2023	2	23	5	15.62	15.75	7.63
2023	2	23	6	322.14	19.45	7.5
2023	2	23	7	392.26	22.87	7.07
2023	2	23	8	602.15	24.96	6.88
2023	2	23	9	597.9	25.82	7.17
2023	2	23	10	615.43	26.11	7.47
2023	2	23	11	582.41	26.04	7.75
2023	2	23	12	510.78	26.02	7.9
2023	2	23	13	622.99	25.97	7.94
2023	2	23	14	690.77	25.62	7.96
2023	2	23	15	531.71	24.93	7.97
2023	2	23	16	433.77	23.83	7.99
2023	2	23	17	343.43	22.13	8.08
2023	2	23	18	15.93	19.57	8.35
2023	2	23	19	0.0	17.99	8.43
2023	2	23	20	0.0	17.32	8.21
2023	2	23	21	0.0	17.09	8.06
2023	2	23	22	0.0	16.92	8.0
2023	2	23	23	0.0	16.85	7.96
2023	2	24	0	0.0	16.65	7.92
2023	2	24	1	0.0	16.35	7.9
2023	2	24	2	0.0	15.99	7.94
2023	2	24	3	0.0	15.65	7.99
2023	2	24	4	0.0	15.44	8.0
2023	2	24	5	12.95	15.55	7.99
2023	2	24	6	173.16	18.25	8.01
2023	2	24	7	271.4	21.26	7.98
2023	2	24	8	327.51	23.44	7.98
2023	2	24	9	532.97	24.63	8.18
2023	2	24	10	567.53	25.23	8.43
2023	2	24	11	463.92	25.41	8.58
2023	2	24	12	600.63	25.44	8.61
2023	2	24	13	497.54	25.33	8.51
2023	2	24	14	430.74	24.87	8.37
2023	2	24	15	356.5	23.99	8.23
2023	2	24	16	222.04	22.8	8.11
2023	2	24	17	244.84	21.13	8.13
2023	2	24	18	38.04	18.71	8.29
2023	2	24	19	0.0	17.24	8.43
2023	2	24	20	0.0	16.64	8.41
2023	2	24	21	0.0	16.41	8.36
2023	2	24	22	0.0	16.22	8.37
2023	2	24	23	0.0	16.0	8.38
2023	2	25	0	0.0	15.76	8.37
2023	2	25	1	0.0	15.52	8.35
2023	2	25	2	0.0	15.17	8.32
2023	2	25	3	0.0	14.76	8.23
2023	2	25	4	0.0	14.52	8.07
2023	2	25	5	20.06	14.65	7.91
2023	2	25	6	217.16	17.87	7.74
2023	2	25	7	429.3	21.09	7.59
2023	2	25	8	435.31	22.9	7.59
2023	2	25	9	697.09	24.12	7.55
2023	2	25	10	699.73	24.88	7.64
2023	2	25	11	775.91	25.22	7.74
2023	2	25	12	701.74	25.31	7.79
2023	2	25	13	747.2	25.22	7.75
2023	2	25	14	760.88	24.91	7.64
2023	2	25	15	646.34	24.25	7.52
2023	2	25	16	490.62	23.22	7.43
2023	2	25	17	387.07	21.64	7.48
2023	2	25	18	43.95	18.91	7.87
2023	2	25	19	0.0	17.4	8.19
2023	2	25	20	0.0	16.86	8.15
2023	2	25	21	0.0	16.85	8.04
2023	2	25	22	0.0	16.59	7.96
2023	2	25	23	0.0	16.18	7.79
2023	2	26	0	0.0	15.94	7.54
2023	2	26	1	0.0	15.88	7.31
2023	2	26	2	0.0	16.01	7.1
2023	2	26	3	0.0	16.1	7.0
2023	2	26	4	0.0	15.94	6.94
2023	2	26	5	36.08	15.9	6.89
2023	2	26	6	325.67	19.22	6.92
2023	2	26	7	476.39	22.87	6.44
2023	2	26	8	557.01	25.05	6.32
2023	2	26	9	744.52	26.45	6.32
2023	2	26	10	988.67	27.23	6.42
2023	2	26	11	1017.66	27.79	6.43
2023	2	26	12	1004.69	28.23	6.33
2023	2	26	13	1002.41	28.3	6.17
2023	2	26	14	964.25	27.87	5.99
2023	2	26	15	903.88	27.03	5.81
2023	2	26	16	782.14	25.9	5.69
2023	2	26	17	524.15	23.82	5.75
2023	2	26	18	37.31	19.9	6.14
2023	2	26	19	0.0	18.65	6.25
2023	2	26	20	0.0	18.75	6.17
2023	2	26	21	0.0	18.73	6.26
2023	2	26	22	0.0	18.1	6.48
2023	2	26	23	0.0	17.47	6.71
2023	2	27	0	0.0	17.18	6.86
2023	2	27	1	0.0	16.7	7.02
2023	2	27	2	0.0	16.25	7.29
2023	2	27	3	0.0	15.88	7.54
2023	2	27	4	0.0	15.57	7.7
2023	2	27	5	28.41	15.86	7.75
2023	2	27	6	291.78	19.87	7.72
2023	2	27	7	577.82	23.57	7.47
2023	2	27	8	610.44	26.13	7.44
2023	2	27	9	796.86	27.31	7.62
2023	2	27	10	711.2	27.84	7.73
2023	2	27	11	646.31	27.98	7.71
2023	2	27	12	770.4	27.84	7.61
2023	2	27	13	652.89	27.49	7.43
2023	2	27	14	623.61	26.95	7.18
2023	2	27	15	792.22	26.1	6.96
2023	2	27	16	596.73	24.88	6.83
2023	2	27	17	284.46	22.94	6.87
2023	2	27	18	17.26	19.64	7.19
2023	2	27	19	0.0	18.09	7.35
2023	2	27	20	0.0	17.67	7.25
2023	2	27	21	0.0	17.68	7.21
2023	2	27	22	0.0	17.42	7.22
2023	2	27	23	0.0	17.12	7.2
2023	2	28	0	0.0	16.87	7.14
2023	2	28	1	0.0	16.55	7.06
2023	2	28	2	0.0	16.29	6.96
2023	2	28	3	0.0	16.06	6.86
2023	2	28	4	0.0	15.88	6.71
2023	2	28	5	11.32	16.21	6.52
2023	2	28	6	223.09	19.71	6.41
2023	2	28	7	350.34	23.54	6.11
2023	2	28	8	428.4	25.51	6.13
2023	2	28	9	559.25	26.5	6.25
2023	2	28	10	611.37	27.17	6.33
2023	2	28	11	634.73	27.51	6.42
2023	2	28	12	632.67	27.71	6.42
2023	2	28	13	757.91	27.8	6.29
2023	2	28	14	676.83	27.5	6.12
2023	2	28	15	575.07	26.73	6.0
2023	2	28	16	485.36	25.54	5.94
2023	2	28	17	329.78	23.44	6.14
2023	2	28	18	0.0	19.59	6.81
2023	2	28	19	0.0	18.25	7.05
2023	2	28	20	0.0	17.85	6.97
2023	2	28	21	0.0	17.5	6.99
2023	2	28	22	0.0	17.01	6.99
2023	2	28	23	0.0	16.65	6.95
2023	3	1	0	0.0	16.43	6.9
2023	3	1	1	0.0	16.41	6.89
2023	3	1	2	0.0	16.37	6.91
2023	3	1	3	0.0	16.17	6.97
2023	3	1	4	0.0	15.92	7.01
2023	3	1	5	19.19	16.05	7.02
2023	3	1	6	195.49	19.4	7.28
2023	3	1	7	355.05	23.29	6.77
2023	3	1	8	387.33	26.07	6.36
2023	3	1	9	760.74	27.41	6.32
2023	3	1	10	602.39	27.94	6.38
2023	3	1	11	797.14	27.94	6.4
2023	3	1	12	940.43	27.61	6.39
2023	3	1	13	949.76	27.25	6.2
2023	3	1	14	877.75	26.75	6.05
2023	3	1	15	795.75	25.95	5.99
2023	3	1	16	631.28	24.87	6.04
2023	3	1	17	524.07	22.65	6.42
2023	3	1	18	0.0	18.83	7.17
2023	3	1	19	0.0	17.62	7.31
2023	3	1	20	0.0	17.28	7.23
2023	3	1	21	0.0	17.05	7.2
2023	3	1	22	0.0	16.98	7.14
2023	3	1	23	0.0	16.95	7.12
2023	3	2	0	0.0	16.71	7.17
2023	3	2	1	0.0	16.33	7.29
2023	3	2	2	0.0	16.07	7.43
2023	3	2	3	0.0	16.04	7.59
2023	3	2	4	0.0	16.03	7.78
2023	3	2	5	37.28	16.31	7.95
2023	3	2	6	279.93	19.81	8.1
2023	3	2	7	366.21	23.37	7.99
2023	3	2	8	442.35	25.83	7.83
2023	3	2	9	699.47	27.0	7.9
2023	3	2	10	637.93	27.65	8.02
2023	3	2	11	575.37	27.81	8.12
2023	3	2	12	602.12	27.38	8.26
2023	3	2	13	597.11	26.72	8.37
2023	3	2	14	673.76	25.78	8.44
2023	3	2	15	690.16	24.67	8.5
2023	3	2	16	569.69	23.53	8.47
2023	3	2	17	303.26	21.9	8.44
2023	3	2	18	0.0	19.33	8.6
2023	3	2	19	0.0	18.34	8.68
2023	3	2	20	0.0	18.31	8.65
2023	3	2	21	0.0	18.27	8.65
2023	3	2	22	0.0	18.01	8.65
2023	3	2	23	0.0	17.68	8.67
2023	3	3	0	0.0	17.13	8.69
2023	3	3	1	0.0	16.7	8.71
2023	3	3	2	0.0	16.49	8.71
2023	3	3	3	0.0	16.21	8.72
2023	3	3	4	0.0	15.61	8.77
2023	3	3	5	8.71	15.2	8.8
2023	3	3	6	144.47	17.13	8.8
2023	3	3	7	204.2	19.96	8.77
2023	3	3	8	217.8	22.23	8.89
2023	3	3	9	459.85	24.16	9.06
2023	3	3	10	490.64	25.28	9.13
2023	3	3	11	835.6	25.91	9.11
2023	3	3	12	675.9	26.2	9.06
2023	3	3	13	545.03	26.33	8.94
2023	3	3	14	721.36	26.06	8.8
2023	3	3	15	746.31	25.42	8.68
2023	3	3	16	651.64	24.35	8.61
2023	3	3	17	364.88	22.2	8.66
2023	3	3	18	0.0	19.22	8.9
2023	3	3	19	0.0	18.04	9.0
2023	3	3	20	0.0	17.67	8.95
2023	3	3	21	0.0	17.4	8.87
2023	3	3	22	0.0	17.27	8.83
2023	3	3	23	0.0	17.13	8.81
2023	3	4	0	0.0	16.83	8.81
2023	3	4	1	0.0	16.61	8.8
2023	3	4	2	0.0	16.61	8.79
2023	3	4	3	0.0	16.7	8.81
2023	3	4	4	0.0	16.44	8.85
2023	3	4	5	15.5	16.53	8.85
2023	3	4	6	267.02	19.68	9.06
2023	3	4	7	471.36	23.21	8.66
2023	3	4	8	572.21	26.01	8.37
2023	3	4	9	559.78	26.72	8.59
2023	3	4	10	605.63	27.13	8.75
2023	3	4	11	569.87	27.38	8.82
2023	3	4	12	508.2	27.54	8.79
2023	3	4	13	655.2	27.49	8.7
2023	3	4	14	574.51	27.21	8.54
2023	3	4	15	611.83	26.66	8.37
2023	3	4	16	411.82	25.82	8.19
2023	3	4	17	263.75	23.83	8.15
2023	3	4	18	0.0	20.53	8.31
2023	3	4	19	0.0	19.58	8.31
2023	3	4	20	0.0	19.87	8.27
2023	3	4	21	0.0	19.68	8.36
2023	3	4	22	0.0	19.26	8.44
2023	3	4	23	0.0	18.81	8.52
2023	3	5	0	0.0	18.18	8.59
2023	3	5	1	0.0	17.81	8.59
2023	3	5	2	0.0	17.73	8.57
2023	3	5	3	0.0	17.63	8.58
2023	3	5	4	0.0	17.3	8.61
2023	3	5	5	0.0	17.17	8.64
2023	3	5	6	296.85	19.98	8.67
2023	3	5	7	237.96	22.89	8.7
2023	3	5	8	530.51	24.78	8.83
2023	3	5	9	506.39	26.0	8.96
2023	3	5	10	552.03	26.7	9.01
2023	3	5	11	476.82	27.22	8.92
2023	3	5	12	598.31	27.66	8.75
2023	3	5	13	781.33	27.85	8.59
2023	3	5	14	783.24	27.65	8.47
2023	3	5	15	626.21	26.93	8.39
2023	3	5	16	531.83	25.7	8.35
2023	3	5	17	358.19	23.67	8.45
2023	3	5	18	0.0	20.66	8.6
2023	3	5	19	0.0	19.27	8.61
2023	3	5	20	0.0	18.88	8.58
2023	3	5	21	0.0	18.71	8.62
2023	3	5	22	0.0	18.32	8.68
2023	3	5	23	0.0	18.05	8.69
2023	3	6	0	0.0	17.67	8.71
2023	3	6	1	0.0	17.13	8.73
2023	3	6	2	0.0	16.7	8.74
2023	3	6	3	0.0	16.43	8.75
2023	3	6	4	0.0	16.17	8.8
2023	3	6	5	0.0	16.04	8.88
2023	3	6	6	188.44	18.91	8.89
2023	3	6	7	270.11	21.78	8.97
2023	3	6	8	462.12	24.01	8.84
2023	3	6	9	727.11	25.47	8.81
2023	3	6	10	774.2	26.14	8.9
2023	3	6	11	601.13	26.26	9.04
2023	3	6	12	502.77	26.18	9.18
2023	3	6	13	463.43	25.97	9.21
2023	3	6	14	594.7	25.62	9.13
2023	3	6	15	340.92	25.01	8.96
2023	3	6	16	579.62	24.03	8.77
2023	3	6	17	296.72	22.4	8.73
2023	3	6	18	0.0	19.58	8.95
2023	3	6	19	0.0	18.26	8.9
2023	3	6	20	0.0	18.08	8.57
2023	3	6	21	0.0	18.14	8.31
2023	3	6	22	0.0	17.88	8.07
2023	3	6	23	0.0	17.56	7.84
2023	3	7	0	0.0	17.11	7.75
2023	3	7	1	0.0	16.66	7.72
2023	3	7	2	0.0	16.45	7.64
2023	3	7	3	0.0	16.27	7.59
2023	3	7	4	0.0	15.94	7.57
2023	3	7	5	0.0	15.78	7.56
2023	3	7	6	314.06	18.36	7.77
2023	3	7	7	311.05	21.35	8.26
2023	3	7	8	524.23	23.85	8.43
2023	3	7	9	506.94	25.73	8.55
2023	3	7	10	732.34	26.81	8.67
2023	3	7	11	761.99	27.52	8.63
2023	3	7	12	778.99	27.68	8.59
2023	3	7	13	712.95	27.35	8.61
2023	3	7	14	549.92	26.64	8.65
2023	3	7	15	459.97	25.59	8.68
2023	3	7	16	459.03	24.23	8.73
2023	3	7	17	227.96	22.3	8.85
2023	3	7	18	0.0	19.72	9.04
2023	3	7	19	0.0	18.45	9.1
2023	3	7	20	0.0	17.8	9.03
2023	3	7	21	0.0	17.67	8.93
2023	3	7	22	0.0	17.45	8.87
2023	3	7	23	0.0	17.24	8.81
2023	3	8	0	0.0	17.02	8.78
2023	3	8	1	0.0	16.77	8.76
2023	3	8	2	0.0	16.6	8.69
2023	3	8	3	0.0	16.35	8.52
2023	3	8	4	0.0	16.18	8.37
2023	3	8	5	0.0	16.13	8.25
2023	3	8	6	433.04	18.81	8.14
2023	3	8	7	655.82	21.76	8.47
2023	3	8	8	868.63	23.59	8.43
2023	3	8	9	921.21	24.82	8.42
2023	3	8	10	947.73	25.69	8.37
2023	3	8	11	953.65	25.78	8.47
2023	3	8	12	941.43	25.67	8.55
2023	3	8	13	967.3	25.6	8.49
2023	3	8	14	942.4	25.37	8.32
2023	3	8	15	890.77	24.62	8.13
2023	3	8	16	773.35	23.06	8.08
2023	3	8	17	431.61	20.88	8.15
2023	3	8	18	0.0	18.72	8.28
2023	3	8	19	0.0	17.71	8.25
2023	3	8	20	0.0	17.23	8.09
2023	3	8	21	0.0	17.14	7.95
2023	3	8	22	0.0	17.27	7.86
2023	3	8	23	0.0	16.93	7.87
2023	3	9	0	0.0	16.48	7.98
2023	3	9	1	0.0	16.17	8.12
2023	3	9	2	0.0	15.89	8.18
2023	3	9	3	0.0	15.68	8.13
2023	3	9	4	0.0	15.65	8.03
2023	3	9	5	0.0	15.75	7.94
2023	3	9	6	369.35	18.14	7.89
2023	3	9	7	561.73	21.37	7.72
2023	3	9	8	807.5	23.59	7.64
2023	3	9	9	526.54	25.02	7.55
2023	3	9	10	708.59	25.79	7.66
2023	3	9	11	699.66	26.12	7.88
2023	3	9	12	768.37	26.11	8.11
2023	3	9	13	728.06	25.72	8.31
2023	3	9	14	584.33	24.87	8.49
2023	3	9	15	501.29	23.57	8.64
2023	3	9	16	561.1	21.77	8.82
2023	3	9	17	329.68	19.32	9.1
2023	3	9	18	0.0	17.57	9.27
2023	3	9	19	0.0	17.24	9.18
2023	3	9	20	0.0	17.22	9.0
2023	3	9	21	0.0	17.52	8.9
2023	3	9	22	0.0	17.57	8.84
2023	3	9	23	0.0	17.25	8.75
2023	3	10	0	0.0	16.9	8.6
2023	3	10	1	0.0	16.66	8.41
2023	3	10	2	0.0	16.58	8.14
2023	3	10	3	0.0	16.47	7.9
2023	3	10	4	0.0	16.38	7.69
2023	3	10	5	0.0	16.36	7.53
2023	3	10	6	213.15	18.24	7.47
2023	3	10	7	317.31	20.95	7.89
2023	3	10	8	496.34	22.94	8.19
2023	3	10	9	562.66	24.28	8.36
2023	3	10	10	544.87	25.04	8.55
2023	3	10	11	564.66	25.47	8.72
2023	3	10	12	571.5	25.72	8.78
2023	3	10	13	812.69	25.74	8.76
2023	3	10	14	581.34	25.49	8.67
2023	3	10	15	509.73	24.86	8.56
2023	3	10	16	439.74	23.79	8.47
2023	3	10	17	303.44	21.55	8.58
2023	3	10	18	0.0	18.66	8.84
2023	3	10	19	0.0	17.64	8.73
2023	3	10	20	0.0	17.43	8.51
2023	3	10	21	0.0	17.12	8.41
2023	3	10	22	0.0	17.12	8.32
2023	3	10	23	0.0	16.87	8.33
2023	3	11	0	0.0	16.35	8.36
2023	3	11	1	0.0	16.09	8.38
2023	3	11	2	0.0	15.74	8.41
2023	3	11	3	0.0	15.3	8.42
2023	3	11	4	0.0	14.92	8.42
2023	3	11	5	0.0	14.92	8.39
2023	3	11	6	90.22	17.06	8.37
2023	3	11	7	192.9	19.7	8.36
2023	3	11	8	309.25	22.23	8.32
2023	3	11	9	391.51	24.14	8.29
2023	3	11	10	392.9	25.13	8.42
2023	3	11	11	605.41	25.44	8.67
2023	3	11	12	597.92	25.37	8.9
2023	3	11	13	525.29	25.02	9.09
2023	3	11	14	621.45	24.42	9.17
2023	3	11	15	797.8	23.56	9.13
2023	3	11	16	670.4	22.27	9.04
2023	3	11	17	365.66	20.11	9.03
2023	3	11	18	0.0	17.73	9.1
2023	3	11	19	0.0	16.7	9.17
2023	3	11	20	0.0	16.5	9.18
2023	3	11	21	0.0	16.61	9.13
2023	3	11	22	0.0	16.53	9.08
2023	3	11	23	0.0	16.38	9.02
2023	3	12	0	0.0	16.23	8.94
2023	3	12	1	0.0	15.9	8.9
2023	3	12	2	0.0	15.41	8.82
2023	3	12	3	0.0	15.06	8.72
2023	3	12	4	0.0	14.91	8.6
2023	3	12	5	0.0	14.91	8.47
2023	3	12	6	412.25	17.14	8.55
2023	3	12	7	679.04	19.87	8.47
2023	3	12	8	651.79	22.59	8.34
2023	3	12	9	882.17	24.03	8.33
2023	3	12	10	833.81	24.79	8.42
2023	3	12	11	855.61	25.08	8.55
2023	3	12	12	929.12	25.15	8.6
2023	3	12	13	894.66	25.01	8.57
2023	3	12	14	915.66	24.59	8.49
2023	3	12	15	884.02	23.9	8.37
2023	3	12	16	760.45	22.81	8.23
2023	3	12	17	406.33	20.9	8.23
2023	3	12	18	0.0	18.17	8.51
2023	3	12	19	0.0	17.19	8.69
2023	3	12	20	0.0	16.85	8.72
2023	3	12	21	0.0	16.72	8.75
2023	3	12	22	0.0	16.43	8.77
2023	3	12	23	0.0	16.03	8.77
2023	3	13	0	0.0	15.94	8.69
2023	3	13	1	0.0	15.84	8.73
2023	3	13	2	0.0	15.59	8.91
2023	3	13	3	0.0	15.51	8.87
2023	3	13	4	0.0	15.46	8.75
2023	3	13	5	0.0	15.23	8.71
2023	3	13	6	266.59	16.6	9.1
2023	3	13	7	573.08	18.88	8.54
2023	3	13	8	349.04	21.72	8.45
2023	3	13	9	698.22	23.95	8.27
2023	3	13	10	726.66	25.12	8.31
2023	3	13	11	751.92	25.7	8.44
2023	3	13	12	811.73	25.8	8.59
2023	3	13	13	738.89	25.45	8.71
2023	3	13	14	502.55	24.73	8.77
2023	3	13	15	635.95	23.73	8.75
2023	3	13	16	427.81	22.43	8.75
2023	3	13	17	265.7	20.18	9.13
2023	3	13	18	0.0	17.56	10.5
2023	3	13	19	0.0	16.87	10.17
2023	3	13	20	0.0	16.61	10.03
2023	3	13	21	0.0	16.3	9.86
2023	3	13	22	0.0	15.98	9.68
2023	3	13	23	0.0	15.96	9.49
2023	3	14	0	0.0	15.98	9.34
2023	3	14	1	0.0	15.76	9.24
2023	3	14	2	0.0	15.64	9.1
2023	3	14	3	0.0	15.42	8.95
2023	3	14	4	0.0	14.99	8.77
2023	3	14	5	0.0	14.81	8.57
2023	3	14	6	352.52	17.52	9.22
2023	3	14	7	560.91	21.12	7.94
2023	3	14	8	589.22	23.8	7.79
2023	3	14	9	807.66	24.93	7.87
2023	3	14	10	957.18	25.4	8.14
2023	3	14	11	974.13	25.58	8.42
2023	3	14	12	983.14	25.51	8.65
2023	3	14	13	964.69	25.14	8.8
2023	3	14	14	917.19	24.43	8.84
2023	3	14	15	901.44	23.3	8.79
2023	3	14	16	806.79	21.76	8.72
2023	3	14	17	408.96	19.59	8.67
2023	3	14	18	0.0	17.45	8.73
2023	3	14	19	0.0	16.54	9.12
2023	3	14	20	0.0	16.34	9.23
2023	3	14	21	0.0	16.44	9.09
2023	3	14	22	0.0	16.44	8.9
2023	3	14	23	0.0	16.27	8.74
2023	3	15	0	0.0	15.85	8.64
2023	3	15	1	0.0	15.52	8.48
2023	3	15	2	0.0	15.31	8.26
2023	3	15	3	0.0	15.13	7.99
2023	3	15	4	0.0	15.06	7.72
2023	3	15	5	0.0	15.11	7.52
2023	3	15	6	504.03	17.26	8.12
2023	3	15	7	837.3	20.41	6.79
2023	3	15	8	937.83	22.59	6.71
2023	3	15	9	991.2	23.97	6.63
2023	3	15	10	1010.06	24.75	6.68
2023	3	15	11	1006.31	25.14	6.78
2023	3	15	12	1000.24	25.37	6.83
2023	3	15	13	987.09	25.28	6.85
2023	3	15	14	967.99	24.85	6.84
2023	3	15	15	905.99	24.0	6.88
2023	3	15	16	812.14	22.61	6.96
2023	3	15	17	391.3	20.13	7.25
2023	3	15	18	0.0	17.3	8.45
2023	3	15	19	0.0	16.35	8.81
2023	3	15	20	0.0	15.94	8.88
2023	3	15	21	0.0	15.77	8.83
2023	3	15	22	0.0	15.8	8.73
2023	3	15	23	0.0	15.64	8.69
2023	3	16	0	0.0	15.44	8.7
2023	3	16	1	0.0	15.31	8.69
2023	3	16	2	0.0	15.02	8.66
2023	3	16	3	0.0	14.62	8.59
2023	3	16	4	0.0	14.46	8.47
2023	3	16	5	0.0	14.68	8.43
2023	3	16	6	509.15	17.05	9.22
2023	3	16	7	803.57	20.15	8.32
2023	3	16	8	923.53	22.66	7.89
2023	3	16	9	961.28	24.0	7.9
2023	3	16	10	981.96	24.8	8.01
2023	3	16	11	971.94	25.11	8.19
2023	3	16	12	945.45	25.21	8.36
2023	3	16	13	889.09	25.23	8.43
2023	3	16	14	940.82	25.11	8.43
2023	3	16	15	896.52	24.59	8.41
2023	3	16	16	802.91	23.31	8.51
2023	3	16	17	379.45	20.81	8.94
2023	3	16	18	0.0	18.1	9.92
2023	3	16	19	0.0	17.22	9.95
2023	3	16	20	0.0	16.89	9.9
2023	3	16	21	0.0	16.55	9.71
2023	3	16	22	0.0	16.34	9.44
2023	3	16	23	0.0	16.18	9.21
2023	3	17	0	0.0	15.87	9.04
2023	3	17	1	0.0	15.54	8.86
2023	3	17	2	0.0	15.58	8.64
2023	3	17	3	0.0	15.8	8.45
2023	3	17	4	0.0	16.04	8.3
2023	3	17	5	0.0	16.3	8.2
2023	3	17	6	244.27	18.14	8.9
2023	3	17	7	368.71	21.13	7.84
2023	3	17	8	412.04	23.52	7.66
2023	3	17	9	533.58	24.91	7.76
2023	3	17	10	646.84	25.6	7.97
2023	3	17	11	793.12	25.66	8.28
2023	3	17	12	986.25	25.59	8.5
2023	3	17	13	909.39	25.45	8.56
2023	3	17	14	868.26	25.03	8.5
2023	3	17	15	717.0	24.16	8.41
2023	3	17	16	623.1	22.65	8.44
2023	3	17	17	417.94	19.87	8.82
2023	3	17	18	0.0	17.33	9.32
2023	3	17	19	0.0	16.57	9.42
2023	3	17	20	0.0	16.19	9.35
2023	3	17	21	0.0	16.02	9.26
2023	3	17	22	0.0	16.04	9.21
2023	3	17	23	0.0	16.19	9.2
2023	3	18	0	0.0	16.44	9.22
2023	3	18	1	0.0	16.64	9.27
2023	3	18	2	0.0	16.67	9.29
2023	3	18	3	0.0	16.64	9.3
2023	3	18	4	0.0	16.58	9.29
2023	3	18	5	0.0	16.5	9.26
2023	3	18	6	173.43	18.21	9.55
2023	3	18	7	367.73	21.13	9.09
2023	3	18	8	657.92	23.69	8.88
2023	3	18	9	581.47	25.11	8.84
2023	3	18	10	626.02	25.86	8.83
2023	3	18	11	602.44	26.2	8.7
2023	3	18	12	727.67	26.38	8.4
2023	3	18	13	667.75	26.42	7.9
2023	3	18	14	536.47	26.14	7.43
2023	3	18	15	569.33	25.41	7.15
2023	3	18	16	425.88	23.91	7.24
2023	3	18	17	203.68	20.94	7.87
2023	3	18	18	0.0	18.04	8.67
2023	3	18	19	0.0	17.36	8.84
2023	3	18	20	0.0	17.13	8.88
2023	3	18	21	0.0	17.06	8.93
2023	3	18	22	0.0	17.29	9.0
2023	3	18	23	0.0	17.41	9.06
2023	3	19	0	0.0	17.37	9.05
2023	3	19	1	0.0	17.48	9.02
2023	3	19	2	0.0	17.61	9.04
2023	3	19	3	0.0	17.54	9.11
2023	3	19	4	0.0	17.2	9.19
2023	3	19	5	0.0	16.82	9.26
2023	3	19	6	131.73	18.48	9.65
2023	3	19	7	225.04	21.68	9.24
2023	3	19	8	560.06	24.27	8.95
2023	3	19	9	661.82	25.68	8.83
2023	3	19	10	642.19	26.1	8.8
2023	3	19	11	672.27	26.05	8.77
2023	3	19	12	617.95	25.94	8.74
2023	3	19	13	604.26	26.1	8.64
2023	3	19	14	691.48	25.86	8.54
2023	3	19	15	481.0	25.03	8.47
2023	3	19	16	397.5	23.63	8.56
2023	3	19	17	137.35	20.97	9.05
2023	3	19	18	0.0	18.41	9.61
2023	3	19	19	0.0	17.48	9.62
2023	3	19	20	0.0	16.93	9.48
2023	3	19	21	0.0	16.5	9.34
2023	3	19	22	0.0	16.22	9.21
2023	3	19	23	0.0	16.09	9.1
2023	3	20	0	0.0	16.01	9.04
2023	3	20	1	0.0	15.9	9.03
2023	3	20	2	0.0	15.62	9.09
2023	3	20	3	0.0	15.2	9.19
2023	3	20	4	0.0	14.66	9.33
2023	3	20	5	0.0	14.15	9.45
2023	3	20	6	30.23	16.11	9.54
2023	3	20	7	220.13	18.89	9.55
2023	3	20	8	333.48	21.42	9.56
2023	3	20	9	360.9	23.38	9.59
2023	3	20	10	463.14	24.34	9.62
2023	3	20	11	384.4	24.79	9.59
2023	3	20	12	420.28	24.85	9.57
2023	3	20	13	470.25	24.77	9.53
2023	3	20	14	563.64	24.47	9.46
2023	3	20	15	569.31	23.91	9.38
2023	3	20	16	445.33	22.97	9.31
2023	3	20	17	116.07	20.94	9.36
2023	3	20	18	0.0	18.5	9.51
2023	3	20	19	0.0	17.61	9.55
2023	3	20	20	0.0	17.32	9.54
2023	3	20	21	0.0	17.05	9.53
2023	3	20	22	0.0	16.74	9.48
2023	3	20	23	0.0	16.47	9.46
2023	3	21	0	0.0	16.13	9.48
2023	3	21	1	0.0	15.75	9.51
2023	3	21	2	0.0	15.46	9.55
2023	3	21	3	0.0	15.33	9.58
2023	3	21	4	0.0	15.23	9.61
2023	3	21	5	0.0	15.19	9.62
2023	3	21	6	126.39	17.49	9.84
2023	3	21	7	233.81	20.74	9.95
2023	3	21	8	405.2	23.44	9.73
2023	3	21	9	496.97	25.33	9.49
2023	3	21	10	616.3	26.5	9.34
2023	3	21	11	653.0	27.23	9.11
2023	3	21	12	707.96	27.47	8.91
2023	3	21	13	784.29	27.21	8.76
2023	3	21	14	707.35	26.58	8.61
2023	3	21	15	614.5	25.63	8.47
2023	3	21	16	507.58	24.22	8.44
2023	3	21	17	227.59	21.61	8.67
2023	3	21	18	0.0	18.84	9.3
2023	3	21	19	0.0	17.94	9.28
2023	3	21	20	0.0	17.77	9.23
2023	3	21	21	0.0	17.63	9.17
2023	3	21	22	0.0	17.22	9.12
2023	3	21	23	0.0	16.75	9.01
2023	3	22	0	0.0	16.51	8.9
2023	3	22	1	0.0	16.31	8.82
2023	3	22	2	0.0	16.0	8.74
2023	3	22	3	0.0	15.77	8.68
2023	3	22	4	0.0	15.55	8.68
2023	3	22	5	0.0	15.4	8.73
2023	3	22	6	202.12	17.65	9.18
2023	3	22	7	349.57	21.53	8.85
2023	3	22	8	684.64	24.36	7.95
2023	3	22	9	591.94	26.0	7.54
2023	3	22	10	630.77	26.88	7.43
2023	3	22	11	554.13	27.35	7.32
2023	3	22	12	791.61	27.54	7.13
2023	3	22	13	794.77	27.38	6.91
2023	3	22	14	505.63	26.89	6.67
2023	3	22	15	566.73	26.04	6.46
2023	3	22	16	434.64	24.87	6.32
2023	3	22	17	167.14	21.71	6.8
2023	3	22	18	0.0	18.66	7.4
2023	3	22	19	0.0	17.71	7.31
2023	3	22	20	0.0	17.28	7.27
2023	3	22	21	0.0	17.0	7.27
2023	3	22	22	0.0	16.76	7.27
2023	3	22	23	0.0	16.7	7.2
2023	3	23	0	0.0	16.65	7.1
2023	3	23	1	0.0	16.47	6.98
2023	3	23	2	0.0	16.28	6.83
2023	3	23	3	0.0	16.16	6.72
2023	3	23	4	0.0	16.14	6.71
2023	3	23	5	0.0	16.2	6.85
2023	3	23	6	269.94	17.82	7.52
2023	3	23	7	453.39	21.9	7.25
2023	3	23	8	538.64	24.87	5.98
2023	3	23	9	685.76	26.48	5.79
2023	3	23	10	858.78	27.3	6.0
2023	3	23	11	836.86	27.58	6.23
2023	3	23	12	842.88	27.67	6.26
2023	3	23	13	790.38	27.39	6.34
2023	3	23	14	832.34	26.83	6.38
2023	3	23	15	805.18	26.01	6.35
2023	3	23	16	637.93	24.82	6.4
2023	3	23	17	171.09	21.68	7.08
2023	3	23	18	0.0	18.72	7.86
2023	3	23	19	0.0	17.94	7.76
2023	3	23	20	0.0	17.85	7.55
2023	3	23	21	0.0	17.52	7.39
2023	3	23	22	0.0	16.98	7.28
2023	3	23	23	0.0	16.56	7.16
2023	3	24	0	0.0	16.59	7.09
2023	3	24	1	0.0	16.84	7.05
2023	3	24	2	0.0	17.1	7.03
2023	3	24	3	0.0	17.35	7.04
2023	3	24	4	0.0	17.48	7.08
2023	3	24	5	0.0	17.38	7.13
2023	3	24	6	169.77	18.47	7.76
2023	3	24	7	560.23	21.89	7.5
2023	3	24	8	715.62	25.1	6.84
2023	3	24	9	666.13	27.18	6.46
2023	3	24	10	706.73	28.26	6.34
2023	3	24	11	699.84	28.7	6.26
2023	3	24	12	788.85	28.72	6.19
2023	3	24	13	782.85	28.39	6.14
2023	3	24	14	834.92	27.83	6.03
2023	3	24	15	752.72	27.0	5.86
2023	3	24	16	585.0	25.63	5.72
2023	3	24	17	240.98	22.1	6.16
2023	3	24	18	0.0	18.96	6.69
2023	3	24	19	0.0	18.01	6.54
2023	3	24	20	0.0	17.57	6.38
2023	3	24	21	0.0	17.27	6.17
2023	3	24	22	0.0	16.87	5.98
2023	3	24	23	0.0	16.39	5.86
2023	3	25	0	0.0	16.03	5.74
2023	3	25	1	0.0	15.84	5.6
2023	3	25	2	0.0	15.72	5.46
2023	3	25	3	0.0	15.69	5.37
2023	3	25	4	0.0	15.77	5.37
2023	3	25	5	0.0	16.01	5.46
2023	3	25	6	247.4	17.6	5.95
[truncated: 15,521 more rows]
