# Supplementary material for: Integrated forecasting and deep reinforcement learning for price-based self-scheduling of PV-BESS: Utility-scale evidence in Chile
Source: PLoS One. 2026 Jan 9;21(1):e0336753. doi: 10.1371/journal.pone.0336753 (PMC12788681; doi:10.1371/journal.pone.0336753)
Supplement: S1 Data — (ZIP) [file pone.0336753.s014.zip › 02_clima_romeral.csv]

YEAR	MO	DY	HR	ALLSKY_SFC_SW_DNI	T2M	QV2M
2023	1	1	0	0.0	13.34	8.04
2023	1	1	1	0.0	13.02	8.06
2023	1	1	2	0.0	12.72	8.09
2023	1	1	3	0.0	12.42	8.17
2023	1	1	4	0.0	12.24	8.26
2023	1	1	5	327.27	13.29	8.26
2023	1	1	6	740.38	16.01	7.99
2023	1	1	7	892.0	18.81	7.78
2023	1	1	8	965.12	21.3	7.64
2023	1	1	9	1003.51	23.58	7.48
2023	1	1	10	1024.92	25.66	7.24
2023	1	1	11	988.17	27.41	6.78
2023	1	1	12	987.31	28.64	6.14
2023	1	1	13	956.24	29.14	5.69
2023	1	1	14	922.86	28.8	5.53
2023	1	1	15	892.87	27.86	5.54
2023	1	1	16	788.29	26.43	5.67
2023	1	1	17	566.94	24.42	6.01
2023	1	1	18	77.16	21.59	6.68
2023	1	1	19	0.0	19.02	7.57
2023	1	1	20	0.0	17.54	8.16
2023	1	1	21	0.0	16.47	8.53
2023	1	1	22	0.0	15.52	8.89
2023	1	1	23	0.0	14.63	9.24
2023	1	2	0	0.0	13.93	9.5
2023	1	2	1	0.0	13.68	9.61
2023	1	2	2	0.0	13.7	9.61
2023	1	2	3	0.0	13.75	9.56
2023	1	2	4	0.0	13.68	9.51
2023	1	2	5	156.45	14.21	9.43
2023	1	2	6	363.89	16.06	9.2
2023	1	2	7	597.07	18.42	9.06
2023	1	2	8	622.3	20.85	8.86
2023	1	2	9	846.98	22.99	8.64
2023	1	2	10	1032.83	24.85	8.3
2023	1	2	11	1011.93	26.64	7.61
2023	1	2	12	993.88	27.93	6.91
2023	1	2	13	976.3	28.61	6.42
2023	1	2	14	968.05	28.66	6.22
2023	1	2	15	956.12	28.08	6.22
2023	1	2	16	852.89	26.96	6.41
2023	1	2	17	653.75	25.0	6.91
2023	1	2	18	138.13	21.87	7.7
2023	1	2	19	0.0	19.13	8.43
2023	1	2	20	0.0	17.79	8.74
2023	1	2	21	0.0	16.86	8.9
2023	1	2	22	0.0	15.82	9.11
2023	1	2	23	0.0	14.81	9.32
2023	1	3	0	0.0	14.0	9.47
2023	1	3	1	0.0	13.78	9.46
2023	1	3	2	0.0	13.73	9.37
2023	1	3	3	0.0	13.68	9.27
2023	1	3	4	0.0	13.69	9.14
2023	1	3	5	156.47	14.34	9.04
2023	1	3	6	374.95	16.05	8.98
2023	1	3	7	409.93	18.34	8.98
2023	1	3	8	626.49	20.78	8.93
2023	1	3	9	812.35	23.09	8.82
2023	1	3	10	831.07	24.97	8.67
2023	1	3	11	912.27	26.65	8.3
2023	1	3	12	978.37	28.22	7.58
2023	1	3	13	983.58	29.02	7.15
2023	1	3	14	956.57	28.94	7.04
2023	1	3	15	944.22	28.18	7.02
2023	1	3	16	837.46	26.49	7.29
2023	1	3	17	619.57	23.89	7.73
2023	1	3	18	130.79	20.86	8.22
2023	1	3	19	0.0	18.73	8.64
2023	1	3	20	0.0	17.7	8.86
2023	1	3	21	0.0	16.98	9.0
2023	1	3	22	0.0	16.34	9.14
2023	1	3	23	0.0	15.8	9.25
2023	1	4	0	0.0	15.31	9.37
2023	1	4	1	0.0	14.85	9.5
2023	1	4	2	0.0	14.5	9.59
2023	1	4	3	0.0	14.38	9.65
2023	1	4	4	0.0	14.27	9.67
2023	1	4	5	146.99	14.88	9.62
2023	1	4	6	336.35	16.86	9.49
2023	1	4	7	345.02	19.2	9.44
2023	1	4	8	763.03	21.72	9.37
2023	1	4	9	668.2	24.47	9.16
2023	1	4	10	992.25	27.2	8.55
2023	1	4	11	939.89	28.38	8.17
2023	1	4	12	902.31	29.04	7.77
2023	1	4	13	971.83	29.0	7.49
2023	1	4	14	893.0	28.24	7.31
2023	1	4	15	872.74	26.95	7.23
2023	1	4	16	747.57	25.19	7.32
2023	1	4	17	525.24	22.77	7.65
2023	1	4	18	58.47	19.92	8.13
2023	1	4	19	0.0	17.99	8.61
2023	1	4	20	0.0	16.93	8.92
2023	1	4	21	0.0	16.19	9.13
2023	1	4	22	0.0	15.69	9.28
2023	1	4	23	0.0	15.46	9.34
2023	1	5	0	0.0	15.45	9.33
2023	1	5	1	0.0	15.51	9.31
2023	1	5	2	0.0	15.36	9.36
2023	1	5	3	0.0	14.88	9.45
2023	1	5	4	0.0	14.35	9.54
2023	1	5	5	115.1	15.07	9.54
2023	1	5	6	423.84	17.31	9.37
2023	1	5	7	673.45	19.57	9.24
2023	1	5	8	818.01	21.64	9.16
2023	1	5	9	892.5	23.71	8.95
2023	1	5	10	908.72	25.59	8.54
2023	1	5	11	963.98	26.93	8.01
2023	1	5	12	948.06	27.69	7.68
2023	1	5	13	921.49	27.64	7.59
2023	1	5	14	890.17	27.16	7.51
2023	1	5	15	851.81	26.43	7.39
2023	1	5	16	733.97	25.33	7.32
2023	1	5	17	513.95	23.51	7.42
2023	1	5	18	50.15	20.74	7.77
2023	1	5	19	0.0	18.49	8.23
2023	1	5	20	0.0	17.37	8.53
2023	1	5	21	0.0	16.71	8.71
2023	1	5	22	0.0	16.14	8.91
2023	1	5	23	0.0	15.68	9.12
2023	1	6	0	0.0	15.34	9.25
2023	1	6	1	0.0	15.0	9.32
2023	1	6	2	0.0	14.87	9.39
2023	1	6	3	0.0	14.79	9.47
2023	1	6	4	0.0	14.44	9.54
2023	1	6	5	168.04	15.59	9.55
2023	1	6	6	614.64	18.29	9.28
2023	1	6	7	757.08	20.61	8.98
2023	1	6	8	864.87	22.71	8.64
2023	1	6	9	909.62	24.83	8.25
2023	1	6	10	944.91	26.78	7.89
2023	1	6	11	1001.27	28.24	7.52
2023	1	6	12	986.36	28.97	7.28
2023	1	6	13	926.34	29.1	7.18
2023	1	6	14	901.78	28.76	7.15
2023	1	6	15	844.55	28.07	7.18
2023	1	6	16	729.92	26.94	7.24
2023	1	6	17	498.1	25.03	7.41
2023	1	6	18	41.46	21.98	7.83
2023	1	6	19	0.0	19.25	8.4
2023	1	6	20	0.0	17.89	8.76
2023	1	6	21	0.0	17.13	8.95
2023	1	6	22	0.0	16.32	9.17
2023	1	6	23	0.0	15.59	9.39
2023	1	7	0	0.0	15.0	9.56
2023	1	7	1	0.0	14.47	9.7
2023	1	7	2	0.0	14.14	9.76
2023	1	7	3	0.0	14.02	9.77
2023	1	7	4	0.0	13.97	9.75
2023	1	7	5	218.05	14.75	9.71
2023	1	7	6	575.98	17.41	9.45
2023	1	7	7	748.85	20.88	8.99
2023	1	7	8	847.27	23.35	8.79
2023	1	7	9	889.16	25.54	8.52
2023	1	7	10	930.24	27.61	8.11
2023	1	7	11	879.06	29.4	7.36
2023	1	7	12	884.62	30.43	6.74
2023	1	7	13	825.82	30.47	6.55
2023	1	7	14	831.95	29.95	6.53
2023	1	7	15	786.51	29.1	6.58
2023	1	7	16	675.42	27.9	6.65
2023	1	7	17	452.67	26.25	6.8
2023	1	7	18	35.34	23.44	7.28
2023	1	7	19	0.0	20.67	8.06
2023	1	7	20	0.0	19.1	8.56
2023	1	7	21	0.0	18.06	8.82
2023	1	7	22	0.0	17.0	9.17
2023	1	7	23	0.0	15.96	9.51
2023	1	8	0	0.0	15.22	9.63
2023	1	8	1	0.0	14.75	9.54
2023	1	8	2	0.0	14.56	9.36
2023	1	8	3	0.0	14.42	9.2
2023	1	8	4	0.0	14.25	9.08
2023	1	8	5	80.24	15.22	9.06
2023	1	8	6	383.63	17.74	9.01
2023	1	8	7	591.58	20.72	8.7
2023	1	8	8	711.15	22.58	8.82
2023	1	8	9	839.93	24.2	8.99
2023	1	8	10	886.48	25.76	8.86
2023	1	8	11	948.01	27.28	8.41
2023	1	8	12	929.41	28.62	7.8
2023	1	8	13	924.47	29.51	7.32
2023	1	8	14	883.81	29.45	7.22
2023	1	8	15	830.87	28.57	7.37
2023	1	8	16	705.82	26.96	7.74
2023	1	8	17	496.06	24.68	8.3
2023	1	8	18	46.71	21.68	9.04
2023	1	8	19	0.0	19.33	9.74
2023	1	8	20	0.0	18.31	10.05
2023	1	8	21	0.0	17.6	10.2
2023	1	8	22	0.0	16.71	10.39
2023	1	8	23	0.0	15.98	10.54
2023	1	9	0	0.0	15.77	10.57
2023	1	9	1	0.0	15.75	10.52
2023	1	9	2	0.0	15.76	10.42
2023	1	9	3	0.0	15.71	10.35
2023	1	9	4	0.0	15.52	10.33
2023	1	9	5	66.3	15.87	10.24
2023	1	9	6	179.75	17.41	10.07
2023	1	9	7	292.99	19.63	9.89
2023	1	9	8	369.83	21.76	9.82
2023	1	9	9	590.23	23.82	9.7
2023	1	9	10	658.7	25.51	9.53
2023	1	9	11	1011.11	26.95	9.17
2023	1	9	12	996.74	28.04	8.68
2023	1	9	13	994.15	28.62	8.18
2023	1	9	14	923.56	28.44	7.85
2023	1	9	15	912.79	27.62	7.63
2023	1	9	16	796.66	26.45	7.5
2023	1	9	17	569.66	24.79	7.62
2023	1	9	18	88.26	22.04	8.14
2023	1	9	19	0.0	19.51	8.81
2023	1	9	20	0.0	18.13	9.16
2023	1	9	21	0.0	17.32	9.32
2023	1	9	22	0.0	16.47	9.46
2023	1	9	23	0.0	15.72	9.55
2023	1	10	0	0.0	15.08	9.58
2023	1	10	1	0.0	14.54	9.6
2023	1	10	2	0.0	14.03	9.64
2023	1	10	3	0.0	13.61	9.69
2023	1	10	4	0.0	13.8	9.66
2023	1	10	5	293.54	14.59	9.52
2023	1	10	6	711.65	16.98	9.31
2023	1	10	7	867.6	20.61	8.93
2023	1	10	8	943.17	22.54	8.94
2023	1	10	9	960.55	24.0	8.96
2023	1	10	10	998.73	25.32	8.85
2023	1	10	11	996.86	26.28	8.71
2023	1	10	12	994.23	27.01	8.5
2023	1	10	13	994.16	27.54	8.34
2023	1	10	14	936.4	27.46	8.22
2023	1	10	15	912.01	26.65	8.18
2023	1	10	16	795.42	25.33	8.18
2023	1	10	17	567.33	23.71	8.28
2023	1	10	18	79.53	21.53	8.55
2023	1	10	19	0.0	19.47	8.92
2023	1	10	20	0.0	18.23	9.21
2023	1	10	21	0.0	17.41	9.44
2023	1	10	22	0.0	16.57	9.68
2023	1	10	23	0.0	15.85	9.87
2023	1	11	0	0.0	15.51	9.95
2023	1	11	1	0.0	15.06	9.96
2023	1	11	2	0.0	14.64	9.96
2023	1	11	3	0.0	14.39	9.94
2023	1	11	4	0.0	14.13	9.91
2023	1	11	5	148.04	15.09	9.82
2023	1	11	6	492.17	17.44	9.72
2023	1	11	7	302.66	20.59	9.35
2023	1	11	8	571.87	22.58	9.32
2023	1	11	9	715.31	24.22	9.36
2023	1	11	10	817.75	25.63	9.32
2023	1	11	11	797.07	26.77	9.19
2023	1	11	12	863.09	27.61	8.97
2023	1	11	13	886.96	28.06	8.76
2023	1	11	14	907.68	28.19	8.49
2023	1	11	15	866.39	27.79	8.31
2023	1	11	16	744.78	26.79	8.19
2023	1	11	17	532.67	25.0	8.15
2023	1	11	18	76.58	22.13	8.39
2023	1	11	19	0.0	19.67	8.77
2023	1	11	20	0.0	18.31	8.98
2023	1	11	21	0.0	17.32	9.11
2023	1	11	22	0.0	16.35	9.24
2023	1	11	23	0.0	15.59	9.35
2023	1	12	0	0.0	14.96	9.42
2023	1	12	1	0.0	14.33	9.53
2023	1	12	2	0.0	13.85	9.62
2023	1	12	3	0.0	13.77	9.61
2023	1	12	4	0.0	13.75	9.59
2023	1	12	5	90.05	14.35	9.52
2023	1	12	6	179.3	16.11	9.36
2023	1	12	7	292.05	18.49	9.21
2023	1	12	8	380.12	20.72	9.1
2023	1	12	9	336.44	22.63	8.96
2023	1	12	10	307.72	24.25	8.78
2023	1	12	11	208.92	25.58	8.52
2023	1	12	12	501.84	26.61	8.2
2023	1	12	13	638.65	27.16	7.84
2023	1	12	14	709.51	27.08	7.55
2023	1	12	15	631.93	26.44	7.33
2023	1	12	16	529.69	25.31	7.19
2023	1	12	17	489.44	23.5	7.23
2023	1	12	18	81.81	20.92	7.47
2023	1	12	19	0.0	18.66	7.85
2023	1	12	20	0.0	17.38	8.13
2023	1	12	21	0.0	16.58	8.28
2023	1	12	22	0.0	15.82	8.42
2023	1	12	23	0.0	15.04	8.56
2023	1	13	0	0.0	14.36	8.67
2023	1	13	1	0.0	13.86	8.76
2023	1	13	2	0.0	13.46	8.82
2023	1	13	3	0.0	13.17	8.84
2023	1	13	4	0.0	12.94	8.86
2023	1	13	5	264.07	13.75	8.83
2023	1	13	6	540.05	16.33	8.75
2023	1	13	7	743.45	18.66	8.66
2023	1	13	8	866.05	21.16	8.41
2023	1	13	9	627.55	23.59	8.04
2023	1	13	10	690.38	25.39	7.78
2023	1	13	11	786.53	26.68	7.52
2023	1	13	12	699.65	27.62	7.18
2023	1	13	13	890.52	28.16	6.8
2023	1	13	14	674.25	28.06	6.62
2023	1	13	15	723.45	27.35	6.6
2023	1	13	16	625.29	26.15	6.69
2023	1	13	17	429.49	24.14	6.99
2023	1	13	18	58.92	21.06	7.6
2023	1	13	19	0.0	18.49	8.31
2023	1	13	20	0.0	17.21	8.71
2023	1	13	21	0.0	16.52	8.9
2023	1	13	22	0.0	15.84	9.07
2023	1	13	23	0.0	15.28	9.2
2023	1	14	0	0.0	14.94	9.23
2023	1	14	1	0.0	14.8	9.18
2023	1	14	2	0.0	14.84	9.1
2023	1	14	3	0.0	14.76	9.03
2023	1	14	4	0.0	14.62	8.99
2023	1	14	5	93.79	15.45	8.93
2023	1	14	6	248.19	18.49	8.56
2023	1	14	7	439.26	21.17	8.35
2023	1	14	8	416.9	23.36	8.31
2023	1	14	9	678.19	25.54	8.19
2023	1	14	10	707.92	27.32	8.02
2023	1	14	11	888.8	28.64	7.8
2023	1	14	12	935.53	29.56	7.47
2023	1	14	13	921.62	29.94	7.04
2023	1	14	14	885.7	29.6	6.78
2023	1	14	15	839.32	28.61	6.69
2023	1	14	16	713.1	27.2	6.69
2023	1	14	17	506.83	25.1	6.88
2023	1	14	18	75.91	21.85	7.39
2023	1	14	19	0.0	19.05	8.02
2023	1	14	20	0.0	17.5	8.42
2023	1	14	21	0.0	16.5	8.68
2023	1	14	22	0.0	15.59	8.91
2023	1	14	23	0.0	14.87	9.07
2023	1	15	0	0.0	14.39	9.17
2023	1	15	1	0.0	13.97	9.25
2023	1	15	2	0.0	13.55	9.29
2023	1	15	3	0.0	13.37	9.28
2023	1	15	4	0.0	13.34	9.23
2023	1	15	5	82.71	14.44	9.15
2023	1	15	6	182.91	16.92	9.04
2023	1	15	7	311.68	19.54	8.94
2023	1	15	8	425.32	22.13	8.77
2023	1	15	9	781.95	24.36	8.62
2023	1	15	10	752.45	26.21	8.46
2023	1	15	11	756.16	27.71	8.21
2023	1	15	12	820.92	28.81	7.78
2023	1	15	13	975.42	29.44	7.11
2023	1	15	14	886.72	29.34	6.63
2023	1	15	15	877.22	28.45	6.49
2023	1	15	16	742.39	27.03	6.57
2023	1	15	17	546.37	24.88	6.9
2023	1	15	18	66.44	21.62	7.5
2023	1	15	19	0.0	18.94	8.19
2023	1	15	20	0.0	17.63	8.58
2023	1	15	21	0.0	16.79	8.84
2023	1	15	22	0.0	15.91	9.08
2023	1	15	23	0.0	15.16	9.25
2023	1	16	0	0.0	14.52	9.39
2023	1	16	1	0.0	13.93	9.48
2023	1	16	2	0.0	13.57	9.5
2023	1	16	3	0.0	13.54	9.48
2023	1	16	4	0.0	13.69	9.43
2023	1	16	5	121.72	14.28	9.32
2023	1	16	6	209.63	16.06	9.18
2023	1	16	7	193.73	18.64	9.06
2023	1	16	8	486.27	21.09	8.97
2023	1	16	9	781.65	23.22	8.88
2023	1	16	10	633.38	25.1	8.75
2023	1	16	11	847.18	26.76	8.46
2023	1	16	12	824.32	28.05	7.99
2023	1	16	13	958.53	28.83	7.38
2023	1	16	14	950.97	28.87	6.9
2023	1	16	15	899.9	28.18	6.55
2023	1	16	16	790.13	26.74	6.48
2023	1	16	17	579.59	24.31	6.75
2023	1	16	18	89.29	20.8	7.36
2023	1	16	19	0.0	18.13	8.05
2023	1	16	20	0.0	16.78	8.47
2023	1	16	21	0.0	15.76	8.8
2023	1	16	22	0.0	14.83	9.09
2023	1	16	23	0.0	14.35	9.24
2023	1	17	0	0.0	14.23	9.25
2023	1	17	1	0.0	14.3	9.18
2023	1	17	2	0.0	14.37	9.09
2023	1	17	3	0.0	14.23	9.04
2023	1	17	4	0.0	14.03	9.03
2023	1	17	5	171.04	14.63	8.99
2023	1	17	6	471.68	16.59	8.86
2023	1	17	7	714.61	19.46	8.65
2023	1	17	8	866.27	21.53	8.68
2023	1	17	9	873.05	23.5	8.68
2023	1	17	10	986.28	25.44	8.62
2023	1	17	11	897.56	27.1	8.5
2023	1	17	12	916.9	28.37	8.26
2023	1	17	13	908.43	28.97	8.02
2023	1	17	14	896.91	28.76	7.89
2023	1	17	15	845.27	27.98	7.79
2023	1	17	16	740.87	26.72	7.76
2023	1	17	17	516.64	24.78	7.95
2023	1	17	18	54.84	21.88	8.38
2023	1	17	19	0.0	19.54	8.82
2023	1	17	20	0.0	18.45	9.02
2023	1	17	21	0.0	17.43	9.2
2023	1	17	22	0.0	16.21	9.4
2023	1	17	23	0.0	15.09	9.6
2023	1	18	0	0.0	14.25	9.74
2023	1	18	1	0.0	14.05	9.73
2023	1	18	2	0.0	14.05	9.68
2023	1	18	3	0.0	14.11	9.59
2023	1	18	4	0.0	14.19	9.48
2023	1	18	5	123.27	14.84	9.37
2023	1	18	6	466.66	16.86	9.32
2023	1	18	7	660.52	19.52	9.33
2023	1	18	8	846.44	22.2	9.18
2023	1	18	9	921.27	24.65	8.88
2023	1	18	10	951.0	26.69	8.5
2023	1	18	11	927.05	28.15	8.19
2023	1	18	12	919.18	29.14	7.9
2023	1	18	13	901.73	29.66	7.51
2023	1	18	14	911.58	29.41	7.24
2023	1	18	15	875.68	28.51	7.1
2023	1	18	16	751.39	27.22	7.03
2023	1	18	17	532.62	25.21	7.18
2023	1	18	18	66.9	22.04	7.62
2023	1	18	19	0.0	19.49	8.18
2023	1	18	20	0.0	18.12	8.56
2023	1	18	21	0.0	17.0	8.89
2023	1	18	22	0.0	15.99	9.21
2023	1	18	23	0.0	15.26	9.46
2023	1	19	0	0.0	14.64	9.65
2023	1	19	1	0.0	14.17	9.76
2023	1	19	2	0.0	14.08	9.78
2023	1	19	3	0.0	14.1	9.73
2023	1	19	4	0.0	14.01	9.69
2023	1	19	5	80.29	14.42	9.66
2023	1	19	6	248.63	16.4	9.46
2023	1	19	7	244.74	18.93	9.31
2023	1	19	8	269.25	21.41	9.21
2023	1	19	9	376.39	23.7	9.05
2023	1	19	10	501.28	25.51	8.9
2023	1	19	11	801.19	26.77	8.79
2023	1	19	12	922.04	27.56	8.68
2023	1	19	13	944.44	27.94	8.45
2023	1	19	14	929.01	27.83	8.16
2023	1	19	15	846.38	27.19	7.91
2023	1	19	16	752.67	26.08	7.77
2023	1	19	17	545.79	24.16	7.84
2023	1	19	18	77.11	21.22	8.1
2023	1	19	19	0.0	18.93	8.45
2023	1	19	20	0.0	17.71	8.71
2023	1	19	21	0.0	16.79	8.93
2023	1	19	22	0.0	15.86	9.13
2023	1	19	23	0.0	15.09	9.25
2023	1	20	0	0.0	14.41	9.34
2023	1	20	1	0.0	13.77	9.39
2023	1	20	2	0.0	13.39	9.36
2023	1	20	3	0.0	13.14	9.26
2023	1	20	4	0.0	13.05	9.18
2023	1	20	5	175.25	13.61	9.16
2023	1	20	6	439.81	15.49	9.09
2023	1	20	7	527.45	18.23	8.99
2023	1	20	8	544.17	20.81	8.9
2023	1	20	9	642.14	23.33	8.7
2023	1	20	10	546.53	25.38	8.4
2023	1	20	11	849.09	26.83	7.82
2023	1	20	12	979.21	27.84	7.07
2023	1	20	13	961.88	28.29	6.45
2023	1	20	14	929.27	28.11	6.14
2023	1	20	15	925.6	27.45	6.01
2023	1	20	16	840.64	26.08	6.14
2023	1	20	17	644.31	23.94	6.49
2023	1	20	18	135.56	20.81	7.14
2023	1	20	19	0.0	18.36	7.85
2023	1	20	20	0.0	17.05	8.3
2023	1	20	21	0.0	16.0	8.63
2023	1	20	22	0.0	14.94	8.96
2023	1	20	23	0.0	14.12	9.21
2023	1	21	0	0.0	13.54	9.37
2023	1	21	1	0.0	13.44	9.41
2023	1	21	2	0.0	13.49	9.41
2023	1	21	3	0.0	13.64	9.38
2023	1	21	4	0.0	13.79	9.28
2023	1	21	5	171.43	14.32	9.18
2023	1	21	6	409.63	16.12	9.05
2023	1	21	7	404.54	18.48	8.96
2023	1	21	8	391.32	21.7	8.43
2023	1	21	9	472.0	24.07	8.12
2023	1	21	10	589.01	25.64	7.9
2023	1	21	11	581.26	26.97	7.48
2023	1	21	12	746.75	27.89	7.04
2023	1	21	13	912.71	28.1	6.83
2023	1	21	14	946.33	27.84	6.71
2023	1	21	15	952.32	27.02	6.76
2023	1	21	16	852.94	25.57	7.03
2023	1	21	17	642.48	23.36	7.51
2023	1	21	18	132.56	20.42	8.17
2023	1	21	19	0.0	18.23	8.86
2023	1	21	20	0.0	17.02	9.31
2023	1	21	21	0.0	16.11	9.65
2023	1	21	22	0.0	15.39	9.9
2023	1	21	23	0.0	15.13	9.97
2023	1	22	0	0.0	15.09	9.92
2023	1	22	1	0.0	15.12	9.83
2023	1	22	2	0.0	15.13	9.73
2023	1	22	3	0.0	14.98	9.67
2023	1	22	4	0.0	14.69	9.66
2023	1	22	5	219.15	15.09	9.69
2023	1	22	6	741.07	16.91	9.61
2023	1	22	7	879.79	19.09	9.59
2023	1	22	8	977.02	21.5	9.48
2023	1	22	9	1012.41	23.65	9.39
2023	1	22	10	1020.4	25.56	9.21
2023	1	22	11	1017.79	27.28	8.82
2023	1	22	12	1008.65	28.4	8.45
2023	1	22	13	996.39	29.0	8.09
2023	1	22	14	993.92	28.94	7.85
2023	1	22	15	950.89	28.32	7.71
2023	1	22	16	849.1	27.04	7.78
2023	1	22	17	632.36	24.86	8.08
2023	1	22	18	111.28	21.81	8.5
2023	1	22	19	0.0	19.41	8.91
2023	1	22	20	0.0	18.11	9.11
2023	1	22	21	0.0	17.28	9.21
2023	1	22	22	0.0	16.66	9.29
2023	1	22	23	0.0	16.17	9.33
2023	1	23	0	0.0	15.82	9.35
2023	1	23	1	0.0	15.58	9.38
2023	1	23	2	0.0	15.35	9.41
2023	1	23	3	0.0	15.19	9.43
2023	1	23	4	0.0	14.91	9.45
2023	1	23	5	123.3	15.28	9.49
2023	1	23	6	345.87	17.47	9.52
2023	1	23	7	388.02	19.59	9.57
2023	1	23	8	479.62	21.83	9.55
2023	1	23	9	712.3	23.93	9.5
2023	1	23	10	942.0	25.69	9.39
2023	1	23	11	928.99	27.03	9.14
2023	1	23	12	912.76	27.96	8.69
2023	1	23	13	937.89	28.53	8.15
2023	1	23	14	967.57	28.79	7.61
2023	1	23	15	925.77	28.48	7.28
2023	1	23	16	826.67	27.55	7.2
2023	1	23	17	640.98	25.89	7.39
2023	1	23	18	100.37	22.81	7.96
2023	1	23	19	0.0	20.23	8.65
2023	1	23	20	0.0	19.06	9.01
2023	1	23	21	0.0	18.25	9.19
2023	1	23	22	0.0	17.57	9.38
2023	1	23	23	0.0	17.1	9.5
2023	1	24	0	0.0	16.74	9.5
2023	1	24	1	0.0	16.45	9.48
2023	1	24	2	0.0	16.0	9.51
2023	1	24	3	0.0	15.39	9.59
2023	1	24	4	0.0	14.85	9.66
2023	1	24	5	206.13	15.62	9.63
2023	1	24	6	653.64	18.28	9.62
2023	1	24	7	845.37	20.92	9.75
2023	1	24	8	869.46	23.44	9.89
2023	1	24	9	940.98	25.81	9.98
2023	1	24	10	978.78	27.9	9.97
2023	1	24	11	974.61	29.53	9.83
2023	1	24	12	1010.5	30.87	9.35
2023	1	24	13	971.27	31.67	8.75
2023	1	24	14	934.37	31.62	8.37
2023	1	24	15	863.85	30.81	8.27
2023	1	24	16	759.08	29.46	8.32
2023	1	24	17	568.97	27.52	8.53
2023	1	24	18	92.71	24.54	9.07
2023	1	24	19	0.0	22.01	9.81
2023	1	24	20	0.0	20.61	10.26
2023	1	24	21	0.0	19.72	10.47
2023	1	24	22	0.0	18.97	10.65
2023	1	24	23	0.0	18.2	10.86
2023	1	25	0	0.0	17.51	11.02
2023	1	25	1	0.0	16.97	11.1
2023	1	25	2	0.0	16.51	11.15
2023	1	25	3	0.0	16.1	11.21
2023	1	25	4	0.0	15.68	11.25
2023	1	25	5	190.72	16.49	11.25
2023	1	25	6	434.66	18.81	11.12
2023	1	25	7	508.52	21.82	10.69
2023	1	25	8	509.22	23.79	10.64
2023	1	25	9	532.22	25.86	10.39
2023	1	25	10	599.2	27.65	10.13
2023	1	25	11	765.07	29.23	9.72
2023	1	25	12	917.26	30.41	9.1
2023	1	25	13	958.52	30.92	8.47
2023	1	25	14	747.68	30.77	8.01
2023	1	25	15	867.11	30.0	7.69
2023	1	25	16	755.02	28.73	7.41
2023	1	25	17	533.61	26.78	7.31
2023	1	25	18	71.6	23.71	7.53
2023	1	25	19	0.0	21.04	7.89
2023	1	25	20	0.0	19.58	8.08
2023	1	25	21	0.0	18.51	8.22
2023	1	25	22	0.0	17.33	8.49
2023	1	25	23	0.0	16.3	8.75
2023	1	26	0	0.0	15.54	8.96
2023	1	26	1	0.0	14.91	9.13
2023	1	26	2	0.0	14.37	9.29
2023	1	26	3	0.0	13.95	9.41
2023	1	26	4	0.0	13.75	9.46
2023	1	26	5	76.55	14.33	9.44
2023	1	26	6	279.61	16.65	9.35
2023	1	26	7	284.76	19.44	9.24
2023	1	26	8	379.2	22.45	8.97
2023	1	26	9	360.9	25.03	8.67
2023	1	26	10	583.13	27.08	8.43
2023	1	26	11	625.77	28.85	8.17
2023	1	26	12	830.09	30.07	7.82
2023	1	26	13	865.24	30.31	7.5
2023	1	26	14	874.76	29.95	7.2
2023	1	26	15	875.17	29.14	6.89
2023	1	26	16	758.55	27.86	6.63
2023	1	26	17	535.85	25.95	6.54
2023	1	26	18	69.04	23.06	6.68
2023	1	26	19	0.0	20.62	7.04
2023	1	26	20	0.0	19.24	7.31
2023	1	26	21	0.0	18.19	7.49
2023	1	26	22	0.0	17.22	7.69
2023	1	26	23	0.0	16.22	7.9
2023	1	27	0	0.0	15.39	8.08
2023	1	27	1	0.0	14.72	8.24
2023	1	27	2	0.0	14.11	8.41
2023	1	27	3	0.0	13.59	8.58
2023	1	27	4	0.0	13.23	8.7
2023	1	27	5	77.19	14.07	8.78
2023	1	27	6	290.8	16.53	8.73
2023	1	27	7	413.27	19.16	8.63
2023	1	27	8	677.5	21.85	8.44
2023	1	27	9	777.86	24.26	8.26
2023	1	27	10	896.69	26.39	8.05
2023	1	27	11	956.94	28.19	7.81
2023	1	27	12	955.66	29.63	7.56
2023	1	27	13	914.61	30.66	7.1
2023	1	27	14	909.32	30.9	6.57
2023	1	27	15	859.86	30.37	6.31
2023	1	27	16	741.82	29.13	6.35
2023	1	27	17	546.49	27.01	6.67
2023	1	27	18	60.16	23.64	7.36
2023	1	27	19	0.0	20.96	8.14
2023	1	27	20	0.0	19.48	8.61
2023	1	27	21	0.0	18.36	8.95
2023	1	27	22	0.0	17.37	9.28
2023	1	27	23	0.0	16.64	9.53
2023	1	28	0	0.0	16.19	9.61
2023	1	28	1	0.0	15.83	9.56
2023	1	28	2	0.0	15.61	9.43
2023	1	28	3	0.0	15.46	9.29
2023	1	28	4	0.0	15.28	9.21
2023	1	28	5	88.91	16.47	9.21
2023	1	28	6	355.26	19.53	9.22
2023	1	28	7	585.81	22.63	8.94
2023	1	28	8	634.32	25.11	8.68
2023	1	28	9	856.23	27.23	8.51
2023	1	28	10	875.71	28.92	8.29
2023	1	28	11	850.07	30.19	7.81
2023	1	28	12	867.78	30.91	7.3
2023	1	28	13	844.84	31.02	6.89
2023	1	28	14	837.07	30.73	6.57
2023	1	28	15	740.24	30.12	6.33
2023	1	28	16	640.25	29.0	6.22
2023	1	28	17	468.39	26.96	6.38
2023	1	28	18	49.15	23.67	6.9
2023	1	28	19	0.0	21.09	7.56
2023	1	28	20	0.0	19.64	7.94
2023	1	28	21	0.0	18.54	8.19
2023	1	28	22	0.0	17.6	8.42
2023	1	28	23	0.0	16.84	8.56
2023	1	29	0	0.0	16.26	8.63
2023	1	29	1	0.0	15.82	8.71
2023	1	29	2	0.0	15.42	8.81
2023	1	29	3	0.0	14.9	8.93
2023	1	29	4	0.0	14.27	9.02
2023	1	29	5	96.3	14.9	9.11
2023	1	29	6	258.49	17.33	9.21
2023	1	29	7	246.48	19.93	9.17
2023	1	29	8	343.52	23.47	8.22
2023	1	29	9	544.13	25.78	7.73
2023	1	29	10	650.7	27.21	7.5
2023	1	29	11	683.67	28.45	7.11
2023	1	29	12	930.22	29.29	6.73
2023	1	29	13	955.76	29.67	6.39
2023	1	29	14	955.87	29.51	6.15
2023	1	29	15	917.41	28.87	6.0
2023	1	29	16	795.29	27.69	6.05
2023	1	29	17	574.86	25.71	6.4
2023	1	29	18	76.17	22.56	7.06
2023	1	29	19	0.0	19.98	7.89
2023	1	29	20	0.0	18.48	8.46
2023	1	29	21	0.0	17.3	8.89
2023	1	29	22	0.0	16.21	9.27
2023	1	29	23	0.0	15.54	9.49
2023	1	30	0	0.0	14.95	9.64
2023	1	30	1	0.0	14.49	9.71
2023	1	30	2	0.0	14.08	9.72
2023	1	30	3	0.0	13.75	9.66
2023	1	30	4	0.0	13.58	9.56
2023	1	30	5	95.7	14.33	9.44
2023	1	30	6	362.03	16.53	9.29
2023	1	30	7	341.57	19.12	9.17
2023	1	30	8	472.58	21.65	9.05
2023	1	30	9	730.99	23.91	8.91
2023	1	30	10	566.94	25.83	8.63
2023	1	30	11	736.97	27.38	8.16
2023	1	30	12	978.31	28.47	7.68
2023	1	30	13	1007.25	29.01	7.26
2023	1	30	14	970.01	29.01	6.88
2023	1	30	15	918.65	28.19	6.66
2023	1	30	16	817.68	26.65	6.69
2023	1	30	17	604.01	24.23	7.04
2023	1	30	18	68.59	21.07	7.64
2023	1	30	19	0.0	18.83	8.28
2023	1	30	20	0.0	17.65	8.67
2023	1	30	21	0.0	16.82	8.94
2023	1	30	22	0.0	16.21	9.11
2023	1	30	23	0.0	15.7	9.21
2023	1	31	0	0.0	15.11	9.26
2023	1	31	1	0.0	14.55	9.3
2023	1	31	2	0.0	13.99	9.36
2023	1	31	3	0.0	13.55	9.37
2023	1	31	4	0.0	13.52	9.25
2023	1	31	5	140.73	14.17	9.02
2023	1	31	6	556.02	16.21	8.81
2023	1	31	7	694.21	18.82	8.76
2023	1	31	8	677.98	21.51	8.7
2023	1	31	9	756.53	25.04	7.75
2023	1	31	10	989.46	27.64	6.84
2023	1	31	11	960.58	28.96	6.47
2023	1	31	12	977.66	29.67	6.3
2023	1	31	13	966.6	29.54	6.49
2023	1	31	14	914.18	28.78	6.88
2023	1	31	15	867.01	27.63	7.24
2023	1	31	16	731.46	26.18	7.56
2023	1	31	17	506.54	24.29	7.95
2023	1	31	18	50.39	21.93	8.46
2023	1	31	19	0.0	20.25	8.95
2023	1	31	20	0.0	19.24	9.27
2023	1	31	21	0.0	18.43	9.54
2023	1	31	22	0.0	17.83	9.69
2023	1	31	23	0.0	17.42	9.68
2023	2	1	0	0.0	17.4	9.57
2023	2	1	1	0.0	17.66	9.46
2023	2	1	2	0.0	17.77	9.38
2023	2	1	3	0.0	17.76	9.33
2023	2	1	4	0.0	17.65	9.3
2023	2	1	5	86.75	18.25	9.28
2023	2	1	6	569.23	20.52	9.22
2023	2	1	7	718.33	23.41	9.08
2023	2	1	8	841.07	25.78	8.99
2023	2	1	9	892.62	28.28	8.46
2023	2	1	10	875.26	29.62	8.3
2023	2	1	11	904.46	30.41	8.2
2023	2	1	12	920.89	30.82	8.17
2023	2	1	13	896.87	30.85	8.08
2023	2	1	14	895.42	30.63	7.91
2023	2	1	15	847.87	29.92	7.71
2023	2	1	16	735.78	28.72	7.55
2023	2	1	17	538.82	26.78	7.58
2023	2	1	18	51.08	23.93	7.89
2023	2	1	19	0.0	21.68	8.31
2023	2	1	20	0.0	20.32	8.56
2023	2	1	21	0.0	19.37	8.77
2023	2	1	22	0.0	18.29	9.04
2023	2	1	23	0.0	17.44	9.29
2023	2	2	0	0.0	16.8	9.45
2023	2	2	1	0.0	16.25	9.58
2023	2	2	2	0.0	15.77	9.7
2023	2	2	3	0.0	15.38	9.77
2023	2	2	4	0.0	15.12	9.79
2023	2	2	5	84.44	15.97	9.8
2023	2	2	6	348.42	18.61	9.64
2023	2	2	7	508.58	21.78	9.2
2023	2	2	8	602.0	25.36	8.31
2023	2	2	9	778.37	27.45	8.11
2023	2	2	10	737.17	29.08	8.03
2023	2	2	11	819.38	30.18	7.95
2023	2	2	12	845.35	30.77	7.86
2023	2	2	13	817.9	31.06	7.74
2023	2	2	14	753.68	30.88	7.65
2023	2	2	15	707.4	30.26	7.6
2023	2	2	16	593.01	29.14	7.58
2023	2	2	17	436.56	27.26	7.65
2023	2	2	18	38.46	24.25	7.85
2023	2	2	19	0.0	21.76	8.2
2023	2	2	20	0.0	20.43	8.46
2023	2	2	21	0.0	19.6	8.63
2023	2	2	22	0.0	18.79	8.8
2023	2	2	23	0.0	17.99	8.96
2023	2	3	0	0.0	17.23	9.11
2023	2	3	1	0.0	16.6	9.24
2023	2	3	2	0.0	16.12	9.35
2023	2	3	3	0.0	15.71	9.4
2023	2	3	4	0.0	15.45	9.38
2023	2	3	5	56.99	16.2	9.33
2023	2	3	6	255.72	18.48	9.18
2023	2	3	7	344.78	20.75	9.12
2023	2	3	8	446.19	23.11	8.97
2023	2	3	9	535.13	25.23	8.76
2023	2	3	10	488.41	27.0	8.5
2023	2	3	11	616.51	28.35	8.18
2023	2	3	12	708.2	29.09	7.93
2023	2	3	13	832.43	28.89	7.86
2023	2	3	14	786.93	28.22	7.79
2023	2	3	15	787.1	27.26	7.68
2023	2	3	16	670.19	26.09	7.59
2023	2	3	17	465.91	24.33	7.64
2023	2	3	18	30.81	21.48	7.84
2023	2	3	19	0.0	19.3	8.13
2023	2	3	20	0.0	18.47	8.25
2023	2	3	21	0.0	17.88	8.35
2023	2	3	22	0.0	17.08	8.58
2023	2	3	23	0.0	16.3	8.88
2023	2	4	0	0.0	15.77	9.15
2023	2	4	1	0.0	15.51	9.33
2023	2	4	2	0.0	15.3	9.39
2023	2	4	3	0.0	15.22	9.35
2023	2	4	4	0.0	15.22	9.27
2023	2	4	5	21.16	16.48	9.16
2023	2	4	6	223.83	19.8	9.05
2023	2	4	7	363.87	22.74	8.9
2023	2	4	8	499.03	25.8	8.26
2023	2	4	9	547.86	28.31	7.64
2023	2	4	10	791.8	29.59	7.75
2023	2	4	11	882.09	30.0	8.35
2023	2	4	12	841.45	29.86	8.99
2023	2	4	13	870.46	28.89	9.52
2023	2	4	14	781.99	27.32	9.85
2023	2	4	15	536.4	25.56	10.14
2023	2	4	16	473.71	23.47	10.48
2023	2	4	17	268.84	20.97	10.79
2023	2	4	18	10.08	18.96	10.93
2023	2	4	19	0.0	18.33	10.95
2023	2	4	20	0.0	18.51	10.92
2023	2	4	21	0.0	18.65	10.9
2023	2	4	22	0.0	18.46	10.9
2023	2	4	23	0.0	18.19	10.89
2023	2	5	0	0.0	17.9	10.89
2023	2	5	1	0.0	17.54	10.91
2023	2	5	2	0.0	17.03	10.97
2023	2	5	3	0.0	16.49	10.99
2023	2	5	4	0.0	16.14	10.99
2023	2	5	5	20.53	16.45	10.96
2023	2	5	6	251.6	18.68	10.93
2023	2	5	7	513.17	22.52	10.44
2023	2	5	8	676.25	25.2	9.79
2023	2	5	9	704.81	27.17	9.18
2023	2	5	10	579.58	28.95	8.47
2023	2	5	11	710.53	30.09	8.14
2023	2	5	12	847.02	30.88	7.96
2023	2	5	13	908.0	31.33	7.81
2023	2	5	14	649.36	31.21	7.72
2023	2	5	15	633.53	30.53	7.66
2023	2	5	16	504.13	29.21	7.74
2023	2	5	17	375.68	27.04	8.11
2023	2	5	18	31.46	23.98	8.81
2023	2	5	19	0.0	21.63	9.58
2023	2	5	20	0.0	20.3	10.08
2023	2	5	21	0.0	19.38	10.42
2023	2	5	22	0.0	18.63	10.66
2023	2	5	23	0.0	18.02	10.81
2023	2	6	0	0.0	17.53	10.89
2023	2	6	1	0.0	17.04	10.92
2023	2	6	2	0.0	16.57	10.9
2023	2	6	3	0.0	16.18	10.83
2023	2	6	4	0.0	15.87	10.71
2023	2	6	5	19.58	16.46	10.6
2023	2	6	6	243.42	18.98	10.39
2023	2	6	7	374.01	22.69	9.87
2023	2	6	8	435.36	26.19	9.22
2023	2	6	9	606.97	28.47	8.83
2023	2	6	10	750.39	30.03	8.59
2023	2	6	11	921.02	30.98	8.46
2023	2	6	12	878.66	31.49	8.34
2023	2	6	13	706.81	31.54	8.29
2023	2	6	14	787.65	30.9	8.34
2023	2	6	15	710.82	29.72	8.43
2023	2	6	16	601.05	28.03	8.6
2023	2	6	17	355.87	25.67	8.9
2023	2	6	18	13.49	22.86	9.35
2023	2	6	19	0.0	21.02	9.74
2023	2	6	20	0.0	20.07	9.95
2023	2	6	21	0.0	19.25	10.13
2023	2	6	22	0.0	18.6	10.28
2023	2	6	23	0.0	18.21	10.33
2023	2	7	0	0.0	17.93	10.33
2023	2	7	1	0.0	17.73	10.29
2023	2	7	2	0.0	17.64	10.24
2023	2	7	3	0.0	17.67	10.17
2023	2	7	4	0.0	17.59	10.12
2023	2	7	5	30.88	17.94	10.04
2023	2	7	6	203.86	20.73	9.78
2023	2	7	7	331.08	24.48	9.01
2023	2	7	8	546.17	27.22	8.4
2023	2	7	9	556.21	29.11	8.14
2023	2	7	10	629.7	30.76	8.04
2023	2	7	11	596.97	31.7	8.07
2023	2	7	12	556.34	31.95	8.17
2023	2	7	13	766.47	31.58	8.32
2023	2	7	14	829.78	30.76	8.47
2023	2	7	15	774.86	29.64	8.56
2023	2	7	16	643.11	28.16	8.64
2023	2	7	17	425.62	26.14	8.75
2023	2	7	18	16.11	23.56	9.02
2023	2	7	19	0.0	21.76	9.31
2023	2	7	20	0.0	20.93	9.4
2023	2	7	21	0.0	20.15	9.45
2023	2	7	22	0.0	19.31	9.59
2023	2	7	23	0.0	18.57	9.75
2023	2	8	0	0.0	17.94	9.89
2023	2	8	1	0.0	17.31	10.04
2023	2	8	2	0.0	16.67	10.23
2023	2	8	3	0.0	16.07	10.43
2023	2	8	4	0.0	15.6	10.57
2023	2	8	5	37.64	15.88	10.57
2023	2	8	6	268.36	18.09	10.42
2023	2	8	7	494.8	20.9	10.22
2023	2	8	8	611.19	23.64	10.03
2023	2	8	9	528.15	26.18	9.74
2023	2	8	10	766.14	28.3	9.3
2023	2	8	11	746.63	29.98	8.91
2023	2	8	12	755.92	31.23	8.58
2023	2	8	13	772.01	31.71	8.37
2023	2	8	14	781.93	31.44	8.26
2023	2	8	15	700.83	30.54	8.23
2023	2	8	16	582.96	29.06	8.27
2023	2	8	17	377.68	26.66	8.48
2023	2	8	18	12.97	23.49	8.94
2023	2	8	19	0.0	21.28	9.45
2023	2	8	20	0.0	20.33	9.69
2023	2	8	21	0.0	19.71	9.83
2023	2	8	22	0.0	18.86	10.05
2023	2	8	23	0.0	18.05	10.28
2023	2	9	0	0.0	17.45	10.46
2023	2	9	1	0.0	17.1	10.53
2023	2	9	2	0.0	16.94	10.51
2023	2	9	3	0.0	16.86	10.41
2023	2	9	4	0.0	16.71	10.32
2023	2	9	5	13.67	17.12	10.27
2023	2	9	6	205.62	19.43	10.1
2023	2	9	7	347.26	21.96	9.92
2023	2	9	8	477.69	24.27	9.79
2023	2	9	9	528.53	26.39	9.62
2023	2	9	10	715.92	28.21	9.38
2023	2	9	11	851.27	29.72	9.09
2023	2	9	12	852.05	30.76	8.8
2023	2	9	13	852.15	31.11	8.57
2023	2	9	14	850.28	30.67	8.47
2023	2	9	15	786.91	29.63	8.44
2023	2	9	16	662.54	28.05	8.49
2023	2	9	17	432.77	25.72	8.65
2023	2	9	18	21.91	22.92	8.95
2023	2	9	19	0.0	21.06	9.31
2023	2	9	20	0.0	20.06	9.55
2023	2	9	21	0.0	19.38	9.72
2023	2	9	22	0.0	18.81	9.87
2023	2	9	23	0.0	18.29	9.99
2023	2	10	0	0.0	17.9	10.05
2023	2	10	1	0.0	17.61	10.09
2023	2	10	2	0.0	17.28	10.13
2023	2	10	3	0.0	16.82	10.18
2023	2	10	4	0.0	16.51	10.25
2023	2	10	5	24.3	16.66	10.27
2023	2	10	6	169.9	18.65	10.07
2023	2	10	7	388.07	20.91	9.97
2023	2	10	8	464.95	23.44	9.82
2023	2	10	9	632.43	25.86	9.67
2023	2	10	10	826.44	27.98	9.46
2023	2	10	11	829.26	30.07	8.96
2023	2	10	12	867.3	31.33	8.59
2023	2	10	13	901.6	31.73	8.41
2023	2	10	14	847.86	31.28	8.4
2023	2	10	15	791.34	30.18	8.49
2023	2	10	16	661.5	28.43	8.7
2023	2	10	17	435.9	25.72	9.06
2023	2	10	18	21.44	22.7	9.49
2023	2	10	19	0.0	20.91	9.83
2023	2	10	20	0.0	20.04	9.99
2023	2	10	21	0.0	19.3	10.12
2023	2	10	22	0.0	18.63	10.24
2023	2	10	23	0.0	18.18	10.33
2023	2	11	0	0.0	17.77	10.42
2023	2	11	1	0.0	17.24	10.54
2023	2	11	2	0.0	16.84	10.65
2023	2	11	3	0.0	16.62	10.72
2023	2	11	4	0.0	16.46	10.74
2023	2	11	5	53.98	16.77	10.67
2023	2	11	6	451.89	19.75	10.05
2023	2	11	7	578.84	24.04	9.17
2023	2	11	8	754.58	26.82	8.96
2023	2	11	9	846.47	29.14	8.84
2023	2	11	10	817.46	30.87	8.75
2023	2	11	11	804.32	32.04	8.67
2023	2	11	12	666.76	32.48	8.67
2023	2	11	13	781.35	32.16	8.76
2023	2	11	14	666.45	31.41	8.83
2023	2	11	15	681.26	30.42	8.85
2023	2	11	16	475.21	29.02	8.89
2023	2	11	17	333.67	27.0	8.98
2023	2	11	18	14.94	24.43	9.17
2023	2	11	19	0.0	22.48	9.47
2023	2	11	20	0.0	21.42	9.72
2023	2	11	21	0.0	20.62	9.9
2023	2	11	22	0.0	19.72	10.09
2023	2	11	23	0.0	18.93	10.26
2023	2	12	0	0.0	18.42	10.36
2023	2	12	1	0.0	17.92	10.42
2023	2	12	2	0.0	17.35	10.5
2023	2	12	3	0.0	16.84	10.58
2023	2	12	4	0.0	16.45	10.6
2023	2	12	5	55.2	16.85	10.57
2023	2	12	6	440.14	19.24	10.45
2023	2	12	7	543.5	21.58	10.39
2023	2	12	8	700.67	24.49	9.82
2023	2	12	9	809.11	26.97	9.4
2023	2	12	10	928.58	28.51	9.28
2023	2	12	11	910.41	29.99	8.91
2023	2	12	12	943.81	30.98	8.51
2023	2	12	13	912.08	31.22	8.25
2023	2	12	14	893.96	30.84	8.11
2023	2	12	15	837.52	29.96	8.02
2023	2	12	16	704.97	28.69	8.0
2023	2	12	17	433.3	26.68	8.17
2023	2	12	18	22.47	23.95	8.59
2023	2	12	19	0.0	22.08	9.13
2023	2	12	20	0.0	21.1	9.42
2023	2	12	21	0.0	20.48	9.55
2023	2	12	22	0.0	19.88	9.69
2023	2	12	23	0.0	19.13	9.87
2023	2	13	0	0.0	18.21	10.07
2023	2	13	1	0.0	17.57	10.25
2023	2	13	2	0.0	17.16	10.36
2023	2	13	3	0.0	16.86	10.41
2023	2	13	4	0.0	16.6	10.54
2023	2	13	5	42.44	16.82	10.77
2023	2	13	6	367.11	18.88	10.86
2023	2	13	7	486.36	21.31	10.83
2023	2	13	8	493.77	23.53	10.77
2023	2	13	9	585.25	26.06	10.45
2023	2	13	10	637.89	28.34	10.1
2023	2	13	11	553.07	29.43	9.98
2023	2	13	12	896.5	30.18	9.82
2023	2	13	13	752.03	30.59	9.65
2023	2	13	14	866.55	30.41	9.52
2023	2	13	15	808.97	29.72	9.34
2023	2	13	16	700.29	28.58	9.19
2023	2	13	17	472.69	26.65	9.21
2023	2	13	18	34.45	23.65	9.42
2023	2	13	19	0.0	21.53	9.68
2023	2	13	20	0.0	20.5	9.85
2023	2	13	21	0.0	19.66	10.04
2023	2	13	22	0.0	18.75	10.27
2023	2	13	23	0.0	17.8	10.51
2023	2	14	0	0.0	17.04	10.74
2023	2	14	1	0.0	16.48	10.91
2023	2	14	2	0.0	16.04	11.03
2023	2	14	3	0.0	15.89	11.03
2023	2	14	4	0.0	15.79	11.0
2023	2	14	5	49.49	16.05	10.96
2023	2	14	6	224.06	17.47	10.97
2023	2	14	7	267.93	20.09	10.9
2023	2	14	8	315.17	22.74	10.7
2023	2	14	9	420.93	25.1	10.39
2023	2	14	10	653.38	27.02	10.01
2023	2	14	11	528.07	28.57	9.57
2023	2	14	12	714.0	29.76	9.14
2023	2	14	13	847.15	30.39	8.74
2023	2	14	14	851.58	30.44	8.37
2023	2	14	15	891.95	29.87	8.06
2023	2	14	16	784.59	28.61	7.95
2023	2	14	17	545.89	26.29	8.11
2023	2	14	18	58.18	23.17	8.41
2023	2	14	19	0.0	21.21	8.71
2023	2	14	20	0.0	20.34	8.9
2023	2	14	21	0.0	19.64	9.07
2023	2	14	22	0.0	18.85	9.25
2023	2	14	23	0.0	17.98	9.45
2023	2	15	0	0.0	17.18	9.66
2023	2	15	1	0.0	16.56	9.87
2023	2	15	2	0.0	15.97	10.08
2023	2	15	3	0.0	15.43	10.27
2023	2	15	4	0.0	15.1	10.39
2023	2	15	5	36.23	15.28	10.43
2023	2	15	6	227.8	17.1	10.37
2023	2	15	7	374.51	19.63	10.23
2023	2	15	8	347.5	22.13	10.07
2023	2	15	9	308.92	24.46	9.91
2023	2	15	10	551.87	26.37	9.76
2023	2	15	11	524.2	27.72	9.53
2023	2	15	12	783.43	28.48	9.26
2023	2	15	13	889.33	28.59	9.03
2023	2	15	14	914.7	27.95	8.9
2023	2	15	15	869.01	26.8	8.79
2023	2	15	16	760.15	25.4	8.73
2023	2	15	17	512.94	23.42	8.81
2023	2	15	18	38.19	20.96	9.02
2023	2	15	19	0.0	19.58	9.23
2023	2	15	20	0.0	18.97	9.36
2023	2	15	21	0.0	18.29	9.52
2023	2	15	22	0.0	17.4	9.72
2023	2	15	23	0.0	16.54	9.92
2023	2	16	0	0.0	15.79	10.14
2023	2	16	1	0.0	15.21	10.4
2023	2	16	2	0.0	14.93	10.54
2023	2	16	3	0.0	14.89	10.5
2023	2	16	4	0.0	14.9	10.47
2023	2	16	5	24.78	15.03	10.54
2023	2	16	6	288.86	16.2	10.71
2023	2	16	7	371.4	18.1	10.95
2023	2	16	8	431.7	20.06	11.2
2023	2	16	9	599.03	21.8	11.4
2023	2	16	10	835.44	23.42	11.39
2023	2	16	11	739.64	25.0	11.18
2023	2	16	12	800.03	26.04	10.91
2023	2	16	13	879.13	26.44	10.65
2023	2	16	14	797.71	26.36	10.4
2023	2	16	15	818.64	25.74	10.2
2023	2	16	16	745.47	24.75	10.03
2023	2	16	17	475.28	23.09	9.99
2023	2	16	18	39.59	20.66	10.17
2023	2	16	19	0.0	19.19	10.26
2023	2	16	20	0.0	18.52	10.34
2023	2	16	21	0.0	18.38	10.29
2023	2	16	22	0.0	18.09	10.29
2023	2	16	23	0.0	17.77	10.24
2023	2	17	0	0.0	17.51	10.16
2023	2	17	1	0.0	17.28	10.11
2023	2	17	2	0.0	17.07	10.09
2023	2	17	3	0.0	16.84	10.07
2023	2	17	4	0.0	16.57	10.02
2023	2	17	5	92.5	16.32	10.02
2023	2	17	6	625.41	18.18	10.05
2023	2	17	7	800.67	20.15	10.28
2023	2	17	8	870.32	22.2	10.46
2023	2	17	9	941.4	24.17	10.44
2023	2	17	10	949.86	26.25	10.02
2023	2	17	11	892.17	27.43	9.7
2023	2	17	12	968.83	27.92	9.51
2023	2	17	13	884.64	27.94	9.35
2023	2	17	14	929.32	27.36	9.34
2023	2	17	15	885.36	26.35	9.36
2023	2	17	16	780.85	25.05	9.36
2023	2	17	17	548.16	23.22	9.46
2023	2	17	18	43.71	20.73	9.78
2023	2	17	19	0.0	19.23	10.07
2023	2	17	20	0.0	18.75	10.19
2023	2	17	21	0.0	18.63	10.07
2023	2	17	22	0.0	18.4	9.9
2023	2	17	23	0.0	17.81	10.03
2023	2	18	0	0.0	17.03	10.16
2023	2	18	1	0.0	16.4	10.3
2023	2	18	2	0.0	15.92	10.43
2023	2	18	3	0.0	15.55	10.54
2023	2	18	4	0.0	15.21	10.61
2023	2	18	5	97.49	15.3	10.63
2023	2	18	6	572.84	17.66	10.67
2023	2	18	7	817.3	20.2	10.8
2023	2	18	8	893.84	22.51	10.86
2023	2	18	9	981.76	24.94	10.73
2023	2	18	10	974.58	26.82	10.59
2023	2	18	11	902.61	28.2	10.36
2023	2	18	12	986.14	28.87	10.16
2023	2	18	13	929.65	28.9	10.0
2023	2	18	14	928.52	28.34	9.89
2023	2	18	15	871.02	27.3	9.82
2023	2	18	16	754.68	25.77	9.85
2023	2	18	17	500.64	23.45	10.13
2023	2	18	18	27.67	20.59	10.58
2023	2	18	19	0.0	18.96	10.83
2023	2	18	20	0.0	18.32	10.83
2023	2	18	21	0.0	17.68	10.8
2023	2	18	22	0.0	17.16	10.8
2023	2	18	23	0.0	16.88	10.79
2023	2	19	0	0.0	16.51	10.78
2023	2	19	1	0.0	16.03	10.8
2023	2	19	2	0.0	15.49	10.85
2023	2	19	3	0.0	15.15	10.84
2023	2	19	4	0.0	15.03	10.73
2023	2	19	5	28.12	15.23	10.52
2023	2	19	6	476.72	17.56	10.25
2023	2	19	7	722.48	22.08	10.0
2023	2	19	8	819.37	24.36	10.08
2023	2	19	9	887.08	26.16	10.21
2023	2	19	10	922.75	27.74	10.19
2023	2	19	11	851.16	28.98	9.82
2023	2	19	12	863.08	29.75	9.35
2023	2	19	13	827.95	29.75	9.11
2023	2	19	14	824.82	29.12	9.0
2023	2	19	15	738.32	28.04	8.92
2023	2	19	16	597.18	26.61	8.9
2023	2	19	17	347.28	24.52	9.09
2023	2	19	18	6.25	21.51	9.73
2023	2	19	19	0.0	19.76	10.23
2023	2	19	20	0.0	18.94	10.35
2023	2	19	21	0.0	18.66	10.29
2023	2	19	22	0.0	18.21	10.31
2023	2	19	23	0.0	17.64	10.39
2023	2	20	0	0.0	17.13	10.42
2023	2	20	1	0.0	16.54	10.44
2023	2	20	2	0.0	15.78	10.63
2023	2	20	3	0.0	15.12	10.87
2023	2	20	4	0.0	15.34	10.92
2023	2	20	5	21.16	15.63	10.89
2023	2	20	6	395.48	17.34	10.8
2023	2	20	7	388.35	19.9	10.98
2023	2	20	8	584.64	22.44	11.36
2023	2	20	9	616.33	24.48	11.77
2023	2	20	10	495.76	25.99	12.13
2023	2	20	11	351.89	27.15	12.33
2023	2	20	12	379.24	27.9	12.34
2023	2	20	13	667.74	28.37	12.1
2023	2	20	14	501.16	28.51	11.7
2023	2	20	15	476.69	27.93	11.36
2023	2	20	16	424.95	26.69	11.1
2023	2	20	17	296.0	24.65	10.89
2023	2	20	18	6.4	22.09	10.75
2023	2	20	19	0.0	20.47	10.69
2023	2	20	20	0.0	19.78	10.67
2023	2	20	21	0.0	19.31	10.69
2023	2	20	22	0.0	18.65	10.74
2023	2	20	23	0.0	17.83	10.79
2023	2	21	0	0.0	17.08	10.85
2023	2	21	1	0.0	16.41	10.91
2023	2	21	2	0.0	15.8	10.96
2023	2	21	3	0.0	15.52	10.91
2023	2	21	4	0.0	15.58	10.83
2023	2	21	5	26.26	15.9	10.83
2023	2	21	6	162.81	17.43	10.83
2023	2	21	7	350.46	19.8	10.92
2023	2	21	8	399.72	21.84	11.09
2023	2	21	9	464.8	23.64	11.22
2023	2	21	10	445.8	25.13	11.25
2023	2	21	11	566.76	26.23	11.16
2023	2	21	12	699.49	27.1	10.94
2023	2	21	13	653.12	27.56	10.61
2023	2	21	14	821.11	27.48	10.23
2023	2	21	15	438.81	26.61	9.94
2023	2	21	16	574.57	25.07	9.78
2023	2	21	17	344.74	23.0	9.75
2023	2	21	18	0.0	20.6	9.77
2023	2	21	19	0.0	19.19	9.82
2023	2	21	20	0.0	18.61	9.87
2023	2	21	21	0.0	18.02	9.92
2023	2	21	22	0.0	17.23	10.01
2023	2	21	23	0.0	16.51	10.11
2023	2	22	0	0.0	15.93	10.21
2023	2	22	1	0.0	15.47	10.29
2023	2	22	2	0.0	15.16	10.34
2023	2	22	3	0.0	15.06	10.33
2023	2	22	4	0.0	14.98	10.3
2023	2	22	5	25.15	15.08	10.28
2023	2	22	6	225.35	16.83	10.29
2023	2	22	7	468.39	19.28	10.43
2023	2	22	8	473.95	22.43	10.56
2023	2	22	9	458.7	24.4	10.84
2023	2	22	10	561.23	25.6	11.07
2023	2	22	11	787.19	26.59	11.09
2023	2	22	12	965.8	27.25	10.94
2023	2	22	13	917.05	27.46	10.79
2023	2	22	14	917.53	27.07	10.67
2023	2	22	15	850.92	26.3	10.51
2023	2	22	16	715.46	25.14	10.35
2023	2	22	17	468.71	23.42	10.31
2023	2	22	18	0.0	21.07	10.39
2023	2	22	19	0.0	19.46	10.49
2023	2	22	20	0.0	18.53	10.55
2023	2	22	21	0.0	17.87	10.58
2023	2	22	22	0.0	17.34	10.63
2023	2	22	23	0.0	16.7	10.68
2023	2	23	0	0.0	16.09	10.74
2023	2	23	1	0.0	15.63	10.78
2023	2	23	2	0.0	15.32	10.78
2023	2	23	3	0.0	15.18	10.74
2023	2	23	4	0.0	15.07	10.69
2023	2	23	5	36.98	15.2	10.62
2023	2	23	6	342.49	16.83	10.67
2023	2	23	7	498.3	19.14	10.78
2023	2	23	8	610.77	21.24	10.95
2023	2	23	9	751.94	22.88	11.1
2023	2	23	10	879.2	24.37	11.19
2023	2	23	11	963.95	25.43	11.2
2023	2	23	12	977.8	26.2	11.07
2023	2	23	13	915.74	26.67	10.88
2023	2	23	14	926.56	26.62	10.7
2023	2	23	15	866.8	26.09	10.55
2023	2	23	16	729.03	25.1	10.42
2023	2	23	17	484.36	23.49	10.36
2023	2	23	18	0.0	21.27	10.39
2023	2	23	19	0.0	19.74	10.46
2023	2	23	20	0.0	18.79	10.51
2023	2	23	21	0.0	18.0	10.55
2023	2	23	22	0.0	17.22	10.61
2023	2	23	23	0.0	16.58	10.67
2023	2	24	0	0.0	16.11	10.71
2023	2	24	1	0.0	15.69	10.73
2023	2	24	2	0.0	15.27	10.72
2023	2	24	3	0.0	15.28	10.69
2023	2	24	4	0.0	15.2	10.63
2023	2	24	5	29.78	15.25	10.57
2023	2	24	6	545.66	16.58	10.51
2023	2	24	7	747.21	19.16	10.58
2023	2	24	8	864.22	21.47	10.72
2023	2	24	9	935.97	23.3	10.87
2023	2	24	10	969.54	24.93	10.95
2023	2	24	11	933.59	26.17	10.95
2023	2	24	12	953.96	27.03	10.84
2023	2	24	13	895.99	27.4	10.66
2023	2	24	14	905.58	27.16	10.42
2023	2	24	15	854.0	26.35	10.18
2023	2	24	16	715.19	24.87	10.08
2023	2	24	17	476.52	22.37	10.17
2023	2	24	18	0.0	19.53	10.36
2023	2	24	19	0.0	18.09	10.52
2023	2	24	20	0.0	17.58	10.57
2023	2	24	21	0.0	17.04	10.63
2023	2	24	22	0.0	16.28	10.75
2023	2	24	23	0.0	15.57	10.85
2023	2	25	0	0.0	15.49	10.84
2023	2	25	1	0.0	15.46	10.8
2023	2	25	2	0.0	15.38	10.77
2023	2	25	3	0.0	15.26	10.73
2023	2	25	4	0.0	15.07	10.64
2023	2	25	5	34.39	15.02	10.47
2023	2	25	6	491.02	16.51	10.3
2023	2	25	7	598.62	19.18	10.26
2023	2	25	8	652.4	21.18	10.29
2023	2	25	9	969.74	22.82	10.33
2023	2	25	10	1001.15	24.35	10.23
2023	2	25	11	981.77	25.61	10.11
2023	2	25	12	996.37	26.55	9.88
2023	2	25	13	943.66	27.05	9.53
2023	2	25	14	943.73	27.05	9.09
2023	2	25	15	879.77	26.49	8.7
2023	2	25	16	770.76	25.35	8.47
2023	2	25	17	505.75	23.26	8.57
2023	2	25	18	0.0	20.23	9.05
2023	2	25	19	0.0	18.61	9.37
2023	2	25	20	0.0	17.87	9.47
2023	2	25	21	0.0	17.15	9.63
2023	2	25	22	0.0	16.34	9.85
2023	2	25	23	0.0	15.92	9.99
2023	2	26	0	0.0	15.73	9.98
2023	2	26	1	0.0	15.6	9.91
2023	2	26	2	0.0	15.5	9.82
2023	2	26	3	0.0	15.31	9.75
2023	2	26	4	0.0	15.19	9.67
2023	2	26	5	40.56	15.44	9.49
2023	2	26	6	553.94	18.03	9.3
2023	2	26	7	671.9	20.7	9.37
2023	2	26	8	828.81	22.71	9.74
2023	2	26	9	920.28	23.83	10.21
2023	2	26	10	986.83	25.07	10.33
2023	2	26	11	983.59	26.29	10.21
2023	2	26	12	874.41	27.43	9.97
2023	2	26	13	847.26	28.21	9.59
2023	2	26	14	781.95	28.41	9.2
2023	2	26	15	748.68	27.89	8.97
2023	2	26	16	704.65	26.75	8.88
2023	2	26	17	420.41	24.46	9.06
2023	2	26	18	0.0	21.07	9.56
2023	2	26	19	0.0	19.37	9.87
2023	2	26	20	0.0	18.35	10.01
2023	2	26	21	0.0	17.46	10.21
2023	2	26	22	0.0	16.64	10.43
2023	2	26	23	0.0	15.96	10.57
2023	2	27	0	0.0	15.43	10.64
2023	2	27	1	0.0	15.21	10.58
2023	2	27	2	0.0	15.13	10.32
2023	2	27	3	0.0	15.29	10.0
2023	2	27	4	0.0	15.19	9.74
2023	2	27	5	27.75	15.0	9.64
2023	2	27	6	282.8	17.26	9.75
2023	2	27	7	335.06	19.33	10.02
2023	2	27	8	426.05	21.32	10.31
2023	2	27	9	515.14	23.4	10.33
2023	2	27	10	494.51	24.97	10.27
2023	2	27	11	803.79	26.01	10.11
2023	2	27	12	870.06	26.9	9.84
2023	2	27	13	924.24	27.73	9.42
2023	2	27	14	855.79	28.05	9.02
2023	2	27	15	769.12	27.85	8.61
2023	2	27	16	706.21	26.74	8.46
2023	2	27	17	374.86	24.51	8.57
2023	2	27	18	0.0	21.02	9.14
2023	2	27	19	0.0	19.56	9.23
2023	2	27	20	0.0	19.08	9.14
2023	2	27	21	0.0	18.19	9.25
2023	2	27	22	0.0	17.19	9.47
2023	2	27	23	0.0	16.89	9.62
2023	2	28	0	0.0	16.6	9.67
2023	2	28	1	0.0	16.22	9.63
2023	2	28	2	0.0	15.97	9.48
2023	2	28	3	0.0	15.74	9.31
2023	2	28	4	0.0	15.06	9.29
2023	2	28	5	15.45	14.71	9.37
2023	2	28	6	190.17	17.56	9.39
2023	2	28	7	362.61	19.52	9.63
2023	2	28	8	410.81	20.94	10.11
2023	2	28	9	420.0	22.8	10.18
2023	2	28	10	590.59	24.48	10.1
2023	2	28	11	527.43	25.77	9.94
2023	2	28	12	594.04	26.72	9.74
2023	2	28	13	710.64	27.44	9.46
2023	2	28	14	627.43	27.64	9.22
2023	2	28	15	632.11	27.28	8.97
2023	2	28	16	407.24	26.18	8.93
2023	2	28	17	230.72	23.9	9.14
2023	2	28	18	0.0	20.77	9.6
2023	2	28	19	0.0	19.22	9.82
2023	2	28	20	0.0	18.48	9.86
2023	2	28	21	0.0	17.8	9.95
2023	2	28	22	0.0	17.11	10.06
2023	2	28	23	0.0	16.62	10.09
2023	3	1	0	0.0	16.29	10.07
2023	3	1	1	0.0	15.95	10.05
2023	3	1	2	0.0	15.59	10.03
2023	3	1	3	0.0	15.31	9.95
2023	3	1	4	0.0	14.95	9.84
2023	3	1	5	12.25	14.76	9.75
2023	3	1	6	183.3	16.96	9.75
2023	3	1	7	257.91	18.96	9.98
2023	3	1	8	402.08	20.89	10.3
2023	3	1	9	425.69	22.94	10.38
2023	3	1	10	523.2	24.69	10.33
2023	3	1	11	391.95	26.03	10.15
2023	3	1	12	557.35	27.0	9.91
2023	3	1	13	659.32	27.56	9.6
2023	3	1	14	478.63	27.69	9.28
2023	3	1	15	613.95	27.37	8.95
2023	3	1	16	479.87	26.34	8.83
2023	3	1	17	221.02	24.09	9.04
2023	3	1	18	0.0	20.81	9.56
2023	3	1	19	0.0	19.26	9.78
2023	3	1	20	0.0	18.32	9.84
2023	3	1	21	0.0	17.51	9.99
2023	3	1	22	0.0	16.86	10.13
2023	3	1	23	0.0	16.63	10.15
2023	3	2	0	0.0	16.31	10.14
2023	3	2	1	0.0	15.92	10.15
2023	3	2	2	0.0	15.48	10.17
2023	3	2	3	0.0	15.04	10.15
2023	3	2	4	0.0	14.65	10.02
2023	3	2	5	15.85	14.73	9.82
2023	3	2	6	181.2	17.09	9.59
2023	3	2	7	413.32	19.32	9.68
2023	3	2	8	514.47	21.48	9.95
2023	3	2	9	641.05	24.07	9.99
2023	3	2	10	464.94	26.08	9.98
2023	3	2	11	804.6	27.61	9.89
2023	3	2	12	751.41	28.71	9.7
2023	3	2	13	900.1	29.28	9.45
2023	3	2	14	841.4	29.1	9.27
2023	3	2	15	745.31	28.07	9.24
2023	3	2	16	592.81	26.39	9.28
2023	3	2	17	247.68	23.8	9.42
2023	3	2	18	0.0	20.9	9.7
2023	3	2	19	0.0	19.44	9.87
2023	3	2	20	0.0	18.56	9.97
2023	3	2	21	0.0	17.7	10.11
2023	3	2	22	0.0	16.95	10.22
2023	3	2	23	0.0	16.41	10.28
2023	3	3	0	0.0	16.13	10.29
2023	3	3	1	0.0	16.07	10.29
2023	3	3	2	0.0	15.92	10.3
2023	3	3	3	0.0	15.66	10.31
2023	3	3	4	0.0	15.41	10.32
2023	3	3	5	9.02	15.2	10.34
2023	3	3	6	416.2	16.86	10.29
2023	3	3	7	274.46	19.02	10.3
2023	3	3	8	534.4	21.04	10.27
2023	3	3	9	720.58	23.0	10.2
2023	3	3	10	919.75	24.86	10.03
2023	3	3	11	973.81	26.28	9.74
2023	3	3	12	958.72	27.31	9.27
2023	3	3	13	969.13	27.86	8.74
2023	3	3	14	943.41	27.79	8.33
2023	3	3	15	885.77	27.13	8.08
2023	3	3	16	758.03	25.87	8.06
2023	3	3	17	390.77	23.57	8.36
2023	3	3	18	0.0	20.27	9.0
2023	3	3	19	0.0	18.79	9.11
2023	3	3	20	0.0	17.95	9.08
2023	3	3	21	0.0	17.24	9.1
2023	3	3	22	0.0	16.78	9.1
2023	3	3	23	0.0	16.69	9.04
2023	3	4	0	0.0	16.66	8.97
2023	3	4	1	0.0	16.27	9.03
2023	3	4	2	0.0	15.81	9.15
2023	3	4	3	0.0	15.36	9.23
2023	3	4	4	0.0	15.12	9.2
2023	3	4	5	39.0	15.0	9.21
2023	3	4	6	541.12	16.36	9.39
2023	3	4	7	756.55	18.98	9.59
2023	3	4	8	891.09	21.99	9.75
2023	3	4	9	954.05	24.41	10.05
2023	3	4	10	947.76	26.08	10.36
2023	3	4	11	929.24	27.47	10.43
2023	3	4	12	884.45	28.72	10.14
2023	3	4	13	904.99	29.25	9.59
2023	3	4	14	736.2	28.95	9.13
2023	3	4	15	794.93	28.07	8.87
2023	3	4	16	671.9	26.85	8.75
2023	3	4	17	197.93	24.57	8.94
2023	3	4	18	0.0	21.11	9.55
2023	3	4	19	0.0	20.08	9.68
2023	3	4	20	0.0	19.41	9.54
2023	3	4	21	0.0	18.28	9.71
2023	3	4	22	0.0	17.13	10.05
2023	3	4	23	0.0	16.44	10.24
2023	3	5	0	0.0	15.71	10.25
2023	3	5	1	0.0	15.32	10.23
2023	3	5	2	0.0	14.88	10.31
2023	3	5	3	0.0	14.52	10.35
2023	3	5	4	0.0	14.78	10.31
2023	3	5	5	9.84	15.03	10.27
2023	3	5	6	190.64	16.48	10.29
2023	3	5	7	142.62	18.58	10.38
2023	3	5	8	143.43	21.0	10.54
2023	3	5	9	206.88	23.33	10.7
2023	3	5	10	450.92	25.23	10.73
2023	3	5	11	485.06	26.58	10.6
2023	3	5	12	503.87	27.47	10.33
2023	3	5	13	701.34	27.91	10.04
2023	3	5	14	753.85	27.91	9.78
2023	3	5	15	698.52	27.18	9.6
2023	3	5	16	635.18	25.82	9.55
2023	3	5	17	251.74	23.81	9.62
2023	3	5	18	0.0	21.09	9.85
2023	3	5	19	0.0	19.66	9.92
2023	3	5	20	0.0	18.68	9.98
2023	3	5	21	0.0	17.74	10.14
2023	3	5	22	0.0	16.86	10.32
2023	3	5	23	0.0	16.18	10.51
2023	3	6	0	0.0	15.7	10.66
2023	3	6	1	0.0	15.4	10.76
2023	3	6	2	0.0	15.26	10.8
2023	3	6	3	0.0	15.17	10.79
2023	3	6	4	0.0	15.04	10.77
2023	3	6	5	19.65	15.2	10.75
2023	3	6	6	437.4	17.48	10.71
2023	3	6	7	710.32	19.7	10.83
2023	3	6	8	857.19	21.72	11.03
2023	3	6	9	946.36	24.19	11.03
2023	3	6	10	974.96	26.48	10.87
2023	3	6	11	949.47	27.73	10.73
2023	3	6	12	956.1	28.37	10.54
2023	3	6	13	951.39	28.45	10.35
2023	3	6	14	894.14	28.04	10.16
2023	3	6	15	842.08	27.22	9.97
2023	3	6	16	737.33	25.86	9.83
2023	3	6	17	344.23	23.54	9.78
2023	3	6	18	0.0	20.69	9.85
2023	3	6	19	0.0	19.17	9.96
2023	3	6	20	0.0	18.41	10.02
2023	3	6	21	0.0	17.66	10.11
2023	3	6	22	0.0	16.95	10.22
2023	3	6	23	0.0	16.43	10.3
2023	3	7	0	0.0	16.05	10.35
2023	3	7	1	0.0	15.76	10.36
2023	3	7	2	0.0	15.61	10.35
2023	3	7	3	0.0	15.4	10.36
2023	3	7	4	0.0	15.04	10.4
2023	3	7	5	45.7	14.94	10.43
2023	3	7	6	503.71	17.06	10.37
2023	3	7	7	747.87	20.04	10.39
2023	3	7	8	885.7	23.26	10.27
2023	3	7	9	943.4	25.39	10.2
2023	3	7	10	968.23	27.08	10.11
2023	3	7	11	937.2	28.38	9.85
2023	3	7	12	943.11	29.07	9.55
2023	3	7	13	947.37	29.04	9.27
2023	3	7	14	894.34	28.42	9.01
2023	3	7	15	847.84	27.34	8.77
2023	3	7	16	708.95	25.83	8.64
2023	3	7	17	339.47	23.48	8.71
2023	3	7	18	0.0	20.72	9.06
2023	3	7	19	0.0	19.29	9.32
2023	3	7	20	0.0	18.4	9.46
2023	3	7	21	0.0	17.65	9.6
2023	3	7	22	0.0	17.1	9.7
2023	3	7	23	0.0	16.96	9.7
2023	3	8	0	0.0	16.74	9.62
2023	3	8	1	0.0	16.35	9.54
2023	3	8	2	0.0	16.01	9.49
2023	3	8	3	0.0	15.6	9.58
2023	3	8	4	0.0	15.22	9.77
2023	3	8	5	0.0	15.13	9.88
2023	3	8	6	556.27	16.99	9.7
2023	3	8	7	713.52	19.82	9.5
2023	3	8	8	863.6	23.31	9.06
2023	3	8	9	910.22	26.94	8.61
2023	3	8	10	981.92	28.45	8.57
2023	3	8	11	984.54	29.25	8.55
2023	3	8	12	952.52	29.61	8.53
2023	3	8	13	965.97	29.57	8.49
2023	3	8	14	946.65	29.06	8.46
2023	3	8	15	886.25	28.13	8.4
2023	3	8	16	711.19	26.56	8.43
2023	3	8	17	352.8	24.02	8.62
2023	3	8	18	0.0	21.0	9.01
2023	3	8	19	0.0	19.35	9.29
2023	3	8	20	0.0	18.24	9.43
2023	3	8	21	0.0	17.39	9.55
2023	3	8	22	0.0	16.94	9.64
2023	3	8	23	0.0	16.37	9.67
2023	3	9	0	0.0	15.71	9.7
2023	3	9	1	0.0	15.12	9.74
2023	3	9	2	0.0	14.69	9.82
2023	3	9	3	0.0	14.38	9.9
2023	3	9	4	0.0	14.07	9.93
2023	3	9	5	0.0	13.88	9.94
2023	3	9	6	411.67	15.75	9.96
2023	3	9	7	729.19	18.51	9.85
2023	3	9	8	900.17	22.55	9.15
2023	3	9	9	958.09	25.27	8.99
2023	3	9	10	984.39	27.27	8.91
2023	3	9	11	987.03	28.64	8.69
2023	3	9	12	952.06	29.25	8.37
2023	3	9	13	985.08	29.03	8.18
2023	3	9	14	943.75	28.23	8.05
2023	3	9	15	883.3	27.18	7.89
2023	3	9	16	764.38	25.7	7.84
2023	3	9	17	366.51	23.17	8.05
2023	3	9	18	0.0	20.2	8.61
2023	3	9	19	0.0	18.71	9.03
2023	3	9	20	0.0	17.67	9.29
2023	3	9	21	0.0	16.88	9.52
2023	3	9	22	0.0	16.3	9.71
2023	3	9	23	0.0	15.52	9.82
2023	3	10	0	0.0	14.97	9.87
2023	3	10	1	0.0	14.67	9.81
2023	3	10	2	0.0	14.66	9.63
2023	3	10	3	0.0	14.95	9.35
2023	3	10	4	0.0	15.45	9.05
2023	3	10	5	0.0	16.19	8.78
2023	3	10	6	546.96	18.44	8.75
2023	3	10	7	803.64	21.06	8.93
2023	3	10	8	899.94	24.72	8.73
2023	3	10	9	962.28	26.58	8.89
2023	3	10	10	983.29	27.64	9.15
2023	3	10	11	979.47	28.21	9.28
2023	3	10	12	975.97	28.28	9.29
2023	3	10	13	946.36	27.86	9.34
2023	3	10	14	888.47	27.18	9.35
2023	3	10	15	823.45	26.26	9.3
2023	3	10	16	682.8	24.92	9.28
2023	3	10	17	318.44	22.66	9.45
2023	3	10	18	0.0	20.14	9.82
2023	3	10	19	0.0	18.83	10.06
2023	3	10	20	0.0	17.92	10.22
2023	3	10	21	0.0	17.0	10.42
2023	3	10	22	0.0	16.21	10.58
2023	3	10	23	0.0	15.8	10.65
2023	3	11	0	0.0	15.43	10.67
2023	3	11	1	0.0	15.2	10.67
2023	3	11	2	0.0	15.08	10.61
2023	3	11	3	0.0	14.93	10.53
2023	3	11	4	0.0	14.75	10.45
2023	3	11	5	0.0	14.65	10.37
2023	3	11	6	467.95	15.88	10.35
2023	3	11	7	735.49	18.46	10.43
2023	3	11	8	834.79	20.96	10.57
2023	3	11	9	886.57	23.21	10.67
2023	3	11	10	910.4	25.19	10.68
2023	3	11	11	927.85	26.65	10.69
2023	3	11	12	949.72	27.53	10.68
2023	3	11	13	924.25	27.73	10.67
2023	3	11	14	889.33	27.4	10.56
2023	3	11	15	826.79	26.59	10.45
2023	3	11	16	687.39	25.1	10.38
2023	3	11	17	296.66	22.79	10.37
2023	3	11	18	0.0	20.48	10.4
2023	3	11	19	0.0	19.12	10.41
2023	3	11	20	0.0	18.31	10.39
2023	3	11	21	0.0	17.62	10.38
2023	3	11	22	0.0	16.91	10.41
2023	3	11	23	0.0	16.19	10.47
2023	3	12	0	0.0	15.61	10.53
2023	3	12	1	0.0	15.26	10.55
2023	3	12	2	0.0	15.05	10.53
2023	3	12	3	0.0	14.92	10.49
2023	3	12	4	0.0	14.87	10.43
2023	3	12	5	0.0	14.91	10.38
2023	3	12	6	483.24	16.34	10.34
2023	3	12	7	744.26	18.71	10.41
2023	3	12	8	868.48	21.26	10.47
2023	3	12	9	927.43	23.27	10.54
2023	3	12	10	957.92	24.8	10.6
2023	3	12	11	928.91	25.99	10.54
2023	3	12	12	924.12	26.98	10.09
2023	3	12	13	927.43	27.66	9.28
2023	3	12	14	891.29	27.72	8.56
2023	3	12	15	815.09	27.01	8.16
2023	3	12	16	681.46	25.58	8.09
2023	3	12	17	277.92	22.99	8.31
2023	3	12	18	0.0	20.06	8.84
2023	3	12	19	0.0	18.67	9.19
2023	3	12	20	0.0	17.74	9.37
2023	3	12	21	0.0	16.84	9.63
2023	3	12	22	0.0	15.91	9.94
2023	3	12	23	0.0	15.13	10.18
2023	3	13	0	0.0	14.74	10.27
2023	3	13	1	0.0	14.64	10.23
2023	3	13	2	0.0	14.59	10.13
2023	3	13	3	0.0	14.33	10.04
2023	3	13	4	0.0	14.19	9.98
2023	3	13	5	0.0	14.17	9.96
2023	3	13	6	380.38	15.42	9.94
2023	3	13	7	611.19	17.89	9.99
2023	3	13	8	681.35	20.31	10.1
2023	3	13	9	751.69	22.51	10.15
2023	3	13	10	908.98	24.43	10.09
2023	3	13	11	927.87	25.95	10.03
2023	3	13	12	950.97	26.99	9.89
2023	3	13	13	937.96	27.66	9.47
2023	3	13	14	915.3	27.76	9.03
2023	3	13	15	841.99	27.0	8.98
2023	3	13	16	729.63	25.55	9.1
2023	3	13	17	296.6	23.08	9.38
2023	3	13	18	0.0	20.35	9.81
2023	3	13	19	0.0	19.22	10.05
2023	3	13	20	0.0	18.74	10.09
2023	3	13	21	0.0	17.59	10.2
2023	3	13	22	0.0	16.63	10.37
2023	3	13	23	0.0	16.07	10.49
2023	3	14	0	0.0	15.73	10.53
2023	3	14	1	0.0	15.3	10.56
2023	3	14	2	0.0	14.84	10.56
2023	3	14	3	0.0	14.68	10.51
2023	3	14	4	0.0	14.64	10.45
2023	3	14	5	0.0	14.75	10.45
2023	3	14	6	411.32	15.72	10.4
2023	3	14	7	438.28	17.77	10.4
2023	3	14	8	463.71	20.34	10.48
2023	3	14	9	763.85	22.5	10.57
2023	3	14	10	793.55	24.22	10.66
2023	3	14	11	900.23	25.52	10.74
2023	3	14	12	928.17	26.34	10.75
2023	3	14	13	936.7	26.84	10.58
2023	3	14	14	807.15	26.93	10.33
2023	3	14	15	853.48	26.3	10.17
2023	3	14	16	707.57	25.02	10.09
2023	3	14	17	272.94	22.7	10.16
2023	3	14	18	0.0	20.11	10.39
2023	3	14	19	0.0	18.71	10.54
2023	3	14	20	0.0	17.94	10.6
2023	3	14	21	0.0	17.17	10.67
2023	3	14	22	0.0	16.38	10.77
2023	3	14	23	0.0	15.76	10.87
2023	3	15	0	0.0	15.5	10.87
2023	3	15	1	0.0	15.23	10.78
2023	3	15	2	0.0	15.14	10.71
2023	3	15	3	0.0	15.11	10.68
2023	3	15	4	0.0	15.02	10.62
2023	3	15	5	0.0	14.97	10.56
2023	3	15	6	403.3	15.83	10.47
2023	3	15	7	551.4	17.85	10.34
2023	3	15	8	668.77	20.49	10.23
2023	3	15	9	561.77	23.29	9.85
2023	3	15	10	881.34	25.71	9.39
2023	3	15	11	952.28	27.11	9.09
2023	3	15	12	948.72	27.98	8.74
2023	3	15	13	964.19	28.23	8.44
2023	3	15	14	912.7	27.86	8.22
2023	3	15	15	865.05	26.99	8.03
2023	3	15	16	712.12	25.62	7.95
2023	3	15	17	283.88	23.15	8.14
2023	3	15	18	0.0	20.27	8.63
2023	3	15	19	0.0	18.93	8.91
2023	3	15	20	0.0	18.62	9.0
2023	3	15	21	0.0	18.0	9.11
2023	3	15	22	0.0	17.35	9.2
2023	3	15	23	0.0	16.83	9.16
2023	3	16	0	0.0	16.53	9.03
2023	3	16	1	0.0	16.38	8.9
2023	3	16	2	0.0	16.28	8.84
2023	3	16	3	0.0	16.08	8.87
2023	3	16	4	0.0	15.61	8.96
2023	3	16	5	0.0	15.23	9.03
2023	3	16	6	371.19	17.44	9.11
2023	3	16	7	599.25	20.15	9.08
2023	3	16	8	670.59	23.26	8.68
2023	3	16	9	800.91	25.22	8.41
2023	3	16	10	953.05	26.8	8.02
2023	3	16	11	971.72	28.07	7.61
2023	3	16	12	968.81	29.1	7.06
2023	3	16	13	922.5	29.49	6.66
2023	3	16	14	886.38	29.14	6.56
2023	3	16	15	833.77	28.17	6.64
2023	3	16	16	673.01	26.56	6.88
2023	3	16	17	258.09	23.7	7.59
2023	3	16	18	0.0	20.65	8.68
2023	3	16	19	0.0	19.33	9.17
2023	3	16	20	0.0	19.11	9.3
2023	3	16	21	0.0	18.47	9.41
2023	3	16	22	0.0	17.35	9.57
2023	3	16	23	0.0	16.52	9.66
2023	3	17	0	0.0	16.05	9.61
2023	3	17	1	0.0	15.66	9.5
2023	3	17	2	0.0	15.29	9.44
2023	3	17	3	0.0	14.95	9.43
2023	3	17	4	0.0	14.68	9.45
2023	3	17	5	0.0	14.56	9.46
2023	3	17	6	438.92	17.12	9.54
2023	3	17	7	739.95	19.61	9.89
2023	3	17	8	870.56	22.0	10.1
2023	3	17	9	934.65	24.18	10.23
2023	3	17	10	940.1	26.06	10.29
2023	3	17	11	911.45	28.08	9.88
2023	3	17	12	790.98	29.16	9.52
2023	3	17	13	897.29	29.47	9.3
2023	3	17	14	883.47	29.09	9.2
2023	3	17	15	812.82	28.12	9.15
2023	3	17	16	630.59	26.47	9.16
2023	3	17	17	216.42	23.65	9.34
2023	3	17	18	0.0	20.9	9.69
2023	3	17	19	0.0	19.54	9.92
2023	3	17	20	0.0	18.46	10.15
2023	3	17	21	0.0	17.43	10.4
2023	3	17	22	0.0	16.79	10.59
2023	3	17	23	0.0	16.11	10.76
2023	3	18	0	0.0	15.77	10.79
2023	3	18	1	0.0	15.64	10.72
2023	3	18	2	0.0	15.59	10.63
2023	3	18	3	0.0	15.56	10.53
2023	3	18	4	0.0	15.53	10.47
2023	3	18	5	0.0	15.44	10.44
2023	3	18	6	324.28	16.43	10.39
2023	3	18	7	427.61	18.55	10.39
2023	3	18	8	619.4	20.97	10.49
2023	3	18	9	777.55	23.33	10.52
2023	3	18	10	832.63	25.33	10.41
2023	3	18	11	879.9	26.81	10.17
2023	3	18	12	874.88	27.97	9.8
2023	3	18	13	881.45	28.56	9.47
2023	3	18	14	854.02	28.39	9.23
2023	3	18	15	766.32	27.52	9.14
2023	3	18	16	585.92	25.77	9.23
2023	3	18	17	163.83	22.96	9.53
2023	3	18	18	0.0	20.33	9.95
2023	3	18	19	0.0	19.1	10.25
2023	3	18	20	0.0	18.12	10.49
2023	3	18	21	0.0	17.23	10.71
2023	3	18	22	0.0	16.68	10.82
2023	3	18	23	0.0	16.4	10.82
2023	3	19	0	0.0	16.24	10.76
2023	3	19	1	0.0	16.03	10.72
2023	3	19	2	0.0	15.69	10.79
2023	3	19	3	0.0	15.46	10.86
2023	3	19	4	0.0	15.41	10.86
2023	3	19	5	0.0	15.4	10.8
2023	3	19	6	270.39	16.52	10.8
2023	3	19	7	373.74	19.35	10.82
2023	3	19	8	537.91	22.41	10.82
2023	3	19	9	539.92	24.34	10.91
2023	3	19	10	717.98	26.02	10.85
2023	3	19	11	807.79	27.3	10.67
2023	3	19	12	866.87	27.92	10.46
2023	3	19	13	806.51	27.99	10.23
2023	3	19	14	828.51	27.53	10.01
2023	3	19	15	700.58	26.55	9.87
2023	3	19	16	527.56	25.02	9.84
2023	3	19	17	148.11	22.65	9.93
2023	3	19	18	0.0	20.42	10.14
2023	3	19	19	0.0	19.28	10.33
2023	3	19	20	0.0	18.53	10.47
2023	3	19	21	0.0	17.88	10.57
2023	3	19	22	0.0	17.44	10.64
2023	3	19	23	0.0	16.96	10.65
2023	3	20	0	0.0	16.65	10.64
2023	3	20	1	0.0	16.46	10.61
2023	3	20	2	0.0	16.43	10.55
2023	3	20	3	0.0	16.57	10.51
2023	3	20	4	0.0	16.55	10.52
2023	3	20	5	0.0	16.4	10.54
2023	3	20	6	332.01	17.94	10.59
2023	3	20	7	618.06	20.63	10.65
2023	3	20	8	766.61	22.72	10.76
2023	3	20	9	843.0	24.49	10.86
2023	3	20	10	876.45	26.25	10.79
2023	3	20	11	928.22	27.57	10.52
2023	3	20	12	921.06	28.18	10.26
2023	3	20	13	929.22	28.11	10.11
2023	3	20	14	863.55	27.55	10.0
2023	3	20	15	777.26	26.56	9.98
2023	3	20	16	616.86	25.08	10.03
2023	3	20	17	173.29	22.96	10.14
2023	3	20	18	0.0	20.86	10.35
2023	3	20	19	0.0	19.64	10.46
2023	3	20	20	0.0	18.79	10.48
2023	3	20	21	0.0	18.33	10.49
2023	3	20	22	0.0	17.78	10.5
2023	3	20	23	0.0	17.31	10.5
2023	3	21	0	0.0	17.16	10.5
2023	3	21	1	0.0	17.29	10.48
2023	3	21	2	0.0	17.56	10.44
2023	3	21	3	0.0	17.58	10.43
2023	3	21	4	0.0	17.5	10.41
2023	3	21	5	0.0	17.38	10.35
2023	3	21	6	296.18	18.87	10.26
2023	3	21	7	596.3	22.2	10.27
2023	3	21	8	711.74	24.8	10.3
2023	3	21	9	782.09	26.85	10.33
2023	3	21	10	855.37	28.5	10.09
2023	3	21	11	907.01	29.65	9.43
2023	3	21	12	906.0	30.21	8.84
2023	3	21	13	871.04	30.13	8.5
2023	3	21	14	859.79	29.47	8.3
2023	3	21	15	766.09	28.35	8.2
2023	3	21	16	570.91	26.62	8.28
2023	3	21	17	127.26	23.86	8.72
2023	3	21	18	0.0	21.24	9.43
2023	3	21	19	0.0	19.97	9.83
2023	3	21	20	0.0	19.13	10.04
2023	3	21	21	0.0	18.33	10.31
2023	3	21	22	0.0	17.58	10.55
2023	3	21	23	0.0	17.04	10.65
2023	3	22	0	0.0	16.66	10.71
2023	3	22	1	0.0	16.31	10.76
2023	3	22	2	0.0	16.06	10.76
2023	3	22	3	0.0	15.91	10.75
2023	3	22	4	0.0	15.84	10.71
2023	3	22	5	0.0	15.93	10.61
2023	3	22	6	121.11	18.21	10.47
2023	3	22	7	394.49	21.47	10.19
2023	3	22	8	646.84	24.09	9.94
2023	3	22	9	715.3	26.08	9.67
2023	3	22	10	779.56	27.62	9.37
2023	3	22	11	843.84	28.74	9.12
2023	3	22	12	910.26	29.36	8.98
2023	3	22	13	798.68	29.58	8.9
2023	3	22	14	839.11	29.25	8.91
2023	3	22	15	749.27	28.39	8.94
2023	3	22	16	511.91	26.82	9.01
2023	3	22	17	150.23	24.12	9.23
2023	3	22	18	0.0	21.41	9.57
2023	3	22	19	0.0	20.01	9.77
2023	3	22	20	0.0	19.29	9.84
2023	3	22	21	0.0	18.8	9.92
2023	3	22	22	0.0	17.97	10.04
2023	3	22	23	0.0	17.12	10.15
2023	3	23	0	0.0	16.54	10.24
2023	3	23	1	0.0	16.18	10.27
2023	3	23	2	0.0	15.91	10.27
2023	3	23	3	0.0	15.7	10.23
2023	3	23	4	0.0	15.55	10.18
2023	3	23	5	0.0	15.43	10.16
2023	3	23	6	301.39	17.67	10.13
2023	3	23	7	590.88	20.38	10.14
2023	3	23	8	777.72	23.48	10.14
2023	3	23	9	817.73	25.83	10.26
2023	3	23	10	920.46	26.96	10.44
2023	3	23	11	843.97	27.8	10.41
2023	3	23	12	831.45	28.46	10.24
2023	3	23	13	775.88	28.66	10.06
2023	3	23	14	770.42	28.33	9.96
2023	3	23	15	739.5	27.46	9.93
2023	3	23	16	549.61	26.1	9.93
2023	3	23	17	185.77	23.81	10.04
2023	3	23	18	0.0	21.49	10.22
2023	3	23	19	0.0	20.22	10.32
2023	3	23	20	0.0	19.39	10.35
2023	3	23	21	0.0	18.74	10.38
2023	3	23	22	0.0	18.3	10.43
2023	3	23	23	0.0	17.78	10.44
2023	3	24	0	0.0	17.2	10.41
2023	3	24	1	0.0	16.84	10.39
2023	3	24	2	0.0	16.45	10.41
2023	3	24	3	0.0	16.02	10.46
2023	3	24	4	0.0	15.66	10.5
2023	3	24	5	0.0	15.39	10.53
2023	3	24	6	57.19	17.21	10.56
2023	3	24	7	274.81	19.9	10.5
2023	3	24	8	391.65	22.69	10.4
2023	3	24	9	499.55	24.45	10.42
2023	3	24	10	645.52	25.93	10.48
2023	3	24	11	860.85	27.14	10.45
2023	3	24	12	851.1	27.91	10.33
2023	3	24	13	885.82	28.26	10.13
2023	3	24	14	862.13	28.11	9.87
2023	3	24	15	764.62	27.37	9.62
2023	3	24	16	579.91	26.0	9.46
2023	3	24	17	140.05	23.53	9.46
2023	3	24	18	0.0	20.99	9.6
2023	3	24	19	0.0	19.6	9.68
2023	3	24	20	0.0	18.56	9.78
2023	3	24	21	0.0	17.66	9.92
2023	3	24	22	0.0	16.8	10.09
2023	3	24	23	0.0	16.04	10.21
2023	3	25	0	0.0	15.42	10.28
2023	3	25	1	0.0	14.91	10.3
2023	3	25	2	0.0	14.47	10.32
2023	3	25	3	0.0	14.11	10.34
2023	3	25	4	0.0	14.23	10.37
2023	3	25	5	0.0	14.42	10.36
2023	3	25	6	190.07	15.72	10.32
[truncated: 15,521 more rows]
