# Supplementary material for: Integrated forecasting and deep reinforcement learning for price-based self-scheduling of PV-BESS: Utility-scale evidence in Chile
Source: PLoS One. 2026 Jan 9;21(1):e0336753. doi: 10.1371/journal.pone.0336753 (PMC12788681; doi:10.1371/journal.pone.0336753)
Supplement: S1 Data — (ZIP) [file pone.0336753.s014.zip › 03_cmg_copiapo_2022.tsv]

barra_mnemotecnico	barra_referencia_mnemotecnico	fecha	hora	costo_en_dolares	costo_en_pesos	nombre
BA01T0058SE158T0058	BA02T0002SE032T0002	2022-01-01	1	85,87	73,01097	BA S/E COPIAPO 110KV BP1
BA01T0058SE158T0058	BA02T0002SE032T0002	2022-01-01	2	98,33	83,60508	BA S/E COPIAPO 110KV BP1
BA01T0058SE158T0058	BA02T0002SE032T0002	2022-01-01	3	197,15	167,62679	BA S/E COPIAPO 110KV BP1
BA01T0058SE158T0058	BA02T0002SE032T0002	2022-01-01	4	159,75	135,82744	BA S/E COPIAPO 110KV BP1
BA01T0058SE158T0058	BA02T0002SE032T0002	2022-01-01	5	126,87	107,87122	BA S/E COPIAPO 110KV BP1
BA01T0058SE158T0058	BA02T0002SE032T0002	2022-01-01	6	126,87	107,87122	BA S/E COPIAPO 110KV BP1
BA01T0058SE158T0058	BA02T0002SE032T0002	2022-01-01	7	113,43	96,44386	BA S/E COPIAPO 110KV BP1
BA01T0058SE158T0058	BA02T0002SE032T0002	2022-01-01	8	56,59	48,11565	BA S/E COPIAPO 110KV BP1
BA01T0058SE158T0058	BA02T0002SE032T0002	2022-01-01	9	0,0	0,0	BA S/E COPIAPO 110KV BP1
BA01T0058SE158T0058	BA02T0002SE032T0002	2022-01-01	10	0,0	0,0	BA S/E COPIAPO 110KV BP1
BA01T0058SE158T0058	BA02T0002SE032T0002	2022-01-01	11	0,0	0,0	BA S/E COPIAPO 110KV BP1
BA01T0058SE158T0058	BA02T0002SE032T0002	2022-01-01	12	0,0	0,0	BA S/E COPIAPO 110KV BP1
BA01T0058SE158T0058	BA02T0002SE032T0002	2022-01-01	13	0,0	0,0	BA S/E COPIAPO 110KV BP1
BA01T0058SE158T0058	BA02T0002SE032T0002	2022-01-01	14	0,0	0,0	BA S/E COPIAPO 110KV BP1
BA01T0058SE158T0058	BA02T0002SE032T0002	2022-01-01	15	0,0	0,0	BA S/E COPIAPO 110KV BP1
BA01T0058SE158T0058	BA02T0002SE032T0002	2022-01-01	16	0,0	0,0	BA S/E COPIAPO 110KV BP1
BA01T0058SE158T0058	BA02T0002SE032T0002	2022-01-01	17	0,0	0,0	BA S/E COPIAPO 110KV BP1
BA01T0058SE158T0058	BA02T0002SE032T0002	2022-01-01	18	0,0	0,0	BA S/E COPIAPO 110KV BP1
BA01T0058SE158T0058	BA02T0002SE032T0002	2022-01-01	19	0,0	0,0	BA S/E COPIAPO 110KV BP1
BA01T0058SE158T0058	BA02T0002SE032T0002	2022-01-01	20	16,15	13,73154	BA S/E COPIAPO 110KV BP1
BA01T0058SE158T0058	BA02T0002SE032T0002	2022-01-01	21	97,67	83,04392	BA S/E COPIAPO 110KV BP1
BA01T0058SE158T0058	BA02T0002SE032T0002	2022-01-01	22	76,96	65,43524	BA S/E COPIAPO 110KV BP1
BA01T0058SE158T0058	BA02T0002SE032T0002	2022-01-01	23	83,41	70,91935	BA S/E COPIAPO 110KV BP1
BA01T0058SE158T0058	BA02T0002SE032T0002	2022-01-01	24	75,31	64,03233	BA S/E COPIAPO 110KV BP1
BA01T0058SE158T0058	BA02T0002SE032T0002	2022-01-02	1	80,89	68,77672	BA S/E COPIAPO 110KV BP1
BA01T0058SE158T0058	BA02T0002SE032T0002	2022-01-02	2	74,06	62,96952	BA S/E COPIAPO 110KV BP1
BA01T0058SE158T0058	BA02T0002SE032T0002	2022-01-02	3	73,91	62,84198	BA S/E COPIAPO 110KV BP1
BA01T0058SE158T0058	BA02T0002SE032T0002	2022-01-02	4	74,11	63,01203	BA S/E COPIAPO 110KV BP1
BA01T0058SE158T0058	BA02T0002SE032T0002	2022-01-02	5	74,11	63,01203	BA S/E COPIAPO 110KV BP1
BA01T0058SE158T0058	BA02T0002SE032T0002	2022-01-02	6	80,01	68,0285	BA S/E COPIAPO 110KV BP1
BA01T0058SE158T0058	BA02T0002SE032T0002	2022-01-02	7	109,43	93,04286	BA S/E COPIAPO 110KV BP1
BA01T0058SE158T0058	BA02T0002SE032T0002	2022-01-02	8	44,66	37,97217	BA S/E COPIAPO 110KV BP1
BA01T0058SE158T0058	BA02T0002SE032T0002	2022-01-02	9	0,71	0,60368	BA S/E COPIAPO 110KV BP1
BA01T0058SE158T0058	BA02T0002SE032T0002	2022-01-02	10	0,0	0,0	BA S/E COPIAPO 110KV BP1
BA01T0058SE158T0058	BA02T0002SE032T0002	2022-01-02	11	0,0	0,0	BA S/E COPIAPO 110KV BP1
BA01T0058SE158T0058	BA02T0002SE032T0002	2022-01-02	12	0,0	0,0	BA S/E COPIAPO 110KV BP1
BA01T0058SE158T0058	BA02T0002SE032T0002	2022-01-02	13	0,0	0,0	BA S/E COPIAPO 110KV BP1
BA01T0058SE158T0058	BA02T0002SE032T0002	2022-01-02	14	0,0	0,0	BA S/E COPIAPO 110KV BP1
BA01T0058SE158T0058	BA02T0002SE032T0002	2022-01-02	15	0,0	0,0	BA S/E COPIAPO 110KV BP1
BA01T0058SE158T0058	BA02T0002SE032T0002	2022-01-02	16	0,0	0,0	BA S/E COPIAPO 110KV BP1
BA01T0058SE158T0058	BA02T0002SE032T0002	2022-01-02	17	0,0	0,0	BA S/E COPIAPO 110KV BP1
BA01T0058SE158T0058	BA02T0002SE032T0002	2022-01-02	18	0,0	0,0	BA S/E COPIAPO 110KV BP1
BA01T0058SE158T0058	BA02T0002SE032T0002	2022-01-02	19	0,0	0,0	BA S/E COPIAPO 110KV BP1
BA01T0058SE158T0058	BA02T0002SE032T0002	2022-01-02	20	59,68	50,74292	BA S/E COPIAPO 110KV BP1
BA01T0058SE158T0058	BA02T0002SE032T0002	2022-01-02	21	87,14	74,09079	BA S/E COPIAPO 110KV BP1
BA01T0058SE158T0058	BA02T0002SE032T0002	2022-01-02	22	86,83	73,82721	BA S/E COPIAPO 110KV BP1
BA01T0058SE158T0058	BA02T0002SE032T0002	2022-01-02	23	74,54	63,37764	BA S/E COPIAPO 110KV BP1
BA01T0058SE158T0058	BA02T0002SE032T0002	2022-01-02	24	76,34	64,90809	BA S/E COPIAPO 110KV BP1
BA01T0058SE158T0058	BA02T0002SE032T0002	2022-01-03	1	94,34	80,21259	BA S/E COPIAPO 110KV BP1
BA01T0058SE158T0058	BA02T0002SE032T0002	2022-01-03	2	94,34	80,21259	BA S/E COPIAPO 110KV BP1
BA01T0058SE158T0058	BA02T0002SE032T0002	2022-01-03	3	94,34	80,21259	BA S/E COPIAPO 110KV BP1
BA01T0058SE158T0058	BA02T0002SE032T0002	2022-01-03	4	94,34	80,21259	BA S/E COPIAPO 110KV BP1
BA01T0058SE158T0058	BA02T0002SE032T0002	2022-01-03	5	94,34	80,21259	BA S/E COPIAPO 110KV BP1
BA01T0058SE158T0058	BA02T0002SE032T0002	2022-01-03	6	94,34	80,21259	BA S/E COPIAPO 110KV BP1
BA01T0058SE158T0058	BA02T0002SE032T0002	2022-01-03	7	119,66	101,74092	BA S/E COPIAPO 110KV BP1
BA01T0058SE158T0058	BA02T0002SE032T0002	2022-01-03	8	125,19	106,4428	BA S/E COPIAPO 110KV BP1
BA01T0058SE158T0058	BA02T0002SE032T0002	2022-01-03	9	56,81	48,3027	BA S/E COPIAPO 110KV BP1
BA01T0058SE158T0058	BA02T0002SE032T0002	2022-01-03	10	52,7	44,80818	BA S/E COPIAPO 110KV BP1
BA01T0058SE158T0058	BA02T0002SE032T0002	2022-01-03	11	64,64	54,96016	BA S/E COPIAPO 110KV BP1
BA01T0058SE158T0058	BA02T0002SE032T0002	2022-01-03	12	64,65	54,96866	BA S/E COPIAPO 110KV BP1
BA01T0058SE158T0058	BA02T0002SE032T0002	2022-01-03	13	71,0	60,36775	BA S/E COPIAPO 110KV BP1
BA01T0058SE158T0058	BA02T0002SE032T0002	2022-01-03	14	66,73	56,73718	BA S/E COPIAPO 110KV BP1
BA01T0058SE158T0058	BA02T0002SE032T0002	2022-01-03	15	71,52	60,80988	BA S/E COPIAPO 110KV BP1
BA01T0058SE158T0058	BA02T0002SE032T0002	2022-01-03	16	61,61	52,3839	BA S/E COPIAPO 110KV BP1
BA01T0058SE158T0058	BA02T0002SE032T0002	2022-01-03	17	26,48	22,51462	BA S/E COPIAPO 110KV BP1
BA01T0058SE158T0058	BA02T0002SE032T0002	2022-01-03	18	0,0	0,0	BA S/E COPIAPO 110KV BP1
BA01T0058SE158T0058	BA02T0002SE032T0002	2022-01-03	19	48,34	41,10109	BA S/E COPIAPO 110KV BP1
BA01T0058SE158T0058	BA02T0002SE032T0002	2022-01-03	20	104,44	88,80011	BA S/E COPIAPO 110KV BP1
BA01T0058SE158T0058	BA02T0002SE032T0002	2022-01-03	21	155,5	132,21388	BA S/E COPIAPO 110KV BP1
BA01T0058SE158T0058	BA02T0002SE032T0002	2022-01-03	22	175,02	148,81076	BA S/E COPIAPO 110KV BP1
BA01T0058SE158T0058	BA02T0002SE032T0002	2022-01-03	23	168,05	142,88451	BA S/E COPIAPO 110KV BP1
BA01T0058SE158T0058	BA02T0002SE032T0002	2022-01-03	24	79,6	67,6799	BA S/E COPIAPO 110KV BP1
BA01T0058SE158T0058	BA02T0002SE032T0002	2022-01-04	1	80,25	67,78637	BA S/E COPIAPO 110KV BP1
BA01T0058SE158T0058	BA02T0002SE032T0002	2022-01-04	2	98,85	83,49761	BA S/E COPIAPO 110KV BP1
BA01T0058SE158T0058	BA02T0002SE032T0002	2022-01-04	3	98,85	83,49761	BA S/E COPIAPO 110KV BP1
BA01T0058SE158T0058	BA02T0002SE032T0002	2022-01-04	4	99,42	83,97908	BA S/E COPIAPO 110KV BP1
BA01T0058SE158T0058	BA02T0002SE032T0002	2022-01-04	5	133,11	112,43669	BA S/E COPIAPO 110KV BP1
BA01T0058SE158T0058	BA02T0002SE032T0002	2022-01-04	6	133,11	112,43669	BA S/E COPIAPO 110KV BP1
BA01T0058SE158T0058	BA02T0002SE032T0002	2022-01-04	7	133,11	112,43669	BA S/E COPIAPO 110KV BP1
BA01T0058SE158T0058	BA02T0002SE032T0002	2022-01-04	8	123,34	104,18406	BA S/E COPIAPO 110KV BP1
BA01T0058SE158T0058	BA02T0002SE032T0002	2022-01-04	9	44,85	37,88435	BA S/E COPIAPO 110KV BP1
BA01T0058SE158T0058	BA02T0002SE032T0002	2022-01-04	10	41,45	35,0124	BA S/E COPIAPO 110KV BP1
BA01T0058SE158T0058	BA02T0002SE032T0002	2022-01-04	11	41,45	35,0124	BA S/E COPIAPO 110KV BP1
BA01T0058SE158T0058	BA02T0002SE032T0002	2022-01-04	12	30,07	25,39983	BA S/E COPIAPO 110KV BP1
BA01T0058SE158T0058	BA02T0002SE032T0002	2022-01-04	13	0,0	0,0	BA S/E COPIAPO 110KV BP1
BA01T0058SE158T0058	BA02T0002SE032T0002	2022-01-04	14	0,0	0,0	BA S/E COPIAPO 110KV BP1
BA01T0058SE158T0058	BA02T0002SE032T0002	2022-01-04	15	0,0	0,0	BA S/E COPIAPO 110KV BP1
BA01T0058SE158T0058	BA02T0002SE032T0002	2022-01-04	16	0,0	0,0	BA S/E COPIAPO 110KV BP1
BA01T0058SE158T0058	BA02T0002SE032T0002	2022-01-04	17	0,0	0,0	BA S/E COPIAPO 110KV BP1
BA01T0058SE158T0058	BA02T0002SE032T0002	2022-01-04	18	0,0	0,0	BA S/E COPIAPO 110KV BP1
BA01T0058SE158T0058	BA02T0002SE032T0002	2022-01-04	19	0,0	0,0	BA S/E COPIAPO 110KV BP1
BA01T0058SE158T0058	BA02T0002SE032T0002	2022-01-04	20	74,95	63,30952	BA S/E COPIAPO 110KV BP1
BA01T0058SE158T0058	BA02T0002SE032T0002	2022-01-04	21	96,59	81,58861	BA S/E COPIAPO 110KV BP1
BA01T0058SE158T0058	BA02T0002SE032T0002	2022-01-04	22	88,29	74,57768	BA S/E COPIAPO 110KV BP1
BA01T0058SE158T0058	BA02T0002SE032T0002	2022-01-04	23	74,86	63,23349	BA S/E COPIAPO 110KV BP1
BA01T0058SE158T0058	BA02T0002SE032T0002	2022-01-04	24	78,61	66,40108	BA S/E COPIAPO 110KV BP1
BA01T0058SE158T0058	BA02T0002SE032T0002	2022-01-05	1	89,66	76,33921	BA S/E COPIAPO 110KV BP1
BA01T0058SE158T0058	BA02T0002SE032T0002	2022-01-05	2	76,06	64,75977	BA S/E COPIAPO 110KV BP1
BA01T0058SE158T0058	BA02T0002SE032T0002	2022-01-05	3	76,1	64,79382	BA S/E COPIAPO 110KV BP1
BA01T0058SE158T0058	BA02T0002SE032T0002	2022-01-05	4	76,41	65,05777	BA S/E COPIAPO 110KV BP1
BA01T0058SE158T0058	BA02T0002SE032T0002	2022-01-05	5	76,41	65,05777	BA S/E COPIAPO 110KV BP1
BA01T0058SE158T0058	BA02T0002SE032T0002	2022-01-05	6	76,41	65,05777	BA S/E COPIAPO 110KV BP1
BA01T0058SE158T0058	BA02T0002SE032T0002	2022-01-05	7	76,41	65,05777	BA S/E COPIAPO 110KV BP1
BA01T0058SE158T0058	BA02T0002SE032T0002	2022-01-05	8	67,61	57,56518	BA S/E COPIAPO 110KV BP1
BA01T0058SE158T0058	BA02T0002SE032T0002	2022-01-05	9	32,08	27,31387	BA S/E COPIAPO 110KV BP1
BA01T0058SE158T0058	BA02T0002SE032T0002	2022-01-05	10	32,3	27,50119	BA S/E COPIAPO 110KV BP1
BA01T0058SE158T0058	BA02T0002SE032T0002	2022-01-05	11	33,76	28,74428	BA S/E COPIAPO 110KV BP1
BA01T0058SE158T0058	BA02T0002SE032T0002	2022-01-05	12	43,03	36,63703	BA S/E COPIAPO 110KV BP1
BA01T0058SE158T0058	BA02T0002SE032T0002	2022-01-05	13	43,03	36,63703	BA S/E COPIAPO 110KV BP1
BA01T0058SE158T0058	BA02T0002SE032T0002	2022-01-05	14	32,27	27,47565	BA S/E COPIAPO 110KV BP1
BA01T0058SE158T0058	BA02T0002SE032T0002	2022-01-05	15	0,0	0,0	BA S/E COPIAPO 110KV BP1
BA01T0058SE158T0058	BA02T0002SE032T0002	2022-01-05	16	0,0	0,0	BA S/E COPIAPO 110KV BP1
BA01T0058SE158T0058	BA02T0002SE032T0002	2022-01-05	17	0,0	0,0	BA S/E COPIAPO 110KV BP1
BA01T0058SE158T0058	BA02T0002SE032T0002	2022-01-05	18	0,0	0,0	BA S/E COPIAPO 110KV BP1
BA01T0058SE158T0058	BA02T0002SE032T0002	2022-01-05	19	34,42	29,30622	BA S/E COPIAPO 110KV BP1
BA01T0058SE158T0058	BA02T0002SE032T0002	2022-01-05	20	103,15	87,825	BA S/E COPIAPO 110KV BP1
BA01T0058SE158T0058	BA02T0002SE032T0002	2022-01-05	21	144,83	123,31261	BA S/E COPIAPO 110KV BP1
BA01T0058SE158T0058	BA02T0002SE032T0002	2022-01-05	22	124,42	105,93492	BA S/E COPIAPO 110KV BP1
BA01T0058SE158T0058	BA02T0002SE032T0002	2022-01-05	23	110,4	93,99787	BA S/E COPIAPO 110KV BP1
BA01T0058SE158T0058	BA02T0002SE032T0002	2022-01-05	24	92,55	78,79985	BA S/E COPIAPO 110KV BP1
BA01T0058SE158T0058	BA02T0002SE032T0002	2022-01-06	1	89,79	76,50377	BA S/E COPIAPO 110KV BP1
BA01T0058SE158T0058	BA02T0002SE032T0002	2022-01-06	2	79,97	68,13684	BA S/E COPIAPO 110KV BP1
BA01T0058SE158T0058	BA02T0002SE032T0002	2022-01-06	3	86,08	73,34274	BA S/E COPIAPO 110KV BP1
BA01T0058SE158T0058	BA02T0002SE032T0002	2022-01-06	4	74,63	63,587	BA S/E COPIAPO 110KV BP1
BA01T0058SE158T0058	BA02T0002SE032T0002	2022-01-06	5	76,72	65,36774	BA S/E COPIAPO 110KV BP1
BA01T0058SE158T0058	BA02T0002SE032T0002	2022-01-06	6	83,92	71,50236	BA S/E COPIAPO 110KV BP1
BA01T0058SE158T0058	BA02T0002SE032T0002	2022-01-06	7	84,32	71,84317	BA S/E COPIAPO 110KV BP1
BA01T0058SE158T0058	BA02T0002SE032T0002	2022-01-06	8	82,29	70,11355	BA S/E COPIAPO 110KV BP1
BA01T0058SE158T0058	BA02T0002SE032T0002	2022-01-06	9	38,52	32,8202	BA S/E COPIAPO 110KV BP1
BA01T0058SE158T0058	BA02T0002SE032T0002	2022-01-06	10	32,11	27,35868	BA S/E COPIAPO 110KV BP1
BA01T0058SE158T0058	BA02T0002SE032T0002	2022-01-06	11	32,11	27,35868	BA S/E COPIAPO 110KV BP1
BA01T0058SE158T0058	BA02T0002SE032T0002	2022-01-06	12	42,5	36,21128	BA S/E COPIAPO 110KV BP1
BA01T0058SE158T0058	BA02T0002SE032T0002	2022-01-06	13	41,96	35,75118	BA S/E COPIAPO 110KV BP1
BA01T0058SE158T0058	BA02T0002SE032T0002	2022-01-06	14	1,22	1,03948	BA S/E COPIAPO 110KV BP1
BA01T0058SE158T0058	BA02T0002SE032T0002	2022-01-06	15	0,53	0,45158	BA S/E COPIAPO 110KV BP1
BA01T0058SE158T0058	BA02T0002SE032T0002	2022-01-06	16	0,0	0,0	BA S/E COPIAPO 110KV BP1
BA01T0058SE158T0058	BA02T0002SE032T0002	2022-01-06	17	0,0	0,0	BA S/E COPIAPO 110KV BP1
BA01T0058SE158T0058	BA02T0002SE032T0002	2022-01-06	18	0,0	0,0	BA S/E COPIAPO 110KV BP1
BA01T0058SE158T0058	BA02T0002SE032T0002	2022-01-06	19	0,0	0,0	BA S/E COPIAPO 110KV BP1
BA01T0058SE158T0058	BA02T0002SE032T0002	2022-01-06	20	85,73	73,04453	BA S/E COPIAPO 110KV BP1
BA01T0058SE158T0058	BA02T0002SE032T0002	2022-01-06	21	106,34	90,60487	BA S/E COPIAPO 110KV BP1
BA01T0058SE158T0058	BA02T0002SE032T0002	2022-01-06	22	106,34	90,60487	BA S/E COPIAPO 110KV BP1
BA01T0058SE158T0058	BA02T0002SE032T0002	2022-01-06	23	92,38	78,71053	BA S/E COPIAPO 110KV BP1
BA01T0058SE158T0058	BA02T0002SE032T0002	2022-01-06	24	82,59	70,36916	BA S/E COPIAPO 110KV BP1
BA01T0058SE158T0058	BA02T0002SE032T0002	2022-01-07	1	88,21	74,24018	BA S/E COPIAPO 110KV BP1
BA01T0058SE158T0058	BA02T0002SE032T0002	2022-01-07	2	101,84	85,7116	BA S/E COPIAPO 110KV BP1
BA01T0058SE158T0058	BA02T0002SE032T0002	2022-01-07	3	87,69	73,80253	BA S/E COPIAPO 110KV BP1
BA01T0058SE158T0058	BA02T0002SE032T0002	2022-01-07	4	104,04	87,56319	BA S/E COPIAPO 110KV BP1
BA01T0058SE158T0058	BA02T0002SE032T0002	2022-01-07	5	201,65	169,71469	BA S/E COPIAPO 110KV BP1
BA01T0058SE158T0058	BA02T0002SE032T0002	2022-01-07	6	206,29	173,61985	BA S/E COPIAPO 110KV BP1
BA01T0058SE158T0058	BA02T0002SE032T0002	2022-01-07	7	206,29	173,61985	BA S/E COPIAPO 110KV BP1
BA01T0058SE158T0058	BA02T0002SE032T0002	2022-01-07	8	197,36	166,1041	BA S/E COPIAPO 110KV BP1
BA01T0058SE158T0058	BA02T0002SE032T0002	2022-01-07	9	60,57	50,97753	BA S/E COPIAPO 110KV BP1
BA01T0058SE158T0058	BA02T0002SE032T0002	2022-01-07	10	45,55	38,33625	BA S/E COPIAPO 110KV BP1
BA01T0058SE158T0058	BA02T0002SE032T0002	2022-01-07	11	70,17	59,05718	BA S/E COPIAPO 110KV BP1
BA01T0058SE158T0058	BA02T0002SE032T0002	2022-01-07	12	79,28	66,72443	BA S/E COPIAPO 110KV BP1
BA01T0058SE158T0058	BA02T0002SE032T0002	2022-01-07	13	55,1	46,37381	BA S/E COPIAPO 110KV BP1
BA01T0058SE158T0058	BA02T0002SE032T0002	2022-01-07	14	51,67	43,48702	BA S/E COPIAPO 110KV BP1
BA01T0058SE158T0058	BA02T0002SE032T0002	2022-01-07	15	49,73	41,85426	BA S/E COPIAPO 110KV BP1
BA01T0058SE158T0058	BA02T0002SE032T0002	2022-01-07	16	49,73	41,85426	BA S/E COPIAPO 110KV BP1
BA01T0058SE158T0058	BA02T0002SE032T0002	2022-01-07	17	38,13	32,09135	BA S/E COPIAPO 110KV BP1
BA01T0058SE158T0058	BA02T0002SE032T0002	2022-01-07	18	0,0	0,0	BA S/E COPIAPO 110KV BP1
BA01T0058SE158T0058	BA02T0002SE032T0002	2022-01-07	19	18,42	15,50282	BA S/E COPIAPO 110KV BP1
BA01T0058SE158T0058	BA02T0002SE032T0002	2022-01-07	20	99,5	83,74219	BA S/E COPIAPO 110KV BP1
BA01T0058SE158T0058	BA02T0002SE032T0002	2022-01-07	21	125,69	105,78447	BA S/E COPIAPO 110KV BP1
BA01T0058SE158T0058	BA02T0002SE032T0002	2022-01-07	22	176,77	148,77494	BA S/E COPIAPO 110KV BP1
BA01T0058SE158T0058	BA02T0002SE032T0002	2022-01-07	23	206,21	173,55252	BA S/E COPIAPO 110KV BP1
BA01T0058SE158T0058	BA02T0002SE032T0002	2022-01-07	24	208,81	175,74076	BA S/E COPIAPO 110KV BP1
BA01T0058SE158T0058	BA02T0002SE032T0002	2022-01-08	1	232,04	194,65372	BA S/E COPIAPO 110KV BP1
BA01T0058SE158T0058	BA02T0002SE032T0002	2022-01-08	2	228,15	191,39047	BA S/E COPIAPO 110KV BP1
BA01T0058SE158T0058	BA02T0002SE032T0002	2022-01-08	3	226,48	189,98954	BA S/E COPIAPO 110KV BP1
BA01T0058SE158T0058	BA02T0002SE032T0002	2022-01-08	4	225,33	189,02483	BA S/E COPIAPO 110KV BP1
BA01T0058SE158T0058	BA02T0002SE032T0002	2022-01-08	5	203,51	170,72047	BA S/E COPIAPO 110KV BP1
BA01T0058SE158T0058	BA02T0002SE032T0002	2022-01-08	6	203,51	170,72047	BA S/E COPIAPO 110KV BP1
BA01T0058SE158T0058	BA02T0002SE032T0002	2022-01-08	7	203,51	170,72047	BA S/E COPIAPO 110KV BP1
BA01T0058SE158T0058	BA02T0002SE032T0002	2022-01-08	8	160,36	134,5228	BA S/E COPIAPO 110KV BP1
BA01T0058SE158T0058	BA02T0002SE032T0002	2022-01-08	9	65,11	54,61948	BA S/E COPIAPO 110KV BP1
BA01T0058SE158T0058	BA02T0002SE032T0002	2022-01-08	10	54,14	45,41696	BA S/E COPIAPO 110KV BP1
BA01T0058SE158T0058	BA02T0002SE032T0002	2022-01-08	11	50,48	42,34666	BA S/E COPIAPO 110KV BP1
BA01T0058SE158T0058	BA02T0002SE032T0002	2022-01-08	12	57,23	48,0091	BA S/E COPIAPO 110KV BP1
BA01T0058SE158T0058	BA02T0002SE032T0002	2022-01-08	13	50,48	42,34666	BA S/E COPIAPO 110KV BP1
BA01T0058SE158T0058	BA02T0002SE032T0002	2022-01-08	14	42,3	35,48462	BA S/E COPIAPO 110KV BP1
BA01T0058SE158T0058	BA02T0002SE032T0002	2022-01-08	15	36,43	30,5604	BA S/E COPIAPO 110KV BP1
BA01T0058SE158T0058	BA02T0002SE032T0002	2022-01-08	16	33,02	27,69982	BA S/E COPIAPO 110KV BP1
BA01T0058SE158T0058	BA02T0002SE032T0002	2022-01-08	17	35,14	29,47824	BA S/E COPIAPO 110KV BP1
BA01T0058SE158T0058	BA02T0002SE032T0002	2022-01-08	18	48,82	40,95412	BA S/E COPIAPO 110KV BP1
BA01T0058SE158T0058	BA02T0002SE032T0002	2022-01-08	19	78,73	66,04502	BA S/E COPIAPO 110KV BP1
BA01T0058SE158T0058	BA02T0002SE032T0002	2022-01-08	20	98,01	82,21863	BA S/E COPIAPO 110KV BP1
BA01T0058SE158T0058	BA02T0002SE032T0002	2022-01-08	21	192,93	161,84512	BA S/E COPIAPO 110KV BP1
BA01T0058SE158T0058	BA02T0002SE032T0002	2022-01-08	22	225,54	189,201	BA S/E COPIAPO 110KV BP1
BA01T0058SE158T0058	BA02T0002SE032T0002	2022-01-08	23	225,12	188,84867	BA S/E COPIAPO 110KV BP1
BA01T0058SE158T0058	BA02T0002SE032T0002	2022-01-08	24	221,72	185,99647	BA S/E COPIAPO 110KV BP1
BA01T0058SE158T0058	BA02T0002SE032T0002	2022-01-09	1	222,48	186,63402	BA S/E COPIAPO 110KV BP1
BA01T0058SE158T0058	BA02T0002SE032T0002	2022-01-09	2	222,48	186,63402	BA S/E COPIAPO 110KV BP1
BA01T0058SE158T0058	BA02T0002SE032T0002	2022-01-09	3	217,63	182,56545	BA S/E COPIAPO 110KV BP1
BA01T0058SE158T0058	BA02T0002SE032T0002	2022-01-09	4	164,27	137,80282	BA S/E COPIAPO 110KV BP1
BA01T0058SE158T0058	BA02T0002SE032T0002	2022-01-09	5	164,27	137,80282	BA S/E COPIAPO 110KV BP1
BA01T0058SE158T0058	BA02T0002SE032T0002	2022-01-09	6	164,27	137,80282	BA S/E COPIAPO 110KV BP1
BA01T0058SE158T0058	BA02T0002SE032T0002	2022-01-09	7	162,32	136,167	BA S/E COPIAPO 110KV BP1
BA01T0058SE158T0058	BA02T0002SE032T0002	2022-01-09	8	100,54	84,341	BA S/E COPIAPO 110KV BP1
BA01T0058SE158T0058	BA02T0002SE032T0002	2022-01-09	9	65,17	54,66981	BA S/E COPIAPO 110KV BP1
BA01T0058SE158T0058	BA02T0002SE032T0002	2022-01-09	10	50,32	42,21244	BA S/E COPIAPO 110KV BP1
BA01T0058SE158T0058	BA02T0002SE032T0002	2022-01-09	11	50,32	42,21244	BA S/E COPIAPO 110KV BP1
BA01T0058SE158T0058	BA02T0002SE032T0002	2022-01-09	12	25,16	21,10622	BA S/E COPIAPO 110KV BP1
BA01T0058SE158T0058	BA02T0002SE032T0002	2022-01-09	13	0,0	0,0	BA S/E COPIAPO 110KV BP1
BA01T0058SE158T0058	BA02T0002SE032T0002	2022-01-09	14	0,0	0,0	BA S/E COPIAPO 110KV BP1
BA01T0058SE158T0058	BA02T0002SE032T0002	2022-01-09	15	0,0	0,0	BA S/E COPIAPO 110KV BP1
BA01T0058SE158T0058	BA02T0002SE032T0002	2022-01-09	16	0,0	0,0	BA S/E COPIAPO 110KV BP1
BA01T0058SE158T0058	BA02T0002SE032T0002	2022-01-09	17	0,0	0,0	BA S/E COPIAPO 110KV BP1
BA01T0058SE158T0058	BA02T0002SE032T0002	2022-01-09	18	50,32	42,21244	BA S/E COPIAPO 110KV BP1
BA01T0058SE158T0058	BA02T0002SE032T0002	2022-01-09	19	76,65	64,30015	BA S/E COPIAPO 110KV BP1
BA01T0058SE158T0058	BA02T0002SE032T0002	2022-01-09	20	97,19	81,53075	BA S/E COPIAPO 110KV BP1
BA01T0058SE158T0058	BA02T0002SE032T0002	2022-01-09	21	197,74	165,88013	BA S/E COPIAPO 110KV BP1
BA01T0058SE158T0058	BA02T0002SE032T0002	2022-01-09	22	212,03	177,86773	BA S/E COPIAPO 110KV BP1
BA01T0058SE158T0058	BA02T0002SE032T0002	2022-01-09	23	212,03	177,86773	BA S/E COPIAPO 110KV BP1
BA01T0058SE158T0058	BA02T0002SE032T0002	2022-01-09	24	197,96	166,06468	BA S/E COPIAPO 110KV BP1
BA01T0058SE158T0058	BA02T0002SE032T0002	2022-01-10	1	169,07	141,82944	BA S/E COPIAPO 110KV BP1
BA01T0058SE158T0058	BA02T0002SE032T0002	2022-01-10	2	169,07	141,82944	BA S/E COPIAPO 110KV BP1
BA01T0058SE158T0058	BA02T0002SE032T0002	2022-01-10	3	169,07	141,82944	BA S/E COPIAPO 110KV BP1
BA01T0058SE158T0058	BA02T0002SE032T0002	2022-01-10	4	167,73	140,70534	BA S/E COPIAPO 110KV BP1
BA01T0058SE158T0058	BA02T0002SE032T0002	2022-01-10	5	112,66	94,50822	BA S/E COPIAPO 110KV BP1
BA01T0058SE158T0058	BA02T0002SE032T0002	2022-01-10	6	108,58	91,08559	BA S/E COPIAPO 110KV BP1
BA01T0058SE158T0058	BA02T0002SE032T0002	2022-01-10	7	172,27	144,51386	BA S/E COPIAPO 110KV BP1
BA01T0058SE158T0058	BA02T0002SE032T0002	2022-01-10	8	168,2	141,09962	BA S/E COPIAPO 110KV BP1
BA01T0058SE158T0058	BA02T0002SE032T0002	2022-01-10	9	79,79	66,93424	BA S/E COPIAPO 110KV BP1
BA01T0058SE158T0058	BA02T0002SE032T0002	2022-01-10	10	74,64	62,614	BA S/E COPIAPO 110KV BP1
BA01T0058SE158T0058	BA02T0002SE032T0002	2022-01-10	11	84,75	71,09508	BA S/E COPIAPO 110KV BP1
BA01T0058SE158T0058	BA02T0002SE032T0002	2022-01-10	12	73,59	61,73318	BA S/E COPIAPO 110KV BP1
BA01T0058SE158T0058	BA02T0002SE032T0002	2022-01-10	13	66,73	55,97846	BA S/E COPIAPO 110KV BP1
BA01T0058SE158T0058	BA02T0002SE032T0002	2022-01-10	14	61,91	51,93506	BA S/E COPIAPO 110KV BP1
BA01T0058SE158T0058	BA02T0002SE032T0002	2022-01-10	15	77,33	64,87059	BA S/E COPIAPO 110KV BP1
BA01T0058SE158T0058	BA02T0002SE032T0002	2022-01-10	16	73,42	61,59057	BA S/E COPIAPO 110KV BP1
BA01T0058SE158T0058	BA02T0002SE032T0002	2022-01-10	17	83,34	69,91226	BA S/E COPIAPO 110KV BP1
BA01T0058SE158T0058	BA02T0002SE032T0002	2022-01-10	18	93,38	78,33461	BA S/E COPIAPO 110KV BP1
BA01T0058SE158T0058	BA02T0002SE032T0002	2022-01-10	19	109,31	91,69797	BA S/E COPIAPO 110KV BP1
BA01T0058SE158T0058	BA02T0002SE032T0002	2022-01-10	20	120,79	101,32832	BA S/E COPIAPO 110KV BP1
BA01T0058SE158T0058	BA02T0002SE032T0002	2022-01-10	21	152,04	127,54332	BA S/E COPIAPO 110KV BP1
BA01T0058SE158T0058	BA02T0002SE032T0002	2022-01-10	22	178,88	150,05885	BA S/E COPIAPO 110KV BP1
BA01T0058SE158T0058	BA02T0002SE032T0002	2022-01-10	23	181,76	152,47483	BA S/E COPIAPO 110KV BP1
BA01T0058SE158T0058	BA02T0002SE032T0002	2022-01-10	24	181,76	152,47483	BA S/E COPIAPO 110KV BP1
BA01T0058SE158T0058	BA02T0002SE032T0002	2022-01-11	1	182,13	151,45749	BA S/E COPIAPO 110KV BP1
BA01T0058SE158T0058	BA02T0002SE032T0002	2022-01-11	2	182,13	151,45749	BA S/E COPIAPO 110KV BP1
BA01T0058SE158T0058	BA02T0002SE032T0002	2022-01-11	3	115,88	96,36465	BA S/E COPIAPO 110KV BP1
BA01T0058SE158T0058	BA02T0002SE032T0002	2022-01-11	4	103,24	85,85335	BA S/E COPIAPO 110KV BP1
BA01T0058SE158T0058	BA02T0002SE032T0002	2022-01-11	5	103,24	85,85335	BA S/E COPIAPO 110KV BP1
BA01T0058SE158T0058	BA02T0002SE032T0002	2022-01-11	6	95,58	79,48337	BA S/E COPIAPO 110KV BP1
BA01T0058SE158T0058	BA02T0002SE032T0002	2022-01-11	7	95,18	79,15074	BA S/E COPIAPO 110KV BP1
BA01T0058SE158T0058	BA02T0002SE032T0002	2022-01-11	8	87,93	73,12171	BA S/E COPIAPO 110KV BP1
BA01T0058SE158T0058	BA02T0002SE032T0002	2022-01-11	9	57,53	47,84137	BA S/E COPIAPO 110KV BP1
BA01T0058SE158T0058	BA02T0002SE032T0002	2022-01-11	10	47,53	39,52547	BA S/E COPIAPO 110KV BP1
BA01T0058SE158T0058	BA02T0002SE032T0002	2022-01-11	11	47,53	39,52547	BA S/E COPIAPO 110KV BP1
BA01T0058SE158T0058	BA02T0002SE032T0002	2022-01-11	12	47,53	39,52547	BA S/E COPIAPO 110KV BP1
BA01T0058SE158T0058	BA02T0002SE032T0002	2022-01-11	13	47,53	39,52547	BA S/E COPIAPO 110KV BP1
BA01T0058SE158T0058	BA02T0002SE032T0002	2022-01-11	14	15,84	13,17239	BA S/E COPIAPO 110KV BP1
BA01T0058SE158T0058	BA02T0002SE032T0002	2022-01-11	15	0,0	0,0	BA S/E COPIAPO 110KV BP1
BA01T0058SE158T0058	BA02T0002SE032T0002	2022-01-11	16	0,0	0,0	BA S/E COPIAPO 110KV BP1
BA01T0058SE158T0058	BA02T0002SE032T0002	2022-01-11	17	0,0	0,0	BA S/E COPIAPO 110KV BP1
BA01T0058SE158T0058	BA02T0002SE032T0002	2022-01-11	18	50,66	42,12835	BA S/E COPIAPO 110KV BP1
BA01T0058SE158T0058	BA02T0002SE032T0002	2022-01-11	19	82,55	68,64775	BA S/E COPIAPO 110KV BP1
BA01T0058SE158T0058	BA02T0002SE032T0002	2022-01-11	20	134,1	111,51622	BA S/E COPIAPO 110KV BP1
BA01T0058SE158T0058	BA02T0002SE032T0002	2022-01-11	21	145,22	120,7635	BA S/E COPIAPO 110KV BP1
BA01T0058SE158T0058	BA02T0002SE032T0002	2022-01-11	22	150,54	125,18756	BA S/E COPIAPO 110KV BP1
BA01T0058SE158T0058	BA02T0002SE032T0002	2022-01-11	23	150,54	125,18756	BA S/E COPIAPO 110KV BP1
BA01T0058SE158T0058	BA02T0002SE032T0002	2022-01-11	24	125,18	104,09844	BA S/E COPIAPO 110KV BP1
BA01T0058SE158T0058	BA02T0002SE032T0002	2022-01-12	1	91,63	76,18027	BA S/E COPIAPO 110KV BP1
BA01T0058SE158T0058	BA02T0002SE032T0002	2022-01-12	2	87,03	72,35587	BA S/E COPIAPO 110KV BP1
BA01T0058SE158T0058	BA02T0002SE032T0002	2022-01-12	3	86,32	71,76558	BA S/E COPIAPO 110KV BP1
BA01T0058SE158T0058	BA02T0002SE032T0002	2022-01-12	4	86,32	71,76558	BA S/E COPIAPO 110KV BP1
BA01T0058SE158T0058	BA02T0002SE032T0002	2022-01-12	5	86,32	71,76558	BA S/E COPIAPO 110KV BP1
BA01T0058SE158T0058	BA02T0002SE032T0002	2022-01-12	6	96,43	80,17094	BA S/E COPIAPO 110KV BP1
BA01T0058SE158T0058	BA02T0002SE032T0002	2022-01-12	7	124,41	103,43323	BA S/E COPIAPO 110KV BP1
BA01T0058SE158T0058	BA02T0002SE032T0002	2022-01-12	8	133,38	110,8908	BA S/E COPIAPO 110KV BP1
BA01T0058SE158T0058	BA02T0002SE032T0002	2022-01-12	9	72,05	59,90165	BA S/E COPIAPO 110KV BP1
BA01T0058SE158T0058	BA02T0002SE032T0002	2022-01-12	10	50,63	42,09328	BA S/E COPIAPO 110KV BP1
BA01T0058SE158T0058	BA02T0002SE032T0002	2022-01-12	11	47,27	39,29981	BA S/E COPIAPO 110KV BP1
BA01T0058SE158T0058	BA02T0002SE032T0002	2022-01-12	12	47,27	39,29981	BA S/E COPIAPO 110KV BP1
BA01T0058SE158T0058	BA02T0002SE032T0002	2022-01-12	13	27,57	22,92142	BA S/E COPIAPO 110KV BP1
BA01T0058SE158T0058	BA02T0002SE032T0002	2022-01-12	14	0,0	0,0	BA S/E COPIAPO 110KV BP1
BA01T0058SE158T0058	BA02T0002SE032T0002	2022-01-12	15	0,0	0,0	BA S/E COPIAPO 110KV BP1
BA01T0058SE158T0058	BA02T0002SE032T0002	2022-01-12	16	0,0	0,0	BA S/E COPIAPO 110KV BP1
BA01T0058SE158T0058	BA02T0002SE032T0002	2022-01-12	17	0,0	0,0	BA S/E COPIAPO 110KV BP1
BA01T0058SE158T0058	BA02T0002SE032T0002	2022-01-12	18	0,0	0,0	BA S/E COPIAPO 110KV BP1
BA01T0058SE158T0058	BA02T0002SE032T0002	2022-01-12	19	48,0	39,90672	BA S/E COPIAPO 110KV BP1
BA01T0058SE158T0058	BA02T0002SE032T0002	2022-01-12	20	90,45	75,19923	BA S/E COPIAPO 110KV BP1
BA01T0058SE158T0058	BA02T0002SE032T0002	2022-01-12	21	105,0	87,29595	BA S/E COPIAPO 110KV BP1
BA01T0058SE158T0058	BA02T0002SE032T0002	2022-01-12	22	105,0	87,29595	BA S/E COPIAPO 110KV BP1
BA01T0058SE158T0058	BA02T0002SE032T0002	2022-01-12	23	105,0	87,29595	BA S/E COPIAPO 110KV BP1
BA01T0058SE158T0058	BA02T0002SE032T0002	2022-01-12	24	105,0	87,29595	BA S/E COPIAPO 110KV BP1
BA01T0058SE158T0058	BA02T0002SE032T0002	2022-01-13	1	98,51	82,01943	BA S/E COPIAPO 110KV BP1
BA01T0058SE158T0058	BA02T0002SE032T0002	2022-01-13	2	96,43	80,28762	BA S/E COPIAPO 110KV BP1
BA01T0058SE158T0058	BA02T0002SE032T0002	2022-01-13	3	83,38	69,42219	BA S/E COPIAPO 110KV BP1
BA01T0058SE158T0058	BA02T0002SE032T0002	2022-01-13	4	82,86	68,98924	BA S/E COPIAPO 110KV BP1
BA01T0058SE158T0058	BA02T0002SE032T0002	2022-01-13	5	78,52	65,37575	BA S/E COPIAPO 110KV BP1
BA01T0058SE158T0058	BA02T0002SE032T0002	2022-01-13	6	85,96	71,5703	BA S/E COPIAPO 110KV BP1
BA01T0058SE158T0058	BA02T0002SE032T0002	2022-01-13	7	100,73	83,8678	BA S/E COPIAPO 110KV BP1
BA01T0058SE158T0058	BA02T0002SE032T0002	2022-01-13	8	76,37	63,58566	BA S/E COPIAPO 110KV BP1
BA01T0058SE158T0058	BA02T0002SE032T0002	2022-01-13	9	68,51	57,04143	BA S/E COPIAPO 110KV BP1
BA01T0058SE158T0058	BA02T0002SE032T0002	2022-01-13	10	64,02	53,30305	BA S/E COPIAPO 110KV BP1
BA01T0058SE158T0058	BA02T0002SE032T0002	2022-01-13	11	49,35	41,08881	BA S/E COPIAPO 110KV BP1
BA01T0058SE158T0058	BA02T0002SE032T0002	2022-01-13	12	49,35	41,08881	BA S/E COPIAPO 110KV BP1
BA01T0058SE158T0058	BA02T0002SE032T0002	2022-01-13	13	49,35	41,08881	BA S/E COPIAPO 110KV BP1
BA01T0058SE158T0058	BA02T0002SE032T0002	2022-01-13	14	4,11	3,42199	BA S/E COPIAPO 110KV BP1
BA01T0058SE158T0058	BA02T0002SE032T0002	2022-01-13	15	0,0	0,0	BA S/E COPIAPO 110KV BP1
BA01T0058SE158T0058	BA02T0002SE032T0002	2022-01-13	16	0,0	0,0	BA S/E COPIAPO 110KV BP1
BA01T0058SE158T0058	BA02T0002SE032T0002	2022-01-13	17	0,0	0,0	BA S/E COPIAPO 110KV BP1
BA01T0058SE158T0058	BA02T0002SE032T0002	2022-01-13	18	0,0	0,0	BA S/E COPIAPO 110KV BP1
BA01T0058SE158T0058	BA02T0002SE032T0002	2022-01-13	19	8,15	6,78569	BA S/E COPIAPO 110KV BP1
BA01T0058SE158T0058	BA02T0002SE032T0002	2022-01-13	20	75,16	62,57822	BA S/E COPIAPO 110KV BP1
BA01T0058SE158T0058	BA02T0002SE032T0002	2022-01-13	21	95,38	79,41339	BA S/E COPIAPO 110KV BP1
BA01T0058SE158T0058	BA02T0002SE032T0002	2022-01-13	22	84,36	70,23814	BA S/E COPIAPO 110KV BP1
BA01T0058SE158T0058	BA02T0002SE032T0002	2022-01-13	23	77,61	64,61809	BA S/E COPIAPO 110KV BP1
BA01T0058SE158T0058	BA02T0002SE032T0002	2022-01-13	24	76,55	63,73553	BA S/E COPIAPO 110KV BP1
BA01T0058SE158T0058	BA02T0002SE032T0002	2022-01-14	1	74,8	61,82295	BA S/E COPIAPO 110KV BP1
BA01T0058SE158T0058	BA02T0002SE032T0002	2022-01-14	2	74,38	61,47581	BA S/E COPIAPO 110KV BP1
BA01T0058SE158T0058	BA02T0002SE032T0002	2022-01-14	3	74,3	61,40969	BA S/E COPIAPO 110KV BP1
BA01T0058SE158T0058	BA02T0002SE032T0002	2022-01-14	4	74,3	61,40969	BA S/E COPIAPO 110KV BP1
BA01T0058SE158T0058	BA02T0002SE032T0002	2022-01-14	5	77,74	64,25289	BA S/E COPIAPO 110KV BP1
BA01T0058SE158T0058	BA02T0002SE032T0002	2022-01-14	6	83,69	69,17062	BA S/E COPIAPO 110KV BP1
BA01T0058SE158T0058	BA02T0002SE032T0002	2022-01-14	7	83,69	69,17062	BA S/E COPIAPO 110KV BP1
BA01T0058SE158T0058	BA02T0002SE032T0002	2022-01-14	8	79,78	65,93897	BA S/E COPIAPO 110KV BP1
BA01T0058SE158T0058	BA02T0002SE032T0002	2022-01-14	9	64,56	53,35949	BA S/E COPIAPO 110KV BP1
BA01T0058SE158T0058	BA02T0002SE032T0002	2022-01-14	10	46,31	38,27568	BA S/E COPIAPO 110KV BP1
BA01T0058SE158T0058	BA02T0002SE032T0002	2022-01-14	11	50,18	41,47427	BA S/E COPIAPO 110KV BP1
BA01T0058SE158T0058	BA02T0002SE032T0002	2022-01-14	12	19,74	16,31531	BA S/E COPIAPO 110KV BP1
BA01T0058SE158T0058	BA02T0002SE032T0002	2022-01-14	13	0,44	0,36366	BA S/E COPIAPO 110KV BP1
BA01T0058SE158T0058	BA02T0002SE032T0002	2022-01-14	14	3,18	2,6283	BA S/E COPIAPO 110KV BP1
BA01T0058SE158T0058	BA02T0002SE032T0002	2022-01-14	15	38,14	31,52309	BA S/E COPIAPO 110KV BP1
BA01T0058SE158T0058	BA02T0002SE032T0002	2022-01-14	16	62,99	52,06186	BA S/E COPIAPO 110KV BP1
BA01T0058SE158T0058	BA02T0002SE032T0002	2022-01-14	17	78,4	64,79838	BA S/E COPIAPO 110KV BP1
BA01T0058SE158T0058	BA02T0002SE032T0002	2022-01-14	18	76,74	63,42638	BA S/E COPIAPO 110KV BP1
BA01T0058SE158T0058	BA02T0002SE032T0002	2022-01-14	19	74,68	61,72377	BA S/E COPIAPO 110KV BP1
BA01T0058SE158T0058	BA02T0002SE032T0002	2022-01-14	20	84,08	69,49296	BA S/E COPIAPO 110KV BP1
BA01T0058SE158T0058	BA02T0002SE032T0002	2022-01-14	21	83,69	69,17062	BA S/E COPIAPO 110KV BP1
BA01T0058SE158T0058	BA02T0002SE032T0002	2022-01-14	22	84,46	69,80703	BA S/E COPIAPO 110KV BP1
BA01T0058SE158T0058	BA02T0002SE032T0002	2022-01-14	23	85,41	70,59222	BA S/E COPIAPO 110KV BP1
BA01T0058SE158T0058	BA02T0002SE032T0002	2022-01-14	24	77,66	64,18677	BA S/E COPIAPO 110KV BP1
BA01T0058SE158T0058	BA02T0002SE032T0002	2022-01-15	1	76,27	62,68402	BA S/E COPIAPO 110KV BP1
BA01T0058SE158T0058	BA02T0002SE032T0002	2022-01-15	2	80,99	66,56325	BA S/E COPIAPO 110KV BP1
BA01T0058SE158T0058	BA02T0002SE032T0002	2022-01-15	3	80,99	66,56325	BA S/E COPIAPO 110KV BP1
BA01T0058SE158T0058	BA02T0002SE032T0002	2022-01-15	4	83,77	68,84805	BA S/E COPIAPO 110KV BP1
BA01T0058SE158T0058	BA02T0002SE032T0002	2022-01-15	5	85,26	70,07264	BA S/E COPIAPO 110KV BP1
BA01T0058SE158T0058	BA02T0002SE032T0002	2022-01-15	6	85,26	70,07264	BA S/E COPIAPO 110KV BP1
BA01T0058SE158T0058	BA02T0002SE032T0002	2022-01-15	7	85,26	70,07264	BA S/E COPIAPO 110KV BP1
BA01T0058SE158T0058	BA02T0002SE032T0002	2022-01-15	8	75,66	62,18268	BA S/E COPIAPO 110KV BP1
BA01T0058SE158T0058	BA02T0002SE032T0002	2022-01-15	9	71,43	58,70617	BA S/E COPIAPO 110KV BP1
BA01T0058SE158T0058	BA02T0002SE032T0002	2022-01-15	10	75,29	61,87859	BA S/E COPIAPO 110KV BP1
BA01T0058SE158T0058	BA02T0002SE032T0002	2022-01-15	11	63,05	51,8189	BA S/E COPIAPO 110KV BP1
BA01T0058SE158T0058	BA02T0002SE032T0002	2022-01-15	12	26,15	21,4919	BA S/E COPIAPO 110KV BP1
BA01T0058SE158T0058	BA02T0002SE032T0002	2022-01-15	13	0,0	0,0	BA S/E COPIAPO 110KV BP1
BA01T0058SE158T0058	BA02T0002SE032T0002	2022-01-15	14	0,0	0,0	BA S/E COPIAPO 110KV BP1
BA01T0058SE158T0058	BA02T0002SE032T0002	2022-01-15	15	0,0	0,0	BA S/E COPIAPO 110KV BP1
BA01T0058SE158T0058	BA02T0002SE032T0002	2022-01-15	16	0,0	0,0	BA S/E COPIAPO 110KV BP1
BA01T0058SE158T0058	BA02T0002SE032T0002	2022-01-15	17	0,0	0,0	BA S/E COPIAPO 110KV BP1
BA01T0058SE158T0058	BA02T0002SE032T0002	2022-01-15	18	0,0	0,0	BA S/E COPIAPO 110KV BP1
BA01T0058SE158T0058	BA02T0002SE032T0002	2022-01-15	19	0,0	0,0	BA S/E COPIAPO 110KV BP1
BA01T0058SE158T0058	BA02T0002SE032T0002	2022-01-15	20	72,19	59,3308	BA S/E COPIAPO 110KV BP1
BA01T0058SE158T0058	BA02T0002SE032T0002	2022-01-15	21	84,02	69,05352	BA S/E COPIAPO 110KV BP1
BA01T0058SE158T0058	BA02T0002SE032T0002	2022-01-15	22	81,68	67,13034	BA S/E COPIAPO 110KV BP1
BA01T0058SE158T0058	BA02T0002SE032T0002	2022-01-15	23	74,04	60,85125	BA S/E COPIAPO 110KV BP1
BA01T0058SE158T0058	BA02T0002SE032T0002	2022-01-15	24	77,07	63,34152	BA S/E COPIAPO 110KV BP1
BA01T0058SE158T0058	BA02T0002SE032T0002	2022-01-16	1	90,26	74,18199	BA S/E COPIAPO 110KV BP1
BA01T0058SE158T0058	BA02T0002SE032T0002	2022-01-16	2	82,42	67,73853	BA S/E COPIAPO 110KV BP1
BA01T0058SE158T0058	BA02T0002SE032T0002	2022-01-16	3	72,83	59,85679	BA S/E COPIAPO 110KV BP1
BA01T0058SE158T0058	BA02T0002SE032T0002	2022-01-16	4	74,48	61,21288	BA S/E COPIAPO 110KV BP1
BA01T0058SE158T0058	BA02T0002SE032T0002	2022-01-16	5	90,2	74,13267	BA S/E COPIAPO 110KV BP1
BA01T0058SE158T0058	BA02T0002SE032T0002	2022-01-16	6	90,26	74,18199	BA S/E COPIAPO 110KV BP1
BA01T0058SE158T0058	BA02T0002SE032T0002	2022-01-16	7	90,26	74,18199	BA S/E COPIAPO 110KV BP1
BA01T0058SE158T0058	BA02T0002SE032T0002	2022-01-16	8	82,14	67,5084	BA S/E COPIAPO 110KV BP1
BA01T0058SE158T0058	BA02T0002SE032T0002	2022-01-16	9	9,54	7,84064	BA S/E COPIAPO 110KV BP1
BA01T0058SE158T0058	BA02T0002SE032T0002	2022-01-16	10	8,11	6,66537	BA S/E COPIAPO 110KV BP1
BA01T0058SE158T0058	BA02T0002SE032T0002	2022-01-16	11	53,31	43,81389	BA S/E COPIAPO 110KV BP1
BA01T0058SE158T0058	BA02T0002SE032T0002	2022-01-16	12	53,0	43,55911	BA S/E COPIAPO 110KV BP1
BA01T0058SE158T0058	BA02T0002SE032T0002	2022-01-16	13	11,22	9,22138	BA S/E COPIAPO 110KV BP1
BA01T0058SE158T0058	BA02T0002SE032T0002	2022-01-16	14	0,58	0,47668	BA S/E COPIAPO 110KV BP1
BA01T0058SE158T0058	BA02T0002SE032T0002	2022-01-16	15	0,0	0,0	BA S/E COPIAPO 110KV BP1
BA01T0058SE158T0058	BA02T0002SE032T0002	2022-01-16	16	0,0	0,0	BA S/E COPIAPO 110KV BP1
BA01T0058SE158T0058	BA02T0002SE032T0002	2022-01-16	17	0,0	0,0	BA S/E COPIAPO 110KV BP1
BA01T0058SE158T0058	BA02T0002SE032T0002	2022-01-16	18	0,0	0,0	BA S/E COPIAPO 110KV BP1
BA01T0058SE158T0058	BA02T0002SE032T0002	2022-01-16	19	17,84	14,66216	BA S/E COPIAPO 110KV BP1
BA01T0058SE158T0058	BA02T0002SE032T0002	2022-01-16	20	71,57	58,82124	BA S/E COPIAPO 110KV BP1
BA01T0058SE158T0058	BA02T0002SE032T0002	2022-01-16	21	74,79	61,46766	BA S/E COPIAPO 110KV BP1
BA01T0058SE158T0058	BA02T0002SE032T0002	2022-01-16	22	83,67	68,76586	BA S/E COPIAPO 110KV BP1
BA01T0058SE158T0058	BA02T0002SE032T0002	2022-01-16	23	85,36	70,15482	BA S/E COPIAPO 110KV BP1
BA01T0058SE158T0058	BA02T0002SE032T0002	2022-01-16	24	79,22	65,10854	BA S/E COPIAPO 110KV BP1
BA01T0058SE158T0058	BA02T0002SE032T0002	2022-01-17	1	76,95	63,2429	BA S/E COPIAPO 110KV BP1
BA01T0058SE158T0058	BA02T0002SE032T0002	2022-01-17	2	82,77	68,02618	BA S/E COPIAPO 110KV BP1
BA01T0058SE158T0058	BA02T0002SE032T0002	2022-01-17	3	79,79	65,57701	BA S/E COPIAPO 110KV BP1
BA01T0058SE158T0058	BA02T0002SE032T0002	2022-01-17	4	84,6	69,5302	BA S/E COPIAPO 110KV BP1
BA01T0058SE158T0058	BA02T0002SE032T0002	2022-01-17	5	86,36	70,97669	BA S/E COPIAPO 110KV BP1
BA01T0058SE158T0058	BA02T0002SE032T0002	2022-01-17	6	86,36	70,97669	BA S/E COPIAPO 110KV BP1
BA01T0058SE158T0058	BA02T0002SE032T0002	2022-01-17	7	86,36	70,97669	BA S/E COPIAPO 110KV BP1
BA01T0058SE158T0058	BA02T0002SE032T0002	2022-01-17	8	84,85	69,73567	BA S/E COPIAPO 110KV BP1
BA01T0058SE158T0058	BA02T0002SE032T0002	2022-01-17	9	67,07	55,12282	BA S/E COPIAPO 110KV BP1
BA01T0058SE158T0058	BA02T0002SE032T0002	2022-01-17	10	64,55	53,05171	BA S/E COPIAPO 110KV BP1
BA01T0058SE158T0058	BA02T0002SE032T0002	2022-01-17	11	53,42	43,9043	BA S/E COPIAPO 110KV BP1
BA01T0058SE158T0058	BA02T0002SE032T0002	2022-01-17	12	17,42	14,31698	BA S/E COPIAPO 110KV BP1
BA01T0058SE158T0058	BA02T0002SE032T0002	2022-01-17	13	0,5	0,41094	BA S/E COPIAPO 110KV BP1
BA01T0058SE158T0058	BA02T0002SE032T0002	2022-01-17	14	0,0	0,0	BA S/E COPIAPO 110KV BP1
BA01T0058SE158T0058	BA02T0002SE032T0002	2022-01-17	15	0,0	0,0	BA S/E COPIAPO 110KV BP1
BA01T0058SE158T0058	BA02T0002SE032T0002	2022-01-17	16	0,0	0,0	BA S/E COPIAPO 110KV BP1
BA01T0058SE158T0058	BA02T0002SE032T0002	2022-01-17	17	0,0	0,0	BA S/E COPIAPO 110KV BP1
BA01T0058SE158T0058	BA02T0002SE032T0002	2022-01-17	18	0,0	0,0	BA S/E COPIAPO 110KV BP1
BA01T0058SE158T0058	BA02T0002SE032T0002	2022-01-17	19	0,0	0,0	BA S/E COPIAPO 110KV BP1
BA01T0058SE158T0058	BA02T0002SE032T0002	2022-01-17	20	80,01	65,75782	BA S/E COPIAPO 110KV BP1
BA01T0058SE158T0058	BA02T0002SE032T0002	2022-01-17	21	85,37	70,16304	BA S/E COPIAPO 110KV BP1
BA01T0058SE158T0058	BA02T0002SE032T0002	2022-01-17	22	87,84	72,19306	BA S/E COPIAPO 110KV BP1
BA01T0058SE158T0058	BA02T0002SE032T0002	2022-01-17	23	80,98	66,55503	BA S/E COPIAPO 110KV BP1
BA01T0058SE158T0058	BA02T0002SE032T0002	2022-01-17	24	80,82	66,42353	BA S/E COPIAPO 110KV BP1
BA01T0058SE158T0058	BA02T0002SE032T0002	2022-01-18	1	78,74	64,20381	BA S/E COPIAPO 110KV BP1
BA01T0058SE158T0058	BA02T0002SE032T0002	2022-01-18	2	74,6	60,82809	BA S/E COPIAPO 110KV BP1
BA01T0058SE158T0058	BA02T0002SE032T0002	2022-01-18	3	75,21	61,32548	BA S/E COPIAPO 110KV BP1
BA01T0058SE158T0058	BA02T0002SE032T0002	2022-01-18	4	79,19	64,57073	BA S/E COPIAPO 110KV BP1
BA01T0058SE158T0058	BA02T0002SE032T0002	2022-01-18	5	80,12	65,32905	BA S/E COPIAPO 110KV BP1
BA01T0058SE158T0058	BA02T0002SE032T0002	2022-01-18	6	80,12	65,32905	BA S/E COPIAPO 110KV BP1
BA01T0058SE158T0058	BA02T0002SE032T0002	2022-01-18	7	82,37	67,16367	BA S/E COPIAPO 110KV BP1
BA01T0058SE158T0058	BA02T0002SE032T0002	2022-01-18	8	75,03	61,17871	BA S/E COPIAPO 110KV BP1
BA01T0058SE158T0058	BA02T0002SE032T0002	2022-01-18	9	50,62	41,27504	BA S/E COPIAPO 110KV BP1
BA01T0058SE158T0058	BA02T0002SE032T0002	2022-01-18	10	5,25	4,2808	BA S/E COPIAPO 110KV BP1
BA01T0058SE158T0058	BA02T0002SE032T0002	2022-01-18	11	1,2	0,97847	BA S/E COPIAPO 110KV BP1
BA01T0058SE158T0058	BA02T0002SE032T0002	2022-01-18	12	1,2	0,97847	BA S/E COPIAPO 110KV BP1
BA01T0058SE158T0058	BA02T0002SE032T0002	2022-01-18	13	0,3	0,24462	BA S/E COPIAPO 110KV BP1
BA01T0058SE158T0058	BA02T0002SE032T0002	2022-01-18	14	0,0	0,0	BA S/E COPIAPO 110KV BP1
BA01T0058SE158T0058	BA02T0002SE032T0002	2022-01-18	15	0,0	0,0	BA S/E COPIAPO 110KV BP1
BA01T0058SE158T0058	BA02T0002SE032T0002	2022-01-18	16	0,0	0,0	BA S/E COPIAPO 110KV BP1
BA01T0058SE158T0058	BA02T0002SE032T0002	2022-01-18	17	0,0	0,0	BA S/E COPIAPO 110KV BP1
BA01T0058SE158T0058	BA02T0002SE032T0002	2022-01-18	18	8,51	6,93897	BA S/E COPIAPO 110KV BP1
BA01T0058SE158T0058	BA02T0002SE032T0002	2022-01-18	19	0,0	0,0	BA S/E COPIAPO 110KV BP1
BA01T0058SE158T0058	BA02T0002SE032T0002	2022-01-18	20	67,7	55,2019	BA S/E COPIAPO 110KV BP1
BA01T0058SE158T0058	BA02T0002SE032T0002	2022-01-18	21	86,17	70,26216	BA S/E COPIAPO 110KV BP1
BA01T0058SE158T0058	BA02T0002SE032T0002	2022-01-18	22	84,84	69,17769	BA S/E COPIAPO 110KV BP1
BA01T0058SE158T0058	BA02T0002SE032T0002	2022-01-18	23	73,86	60,22471	BA S/E COPIAPO 110KV BP1
BA01T0058SE158T0058	BA02T0002SE032T0002	2022-01-18	24	69,89	56,98761	BA S/E COPIAPO 110KV BP1
BA01T0058SE158T0058	BA02T0002SE032T0002	2022-01-19	1	73,58	60,48276	BA S/E COPIAPO 110KV BP1
BA01T0058SE158T0058	BA02T0002SE032T0002	2022-01-19	2	74,12	60,92664	BA S/E COPIAPO 110KV BP1
BA01T0058SE158T0058	BA02T0002SE032T0002	2022-01-19	3	74,12	60,92664	BA S/E COPIAPO 110KV BP1
BA01T0058SE158T0058	BA02T0002SE032T0002	2022-01-19	4	74,45	61,1979	BA S/E COPIAPO 110KV BP1
BA01T0058SE158T0058	BA02T0002SE032T0002	2022-01-19	5	80,58	66,23676	BA S/E COPIAPO 110KV BP1
BA01T0058SE158T0058	BA02T0002SE032T0002	2022-01-19	6	81,91	67,33002	BA S/E COPIAPO 110KV BP1
BA01T0058SE158T0058	BA02T0002SE032T0002	2022-01-19	7	81,91	67,33002	BA S/E COPIAPO 110KV BP1
BA01T0058SE158T0058	BA02T0002SE032T0002	2022-01-19	8	78,91	64,86402	BA S/E COPIAPO 110KV BP1
BA01T0058SE158T0058	BA02T0002SE032T0002	2022-01-19	9	45,97	37,78734	BA S/E COPIAPO 110KV BP1
BA01T0058SE158T0058	BA02T0002SE032T0002	2022-01-19	10	37,64	30,94008	BA S/E COPIAPO 110KV BP1
BA01T0058SE158T0058	BA02T0002SE032T0002	2022-01-19	11	37,64	30,94008	BA S/E COPIAPO 110KV BP1
BA01T0058SE158T0058	BA02T0002SE032T0002	2022-01-19	12	47,78	39,27516	BA S/E COPIAPO 110KV BP1
BA01T0058SE158T0058	BA02T0002SE032T0002	2022-01-19	13	48,91	40,20402	BA S/E COPIAPO 110KV BP1
BA01T0058SE158T0058	BA02T0002SE032T0002	2022-01-19	14	0,74	0,60828	BA S/E COPIAPO 110KV BP1
BA01T0058SE158T0058	BA02T0002SE032T0002	2022-01-19	15	0,0	0,0	BA S/E COPIAPO 110KV BP1
BA01T0058SE158T0058	BA02T0002SE032T0002	2022-01-19	16	0,0	0,0	BA S/E COPIAPO 110KV BP1
BA01T0058SE158T0058	BA02T0002SE032T0002	2022-01-19	17	0,0	0,0	BA S/E COPIAPO 110KV BP1
BA01T0058SE158T0058	BA02T0002SE032T0002	2022-01-19	18	8,3	6,8226	BA S/E COPIAPO 110KV BP1
BA01T0058SE158T0058	BA02T0002SE032T0002	2022-01-19	19	0,0	0,0	BA S/E COPIAPO 110KV BP1
BA01T0058SE158T0058	BA02T0002SE032T0002	2022-01-19	20	81,94	67,35468	BA S/E COPIAPO 110KV BP1
BA01T0058SE158T0058	BA02T0002SE032T0002	2022-01-19	21	78,73	64,71606	BA S/E COPIAPO 110KV BP1
BA01T0058SE158T0058	BA02T0002SE032T0002	2022-01-19	22	78,56	64,57632	BA S/E COPIAPO 110KV BP1
BA01T0058SE158T0058	BA02T0002SE032T0002	2022-01-19	23	71,61	58,86342	BA S/E COPIAPO 110KV BP1
BA01T0058SE158T0058	BA02T0002SE032T0002	2022-01-19	24	68,89	56,62758	BA S/E COPIAPO 110KV BP1
BA01T0058SE158T0058	BA02T0002SE032T0002	2022-01-20	1	71,34	58,5416	BA S/E COPIAPO 110KV BP1
BA01T0058SE158T0058	BA02T0002SE032T0002	2022-01-20	2	71,96	59,05038	BA S/E COPIAPO 110KV BP1
BA01T0058SE158T0058	BA02T0002SE032T0002	2022-01-20	3	71,27	58,48416	BA S/E COPIAPO 110KV BP1
BA01T0058SE158T0058	BA02T0002SE032T0002	2022-01-20	4	71,56	58,72214	BA S/E COPIAPO 110KV BP1
BA01T0058SE158T0058	BA02T0002SE032T0002	2022-01-20	5	74,29	60,96237	BA S/E COPIAPO 110KV BP1
BA01T0058SE158T0058	BA02T0002SE032T0002	2022-01-20	6	75,36	61,84042	BA S/E COPIAPO 110KV BP1
BA01T0058SE158T0058	BA02T0002SE032T0002	2022-01-20	7	75,17	61,6845	BA S/E COPIAPO 110KV BP1
BA01T0058SE158T0058	BA02T0002SE032T0002	2022-01-20	8	72,63	59,60018	BA S/E COPIAPO 110KV BP1
BA01T0058SE158T0058	BA02T0002SE032T0002	2022-01-20	9	48,87	40,10272	BA S/E COPIAPO 110KV BP1
BA01T0058SE158T0058	BA02T0002SE032T0002	2022-01-20	10	38,08	31,24845	BA S/E COPIAPO 110KV BP1
BA01T0058SE158T0058	BA02T0002SE032T0002	2022-01-20	11	15,87	13,02292	BA S/E COPIAPO 110KV BP1
BA01T0058SE158T0058	BA02T0002SE032T0002	2022-01-20	12	0,0	0,0	BA S/E COPIAPO 110KV BP1
BA01T0058SE158T0058	BA02T0002SE032T0002	2022-01-20	13	0,0	0,0	BA S/E COPIAPO 110KV BP1
BA01T0058SE158T0058	BA02T0002SE032T0002	2022-01-20	14	0,0	0,0	BA S/E COPIAPO 110KV BP1
BA01T0058SE158T0058	BA02T0002SE032T0002	2022-01-20	15	0,0	0,0	BA S/E COPIAPO 110KV BP1
BA01T0058SE158T0058	BA02T0002SE032T0002	2022-01-20	16	33,64	27,60498	BA S/E COPIAPO 110KV BP1
BA01T0058SE158T0058	BA02T0002SE032T0002	2022-01-20	17	32,95	27,03877	BA S/E COPIAPO 110KV BP1
BA01T0058SE158T0058	BA02T0002SE032T0002	2022-01-20	18	0,0	0,0	BA S/E COPIAPO 110KV BP1
BA01T0058SE158T0058	BA02T0002SE032T0002	2022-01-20	19	0,0	0,0	BA S/E COPIAPO 110KV BP1
BA01T0058SE158T0058	BA02T0002SE032T0002	2022-01-20	20	58,43	47,94766	BA S/E COPIAPO 110KV BP1
BA01T0058SE158T0058	BA02T0002SE032T0002	2022-01-20	21	84,67	69,4802	BA S/E COPIAPO 110KV BP1
BA01T0058SE158T0058	BA02T0002SE032T0002	2022-01-20	22	84,09	69,00425	BA S/E COPIAPO 110KV BP1
BA01T0058SE158T0058	BA02T0002SE032T0002	2022-01-20	23	76,08	62,43125	BA S/E COPIAPO 110KV BP1
BA01T0058SE158T0058	BA02T0002SE032T0002	2022-01-20	24	71,93	59,02576	BA S/E COPIAPO 110KV BP1
BA01T0058SE158T0058	BA02T0002SE032T0002	2022-01-21	1	75,7	61,57892	BA S/E COPIAPO 110KV BP1
BA01T0058SE158T0058	BA02T0002SE032T0002	2022-01-21	2	73,89	60,10656	BA S/E COPIAPO 110KV BP1
BA01T0058SE158T0058	BA02T0002SE032T0002	2022-01-21	3	74,43	60,54583	BA S/E COPIAPO 110KV BP1
BA01T0058SE158T0058	BA02T0002SE032T0002	2022-01-21	4	75,75	61,6196	BA S/E COPIAPO 110KV BP1
BA01T0058SE158T0058	BA02T0002SE032T0002	2022-01-21	5	74,86	60,89562	BA S/E COPIAPO 110KV BP1
BA01T0058SE158T0058	BA02T0002SE032T0002	2022-01-21	6	74,24	60,39127	BA S/E COPIAPO 110KV BP1
BA01T0058SE158T0058	BA02T0002SE032T0002	2022-01-21	7	74,83	60,87121	BA S/E COPIAPO 110KV BP1
BA01T0058SE158T0058	BA02T0002SE032T0002	2022-01-21	8	70,35	57,22691	BA S/E COPIAPO 110KV BP1
BA01T0058SE158T0058	BA02T0002SE032T0002	2022-01-21	9	48,47	39,42841	BA S/E COPIAPO 110KV BP1
BA01T0058SE158T0058	BA02T0002SE032T0002	2022-01-21	10	48,47	39,42841	BA S/E COPIAPO 110KV BP1
BA01T0058SE158T0058	BA02T0002SE032T0002	2022-01-21	11	48,47	39,42841	BA S/E COPIAPO 110KV BP1
BA01T0058SE158T0058	BA02T0002SE032T0002	2022-01-21	12	48,47	39,42841	BA S/E COPIAPO 110KV BP1
BA01T0058SE158T0058	BA02T0002SE032T0002	2022-01-21	13	22,37	18,1971	BA S/E COPIAPO 110KV BP1
BA01T0058SE158T0058	BA02T0002SE032T0002	2022-01-21	14	0,0	0,0	BA S/E COPIAPO 110KV BP1
BA01T0058SE158T0058	BA02T0002SE032T0002	2022-01-21	15	0,0	0,0	BA S/E COPIAPO 110KV BP1
BA01T0058SE158T0058	BA02T0002SE032T0002	2022-01-21	16	0,0	0,0	BA S/E COPIAPO 110KV BP1
BA01T0058SE158T0058	BA02T0002SE032T0002	2022-01-21	17	0,0	0,0	BA S/E COPIAPO 110KV BP1
BA01T0058SE158T0058	BA02T0002SE032T0002	2022-01-21	18	0,0	0,0	BA S/E COPIAPO 110KV BP1
BA01T0058SE158T0058	BA02T0002SE032T0002	2022-01-21	19	0,0	0,0	BA S/E COPIAPO 110KV BP1
BA01T0058SE158T0058	BA02T0002SE032T0002	2022-01-21	20	66,81	54,34726	BA S/E COPIAPO 110KV BP1
BA01T0058SE158T0058	BA02T0002SE032T0002	2022-01-21	21	85,44	69,50202	BA S/E COPIAPO 110KV BP1
BA01T0058SE158T0058	BA02T0002SE032T0002	2022-01-21	22	86,11	70,04704	BA S/E COPIAPO 110KV BP1
BA01T0058SE158T0058	BA02T0002SE032T0002	2022-01-21	23	82,23	66,89082	BA S/E COPIAPO 110KV BP1
BA01T0058SE158T0058	BA02T0002SE032T0002	2022-01-21	24	82,23	66,89082	BA S/E COPIAPO 110KV BP1
BA01T0058SE158T0058	BA02T0002SE032T0002	2022-01-22	1	77,28	62,22972	BA S/E COPIAPO 110KV BP1
BA01T0058SE158T0058	BA02T0002SE032T0002	2022-01-22	2	72,26	58,18737	BA S/E COPIAPO 110KV BP1
BA01T0058SE158T0058	BA02T0002SE032T0002	2022-01-22	3	77,6	62,4874	BA S/E COPIAPO 110KV BP1
BA01T0058SE158T0058	BA02T0002SE032T0002	2022-01-22	4	82,07	66,08687	BA S/E COPIAPO 110KV BP1
BA01T0058SE158T0058	BA02T0002SE032T0002	2022-01-22	5	86,17	69,38839	BA S/E COPIAPO 110KV BP1
BA01T0058SE158T0058	BA02T0002SE032T0002	2022-01-22	6	86,17	69,38839	BA S/E COPIAPO 110KV BP1
BA01T0058SE158T0058	BA02T0002SE032T0002	2022-01-22	7	86,17	69,38839	BA S/E COPIAPO 110KV BP1
BA01T0058SE158T0058	BA02T0002SE032T0002	2022-01-22	8	79,48	64,00127	BA S/E COPIAPO 110KV BP1
BA01T0058SE158T0058	BA02T0002SE032T0002	2022-01-22	9	11,99	9,65495	BA S/E COPIAPO 110KV BP1
BA01T0058SE158T0058	BA02T0002SE032T0002	2022-01-22	10	0,0	0,0	BA S/E COPIAPO 110KV BP1
BA01T0058SE158T0058	BA02T0002SE032T0002	2022-01-22	11	0,0	0,0	BA S/E COPIAPO 110KV BP1
BA01T0058SE158T0058	BA02T0002SE032T0002	2022-01-22	12	0,0	0,0	BA S/E COPIAPO 110KV BP1
BA01T0058SE158T0058	BA02T0002SE032T0002	2022-01-22	13	0,0	0,0	BA S/E COPIAPO 110KV BP1
BA01T0058SE158T0058	BA02T0002SE032T0002	2022-01-22	14	0,0	0,0	BA S/E COPIAPO 110KV BP1
BA01T0058SE158T0058	BA02T0002SE032T0002	2022-01-22	15	0,0	0,0	BA S/E COPIAPO 110KV BP1
BA01T0058SE158T0058	BA02T0002SE032T0002	2022-01-22	16	0,0	0,0	BA S/E COPIAPO 110KV BP1
BA01T0058SE158T0058	BA02T0002SE032T0002	2022-01-22	17	0,0	0,0	BA S/E COPIAPO 110KV BP1
BA01T0058SE158T0058	BA02T0002SE032T0002	2022-01-22	18	0,0	0,0	BA S/E COPIAPO 110KV BP1
BA01T0058SE158T0058	BA02T0002SE032T0002	2022-01-22	19	0,0	0,0	BA S/E COPIAPO 110KV BP1
BA01T0058SE158T0058	BA02T0002SE032T0002	2022-01-22	20	42,74	34,41639	BA S/E COPIAPO 110KV BP1
BA01T0058SE158T0058	BA02T0002SE032T0002	2022-01-22	21	83,69	67,39137	BA S/E COPIAPO 110KV BP1
BA01T0058SE158T0058	BA02T0002SE032T0002	2022-01-22	22	80,28	64,64547	BA S/E COPIAPO 110KV BP1
BA01T0058SE158T0058	BA02T0002SE032T0002	2022-01-22	23	73,78	59,41135	BA S/E COPIAPO 110KV BP1
BA01T0058SE158T0058	BA02T0002SE032T0002	2022-01-22	24	73,78	59,41135	BA S/E COPIAPO 110KV BP1
BA01T0058SE158T0058	BA02T0002SE032T0002	2022-01-23	1	74,92	60,32933	BA S/E COPIAPO 110KV BP1
BA01T0058SE158T0058	BA02T0002SE032T0002	2022-01-23	2	74,65	60,11191	BA S/E COPIAPO 110KV BP1
BA01T0058SE158T0058	BA02T0002SE032T0002	2022-01-23	3	77,49	62,39882	BA S/E COPIAPO 110KV BP1
BA01T0058SE158T0058	BA02T0002SE032T0002	2022-01-23	4	77,35	62,28609	BA S/E COPIAPO 110KV BP1
BA01T0058SE158T0058	BA02T0002SE032T0002	2022-01-23	5	76,9	61,92373	BA S/E COPIAPO 110KV BP1
BA01T0058SE158T0058	BA02T0002SE032T0002	2022-01-23	6	77,68	62,55182	BA S/E COPIAPO 110KV BP1
BA01T0058SE158T0058	BA02T0002SE032T0002	2022-01-23	7	80,78	65,0481	BA S/E COPIAPO 110KV BP1
BA01T0058SE158T0058	BA02T0002SE032T0002	2022-01-23	8	67,35	54,23359	BA S/E COPIAPO 110KV BP1
BA01T0058SE158T0058	BA02T0002SE032T0002	2022-01-23	9	1,18	0,9502	BA S/E COPIAPO 110KV BP1
BA01T0058SE158T0058	BA02T0002SE032T0002	2022-01-23	10	1,18	0,9502	BA S/E COPIAPO 110KV BP1
BA01T0058SE158T0058	BA02T0002SE032T0002	2022-01-23	11	0,59	0,4751	BA S/E COPIAPO 110KV BP1
BA01T0058SE158T0058	BA02T0002SE032T0002	2022-01-23	12	0,0	0,0	BA S/E COPIAPO 110KV BP1
BA01T0058SE158T0058	BA02T0002SE032T0002	2022-01-23	13	0,0	0,0	BA S/E COPIAPO 110KV BP1
BA01T0058SE158T0058	BA02T0002SE032T0002	2022-01-23	14	0,0	0,0	BA S/E COPIAPO 110KV BP1
BA01T0058SE158T0058	BA02T0002SE032T0002	2022-01-23	15	0,0	0,0	BA S/E COPIAPO 110KV BP1
BA01T0058SE158T0058	BA02T0002SE032T0002	2022-01-23	16	0,0	0,0	BA S/E COPIAPO 110KV BP1
BA01T0058SE158T0058	BA02T0002SE032T0002	2022-01-23	17	0,0	0,0	BA S/E COPIAPO 110KV BP1
BA01T0058SE158T0058	BA02T0002SE032T0002	2022-01-23	18	0,0	0,0	BA S/E COPIAPO 110KV BP1
BA01T0058SE158T0058	BA02T0002SE032T0002	2022-01-23	19	3,55	2,85864	BA S/E COPIAPO 110KV BP1
BA01T0058SE158T0058	BA02T0002SE032T0002	2022-01-23	20	71,59	57,64785	BA S/E COPIAPO 110KV BP1
BA01T0058SE158T0058	BA02T0002SE032T0002	2022-01-23	21	92,4	74,4051	BA S/E COPIAPO 110KV BP1
BA01T0058SE158T0058	BA02T0002SE032T0002	2022-01-23	22	82,83	66,69886	BA S/E COPIAPO 110KV BP1
BA01T0058SE158T0058	BA02T0002SE032T0002	2022-01-23	23	82,83	66,69886	BA S/E COPIAPO 110KV BP1
BA01T0058SE158T0058	BA02T0002SE032T0002	2022-01-23	24	82,83	66,69886	BA S/E COPIAPO 110KV BP1
BA01T0058SE158T0058	BA02T0002SE032T0002	2022-01-24	1	86,94	70,00844	BA S/E COPIAPO 110KV BP1
BA01T0058SE158T0058	BA02T0002SE032T0002	2022-01-24	2	86,94	70,00844	BA S/E COPIAPO 110KV BP1
BA01T0058SE158T0058	BA02T0002SE032T0002	2022-01-24	3	86,94	70,00844	BA S/E COPIAPO 110KV BP1
BA01T0058SE158T0058	BA02T0002SE032T0002	2022-01-24	4	86,94	70,00844	BA S/E COPIAPO 110KV BP1
BA01T0058SE158T0058	BA02T0002SE032T0002	2022-01-24	5	87,95	70,82174	BA S/E COPIAPO 110KV BP1
BA01T0058SE158T0058	BA02T0002SE032T0002	2022-01-24	6	88,46	71,23242	BA S/E COPIAPO 110KV BP1
BA01T0058SE158T0058	BA02T0002SE032T0002	2022-01-24	7	88,99	71,6592	BA S/E COPIAPO 110KV BP1
BA01T0058SE158T0058	BA02T0002SE032T0002	2022-01-24	8	88,94	71,61894	BA S/E COPIAPO 110KV BP1
BA01T0058SE158T0058	BA02T0002SE032T0002	2022-01-24	9	75,31	60,64338	BA S/E COPIAPO 110KV BP1
BA01T0058SE158T0058	BA02T0002SE032T0002	2022-01-24	10	52,41	42,20315	BA S/E COPIAPO 110KV BP1
BA01T0058SE158T0058	BA02T0002SE032T0002	2022-01-24	11	38,94	31,35644	BA S/E COPIAPO 110KV BP1
BA01T0058SE158T0058	BA02T0002SE032T0002	2022-01-24	12	48,87	39,35257	BA S/E COPIAPO 110KV BP1
BA01T0058SE158T0058	BA02T0002SE032T0002	2022-01-24	13	59,18	47,6547	BA S/E COPIAPO 110KV BP1
BA01T0058SE158T0058	BA02T0002SE032T0002	2022-01-24	14	64,7	52,09968	BA S/E COPIAPO 110KV BP1
BA01T0058SE158T0058	BA02T0002SE032T0002	2022-01-24	15	77,74	62,60014	BA S/E COPIAPO 110KV BP1
BA01T0058SE158T0058	BA02T0002SE032T0002	2022-01-24	16	95,07	76,55512	BA S/E COPIAPO 110KV BP1
BA01T0058SE158T0058	BA02T0002SE032T0002	2022-01-24	17	92,62	74,58226	BA S/E COPIAPO 110KV BP1
BA01T0058SE158T0058	BA02T0002SE032T0002	2022-01-24	18	92,62	74,58226	BA S/E COPIAPO 110KV BP1
BA01T0058SE158T0058	BA02T0002SE032T0002	2022-01-24	19	100,31	80,77463	BA S/E COPIAPO 110KV BP1
BA01T0058SE158T0058	BA02T0002SE032T0002	2022-01-24	20	111,41	89,7129	BA S/E COPIAPO 110KV BP1
BA01T0058SE158T0058	BA02T0002SE032T0002	2022-01-24	21	169,05	136,12751	BA S/E COPIAPO 110KV BP1
BA01T0058SE158T0058	BA02T0002SE032T0002	2022-01-24	22	169,05	136,12751	BA S/E COPIAPO 110KV BP1
BA01T0058SE158T0058	BA02T0002SE032T0002	2022-01-24	23	142,53	114,77228	BA S/E COPIAPO 110KV BP1
BA01T0058SE158T0058	BA02T0002SE032T0002	2022-01-24	24	84,64	68,15636	BA S/E COPIAPO 110KV BP1
BA01T0058SE158T0058	BA02T0002SE032T0002	2022-01-25	1	81,16	64,86551	BA S/E COPIAPO 110KV BP1
BA01T0058SE158T0058	BA02T0002SE032T0002	2022-01-25	2	83,74	66,92752	BA S/E COPIAPO 110KV BP1
BA01T0058SE158T0058	BA02T0002SE032T0002	2022-01-25	3	91,05	72,76989	BA S/E COPIAPO 110KV BP1
BA01T0058SE158T0058	BA02T0002SE032T0002	2022-01-25	4	95,39	76,23855	BA S/E COPIAPO 110KV BP1
BA01T0058SE158T0058	BA02T0002SE032T0002	2022-01-25	5	86,38	69,03749	BA S/E COPIAPO 110KV BP1
BA01T0058SE158T0058	BA02T0002SE032T0002	2022-01-25	6	86,38	69,03749	BA S/E COPIAPO 110KV BP1
BA01T0058SE158T0058	BA02T0002SE032T0002	2022-01-25	7	90,05	71,97066	BA S/E COPIAPO 110KV BP1
BA01T0058SE158T0058	BA02T0002SE032T0002	2022-01-25	8	102,6	82,001	BA S/E COPIAPO 110KV BP1
BA01T0058SE158T0058	BA02T0002SE032T0002	2022-01-25	9	62,3	49,79203	BA S/E COPIAPO 110KV BP1
BA01T0058SE158T0058	BA02T0002SE032T0002	2022-01-25	10	37,13	29,67541	BA S/E COPIAPO 110KV BP1
BA01T0058SE158T0058	BA02T0002SE032T0002	2022-01-25	11	37,13	29,67541	BA S/E COPIAPO 110KV BP1
BA01T0058SE158T0058	BA02T0002SE032T0002	2022-01-25	12	37,13	29,67541	BA S/E COPIAPO 110KV BP1
BA01T0058SE158T0058	BA02T0002SE032T0002	2022-01-25	13	37,13	29,67541	BA S/E COPIAPO 110KV BP1
BA01T0058SE158T0058	BA02T0002SE032T0002	2022-01-25	14	37,13	29,67541	BA S/E COPIAPO 110KV BP1
BA01T0058SE158T0058	BA02T0002SE032T0002	2022-01-25	15	37,5	29,97113	BA S/E COPIAPO 110KV BP1
BA01T0058SE158T0058	BA02T0002SE032T0002	2022-01-25	16	48,22	38,53887	BA S/E COPIAPO 110KV BP1
BA01T0058SE158T0058	BA02T0002SE032T0002	2022-01-25	17	48,22	38,53887	BA S/E COPIAPO 110KV BP1
BA01T0058SE158T0058	BA02T0002SE032T0002	2022-01-25	18	47,98	38,34706	BA S/E COPIAPO 110KV BP1
BA01T0058SE158T0058	BA02T0002SE032T0002	2022-01-25	19	49,19	39,31412	BA S/E COPIAPO 110KV BP1
BA01T0058SE158T0058	BA02T0002SE032T0002	2022-01-25	20	139,13	111,19687	BA S/E COPIAPO 110KV BP1
BA01T0058SE158T0058	BA02T0002SE032T0002	2022-01-25	21	160,29	128,10858	BA S/E COPIAPO 110KV BP1
BA01T0058SE158T0058	BA02T0002SE032T0002	2022-01-25	22	130,37	104,19562	BA S/E COPIAPO 110KV BP1
BA01T0058SE158T0058	BA02T0002SE032T0002	2022-01-25	23	149,09	119,1572	BA S/E COPIAPO 110KV BP1
BA01T0058SE158T0058	BA02T0002SE032T0002	2022-01-25	24	153,44	122,63385	BA S/E COPIAPO 110KV BP1
BA01T0058SE158T0058	BA02T0002SE032T0002	2022-01-26	1	182,85	146,33668	BA S/E COPIAPO 110KV BP1
BA01T0058SE158T0058	BA02T0002SE032T0002	2022-01-26	2	179,56	143,70366	BA S/E COPIAPO 110KV BP1
BA01T0058SE158T0058	BA02T0002SE032T0002	2022-01-26	3	181,2	145,01617	BA S/E COPIAPO 110KV BP1
BA01T0058SE158T0058	BA02T0002SE032T0002	2022-01-26	4	196,69	157,41297	BA S/E COPIAPO 110KV BP1
BA01T0058SE158T0058	BA02T0002SE032T0002	2022-01-26	5	224,38	179,57356	BA S/E COPIAPO 110KV BP1
BA01T0058SE158T0058	BA02T0002SE032T0002	2022-01-26	6	224,38	179,57356	BA S/E COPIAPO 110KV BP1
BA01T0058SE158T0058	BA02T0002SE032T0002	2022-01-26	7	224,38	179,57356	BA S/E COPIAPO 110KV BP1
BA01T0058SE158T0058	BA02T0002SE032T0002	2022-01-26	8	213,04	170,49804	BA S/E COPIAPO 110KV BP1
BA01T0058SE158T0058	BA02T0002SE032T0002	2022-01-26	9	83,56	66,8739	BA S/E COPIAPO 110KV BP1
BA01T0058SE158T0058	BA02T0002SE032T0002	2022-01-26	10	55,8	44,6573	BA S/E COPIAPO 110KV BP1
BA01T0058SE158T0058	BA02T0002SE032T0002	2022-01-26	11	35,58	28,47503	BA S/E COPIAPO 110KV BP1
BA01T0058SE158T0058	BA02T0002SE032T0002	2022-01-26	12	1,22	0,97638	BA S/E COPIAPO 110KV BP1
BA01T0058SE158T0058	BA02T0002SE032T0002	2022-01-26	13	1,22	0,97638	BA S/E COPIAPO 110KV BP1
BA01T0058SE158T0058	BA02T0002SE032T0002	2022-01-26	14	1,22	0,97638	BA S/E COPIAPO 110KV BP1
BA01T0058SE158T0058	BA02T0002SE032T0002	2022-01-26	15	1,22	0,97638	BA S/E COPIAPO 110KV BP1
BA01T0058SE158T0058	BA02T0002SE032T0002	2022-01-26	16	0,77	0,61624	BA S/E COPIAPO 110KV BP1
BA01T0058SE158T0058	BA02T0002SE032T0002	2022-01-26	17	0,0	0,0	BA S/E COPIAPO 110KV BP1
BA01T0058SE158T0058	BA02T0002SE032T0002	2022-01-26	18	4,97	3,97754	BA S/E COPIAPO 110KV BP1
BA01T0058SE158T0058	BA02T0002SE032T0002	2022-01-26	19	16,03	12,82897	BA S/E COPIAPO 110KV BP1
BA01T0058SE158T0058	BA02T0002SE032T0002	2022-01-26	20	104,35	83,51235	BA S/E COPIAPO 110KV BP1
BA01T0058SE158T0058	BA02T0002SE032T0002	2022-01-26	21	164,97	132,02714	BA S/E COPIAPO 110KV BP1
BA01T0058SE158T0058	BA02T0002SE032T0002	2022-01-26	22	169,03	135,2764	BA S/E COPIAPO 110KV BP1
BA01T0058SE158T0058	BA02T0002SE032T0002	2022-01-26	23	153,64	122,95963	BA S/E COPIAPO 110KV BP1
BA01T0058SE158T0058	BA02T0002SE032T0002	2022-01-26	24	146,86	117,53353	BA S/E COPIAPO 110KV BP1
BA01T0058SE158T0058	BA02T0002SE032T0002	2022-01-27	1	174,34	140,5285	BA S/E COPIAPO 110KV BP1
BA01T0058SE158T0058	BA02T0002SE032T0002	2022-01-27	2	174,34	140,5285	BA S/E COPIAPO 110KV BP1
BA01T0058SE158T0058	BA02T0002SE032T0002	2022-01-27	3	174,34	140,5285	BA S/E COPIAPO 110KV BP1
BA01T0058SE158T0058	BA02T0002SE032T0002	2022-01-27	4	174,34	140,5285	BA S/E COPIAPO 110KV BP1
BA01T0058SE158T0058	BA02T0002SE032T0002	2022-01-27	5	200,53	161,63921	BA S/E COPIAPO 110KV BP1
BA01T0058SE158T0058	BA02T0002SE032T0002	2022-01-27	6	224,66	181,08944	BA S/E COPIAPO 110KV BP1
BA01T0058SE158T0058	BA02T0002SE032T0002	2022-01-27	7	234,24	188,81149	BA S/E COPIAPO 110KV BP1
BA01T0058SE158T0058	BA02T0002SE032T0002	2022-01-27	8	215,47	173,68175	BA S/E COPIAPO 110KV BP1
BA01T0058SE158T0058	BA02T0002SE032T0002	2022-01-27	9	94,09	75,84219	BA S/E COPIAPO 110KV BP1
BA01T0058SE158T0058	BA02T0002SE032T0002	2022-01-27	10	64,67	52,1279	BA S/E COPIAPO 110KV BP1
BA01T0058SE158T0058	BA02T0002SE032T0002	2022-01-27	11	48,22	38,86821	BA S/E COPIAPO 110KV BP1
BA01T0058SE158T0058	BA02T0002SE032T0002	2022-01-27	12	48,22	38,86821	BA S/E COPIAPO 110KV BP1
BA01T0058SE158T0058	BA02T0002SE032T0002	2022-01-27	13	48,22	38,86821	BA S/E COPIAPO 110KV BP1
BA01T0058SE158T0058	BA02T0002SE032T0002	2022-01-27	14	17,33	13,96902	BA S/E COPIAPO 110KV BP1
BA01T0058SE158T0058	BA02T0002SE032T0002	2022-01-27	15	0,0	0,0	BA S/E COPIAPO 110KV BP1
BA01T0058SE158T0058	BA02T0002SE032T0002	2022-01-27	16	0,0	0,0	BA S/E COPIAPO 110KV BP1
BA01T0058SE158T0058	BA02T0002SE032T0002	2022-01-27	17	0,0	0,0	BA S/E COPIAPO 110KV BP1
BA01T0058SE158T0058	BA02T0002SE032T0002	2022-01-27	18	37,21	29,99349	BA S/E COPIAPO 110KV BP1
BA01T0058SE158T0058	BA02T0002SE032T0002	2022-01-27	19	42,63	34,36234	BA S/E COPIAPO 110KV BP1
BA01T0058SE158T0058	BA02T0002SE032T0002	2022-01-27	20	100,74	81,20248	BA S/E COPIAPO 110KV BP1
BA01T0058SE158T0058	BA02T0002SE032T0002	2022-01-27	21	108,76	87,66709	BA S/E COPIAPO 110KV BP1
BA01T0058SE158T0058	BA02T0002SE032T0002	2022-01-27	22	108,76	87,66709	BA S/E COPIAPO 110KV BP1
BA01T0058SE158T0058	BA02T0002SE032T0002	2022-01-27	23	108,76	87,66709	BA S/E COPIAPO 110KV BP1
BA01T0058SE158T0058	BA02T0002SE032T0002	2022-01-27	24	108,76	87,66709	BA S/E COPIAPO 110KV BP1
BA01T0058SE158T0058	BA02T0002SE032T0002	2022-01-28	1	108,23	86,46062	BA S/E COPIAPO 110KV BP1
BA01T0058SE158T0058	BA02T0002SE032T0002	2022-01-28	2	108,23	86,46062	BA S/E COPIAPO 110KV BP1
BA01T0058SE158T0058	BA02T0002SE032T0002	2022-01-28	3	108,23	86,46062	BA S/E COPIAPO 110KV BP1
BA01T0058SE158T0058	BA02T0002SE032T0002	2022-01-28	4	108,23	86,46062	BA S/E COPIAPO 110KV BP1
BA01T0058SE158T0058	BA02T0002SE032T0002	2022-01-28	5	108,23	86,46062	BA S/E COPIAPO 110KV BP1
BA01T0058SE158T0058	BA02T0002SE032T0002	2022-01-28	6	108,23	86,46062	BA S/E COPIAPO 110KV BP1
BA01T0058SE158T0058	BA02T0002SE032T0002	2022-01-28	7	140,61	112,3277	BA S/E COPIAPO 110KV BP1
BA01T0058SE158T0058	BA02T0002SE032T0002	2022-01-28	8	149,1	119,11003	BA S/E COPIAPO 110KV BP1
BA01T0058SE158T0058	BA02T0002SE032T0002	2022-01-28	9	68,64	54,83375	BA S/E COPIAPO 110KV BP1
BA01T0058SE158T0058	BA02T0002SE032T0002	2022-01-28	10	60,66	48,45885	BA S/E COPIAPO 110KV BP1
BA01T0058SE158T0058	BA02T0002SE032T0002	2022-01-28	11	55,39	44,24886	BA S/E COPIAPO 110KV BP1
BA01T0058SE158T0058	BA02T0002SE032T0002	2022-01-28	12	60,66	48,45885	BA S/E COPIAPO 110KV BP1
BA01T0058SE158T0058	BA02T0002SE032T0002	2022-01-28	13	47,24	37,73815	BA S/E COPIAPO 110KV BP1
BA01T0058SE158T0058	BA02T0002SE032T0002	2022-01-28	14	1,04	0,83081	BA S/E COPIAPO 110KV BP1
BA01T0058SE158T0058	BA02T0002SE032T0002	2022-01-28	15	0,0	0,0	BA S/E COPIAPO 110KV BP1
BA01T0058SE158T0058	BA02T0002SE032T0002	2022-01-28	16	0,0	0,0	BA S/E COPIAPO 110KV BP1
BA01T0058SE158T0058	BA02T0002SE032T0002	2022-01-28	17	18,12	14,47534	BA S/E COPIAPO 110KV BP1
BA01T0058SE158T0058	BA02T0002SE032T0002	2022-01-28	18	0,0	0,0	BA S/E COPIAPO 110KV BP1
BA01T0058SE158T0058	BA02T0002SE032T0002	2022-01-28	19	0,11	0,08787	BA S/E COPIAPO 110KV BP1
BA01T0058SE158T0058	BA02T0002SE032T0002	2022-01-28	20	60,86	48,61862	BA S/E COPIAPO 110KV BP1
BA01T0058SE158T0058	BA02T0002SE032T0002	2022-01-28	21	82,03	65,53049	BA S/E COPIAPO 110KV BP1
BA01T0058SE158T0058	BA02T0002SE032T0002	2022-01-28	22	82,03	65,53049	BA S/E COPIAPO 110KV BP1
BA01T0058SE158T0058	BA02T0002SE032T0002	2022-01-28	23	82,03	65,53049	BA S/E COPIAPO 110KV BP1
BA01T0058SE158T0058	BA02T0002SE032T0002	2022-01-28	24	93,11	74,38185	BA S/E COPIAPO 110KV BP1
BA01T0058SE158T0058	BA02T0002SE032T0002	2022-01-29	1	83,67	66,86488	BA S/E COPIAPO 110KV BP1
BA01T0058SE158T0058	BA02T0002SE032T0002	2022-01-29	2	91,48	73,10624	BA S/E COPIAPO 110KV BP1
BA01T0058SE158T0058	BA02T0002SE032T0002	2022-01-29	3	83,67	66,86488	BA S/E COPIAPO 110KV BP1
BA01T0058SE158T0058	BA02T0002SE032T0002	2022-01-29	4	83,67	66,86488	BA S/E COPIAPO 110KV BP1
BA01T0058SE158T0058	BA02T0002SE032T0002	2022-01-29	5	83,67	66,86488	BA S/E COPIAPO 110KV BP1
BA01T0058SE158T0058	BA02T0002SE032T0002	2022-01-29	6	83,67	66,86488	BA S/E COPIAPO 110KV BP1
BA01T0058SE158T0058	BA02T0002SE032T0002	2022-01-29	7	83,67	66,86488	BA S/E COPIAPO 110KV BP1
BA01T0058SE158T0058	BA02T0002SE032T0002	2022-01-29	8	80,5	64,33158	BA S/E COPIAPO 110KV BP1
BA01T0058SE158T0058	BA02T0002SE032T0002	2022-01-29	9	67,5	53,94263	BA S/E COPIAPO 110KV BP1
BA01T0058SE158T0058	BA02T0002SE032T0002	2022-01-29	10	51,25	40,95644	BA S/E COPIAPO 110KV BP1
BA01T0058SE158T0058	BA02T0002SE032T0002	2022-01-29	11	50,06	40,00545	BA S/E COPIAPO 110KV BP1
BA01T0058SE158T0058	BA02T0002SE032T0002	2022-01-29	12	50,23	40,1413	BA S/E COPIAPO 110KV BP1
BA01T0058SE158T0058	BA02T0002SE032T0002	2022-01-29	13	28,67	22,91163	BA S/E COPIAPO 110KV BP1
BA01T0058SE158T0058	BA02T0002SE032T0002	2022-01-29	14	0,36	0,28769	BA S/E COPIAPO 110KV BP1
BA01T0058SE158T0058	BA02T0002SE032T0002	2022-01-29	15	0,0	0,0	BA S/E COPIAPO 110KV BP1
BA01T0058SE158T0058	BA02T0002SE032T0002	2022-01-29	16	0,0	0,0	BA S/E COPIAPO 110KV BP1
BA01T0058SE158T0058	BA02T0002SE032T0002	2022-01-29	17	0,0	0,0	BA S/E COPIAPO 110KV BP1
BA01T0058SE158T0058	BA02T0002SE032T0002	2022-01-29	18	0,0	0,0	BA S/E COPIAPO 110KV BP1
BA01T0058SE158T0058	BA02T0002SE032T0002	2022-01-29	19	0,0	0,0	BA S/E COPIAPO 110KV BP1
BA01T0058SE158T0058	BA02T0002SE032T0002	2022-01-29	20	49,54	39,58989	BA S/E COPIAPO 110KV BP1
BA01T0058SE158T0058	BA02T0002SE032T0002	2022-01-29	21	109,92	87,84257	BA S/E COPIAPO 110KV BP1
BA01T0058SE158T0058	BA02T0002SE032T0002	2022-01-29	22	112,62	90,00027	BA S/E COPIAPO 110KV BP1
BA01T0058SE158T0058	BA02T0002SE032T0002	2022-01-29	23	113,2	90,46378	BA S/E COPIAPO 110KV BP1
BA01T0058SE158T0058	BA02T0002SE032T0002	2022-01-29	24	83,65	66,8489	BA S/E COPIAPO 110KV BP1
BA01T0058SE158T0058	BA02T0002SE032T0002	2022-01-30	1	73,66	58,86539	BA S/E COPIAPO 110KV BP1
BA01T0058SE158T0058	BA02T0002SE032T0002	2022-01-30	2	76,51	61,14297	BA S/E COPIAPO 110KV BP1
BA01T0058SE158T0058	BA02T0002SE032T0002	2022-01-30	3	78,16	62,46156	BA S/E COPIAPO 110KV BP1
BA01T0058SE158T0058	BA02T0002SE032T0002	2022-01-30	4	79,48	63,51644	BA S/E COPIAPO 110KV BP1
BA01T0058SE158T0058	BA02T0002SE032T0002	2022-01-30	5	78,19	62,48554	BA S/E COPIAPO 110KV BP1
BA01T0058SE158T0058	BA02T0002SE032T0002	2022-01-30	6	77,93	62,27776	BA S/E COPIAPO 110KV BP1
BA01T0058SE158T0058	BA02T0002SE032T0002	2022-01-30	7	77,93	62,27776	BA S/E COPIAPO 110KV BP1
BA01T0058SE158T0058	BA02T0002SE032T0002	2022-01-30	8	76,76	61,34275	BA S/E COPIAPO 110KV BP1
BA01T0058SE158T0058	BA02T0002SE032T0002	2022-01-30	9	26,1	20,85782	BA S/E COPIAPO 110KV BP1
BA01T0058SE158T0058	BA02T0002SE032T0002	2022-01-30	10	0,0	0,0	BA S/E COPIAPO 110KV BP1
BA01T0058SE158T0058	BA02T0002SE032T0002	2022-01-30	11	0,0	0,0	BA S/E COPIAPO 110KV BP1
BA01T0058SE158T0058	BA02T0002SE032T0002	2022-01-30	12	0,0	0,0	BA S/E COPIAPO 110KV BP1
BA01T0058SE158T0058	BA02T0002SE032T0002	2022-01-30	13	0,0	0,0	BA S/E COPIAPO 110KV BP1
BA01T0058SE158T0058	BA02T0002SE032T0002	2022-01-30	14	0,0	0,0	BA S/E COPIAPO 110KV BP1
BA01T0058SE158T0058	BA02T0002SE032T0002	2022-01-30	15	0,0	0,0	BA S/E COPIAPO 110KV BP1
BA01T0058SE158T0058	BA02T0002SE032T0002	2022-01-30	16	0,0	0,0	BA S/E COPIAPO 110KV BP1
BA01T0058SE158T0058	BA02T0002SE032T0002	2022-01-30	17	0,0	0,0	BA S/E COPIAPO 110KV BP1
BA01T0058SE158T0058	BA02T0002SE032T0002	2022-01-30	18	0,0	0,0	BA S/E COPIAPO 110KV BP1
BA01T0058SE158T0058	BA02T0002SE032T0002	2022-01-30	19	0,0	0,0	BA S/E COPIAPO 110KV BP1
BA01T0058SE158T0058	BA02T0002SE032T0002	2022-01-30	20	52,12	41,6517	BA S/E COPIAPO 110KV BP1
BA01T0058SE158T0058	BA02T0002SE032T0002	2022-01-30	21	80,17	64,06786	BA S/E COPIAPO 110KV BP1
BA01T0058SE158T0058	BA02T0002SE032T0002	2022-01-30	22	78,49	62,72528	BA S/E COPIAPO 110KV BP1
BA01T0058SE158T0058	BA02T0002SE032T0002	2022-01-30	23	76,81	61,38271	BA S/E COPIAPO 110KV BP1
BA01T0058SE158T0058	BA02T0002SE032T0002	2022-01-30	24	73,81	58,98526	BA S/E COPIAPO 110KV BP1
BA01T0058SE158T0058	BA02T0002SE032T0002	2022-01-31	1	73,2	58,49778	BA S/E COPIAPO 110KV BP1
BA01T0058SE158T0058	BA02T0002SE032T0002	2022-01-31	2	73,62	58,83342	BA S/E COPIAPO 110KV BP1
BA01T0058SE158T0058	BA02T0002SE032T0002	2022-01-31	3	74,41	59,46475	BA S/E COPIAPO 110KV BP1
BA01T0058SE158T0058	BA02T0002SE032T0002	2022-01-31	4	74,41	59,46475	BA S/E COPIAPO 110KV BP1
BA01T0058SE158T0058	BA02T0002SE032T0002	2022-01-31	5	74,41	59,46475	BA S/E COPIAPO 110KV BP1
BA01T0058SE158T0058	BA02T0002SE032T0002	2022-01-31	6	76,39	61,04707	BA S/E COPIAPO 110KV BP1
BA01T0058SE158T0058	BA02T0002SE032T0002	2022-01-31	7	86,93	69,47011	BA S/E COPIAPO 110KV BP1
BA01T0058SE158T0058	BA02T0002SE032T0002	2022-01-31	8	83,52	66,74501	BA S/E COPIAPO 110KV BP1
BA01T0058SE158T0058	BA02T0002SE032T0002	2022-01-31	9	50,29	40,18925	BA S/E COPIAPO 110KV BP1
BA01T0058SE158T0058	BA02T0002SE032T0002	2022-01-31	10	44,77	35,77795	BA S/E COPIAPO 110KV BP1
BA01T0058SE158T0058	BA02T0002SE032T0002	2022-01-31	11	35,24	28,16205	BA S/E COPIAPO 110KV BP1
BA01T0058SE158T0058	BA02T0002SE032T0002	2022-01-31	12	35,24	28,16205	BA S/E COPIAPO 110KV BP1
BA01T0058SE158T0058	BA02T0002SE032T0002	2022-01-31	13	35,24	28,16205	BA S/E COPIAPO 110KV BP1
BA01T0058SE158T0058	BA02T0002SE032T0002	2022-01-31	14	35,24	28,16205	BA S/E COPIAPO 110KV BP1
BA01T0058SE158T0058	BA02T0002SE032T0002	2022-01-31	15	35,24	28,16205	BA S/E COPIAPO 110KV BP1
BA01T0058SE158T0058	BA02T0002SE032T0002	2022-01-31	16	35,24	28,16205	BA S/E COPIAPO 110KV BP1
BA01T0058SE158T0058	BA02T0002SE032T0002	2022-01-31	17	35,24	28,16205	BA S/E COPIAPO 110KV BP1
BA01T0058SE158T0058	BA02T0002SE032T0002	2022-01-31	18	35,24	28,16205	BA S/E COPIAPO 110KV BP1
BA01T0058SE158T0058	BA02T0002SE032T0002	2022-01-31	19	45,62	36,45722	BA S/E COPIAPO 110KV BP1
BA01T0058SE158T0058	BA02T0002SE032T0002	2022-01-31	20	82,71	66,0977	BA S/E COPIAPO 110KV BP1
BA01T0058SE158T0058	BA02T0002SE032T0002	2022-01-31	21	82,09	65,60222	BA S/E COPIAPO 110KV BP1
BA01T0058SE158T0058	BA02T0002SE032T0002	2022-01-31	22	81,51	65,13872	BA S/E COPIAPO 110KV BP1
BA01T0058SE158T0058	BA02T0002SE032T0002	2022-01-31	23	82,69	66,08171	BA S/E COPIAPO 110KV BP1
BA01T0058SE158T0058	BA02T0002SE032T0002	2022-01-31	24	82,03	65,55427	BA S/E COPIAPO 110KV BP1
BA01T0058SE158T0058	BA02T0002SE032T0002	2022-02-01	1	78,56	63,64303	BA S/E COPIAPO 110KV BP1
BA01T0058SE158T0058	BA02T0002SE032T0002	2022-02-01	2	79,32	64,25872	BA S/E COPIAPO 110KV BP1
BA01T0058SE158T0058	BA02T0002SE032T0002	2022-02-01	3	79,32	64,25872	BA S/E COPIAPO 110KV BP1
BA01T0058SE158T0058	BA02T0002SE032T0002	2022-02-01	4	83,48	67,62882	BA S/E COPIAPO 110KV BP1
BA01T0058SE158T0058	BA02T0002SE032T0002	2022-02-01	5	83,86	67,93666	BA S/E COPIAPO 110KV BP1
BA01T0058SE158T0058	BA02T0002SE032T0002	2022-02-01	6	83,86	67,93666	BA S/E COPIAPO 110KV BP1
BA01T0058SE158T0058	BA02T0002SE032T0002	2022-02-01	7	83,86	67,93666	BA S/E COPIAPO 110KV BP1
BA01T0058SE158T0058	BA02T0002SE032T0002	2022-02-01	8	76,78	62,20101	BA S/E COPIAPO 110KV BP1
BA01T0058SE158T0058	BA02T0002SE032T0002	2022-02-01	9	49,25	39,89841	BA S/E COPIAPO 110KV BP1
BA01T0058SE158T0058	BA02T0002SE032T0002	2022-02-01	10	49,87	40,40068	BA S/E COPIAPO 110KV BP1
BA01T0058SE158T0058	BA02T0002SE032T0002	2022-02-01	11	49,64	40,21436	BA S/E COPIAPO 110KV BP1
BA01T0058SE158T0058	BA02T0002SE032T0002	2022-02-01	12	49,25	39,89841	BA S/E COPIAPO 110KV BP1
BA01T0058SE158T0058	BA02T0002SE032T0002	2022-02-01	13	49,25	39,89841	BA S/E COPIAPO 110KV BP1
BA01T0058SE158T0058	BA02T0002SE032T0002	2022-02-01	14	49,25	39,89841	BA S/E COPIAPO 110KV BP1
BA01T0058SE158T0058	BA02T0002SE032T0002	2022-02-01	15	49,25	39,89841	BA S/E COPIAPO 110KV BP1
BA01T0058SE158T0058	BA02T0002SE032T0002	2022-02-01	16	1,21	0,98025	BA S/E COPIAPO 110KV BP1
BA01T0058SE158T0058	BA02T0002SE032T0002	2022-02-01	17	39,16	31,7243	BA S/E COPIAPO 110KV BP1
BA01T0058SE158T0058	BA02T0002SE032T0002	2022-02-01	18	49,25	39,89841	BA S/E COPIAPO 110KV BP1
BA01T0058SE158T0058	BA02T0002SE032T0002	2022-02-01	19	70,17	56,84612	BA S/E COPIAPO 110KV BP1
BA01T0058SE158T0058	BA02T0002SE032T0002	2022-02-01	20	85,03	68,8845	BA S/E COPIAPO 110KV BP1
BA01T0058SE158T0058	BA02T0002SE032T0002	2022-02-01	21	178,38	144,50921	BA S/E COPIAPO 110KV BP1
BA01T0058SE158T0058	BA02T0002SE032T0002	2022-02-01	22	178,38	144,50921	BA S/E COPIAPO 110KV BP1
BA01T0058SE158T0058	BA02T0002SE032T0002	2022-02-01	23	149,4	121,03193	BA S/E COPIAPO 110KV BP1
BA01T0058SE158T0058	BA02T0002SE032T0002	2022-02-01	24	102,16	82,76186	BA S/E COPIAPO 110KV BP1
BA01T0058SE158T0058	BA02T0002SE032T0002	2022-02-02	1	123,47	99,25506	BA S/E COPIAPO 110KV BP1
BA01T0058SE158T0058	BA02T0002SE032T0002	2022-02-02	2	123,47	99,25506	BA S/E COPIAPO 110KV BP1
BA01T0058SE158T0058	BA02T0002SE032T0002	2022-02-02	3	123,47	99,25506	BA S/E COPIAPO 110KV BP1
BA01T0058SE158T0058	BA02T0002SE032T0002	2022-02-02	4	123,47	99,25506	BA S/E COPIAPO 110KV BP1
BA01T0058SE158T0058	BA02T0002SE032T0002	2022-02-02	5	183,42	147,44767	BA S/E COPIAPO 110KV BP1
BA01T0058SE158T0058	BA02T0002SE032T0002	2022-02-02	6	190,08	152,80151	BA S/E COPIAPO 110KV BP1
BA01T0058SE158T0058	BA02T0002SE032T0002	2022-02-02	7	190,08	152,80151	BA S/E COPIAPO 110KV BP1
BA01T0058SE158T0058	BA02T0002SE032T0002	2022-02-02	8	173,04	139,1034	BA S/E COPIAPO 110KV BP1
BA01T0058SE158T0058	BA02T0002SE032T0002	2022-02-02	9	59,5	47,83086	BA S/E COPIAPO 110KV BP1
BA01T0058SE158T0058	BA02T0002SE032T0002	2022-02-02	10	48,93	39,33385	BA S/E COPIAPO 110KV BP1
BA01T0058SE158T0058	BA02T0002SE032T0002	2022-02-02	11	48,93	39,33385	BA S/E COPIAPO 110KV BP1
BA01T0058SE158T0058	BA02T0002SE032T0002	2022-02-02	12	48,93	39,33385	BA S/E COPIAPO 110KV BP1
BA01T0058SE158T0058	BA02T0002SE032T0002	2022-02-02	13	48,93	39,33385	BA S/E COPIAPO 110KV BP1
BA01T0058SE158T0058	BA02T0002SE032T0002	2022-02-02	14	1,2	0,96466	BA S/E COPIAPO 110KV BP1
BA01T0058SE158T0058	BA02T0002SE032T0002	2022-02-02	15	0,16	0,12862	BA S/E COPIAPO 110KV BP1
BA01T0058SE158T0058	BA02T0002SE032T0002	2022-02-02	16	0,0	0,0	BA S/E COPIAPO 110KV BP1
BA01T0058SE158T0058	BA02T0002SE032T0002	2022-02-02	17	0,0	0,0	BA S/E COPIAPO 110KV BP1
BA01T0058SE158T0058	BA02T0002SE032T0002	2022-02-02	18	0,0	0,0	BA S/E COPIAPO 110KV BP1
BA01T0058SE158T0058	BA02T0002SE032T0002	2022-02-02	19	40,51	32,56518	BA S/E COPIAPO 110KV BP1
BA01T0058SE158T0058	BA02T0002SE032T0002	2022-02-02	20	87,8	70,58066	BA S/E COPIAPO 110KV BP1
BA01T0058SE158T0058	BA02T0002SE032T0002	2022-02-02	21	112,74	90,62943	BA S/E COPIAPO 110KV BP1
BA01T0058SE158T0058	BA02T0002SE032T0002	2022-02-02	22	131,68	105,85492	BA S/E COPIAPO 110KV BP1
BA01T0058SE158T0058	BA02T0002SE032T0002	2022-02-02	23	91,89	73,86853	BA S/E COPIAPO 110KV BP1
BA01T0058SE158T0058	BA02T0002SE032T0002	2022-02-02	24	78,49	63,09654	BA S/E COPIAPO 110KV BP1
BA01T0058SE158T0058	BA02T0002SE032T0002	2022-02-03	1	86,22	69,10705	BA S/E COPIAPO 110KV BP1
BA01T0058SE158T0058	BA02T0002SE032T0002	2022-02-03	2	84,17	67,46394	BA S/E COPIAPO 110KV BP1
BA01T0058SE158T0058	BA02T0002SE032T0002	2022-02-03	3	80,91	64,85098	BA S/E COPIAPO 110KV BP1
BA01T0058SE158T0058	BA02T0002SE032T0002	2022-02-03	4	85,46	68,4979	BA S/E COPIAPO 110KV BP1
BA01T0058SE158T0058	BA02T0002SE032T0002	2022-02-03	5	85,46	68,4979	BA S/E COPIAPO 110KV BP1
BA01T0058SE158T0058	BA02T0002SE032T0002	2022-02-03	6	107,2	85,92294	BA S/E COPIAPO 110KV BP1
BA01T0058SE158T0058	BA02T0002SE032T0002	2022-02-03	7	115,84	92,84808	BA S/E COPIAPO 110KV BP1
BA01T0058SE158T0058	BA02T0002SE032T0002	2022-02-03	8	100,43	80,49665	BA S/E COPIAPO 110KV BP1
BA01T0058SE158T0058	BA02T0002SE032T0002	2022-02-03	9	47,31	37,91991	BA S/E COPIAPO 110KV BP1
BA01T0058SE158T0058	BA02T0002SE032T0002	2022-02-03	10	37,39	29,96883	BA S/E COPIAPO 110KV BP1
BA01T0058SE158T0058	BA02T0002SE032T0002	2022-02-03	11	37,39	29,96883	BA S/E COPIAPO 110KV BP1
BA01T0058SE158T0058	BA02T0002SE032T0002	2022-02-03	12	37,39	29,96883	BA S/E COPIAPO 110KV BP1
BA01T0058SE158T0058	BA02T0002SE032T0002	2022-02-03	13	9,35	7,49421	BA S/E COPIAPO 110KV BP1
BA01T0058SE158T0058	BA02T0002SE032T0002	2022-02-03	14	0,0	0,0	BA S/E COPIAPO 110KV BP1
BA01T0058SE158T0058	BA02T0002SE032T0002	2022-02-03	15	0,0	0,0	BA S/E COPIAPO 110KV BP1
BA01T0058SE158T0058	BA02T0002SE032T0002	2022-02-03	16	0,0	0,0	BA S/E COPIAPO 110KV BP1
BA01T0058SE158T0058	BA02T0002SE032T0002	2022-02-03	17	0,0	0,0	BA S/E COPIAPO 110KV BP1
BA01T0058SE158T0058	BA02T0002SE032T0002	2022-02-03	18	0,0	0,0	BA S/E COPIAPO 110KV BP1
BA01T0058SE158T0058	BA02T0002SE032T0002	2022-02-03	19	51,01	40,88554	BA S/E COPIAPO 110KV BP1
BA01T0058SE158T0058	BA02T0002SE032T0002	2022-02-03	20	77,27	61,93345	BA S/E COPIAPO 110KV BP1
BA01T0058SE158T0058	BA02T0002SE032T0002	2022-02-03	21	101,84	81,6268	BA S/E COPIAPO 110KV BP1
BA01T0058SE158T0058	BA02T0002SE032T0002	2022-02-03	22	106,5	85,36188	BA S/E COPIAPO 110KV BP1
BA01T0058SE158T0058	BA02T0002SE032T0002	2022-02-03	23	102,62	82,25198	BA S/E COPIAPO 110KV BP1
BA01T0058SE158T0058	BA02T0002SE032T0002	2022-02-03	24	101,38	81,2581	BA S/E COPIAPO 110KV BP1
BA01T0058SE158T0058	BA02T0002SE032T0002	2022-02-04	1	89,84	72,40655	BA S/E COPIAPO 110KV BP1
BA01T0058SE158T0058	BA02T0002SE032T0002	2022-02-04	2	89,84	72,40655	BA S/E COPIAPO 110KV BP1
BA01T0058SE158T0058	BA02T0002SE032T0002	2022-02-04	3	89,84	72,40655	BA S/E COPIAPO 110KV BP1
BA01T0058SE158T0058	BA02T0002SE032T0002	2022-02-04	4	102,49	82,60182	BA S/E COPIAPO 110KV BP1
BA01T0058SE158T0058	BA02T0002SE032T0002	2022-02-04	5	89,84	72,40655	BA S/E COPIAPO 110KV BP1
BA01T0058SE158T0058	BA02T0002SE032T0002	2022-02-04	6	94,79	76,396	BA S/E COPIAPO 110KV BP1
BA01T0058SE158T0058	BA02T0002SE032T0002	2022-02-04	7	106,34	85,70472	BA S/E COPIAPO 110KV BP1
BA01T0058SE158T0058	BA02T0002SE032T0002	2022-02-04	8	93,7	75,51752	BA S/E COPIAPO 110KV BP1
BA01T0058SE158T0058	BA02T0002SE032T0002	2022-02-04	9	47,41	38,21009	BA S/E COPIAPO 110KV BP1
BA01T0058SE158T0058	BA02T0002SE032T0002	2022-02-04	10	37,52	30,23924	BA S/E COPIAPO 110KV BP1
BA01T0058SE158T0058	BA02T0002SE032T0002	2022-02-04	11	37,52	30,23924	BA S/E COPIAPO 110KV BP1
BA01T0058SE158T0058	BA02T0002SE032T0002	2022-02-04	12	37,52	30,23924	BA S/E COPIAPO 110KV BP1
BA01T0058SE158T0058	BA02T0002SE032T0002	2022-02-04	13	48,37	38,9838	BA S/E COPIAPO 110KV BP1
BA01T0058SE158T0058	BA02T0002SE032T0002	2022-02-04	14	48,74	39,282	BA S/E COPIAPO 110KV BP1
BA01T0058SE158T0058	BA02T0002SE032T0002	2022-02-04	15	48,74	39,282	BA S/E COPIAPO 110KV BP1
BA01T0058SE158T0058	BA02T0002SE032T0002	2022-02-04	16	37,89	30,53745	BA S/E COPIAPO 110KV BP1
BA01T0058SE158T0058	BA02T0002SE032T0002	2022-02-04	17	14,9	12,00866	BA S/E COPIAPO 110KV BP1
BA01T0058SE158T0058	BA02T0002SE032T0002	2022-02-04	18	0,0	0,0	BA S/E COPIAPO 110KV BP1
BA01T0058SE158T0058	BA02T0002SE032T0002	2022-02-04	19	36,01	29,02226	BA S/E COPIAPO 110KV BP1
BA01T0058SE158T0058	BA02T0002SE032T0002	2022-02-04	20	81,64	65,79776	BA S/E COPIAPO 110KV BP1
BA01T0058SE158T0058	BA02T0002SE032T0002	2022-02-04	21	88,6	71,40717	BA S/E COPIAPO 110KV BP1
BA01T0058SE158T0058	BA02T0002SE032T0002	2022-02-04	22	81,83	65,95089	BA S/E COPIAPO 110KV BP1
BA01T0058SE158T0058	BA02T0002SE032T0002	2022-02-04	23	80,76	65,08852	BA S/E COPIAPO 110KV BP1
BA01T0058SE158T0058	BA02T0002SE032T0002	2022-02-04	24	78,8	63,50886	BA S/E COPIAPO 110KV BP1
BA01T0058SE158T0058	BA02T0002SE032T0002	2022-02-05	1	76,64	62,63711	BA S/E COPIAPO 110KV BP1
BA01T0058SE158T0058	BA02T0002SE032T0002	2022-02-05	2	83,19	67,99036	BA S/E COPIAPO 110KV BP1
BA01T0058SE158T0058	BA02T0002SE032T0002	2022-02-05	3	85,78	70,10714	BA S/E COPIAPO 110KV BP1
BA01T0058SE158T0058	BA02T0002SE032T0002	2022-02-05	4	88,69	72,48545	BA S/E COPIAPO 110KV BP1
BA01T0058SE158T0058	BA02T0002SE032T0002	2022-02-05	5	86,96	71,07154	BA S/E COPIAPO 110KV BP1
BA01T0058SE158T0058	BA02T0002SE032T0002	2022-02-05	6	81,67	66,74807	BA S/E COPIAPO 110KV BP1
BA01T0058SE158T0058	BA02T0002SE032T0002	2022-02-05	7	75,14	61,41117	BA S/E COPIAPO 110KV BP1
BA01T0058SE158T0058	BA02T0002SE032T0002	2022-02-05	8	56,47	46,15237	BA S/E COPIAPO 110KV BP1
BA01T0058SE158T0058	BA02T0002SE032T0002	2022-02-05	9	27,67	22,61441	BA S/E COPIAPO 110KV BP1
BA01T0058SE158T0058	BA02T0002SE032T0002	2022-02-05	10	0,0	0,0	BA S/E COPIAPO 110KV BP1
BA01T0058SE158T0058	BA02T0002SE032T0002	2022-02-05	11	0,0	0,0	BA S/E COPIAPO 110KV BP1
BA01T0058SE158T0058	BA02T0002SE032T0002	2022-02-05	12	0,0	0,0	BA S/E COPIAPO 110KV BP1
BA01T0058SE158T0058	BA02T0002SE032T0002	2022-02-05	13	0,0	0,0	BA S/E COPIAPO 110KV BP1
BA01T0058SE158T0058	BA02T0002SE032T0002	2022-02-05	14	0,0	0,0	BA S/E COPIAPO 110KV BP1
BA01T0058SE158T0058	BA02T0002SE032T0002	2022-02-05	15	0,0	0,0	BA S/E COPIAPO 110KV BP1
BA01T0058SE158T0058	BA02T0002SE032T0002	2022-02-05	16	0,0	0,0	BA S/E COPIAPO 110KV BP1
BA01T0058SE158T0058	BA02T0002SE032T0002	2022-02-05	17	0,0	0,0	BA S/E COPIAPO 110KV BP1
BA01T0058SE158T0058	BA02T0002SE032T0002	2022-02-05	18	0,0	0,0	BA S/E COPIAPO 110KV BP1
BA01T0058SE158T0058	BA02T0002SE032T0002	2022-02-05	19	0,0	0,0	BA S/E COPIAPO 110KV BP1
BA01T0058SE158T0058	BA02T0002SE032T0002	2022-02-05	20	58,17	47,54176	BA S/E COPIAPO 110KV BP1
BA01T0058SE158T0058	BA02T0002SE032T0002	2022-02-05	21	83,78	68,47256	BA S/E COPIAPO 110KV BP1
BA01T0058SE158T0058	BA02T0002SE032T0002	2022-02-05	22	83,78	68,47256	BA S/E COPIAPO 110KV BP1
BA01T0058SE158T0058	BA02T0002SE032T0002	2022-02-05	23	81,56	66,65817	BA S/E COPIAPO 110KV BP1
BA01T0058SE158T0058	BA02T0002SE032T0002	2022-02-05	24	81,82	66,87067	BA S/E COPIAPO 110KV BP1
BA01T0058SE158T0058	BA02T0002SE032T0002	2022-02-06	1	87,79	71,74989	BA S/E COPIAPO 110KV BP1
BA01T0058SE158T0058	BA02T0002SE032T0002	2022-02-06	2	83,64	68,35814	BA S/E COPIAPO 110KV BP1
BA01T0058SE158T0058	BA02T0002SE032T0002	2022-02-06	3	81,46	66,57644	BA S/E COPIAPO 110KV BP1
BA01T0058SE158T0058	BA02T0002SE032T0002	2022-02-06	4	77,55	63,38084	BA S/E COPIAPO 110KV BP1
BA01T0058SE158T0058	BA02T0002SE032T0002	2022-02-06	5	78,73	64,34524	BA S/E COPIAPO 110KV BP1
BA01T0058SE158T0058	BA02T0002SE032T0002	2022-02-06	6	78,77	64,37793	BA S/E COPIAPO 110KV BP1
BA01T0058SE158T0058	BA02T0002SE032T0002	2022-02-06	7	78,77	64,37793	BA S/E COPIAPO 110KV BP1
BA01T0058SE158T0058	BA02T0002SE032T0002	2022-02-06	8	65,18	53,27096	BA S/E COPIAPO 110KV BP1
BA01T0058SE158T0058	BA02T0002SE032T0002	2022-02-06	9	4,82	3,93934	BA S/E COPIAPO 110KV BP1
BA01T0058SE158T0058	BA02T0002SE032T0002	2022-02-06	10	0,0	0,0	BA S/E COPIAPO 110KV BP1
BA01T0058SE158T0058	BA02T0002SE032T0002	2022-02-06	11	0,0	0,0	BA S/E COPIAPO 110KV BP1
BA01T0058SE158T0058	BA02T0002SE032T0002	2022-02-06	12	12,33	10,07719	BA S/E COPIAPO 110KV BP1
BA01T0058SE158T0058	BA02T0002SE032T0002	2022-02-06	13	49,33	40,31692	BA S/E COPIAPO 110KV BP1
BA01T0058SE158T0058	BA02T0002SE032T0002	2022-02-06	14	49,33	40,31692	BA S/E COPIAPO 110KV BP1
BA01T0058SE158T0058	BA02T0002SE032T0002	2022-02-06	15	49,33	40,31692	BA S/E COPIAPO 110KV BP1
BA01T0058SE158T0058	BA02T0002SE032T0002	2022-02-06	16	49,33	40,31692	BA S/E COPIAPO 110KV BP1
BA01T0058SE158T0058	BA02T0002SE032T0002	2022-02-06	17	49,33	40,31692	BA S/E COPIAPO 110KV BP1
BA01T0058SE158T0058	BA02T0002SE032T0002	2022-02-06	18	49,33	40,31692	BA S/E COPIAPO 110KV BP1
BA01T0058SE158T0058	BA02T0002SE032T0002	2022-02-06	19	60,04	49,07009	BA S/E COPIAPO 110KV BP1
BA01T0058SE158T0058	BA02T0002SE032T0002	2022-02-06	20	85,08	69,53503	BA S/E COPIAPO 110KV BP1
BA01T0058SE158T0058	BA02T0002SE032T0002	2022-02-06	21	86,3	70,53213	BA S/E COPIAPO 110KV BP1
BA01T0058SE158T0058	BA02T0002SE032T0002	2022-02-06	22	87,29	71,34124	BA S/E COPIAPO 110KV BP1
BA01T0058SE158T0058	BA02T0002SE032T0002	2022-02-06	23	87,71	71,68451	BA S/E COPIAPO 110KV BP1
BA01T0058SE158T0058	BA02T0002SE032T0002	2022-02-06	24	84,69	69,21629	BA S/E COPIAPO 110KV BP1
BA01T0058SE158T0058	BA02T0002SE032T0002	2022-02-07	1	83,88	68,55429	BA S/E COPIAPO 110KV BP1
BA01T0058SE158T0058	BA02T0002SE032T0002	2022-02-07	2	83,88	68,55429	BA S/E COPIAPO 110KV BP1
BA01T0058SE158T0058	BA02T0002SE032T0002	2022-02-07	3	80,42	65,72646	BA S/E COPIAPO 110KV BP1
BA01T0058SE158T0058	BA02T0002SE032T0002	2022-02-07	4	80,42	65,72646	BA S/E COPIAPO 110KV BP1
BA01T0058SE158T0058	BA02T0002SE032T0002	2022-02-07	5	84,39	68,9711	BA S/E COPIAPO 110KV BP1
BA01T0058SE158T0058	BA02T0002SE032T0002	2022-02-07	6	86,83	70,96529	BA S/E COPIAPO 110KV BP1
BA01T0058SE158T0058	BA02T0002SE032T0002	2022-02-07	7	88,61	72,42007	BA S/E COPIAPO 110KV BP1
BA01T0058SE158T0058	BA02T0002SE032T0002	2022-02-07	8	88,71	72,5018	BA S/E COPIAPO 110KV BP1
BA01T0058SE158T0058	BA02T0002SE032T0002	2022-02-07	9	65,23	53,31183	BA S/E COPIAPO 110KV BP1
BA01T0058SE158T0058	BA02T0002SE032T0002	2022-02-07	10	49,43	40,39864	BA S/E COPIAPO 110KV BP1
BA01T0058SE158T0058	BA02T0002SE032T0002	2022-02-07	11	57,3	46,83072	BA S/E COPIAPO 110KV BP1
BA01T0058SE158T0058	BA02T0002SE032T0002	2022-02-07	12	63,86	52,19214	BA S/E COPIAPO 110KV BP1
BA01T0058SE158T0058	BA02T0002SE032T0002	2022-02-07	13	54,85	44,82836	BA S/E COPIAPO 110KV BP1
BA01T0058SE158T0058	BA02T0002SE032T0002	2022-02-07	14	57,95	47,36196	BA S/E COPIAPO 110KV BP1
BA01T0058SE158T0058	BA02T0002SE032T0002	2022-02-07	15	48,79	39,87558	BA S/E COPIAPO 110KV BP1
BA01T0058SE158T0058	BA02T0002SE032T0002	2022-02-07	16	38,0	31,05702	BA S/E COPIAPO 110KV BP1
BA01T0058SE158T0058	BA02T0002SE032T0002	2022-02-07	17	38,0	31,05702	BA S/E COPIAPO 110KV BP1
BA01T0058SE158T0058	BA02T0002SE032T0002	2022-02-07	18	13,49	11,02524	BA S/E COPIAPO 110KV BP1
BA01T0058SE158T0058	BA02T0002SE032T0002	2022-02-07	19	28,11	22,97402	BA S/E COPIAPO 110KV BP1
BA01T0058SE158T0058	BA02T0002SE032T0002	2022-02-07	20	84,04	68,68505	BA S/E COPIAPO 110KV BP1
BA01T0058SE158T0058	BA02T0002SE032T0002	2022-02-07	21	87,73	71,70085	BA S/E COPIAPO 110KV BP1
BA01T0058SE158T0058	BA02T0002SE032T0002	2022-02-07	22	87,73	71,70085	BA S/E COPIAPO 110KV BP1
BA01T0058SE158T0058	BA02T0002SE032T0002	2022-02-07	23	83,46	68,21102	BA S/E COPIAPO 110KV BP1
BA01T0058SE158T0058	BA02T0002SE032T0002	2022-02-07	24	80,83	66,06155	BA S/E COPIAPO 110KV BP1
BA01T0058SE158T0058	BA02T0002SE032T0002	2022-02-08	1	90,1	74,38476	BA S/E COPIAPO 110KV BP1
BA01T0058SE158T0058	BA02T0002SE032T0002	2022-02-08	2	76,31	63,00001	BA S/E COPIAPO 110KV BP1
BA01T0058SE158T0058	BA02T0002SE032T0002	2022-02-08	3	83,9	69,26616	BA S/E COPIAPO 110KV BP1
BA01T0058SE158T0058	BA02T0002SE032T0002	2022-02-08	4	86,53	71,43744	BA S/E COPIAPO 110KV BP1
BA01T0058SE158T0058	BA02T0002SE032T0002	2022-02-08	5	86,53	71,43744	BA S/E COPIAPO 110KV BP1
BA01T0058SE158T0058	BA02T0002SE032T0002	2022-02-08	6	89,27	73,69953	BA S/E COPIAPO 110KV BP1
BA01T0058SE158T0058	BA02T0002SE032T0002	2022-02-08	7	90,1	74,38476	BA S/E COPIAPO 110KV BP1
BA01T0058SE158T0058	BA02T0002SE032T0002	2022-02-08	8	90,1	74,38476	BA S/E COPIAPO 110KV BP1
BA01T0058SE158T0058	BA02T0002SE032T0002	2022-02-08	9	73,53	60,7049	BA S/E COPIAPO 110KV BP1
BA01T0058SE158T0058	BA02T0002SE032T0002	2022-02-08	10	50,83	41,96423	BA S/E COPIAPO 110KV BP1
BA01T0058SE158T0058	BA02T0002SE032T0002	2022-02-08	11	51,24	42,30272	BA S/E COPIAPO 110KV BP1
BA01T0058SE158T0058	BA02T0002SE032T0002	2022-02-08	12	49,7	41,03133	BA S/E COPIAPO 110KV BP1
BA01T0058SE158T0058	BA02T0002SE032T0002	2022-02-08	13	49,19	40,61028	BA S/E COPIAPO 110KV BP1
BA01T0058SE158T0058	BA02T0002SE032T0002	2022-02-08	14	49,19	40,61028	BA S/E COPIAPO 110KV BP1
BA01T0058SE158T0058	BA02T0002SE032T0002	2022-02-08	15	49,46	40,83319	BA S/E COPIAPO 110KV BP1
BA01T0058SE158T0058	BA02T0002SE032T0002	2022-02-08	16	51,24	42,30272	BA S/E COPIAPO 110KV BP1
BA01T0058SE158T0058	BA02T0002SE032T0002	2022-02-08	17	51,24	42,30272	BA S/E COPIAPO 110KV BP1
BA01T0058SE158T0058	BA02T0002SE032T0002	2022-02-08	18	43,52	35,92924	BA S/E COPIAPO 110KV BP1
BA01T0058SE158T0058	BA02T0002SE032T0002	2022-02-08	19	42,47	35,06238	BA S/E COPIAPO 110KV BP1
BA01T0058SE158T0058	BA02T0002SE032T0002	2022-02-08	20	86,76	71,62732	BA S/E COPIAPO 110KV BP1
BA01T0058SE158T0058	BA02T0002SE032T0002	2022-02-08	21	89,3	73,72429	BA S/E COPIAPO 110KV BP1
BA01T0058SE158T0058	BA02T0002SE032T0002	2022-02-08	22	89,3	73,72429	BA S/E COPIAPO 110KV BP1
BA01T0058SE158T0058	BA02T0002SE032T0002	2022-02-08	23	89,3	73,72429	BA S/E COPIAPO 110KV BP1
BA01T0058SE158T0058	BA02T0002SE032T0002	2022-02-08	24	89,3	73,72429	BA S/E COPIAPO 110KV BP1
BA01T0058SE158T0058	BA02T0002SE032T0002	2022-02-09	1	93,58	77,38411	BA S/E COPIAPO 110KV BP1
BA01T0058SE158T0058	BA02T0002SE032T0002	2022-02-09	2	93,58	77,38411	BA S/E COPIAPO 110KV BP1
BA01T0058SE158T0058	BA02T0002SE032T0002	2022-02-09	3	93,58	77,38411	BA S/E COPIAPO 110KV BP1
BA01T0058SE158T0058	BA02T0002SE032T0002	2022-02-09	4	93,58	77,38411	BA S/E COPIAPO 110KV BP1
BA01T0058SE158T0058	BA02T0002SE032T0002	2022-02-09	5	93,58	77,38411	BA S/E COPIAPO 110KV BP1
BA01T0058SE158T0058	BA02T0002SE032T0002	2022-02-09	6	93,58	77,38411	BA S/E COPIAPO 110KV BP1
BA01T0058SE158T0058	BA02T0002SE032T0002	2022-02-09	7	93,58	77,38411	BA S/E COPIAPO 110KV BP1
BA01T0058SE158T0058	BA02T0002SE032T0002	2022-02-09	8	91,29	75,49044	BA S/E COPIAPO 110KV BP1
BA01T0058SE158T0058	BA02T0002SE032T0002	2022-02-09	9	65,66	54,29622	BA S/E COPIAPO 110KV BP1
BA01T0058SE158T0058	BA02T0002SE032T0002	2022-02-09	10	50,09	41,42092	BA S/E COPIAPO 110KV BP1
BA01T0058SE158T0058	BA02T0002SE032T0002	2022-02-09	11	67,61	55,90874	BA S/E COPIAPO 110KV BP1
BA01T0058SE158T0058	BA02T0002SE032T0002	2022-02-09	12	60,61	50,12023	BA S/E COPIAPO 110KV BP1
BA01T0058SE158T0058	BA02T0002SE032T0002	2022-02-09	13	49,29	40,75938	BA S/E COPIAPO 110KV BP1
BA01T0058SE158T0058	BA02T0002SE032T0002	2022-02-09	14	49,29	40,75938	BA S/E COPIAPO 110KV BP1
BA01T0058SE158T0058	BA02T0002SE032T0002	2022-02-09	15	68,57	56,70259	BA S/E COPIAPO 110KV BP1
BA01T0058SE158T0058	BA02T0002SE032T0002	2022-02-09	16	74,44	61,55667	BA S/E COPIAPO 110KV BP1
BA01T0058SE158T0058	BA02T0002SE032T0002	2022-02-09	17	53,1	43,90998	BA S/E COPIAPO 110KV BP1
BA01T0058SE158T0058	BA02T0002SE032T0002	2022-02-09	18	37,95	31,38199	BA S/E COPIAPO 110KV BP1
BA01T0058SE158T0058	BA02T0002SE032T0002	2022-02-09	19	53,3	44,07537	BA S/E COPIAPO 110KV BP1
BA01T0058SE158T0058	BA02T0002SE032T0002	2022-02-09	20	87,79	72,59618	BA S/E COPIAPO 110KV BP1
BA01T0058SE158T0058	BA02T0002SE032T0002	2022-02-09	21	92,23	76,26775	BA S/E COPIAPO 110KV BP1
BA01T0058SE158T0058	BA02T0002SE032T0002	2022-02-09	22	92,23	76,26775	BA S/E COPIAPO 110KV BP1
BA01T0058SE158T0058	BA02T0002SE032T0002	2022-02-09	23	92,23	76,26775	BA S/E COPIAPO 110KV BP1
BA01T0058SE158T0058	BA02T0002SE032T0002	2022-02-09	24	92,23	76,26775	BA S/E COPIAPO 110KV BP1
BA01T0058SE158T0058	BA02T0002SE032T0002	2022-02-10	1	89,4	73,6951	BA S/E COPIAPO 110KV BP1
BA01T0058SE158T0058	BA02T0002SE032T0002	2022-02-10	2	82,65	68,13087	BA S/E COPIAPO 110KV BP1
BA01T0058SE158T0058	BA02T0002SE032T0002	2022-02-10	3	77,36	63,77017	BA S/E COPIAPO 110KV BP1
BA01T0058SE158T0058	BA02T0002SE032T0002	2022-02-10	4	77,36	63,77017	BA S/E COPIAPO 110KV BP1
BA01T0058SE158T0058	BA02T0002SE032T0002	2022-02-10	5	78,23	64,48734	BA S/E COPIAPO 110KV BP1
BA01T0058SE158T0058	BA02T0002SE032T0002	2022-02-10	6	78,23	64,48734	BA S/E COPIAPO 110KV BP1
BA01T0058SE158T0058	BA02T0002SE032T0002	2022-02-10	7	80,68	66,50694	BA S/E COPIAPO 110KV BP1
BA01T0058SE158T0058	BA02T0002SE032T0002	2022-02-10	8	84,14	69,35913	BA S/E COPIAPO 110KV BP1
BA01T0058SE158T0058	BA02T0002SE032T0002	2022-02-10	9	73,93	60,94272	BA S/E COPIAPO 110KV BP1
BA01T0058SE158T0058	BA02T0002SE032T0002	2022-02-10	10	70,27	57,92567	BA S/E COPIAPO 110KV BP1
BA01T0058SE158T0058	BA02T0002SE032T0002	2022-02-10	11	54,1	44,59625	BA S/E COPIAPO 110KV BP1
BA01T0058SE158T0058	BA02T0002SE032T0002	2022-02-10	12	46,28	38,14999	BA S/E COPIAPO 110KV BP1
BA01T0058SE158T0058	BA02T0002SE032T0002	2022-02-10	13	33,53	27,63978	BA S/E COPIAPO 110KV BP1
BA01T0058SE158T0058	BA02T0002SE032T0002	2022-02-10	14	33,53	27,63978	BA S/E COPIAPO 110KV BP1
BA01T0058SE158T0058	BA02T0002SE032T0002	2022-02-10	15	33,53	27,63978	BA S/E COPIAPO 110KV BP1
BA01T0058SE158T0058	BA02T0002SE032T0002	2022-02-10	16	33,53	27,63978	BA S/E COPIAPO 110KV BP1
BA01T0058SE158T0058	BA02T0002SE032T0002	2022-02-10	17	33,59	27,68924	BA S/E COPIAPO 110KV BP1
BA01T0058SE158T0058	BA02T0002SE032T0002	2022-02-10	18	37,34	30,78048	BA S/E COPIAPO 110KV BP1
BA01T0058SE158T0058	BA02T0002SE032T0002	2022-02-10	19	50,6	41,7111	BA S/E COPIAPO 110KV BP1
BA01T0058SE158T0058	BA02T0002SE032T0002	2022-02-10	20	84,97	70,04332	BA S/E COPIAPO 110KV BP1
BA01T0058SE158T0058	BA02T0002SE032T0002	2022-02-10	21	91,3	75,26133	BA S/E COPIAPO 110KV BP1
BA01T0058SE158T0058	BA02T0002SE032T0002	2022-02-10	22	105,38	86,8679	BA S/E COPIAPO 110KV BP1
BA01T0058SE158T0058	BA02T0002SE032T0002	2022-02-10	23	87,86	72,42563	BA S/E COPIAPO 110KV BP1
BA01T0058SE158T0058	BA02T0002SE032T0002	2022-02-10	24	83,26	68,63372	BA S/E COPIAPO 110KV BP1
BA01T0058SE158T0058	BA02T0002SE032T0002	2022-02-11	1	84,44	69,30751	BA S/E COPIAPO 110KV BP1
BA01T0058SE158T0058	BA02T0002SE032T0002	2022-02-11	2	80,18	65,81094	BA S/E COPIAPO 110KV BP1
BA01T0058SE158T0058	BA02T0002SE032T0002	2022-02-11	3	80,18	65,81094	BA S/E COPIAPO 110KV BP1
BA01T0058SE158T0058	BA02T0002SE032T0002	2022-02-11	4	80,84	66,35266	BA S/E COPIAPO 110KV BP1
BA01T0058SE158T0058	BA02T0002SE032T0002	2022-02-11	5	90,98	74,67547	BA S/E COPIAPO 110KV BP1
BA01T0058SE158T0058	BA02T0002SE032T0002	2022-02-11	6	91,15	74,81501	BA S/E COPIAPO 110KV BP1
BA01T0058SE158T0058	BA02T0002SE032T0002	2022-02-11	7	88,06	72,27877	BA S/E COPIAPO 110KV BP1
BA01T0058SE158T0058	BA02T0002SE032T0002	2022-02-11	8	90,1	73,95318	BA S/E COPIAPO 110KV BP1
BA01T0058SE158T0058	BA02T0002SE032T0002	2022-02-11	9	48,44	39,75907	BA S/E COPIAPO 110KV BP1
BA01T0058SE158T0058	BA02T0002SE032T0002	2022-02-11	10	33,46	27,46363	BA S/E COPIAPO 110KV BP1
BA01T0058SE158T0058	BA02T0002SE032T0002	2022-02-11	11	8,37	6,87001	BA S/E COPIAPO 110KV BP1
BA01T0058SE158T0058	BA02T0002SE032T0002	2022-02-11	12	0,0	0,0	BA S/E COPIAPO 110KV BP1
BA01T0058SE158T0058	BA02T0002SE032T0002	2022-02-11	13	0,0	0,0	BA S/E COPIAPO 110KV BP1
BA01T0058SE158T0058	BA02T0002SE032T0002	2022-02-11	14	0,0	0,0	BA S/E COPIAPO 110KV BP1
BA01T0058SE158T0058	BA02T0002SE032T0002	2022-02-11	15	0,0	0,0	BA S/E COPIAPO 110KV BP1
BA01T0058SE158T0058	BA02T0002SE032T0002	2022-02-11	16	0,0	0,0	BA S/E COPIAPO 110KV BP1
BA01T0058SE158T0058	BA02T0002SE032T0002	2022-02-11	17	0,0	0,0	BA S/E COPIAPO 110KV BP1
BA01T0058SE158T0058	BA02T0002SE032T0002	2022-02-11	18	0,0	0,0	BA S/E COPIAPO 110KV BP1
BA01T0058SE158T0058	BA02T0002SE032T0002	2022-02-11	19	10,2	8,37206	BA S/E COPIAPO 110KV BP1
BA01T0058SE158T0058	BA02T0002SE032T0002	2022-02-11	20	76,94	63,15158	BA S/E COPIAPO 110KV BP1
BA01T0058SE158T0058	BA02T0002SE032T0002	2022-02-11	21	88,39	72,54963	BA S/E COPIAPO 110KV BP1
BA01T0058SE158T0058	BA02T0002SE032T0002	2022-02-11	22	91,24	74,88888	BA S/E COPIAPO 110KV BP1
BA01T0058SE158T0058	BA02T0002SE032T0002	2022-02-11	23	83,44	68,48672	BA S/E COPIAPO 110KV BP1
BA01T0058SE158T0058	BA02T0002SE032T0002	2022-02-11	24	79,59	65,32668	BA S/E COPIAPO 110KV BP1
BA01T0058SE158T0058	BA02T0002SE032T0002	2022-02-12	1	95,71	76,96998	BA S/E COPIAPO 110KV BP1
BA01T0058SE158T0058	BA02T0002SE032T0002	2022-02-12	2	95,71	76,96998	BA S/E COPIAPO 110KV BP1
BA01T0058SE158T0058	BA02T0002SE032T0002	2022-02-12	3	95,71	76,96998	BA S/E COPIAPO 110KV BP1
BA01T0058SE158T0058	BA02T0002SE032T0002	2022-02-12	4	88,2	70,93044	BA S/E COPIAPO 110KV BP1
BA01T0058SE158T0058	BA02T0002SE032T0002	2022-02-12	5	95,5	76,8011	BA S/E COPIAPO 110KV BP1
BA01T0058SE158T0058	BA02T0002SE032T0002	2022-02-12	6	83,75	67,35175	BA S/E COPIAPO 110KV BP1
BA01T0058SE158T0058	BA02T0002SE032T0002	2022-02-12	7	85,44	68,71085	BA S/E COPIAPO 110KV BP1
BA01T0058SE158T0058	BA02T0002SE032T0002	2022-02-12	8	69,18	55,63456	BA S/E COPIAPO 110KV BP1
BA01T0058SE158T0058	BA02T0002SE032T0002	2022-02-12	9	35,96	28,91903	BA S/E COPIAPO 110KV BP1
BA01T0058SE158T0058	BA02T0002SE032T0002	2022-02-12	10	0,85	0,68357	BA S/E COPIAPO 110KV BP1
BA01T0058SE158T0058	BA02T0002SE032T0002	2022-02-12	11	0,0	0,0	BA S/E COPIAPO 110KV BP1
BA01T0058SE158T0058	BA02T0002SE032T0002	2022-02-12	12	0,0	0,0	BA S/E COPIAPO 110KV BP1
BA01T0058SE158T0058	BA02T0002SE032T0002	2022-02-12	13	0,0	0,0	BA S/E COPIAPO 110KV BP1
BA01T0058SE158T0058	BA02T0002SE032T0002	2022-02-12	14	0,0	0,0	BA S/E COPIAPO 110KV BP1
BA01T0058SE158T0058	BA02T0002SE032T0002	2022-02-12	15	0,0	0,0	BA S/E COPIAPO 110KV BP1
BA01T0058SE158T0058	BA02T0002SE032T0002	2022-02-12	16	0,0	0,0	BA S/E COPIAPO 110KV BP1
BA01T0058SE158T0058	BA02T0002SE032T0002	2022-02-12	17	0,0	0,0	BA S/E COPIAPO 110KV BP1
BA01T0058SE158T0058	BA02T0002SE032T0002	2022-02-12	18	0,0	0,0	BA S/E COPIAPO 110KV BP1
BA01T0058SE158T0058	BA02T0002SE032T0002	2022-02-12	19	53,55	43,06491	BA S/E COPIAPO 110KV BP1
BA01T0058SE158T0058	BA02T0002SE032T0002	2022-02-12	20	79,24	63,72481	BA S/E COPIAPO 110KV BP1
BA01T0058SE158T0058	BA02T0002SE032T0002	2022-02-12	21	98,46	79,18153	BA S/E COPIAPO 110KV BP1
BA01T0058SE158T0058	BA02T0002SE032T0002	2022-02-12	22	98,46	79,18153	BA S/E COPIAPO 110KV BP1
BA01T0058SE158T0058	BA02T0002SE032T0002	2022-02-12	23	85,5	68,7591	BA S/E COPIAPO 110KV BP1
BA01T0058SE158T0058	BA02T0002SE032T0002	2022-02-12	24	82,32	66,20174	BA S/E COPIAPO 110KV BP1
BA01T0058SE158T0058	BA02T0002SE032T0002	2022-02-13	1	97,84	78,68293	BA S/E COPIAPO 110KV BP1
BA01T0058SE158T0058	BA02T0002SE032T0002	2022-02-13	2	103,59	83,30708	BA S/E COPIAPO 110KV BP1
BA01T0058SE158T0058	BA02T0002SE032T0002	2022-02-13	3	90,81	73,0294	BA S/E COPIAPO 110KV BP1
BA01T0058SE158T0058	BA02T0002SE032T0002	2022-02-13	4	80,6	64,81852	BA S/E COPIAPO 110KV BP1
BA01T0058SE158T0058	BA02T0002SE032T0002	2022-02-13	5	99,19	79,7686	BA S/E COPIAPO 110KV BP1
BA01T0058SE158T0058	BA02T0002SE032T0002	2022-02-13	6	121,91	98,04002	BA S/E COPIAPO 110KV BP1
BA01T0058SE158T0058	BA02T0002SE032T0002	2022-02-13	7	105,58	84,90744	BA S/E COPIAPO 110KV BP1
BA01T0058SE158T0058	BA02T0002SE032T0002	2022-02-13	8	78,81	63,379	BA S/E COPIAPO 110KV BP1
BA01T0058SE158T0058	BA02T0002SE032T0002	2022-02-13	9	25,94	20,86095	BA S/E COPIAPO 110KV BP1
BA01T0058SE158T0058	BA02T0002SE032T0002	2022-02-13	10	0,0	0,0	BA S/E COPIAPO 110KV BP1
BA01T0058SE158T0058	BA02T0002SE032T0002	2022-02-13	11	0,0	0,0	BA S/E COPIAPO 110KV BP1
BA01T0058SE158T0058	BA02T0002SE032T0002	2022-02-13	12	0,0	0,0	BA S/E COPIAPO 110KV BP1
BA01T0058SE158T0058	BA02T0002SE032T0002	2022-02-13	13	0,0	0,0	BA S/E COPIAPO 110KV BP1
BA01T0058SE158T0058	BA02T0002SE032T0002	2022-02-13	14	0,0	0,0	BA S/E COPIAPO 110KV BP1
BA01T0058SE158T0058	BA02T0002SE032T0002	2022-02-13	15	0,0	0,0	BA S/E COPIAPO 110KV BP1
BA01T0058SE158T0058	BA02T0002SE032T0002	2022-02-13	16	0,0	0,0	BA S/E COPIAPO 110KV BP1
BA01T0058SE158T0058	BA02T0002SE032T0002	2022-02-13	17	0,0	0,0	BA S/E COPIAPO 110KV BP1
BA01T0058SE158T0058	BA02T0002SE032T0002	2022-02-13	18	0,0	0,0	BA S/E COPIAPO 110KV BP1
BA01T0058SE158T0058	BA02T0002SE032T0002	2022-02-13	19	50,71	40,78098	BA S/E COPIAPO 110KV BP1
BA01T0058SE158T0058	BA02T0002SE032T0002	2022-02-13	20	105,76	85,05219	BA S/E COPIAPO 110KV BP1
BA01T0058SE158T0058	BA02T0002SE032T0002	2022-02-13	21	118,27	95,11273	BA S/E COPIAPO 110KV BP1
BA01T0058SE158T0058	BA02T0002SE032T0002	2022-02-13	22	118,27	95,11273	BA S/E COPIAPO 110KV BP1
BA01T0058SE158T0058	BA02T0002SE032T0002	2022-02-13	23	116,21	93,45608	BA S/E COPIAPO 110KV BP1
BA01T0058SE158T0058	BA02T0002SE032T0002	2022-02-13	24	87,44	70,31925	BA S/E COPIAPO 110KV BP1
BA01T0058SE158T0058	BA02T0002SE032T0002	2022-02-14	1	123,13	99,02115	BA S/E COPIAPO 110KV BP1
BA01T0058SE158T0058	BA02T0002SE032T0002	2022-02-14	2	123,13	99,02115	BA S/E COPIAPO 110KV BP1
BA01T0058SE158T0058	BA02T0002SE032T0002	2022-02-14	3	84,39	67,86644	BA S/E COPIAPO 110KV BP1
BA01T0058SE158T0058	BA02T0002SE032T0002	2022-02-14	4	136,02	109,38728	BA S/E COPIAPO 110KV BP1
BA01T0058SE158T0058	BA02T0002SE032T0002	2022-02-14	5	188,14	151,30219	BA S/E COPIAPO 110KV BP1
BA01T0058SE158T0058	BA02T0002SE032T0002	2022-02-14	6	188,14	151,30219	BA S/E COPIAPO 110KV BP1
BA01T0058SE158T0058	BA02T0002SE032T0002	2022-02-14	7	259,18	208,43256	BA S/E COPIAPO 110KV BP1
BA01T0058SE158T0058	BA02T0002SE032T0002	2022-02-14	8	264,54	212,74307	BA S/E COPIAPO 110KV BP1
BA01T0058SE158T0058	BA02T0002SE032T0002	2022-02-14	9	108,08	86,91794	BA S/E COPIAPO 110KV BP1
BA01T0058SE158T0058	BA02T0002SE032T0002	2022-02-14	10	53,6	43,10512	BA S/E COPIAPO 110KV BP1
BA01T0058SE158T0058	BA02T0002SE032T0002	2022-02-14	11	53,6	43,10512	BA S/E COPIAPO 110KV BP1
BA01T0058SE158T0058	BA02T0002SE032T0002	2022-02-14	12	53,6	43,10512	BA S/E COPIAPO 110KV BP1
BA01T0058SE158T0058	BA02T0002SE032T0002	2022-02-14	13	53,6	43,10512	BA S/E COPIAPO 110KV BP1
BA01T0058SE158T0058	BA02T0002SE032T0002	2022-02-14	14	41,39	33,28584	BA S/E COPIAPO 110KV BP1
BA01T0058SE158T0058	BA02T0002SE032T0002	2022-02-14	15	12,44	10,00425	BA S/E COPIAPO 110KV BP1
BA01T0058SE158T0058	BA02T0002SE032T0002	2022-02-14	16	0,0	0,0	BA S/E COPIAPO 110KV BP1
BA01T0058SE158T0058	BA02T0002SE032T0002	2022-02-14	17	0,0	0,0	BA S/E COPIAPO 110KV BP1
BA01T0058SE158T0058	BA02T0002SE032T0002	2022-02-14	18	130,6	105,02852	BA S/E COPIAPO 110KV BP1
BA01T0058SE158T0058	BA02T0002SE032T0002	2022-02-14	19	61,99	49,85236	BA S/E COPIAPO 110KV BP1
BA01T0058SE158T0058	BA02T0002SE032T0002	2022-02-14	20	135,38	108,8726	BA S/E COPIAPO 110KV BP1
BA01T0058SE158T0058	BA02T0002SE032T0002	2022-02-14	21	177,38	142,649	BA S/E COPIAPO 110KV BP1
BA01T0058SE158T0058	BA02T0002SE032T0002	2022-02-14	22	177,38	142,649	BA S/E COPIAPO 110KV BP1
BA01T0058SE158T0058	BA02T0002SE032T0002	2022-02-14	23	177,38	142,649	BA S/E COPIAPO 110KV BP1
BA01T0058SE158T0058	BA02T0002SE032T0002	2022-02-14	24	126,72	101,90822	BA S/E COPIAPO 110KV BP1
BA01T0058SE158T0058	BA02T0002SE032T0002	2022-02-15	1	82,69	66,66799	BA S/E COPIAPO 110KV BP1
BA01T0058SE158T0058	BA02T0002SE032T0002	2022-02-15	2	89,2	71,91661	BA S/E COPIAPO 110KV BP1
BA01T0058SE158T0058	BA02T0002SE032T0002	2022-02-15	3	89,2	71,91661	BA S/E COPIAPO 110KV BP1
BA01T0058SE158T0058	BA02T0002SE032T0002	2022-02-15	4	89,2	71,91661	BA S/E COPIAPO 110KV BP1
BA01T0058SE158T0058	BA02T0002SE032T0002	2022-02-15	5	89,2	71,91661	BA S/E COPIAPO 110KV BP1
BA01T0058SE158T0058	BA02T0002SE032T0002	2022-02-15	6	99,15	79,9387	BA S/E COPIAPO 110KV BP1
BA01T0058SE158T0058	BA02T0002SE032T0002	2022-02-15	7	106,25	85,663	BA S/E COPIAPO 110KV BP1
BA01T0058SE158T0058	BA02T0002SE032T0002	2022-02-15	8	145,25	117,10636	BA S/E COPIAPO 110KV BP1
BA01T0058SE158T0058	BA02T0002SE032T0002	2022-02-15	9	107,85	86,95298	BA S/E COPIAPO 110KV BP1
BA01T0058SE158T0058	BA02T0002SE032T0002	2022-02-15	10	67,18	54,1632	BA S/E COPIAPO 110KV BP1
BA01T0058SE158T0058	BA02T0002SE032T0002	2022-02-15	11	53,45	43,09353	BA S/E COPIAPO 110KV BP1
BA01T0058SE158T0058	BA02T0002SE032T0002	2022-02-15	12	50,02	40,32812	BA S/E COPIAPO 110KV BP1
BA01T0058SE158T0058	BA02T0002SE032T0002	2022-02-15	13	50,02	40,32812	BA S/E COPIAPO 110KV BP1
BA01T0058SE158T0058	BA02T0002SE032T0002	2022-02-15	14	12,26	9,8845	BA S/E COPIAPO 110KV BP1
BA01T0058SE158T0058	BA02T0002SE032T0002	2022-02-15	15	0,0	0,0	BA S/E COPIAPO 110KV BP1
BA01T0058SE158T0058	BA02T0002SE032T0002	2022-02-15	16	0,0	0,0	BA S/E COPIAPO 110KV BP1
BA01T0058SE158T0058	BA02T0002SE032T0002	2022-02-15	17	0,0	0,0	BA S/E COPIAPO 110KV BP1
BA01T0058SE158T0058	BA02T0002SE032T0002	2022-02-15	18	0,0	0,0	BA S/E COPIAPO 110KV BP1
BA01T0058SE158T0058	BA02T0002SE032T0002	2022-02-15	19	55,55	44,78663	BA S/E COPIAPO 110KV BP1
BA01T0058SE158T0058	BA02T0002SE032T0002	2022-02-15	20	90,98	73,35172	BA S/E COPIAPO 110KV BP1
BA01T0058SE158T0058	BA02T0002SE032T0002	2022-02-15	21	181,19	146,08263	BA S/E COPIAPO 110KV BP1
BA01T0058SE158T0058	BA02T0002SE032T0002	2022-02-15	22	181,19	146,08263	BA S/E COPIAPO 110KV BP1
BA01T0058SE158T0058	BA02T0002SE032T0002	2022-02-15	23	181,19	146,08263	BA S/E COPIAPO 110KV BP1
BA01T0058SE158T0058	BA02T0002SE032T0002	2022-02-15	24	181,19	146,08263	BA S/E COPIAPO 110KV BP1
BA01T0058SE158T0058	BA02T0002SE032T0002	2022-02-16	1	184,23	149,63898	BA S/E COPIAPO 110KV BP1
BA01T0058SE158T0058	BA02T0002SE032T0002	2022-02-16	2	184,23	149,63898	BA S/E COPIAPO 110KV BP1
BA01T0058SE158T0058	BA02T0002SE032T0002	2022-02-16	3	95,96	77,94255	BA S/E COPIAPO 110KV BP1
BA01T0058SE158T0058	BA02T0002SE032T0002	2022-02-16	4	87,93	71,42026	BA S/E COPIAPO 110KV BP1
BA01T0058SE158T0058	BA02T0002SE032T0002	2022-02-16	5	81,08	65,85642	BA S/E COPIAPO 110KV BP1
BA01T0058SE158T0058	BA02T0002SE032T0002	2022-02-16	6	81,08	65,85642	BA S/E COPIAPO 110KV BP1
BA01T0058SE158T0058	BA02T0002SE032T0002	2022-02-16	7	86,91	70,59178	BA S/E COPIAPO 110KV BP1
BA01T0058SE158T0058	BA02T0002SE032T0002	2022-02-16	8	88,1	71,55834	BA S/E COPIAPO 110KV BP1
BA01T0058SE158T0058	BA02T0002SE032T0002	2022-02-16	9	72,65	59,00924	BA S/E COPIAPO 110KV BP1
BA01T0058SE158T0058	BA02T0002SE032T0002	2022-02-16	10	50,38	40,92065	BA S/E COPIAPO 110KV BP1
BA01T0058SE158T0058	BA02T0002SE032T0002	2022-02-16	11	38,12	30,96259	BA S/E COPIAPO 110KV BP1
BA01T0058SE158T0058	BA02T0002SE032T0002	2022-02-16	12	32,73	26,58462	BA S/E COPIAPO 110KV BP1
BA01T0058SE158T0058	BA02T0002SE032T0002	2022-02-16	13	32,73	26,58462	BA S/E COPIAPO 110KV BP1
BA01T0058SE158T0058	BA02T0002SE032T0002	2022-02-16	14	32,73	26,58462	BA S/E COPIAPO 110KV BP1
BA01T0058SE158T0058	BA02T0002SE032T0002	2022-02-16	15	16,37	13,29637	BA S/E COPIAPO 110KV BP1
BA01T0058SE158T0058	BA02T0002SE032T0002	2022-02-16	16	0,0	0,0	BA S/E COPIAPO 110KV BP1
BA01T0058SE158T0058	BA02T0002SE032T0002	2022-02-16	17	0,0	0,0	BA S/E COPIAPO 110KV BP1
BA01T0058SE158T0058	BA02T0002SE032T0002	2022-02-16	18	0,0	0,0	BA S/E COPIAPO 110KV BP1
BA01T0058SE158T0058	BA02T0002SE032T0002	2022-02-16	19	8,73	7,09086	BA S/E COPIAPO 110KV BP1
BA01T0058SE158T0058	BA02T0002SE032T0002	2022-02-16	20	81,56	66,24629	BA S/E COPIAPO 110KV BP1
BA01T0058SE158T0058	BA02T0002SE032T0002	2022-02-16	21	83,84	68,0982	BA S/E COPIAPO 110KV BP1
BA01T0058SE158T0058	BA02T0002SE032T0002	2022-02-16	22	84,46	68,60179	BA S/E COPIAPO 110KV BP1
BA01T0058SE158T0058	BA02T0002SE032T0002	2022-02-16	23	83,1	67,49714	BA S/E COPIAPO 110KV BP1
BA01T0058SE158T0058	BA02T0002SE032T0002	2022-02-16	24	83,1	67,49714	BA S/E COPIAPO 110KV BP1
BA01T0058SE158T0058	BA02T0002SE032T0002	2022-02-17	1	78,89	63,44097	BA S/E COPIAPO 110KV BP1
BA01T0058SE158T0058	BA02T0002SE032T0002	2022-02-17	2	78,89	63,44097	BA S/E COPIAPO 110KV BP1
BA01T0058SE158T0058	BA02T0002SE032T0002	2022-02-17	3	79,58	63,99585	BA S/E COPIAPO 110KV BP1
BA01T0058SE158T0058	BA02T0002SE032T0002	2022-02-17	4	76,99	61,91305	BA S/E COPIAPO 110KV BP1
BA01T0058SE158T0058	BA02T0002SE032T0002	2022-02-17	5	77,18	62,06584	BA S/E COPIAPO 110KV BP1
BA01T0058SE158T0058	BA02T0002SE032T0002	2022-02-17	6	86,08	69,22295	BA S/E COPIAPO 110KV BP1
BA01T0058SE158T0058	BA02T0002SE032T0002	2022-02-17	7	88,92	71,5068	BA S/E COPIAPO 110KV BP1
BA01T0058SE158T0058	BA02T0002SE032T0002	2022-02-17	8	109,19	87,80732	BA S/E COPIAPO 110KV BP1
BA01T0058SE158T0058	BA02T0002SE032T0002	2022-02-17	9	72,01	57,90828	BA S/E COPIAPO 110KV BP1
BA01T0058SE158T0058	BA02T0002SE032T0002	2022-02-17	10	36,62	29,44871	BA S/E COPIAPO 110KV BP1
BA01T0058SE158T0058	BA02T0002SE032T0002	2022-02-17	11	11,82	9,50529	BA S/E COPIAPO 110KV BP1
BA01T0058SE158T0058	BA02T0002SE032T0002	2022-02-17	12	47,83	38,46345	BA S/E COPIAPO 110KV BP1
BA01T0058SE158T0058	BA02T0002SE032T0002	2022-02-17	13	47,83	38,46345	BA S/E COPIAPO 110KV BP1
BA01T0058SE158T0058	BA02T0002SE032T0002	2022-02-17	14	47,83	38,46345	BA S/E COPIAPO 110KV BP1
BA01T0058SE158T0058	BA02T0002SE032T0002	2022-02-17	15	49,28	39,6295	BA S/E COPIAPO 110KV BP1
BA01T0058SE158T0058	BA02T0002SE032T0002	2022-02-17	16	67,18	54,02414	BA S/E COPIAPO 110KV BP1
BA01T0058SE158T0058	BA02T0002SE032T0002	2022-02-17	17	67,18	54,02414	BA S/E COPIAPO 110KV BP1
BA01T0058SE158T0058	BA02T0002SE032T0002	2022-02-17	18	54,53	43,85139	BA S/E COPIAPO 110KV BP1
BA01T0058SE158T0058	BA02T0002SE032T0002	2022-02-17	19	40,86	32,85839	BA S/E COPIAPO 110KV BP1
BA01T0058SE158T0058	BA02T0002SE032T0002	2022-02-17	20	92,82	74,64306	BA S/E COPIAPO 110KV BP1
BA01T0058SE158T0058	BA02T0002SE032T0002	2022-02-17	21	104,16	83,76235	BA S/E COPIAPO 110KV BP1
BA01T0058SE158T0058	BA02T0002SE032T0002	2022-02-17	22	99,69	80,16771	BA S/E COPIAPO 110KV BP1
BA01T0058SE158T0058	BA02T0002SE032T0002	2022-02-17	23	92,17	74,12035	BA S/E COPIAPO 110KV BP1
BA01T0058SE158T0058	BA02T0002SE032T0002	2022-02-17	24	89,42	71,90888	BA S/E COPIAPO 110KV BP1
BA01T0058SE158T0058	BA02T0002SE032T0002	2022-02-18	1	90,97	72,73506	BA S/E COPIAPO 110KV BP1
BA01T0058SE158T0058	BA02T0002SE032T0002	2022-02-18	2	90,97	72,73506	BA S/E COPIAPO 110KV BP1
BA01T0058SE158T0058	BA02T0002SE032T0002	2022-02-18	3	90,97	72,73506	BA S/E COPIAPO 110KV BP1
BA01T0058SE158T0058	BA02T0002SE032T0002	2022-02-18	4	95,13	76,06119	BA S/E COPIAPO 110KV BP1
BA01T0058SE158T0058	BA02T0002SE032T0002	2022-02-18	5	108,84	87,02302	BA S/E COPIAPO 110KV BP1
BA01T0058SE158T0058	BA02T0002SE032T0002	2022-02-18	6	131,97	105,51661	BA S/E COPIAPO 110KV BP1
BA01T0058SE158T0058	BA02T0002SE032T0002	2022-02-18	7	188,38	150,61923	BA S/E COPIAPO 110KV BP1
BA01T0058SE158T0058	BA02T0002SE032T0002	2022-02-18	8	188,38	150,61923	BA S/E COPIAPO 110KV BP1
BA01T0058SE158T0058	BA02T0002SE032T0002	2022-02-18	9	149,46	119,50074	BA S/E COPIAPO 110KV BP1
BA01T0058SE158T0058	BA02T0002SE032T0002	2022-02-18	10	92,62	74,05432	BA S/E COPIAPO 110KV BP1
BA01T0058SE158T0058	BA02T0002SE032T0002	2022-02-18	11	74,9	59,8863	BA S/E COPIAPO 110KV BP1
BA01T0058SE158T0058	BA02T0002SE032T0002	2022-02-18	12	52,69	42,12829	BA S/E COPIAPO 110KV BP1
BA01T0058SE158T0058	BA02T0002SE032T0002	2022-02-18	13	48,68	38,92209	BA S/E COPIAPO 110KV BP1
BA01T0058SE158T0058	BA02T0002SE032T0002	2022-02-18	14	48,48	38,76218	BA S/E COPIAPO 110KV BP1
BA01T0058SE158T0058	BA02T0002SE032T0002	2022-02-18	15	40,1	32,06196	BA S/E COPIAPO 110KV BP1
BA01T0058SE158T0058	BA02T0002SE032T0002	2022-02-18	16	33,24	26,57704	BA S/E COPIAPO 110KV BP1
BA01T0058SE158T0058	BA02T0002SE032T0002	2022-02-18	17	33,24	26,57704	BA S/E COPIAPO 110KV BP1
BA01T0058SE158T0058	BA02T0002SE032T0002	2022-02-18	18	33,24	26,57704	BA S/E COPIAPO 110KV BP1
BA01T0058SE158T0058	BA02T0002SE032T0002	2022-02-18	19	62,44	49,9239	BA S/E COPIAPO 110KV BP1
BA01T0058SE158T0058	BA02T0002SE032T0002	2022-02-18	20	106,03	84,77629	BA S/E COPIAPO 110KV BP1
BA01T0058SE158T0058	BA02T0002SE032T0002	2022-02-18	21	182,46	145,88589	BA S/E COPIAPO 110KV BP1
BA01T0058SE158T0058	BA02T0002SE032T0002	2022-02-18	22	140,84	112,60862	BA S/E COPIAPO 110KV BP1
BA01T0058SE158T0058	BA02T0002SE032T0002	2022-02-18	23	81,44	65,11535	BA S/E COPIAPO 110KV BP1
BA01T0058SE158T0058	BA02T0002SE032T0002	2022-02-18	24	81,44	65,11535	BA S/E COPIAPO 110KV BP1
BA01T0058SE158T0058	BA02T0002SE032T0002	2022-02-19	1	118,74	94,87089	BA S/E COPIAPO 110KV BP1
BA01T0058SE158T0058	BA02T0002SE032T0002	2022-02-19	2	116,08	92,7456	BA S/E COPIAPO 110KV BP1
BA01T0058SE158T0058	BA02T0002SE032T0002	2022-02-19	3	118,27	94,49536	BA S/E COPIAPO 110KV BP1
BA01T0058SE158T0058	BA02T0002SE032T0002	2022-02-19	4	155,14	123,95376	BA S/E COPIAPO 110KV BP1
BA01T0058SE158T0058	BA02T0002SE032T0002	2022-02-19	5	159,18	127,18164	BA S/E COPIAPO 110KV BP1
BA01T0058SE158T0058	BA02T0002SE032T0002	2022-02-19	6	119,93	95,82167	BA S/E COPIAPO 110KV BP1
BA01T0058SE158T0058	BA02T0002SE032T0002	2022-02-19	7	136,97	109,43629	BA S/E COPIAPO 110KV BP1
BA01T0058SE158T0058	BA02T0002SE032T0002	2022-02-19	8	159,18	127,18164	BA S/E COPIAPO 110KV BP1
BA01T0058SE158T0058	BA02T0002SE032T0002	2022-02-19	9	58,28	46,56455	BA S/E COPIAPO 110KV BP1
BA01T0058SE158T0058	BA02T0002SE032T0002	2022-02-19	10	4,36	3,48355	BA S/E COPIAPO 110KV BP1
BA01T0058SE158T0058	BA02T0002SE032T0002	2022-02-19	11	0,0	0,0	BA S/E COPIAPO 110KV BP1
BA01T0058SE158T0058	BA02T0002SE032T0002	2022-02-19	12	0,0	0,0	BA S/E COPIAPO 110KV BP1
BA01T0058SE158T0058	BA02T0002SE032T0002	2022-02-19	13	0,0	0,0	BA S/E COPIAPO 110KV BP1
BA01T0058SE158T0058	BA02T0002SE032T0002	2022-02-19	14	0,0	0,0	BA S/E COPIAPO 110KV BP1
BA01T0058SE158T0058	BA02T0002SE032T0002	2022-02-19	15	0,0	0,0	BA S/E COPIAPO 110KV BP1
BA01T0058SE158T0058	BA02T0002SE032T0002	2022-02-19	16	0,0	0,0	BA S/E COPIAPO 110KV BP1
BA01T0058SE158T0058	BA02T0002SE032T0002	2022-02-19	17	0,0	0,0	BA S/E COPIAPO 110KV BP1
BA01T0058SE158T0058	BA02T0002SE032T0002	2022-02-19	18	0,0	0,0	BA S/E COPIAPO 110KV BP1
BA01T0058SE158T0058	BA02T0002SE032T0002	2022-02-19	19	0,0	0,0	BA S/E COPIAPO 110KV BP1
BA01T0058SE158T0058	BA02T0002SE032T0002	2022-02-19	20	85,16	68,04114	BA S/E COPIAPO 110KV BP1
BA01T0058SE158T0058	BA02T0002SE032T0002	2022-02-19	21	107,66	86,01819	BA S/E COPIAPO 110KV BP1
BA01T0058SE158T0058	BA02T0002SE032T0002	2022-02-19	22	107,66	86,01819	BA S/E COPIAPO 110KV BP1
BA01T0058SE158T0058	BA02T0002SE032T0002	2022-02-19	23	104,15	83,21377	BA S/E COPIAPO 110KV BP1
BA01T0058SE158T0058	BA02T0002SE032T0002	2022-02-19	24	101,47	81,0725	BA S/E COPIAPO 110KV BP1
BA01T0058SE158T0058	BA02T0002SE032T0002	2022-02-20	1	92,96	74,27318	BA S/E COPIAPO 110KV BP1
BA01T0058SE158T0058	BA02T0002SE032T0002	2022-02-20	2	99,02	79,115	BA S/E COPIAPO 110KV BP1
BA01T0058SE158T0058	BA02T0002SE032T0002	2022-02-20	3	97,51	77,90854	BA S/E COPIAPO 110KV BP1
BA01T0058SE158T0058	BA02T0002SE032T0002	2022-02-20	4	83,98	67,09834	BA S/E COPIAPO 110KV BP1
BA01T0058SE158T0058	BA02T0002SE032T0002	2022-02-20	5	75,66	60,45083	BA S/E COPIAPO 110KV BP1
BA01T0058SE158T0058	BA02T0002SE032T0002	2022-02-20	6	101,24	80,88874	BA S/E COPIAPO 110KV BP1
BA01T0058SE158T0058	BA02T0002SE032T0002	2022-02-20	7	106,38	84,99549	BA S/E COPIAPO 110KV BP1
BA01T0058SE158T0058	BA02T0002SE032T0002	2022-02-20	8	85,69	68,4646	BA S/E COPIAPO 110KV BP1
BA01T0058SE158T0058	BA02T0002SE032T0002	2022-02-20	9	22,74	18,16881	BA S/E COPIAPO 110KV BP1
BA01T0058SE158T0058	BA02T0002SE032T0002	2022-02-20	10	0,0	0,0	BA S/E COPIAPO 110KV BP1
BA01T0058SE158T0058	BA02T0002SE032T0002	2022-02-20	11	0,0	0,0	BA S/E COPIAPO 110KV BP1
BA01T0058SE158T0058	BA02T0002SE032T0002	2022-02-20	12	0,0	0,0	BA S/E COPIAPO 110KV BP1
BA01T0058SE158T0058	BA02T0002SE032T0002	2022-02-20	13	0,0	0,0	BA S/E COPIAPO 110KV BP1
BA01T0058SE158T0058	BA02T0002SE032T0002	2022-02-20	14	0,0	0,0	BA S/E COPIAPO 110KV BP1
BA01T0058SE158T0058	BA02T0002SE032T0002	2022-02-20	15	0,0	0,0	BA S/E COPIAPO 110KV BP1
BA01T0058SE158T0058	BA02T0002SE032T0002	2022-02-20	16	0,0	0,0	BA S/E COPIAPO 110KV BP1
BA01T0058SE158T0058	BA02T0002SE032T0002	2022-02-20	17	0,0	0,0	BA S/E COPIAPO 110KV BP1
BA01T0058SE158T0058	BA02T0002SE032T0002	2022-02-20	18	0,0	0,0	BA S/E COPIAPO 110KV BP1
BA01T0058SE158T0058	BA02T0002SE032T0002	2022-02-20	19	0,0	0,0	BA S/E COPIAPO 110KV BP1
BA01T0058SE158T0058	BA02T0002SE032T0002	2022-02-20	20	81,01	64,72537	BA S/E COPIAPO 110KV BP1
BA01T0058SE158T0058	BA02T0002SE032T0002	2022-02-20	21	101,26	80,90471	BA S/E COPIAPO 110KV BP1
BA01T0058SE158T0058	BA02T0002SE032T0002	2022-02-20	22	110,8	88,52698	BA S/E COPIAPO 110KV BP1
BA01T0058SE158T0058	BA02T0002SE032T0002	2022-02-20	23	106,44	85,04343	BA S/E COPIAPO 110KV BP1
BA01T0058SE158T0058	BA02T0002SE032T0002	2022-02-20	24	83,77	66,93055	BA S/E COPIAPO 110KV BP1
BA01T0058SE158T0058	BA02T0002SE032T0002	2022-02-21	1	80,65	64,43774	BA S/E COPIAPO 110KV BP1
BA01T0058SE158T0058	BA02T0002SE032T0002	2022-02-21	2	80,65	64,43774	BA S/E COPIAPO 110KV BP1
BA01T0058SE158T0058	BA02T0002SE032T0002	2022-02-21	3	76,4	61,04207	BA S/E COPIAPO 110KV BP1
BA01T0058SE158T0058	BA02T0002SE032T0002	2022-02-21	4	95,99	76,69409	BA S/E COPIAPO 110KV BP1
BA01T0058SE158T0058	BA02T0002SE032T0002	2022-02-21	5	116,58	93,14509	BA S/E COPIAPO 110KV BP1
BA01T0058SE158T0058	BA02T0002SE032T0002	2022-02-21	6	116,58	93,14509	BA S/E COPIAPO 110KV BP1
BA01T0058SE158T0058	BA02T0002SE032T0002	2022-02-21	7	116,58	93,14509	BA S/E COPIAPO 110KV BP1
BA01T0058SE158T0058	BA02T0002SE032T0002	2022-02-21	8	118,89	94,99073	BA S/E COPIAPO 110KV BP1
BA01T0058SE158T0058	BA02T0002SE032T0002	2022-02-21	9	113,09	90,35665	BA S/E COPIAPO 110KV BP1
BA01T0058SE158T0058	BA02T0002SE032T0002	2022-02-21	10	55,33	44,20756	BA S/E COPIAPO 110KV BP1
BA01T0058SE158T0058	BA02T0002SE032T0002	2022-02-21	11	55,14	44,05576	BA S/E COPIAPO 110KV BP1
BA01T0058SE158T0058	BA02T0002SE032T0002	2022-02-21	12	64,42	51,47029	BA S/E COPIAPO 110KV BP1
BA01T0058SE158T0058	BA02T0002SE032T0002	2022-02-21	13	61,72	49,31305	BA S/E COPIAPO 110KV BP1
BA01T0058SE158T0058	BA02T0002SE032T0002	2022-02-21	14	60,94	48,68984	BA S/E COPIAPO 110KV BP1
BA01T0058SE158T0058	BA02T0002SE032T0002	2022-02-21	15	53,08	42,40986	BA S/E COPIAPO 110KV BP1
BA01T0058SE158T0058	BA02T0002SE032T0002	2022-02-21	16	49,71	39,7173	BA S/E COPIAPO 110KV BP1
BA01T0058SE158T0058	BA02T0002SE032T0002	2022-02-21	17	37,28	29,78597	BA S/E COPIAPO 110KV BP1
BA01T0058SE158T0058	BA02T0002SE032T0002	2022-02-21	18	0,0	0,0	BA S/E COPIAPO 110KV BP1
BA01T0058SE158T0058	BA02T0002SE032T0002	2022-02-21	19	12,87	10,28287	BA S/E COPIAPO 110KV BP1
BA01T0058SE158T0058	BA02T0002SE032T0002	2022-02-21	20	99,05	79,13897	BA S/E COPIAPO 110KV BP1
BA01T0058SE158T0058	BA02T0002SE032T0002	2022-02-21	21	147,22	117,62584	BA S/E COPIAPO 110KV BP1
BA01T0058SE158T0058	BA02T0002SE032T0002	2022-02-21	22	256,95	205,29791	BA S/E COPIAPO 110KV BP1
BA01T0058SE158T0058	BA02T0002SE032T0002	2022-02-21	23	166,95	133,38971	BA S/E COPIAPO 110KV BP1
BA01T0058SE158T0058	BA02T0002SE032T0002	2022-02-21	24	113,83	90,94789	BA S/E COPIAPO 110KV BP1
BA01T0058SE158T0058	BA02T0002SE032T0002	2022-02-22	1	112,91	89,64038	BA S/E COPIAPO 110KV BP1
BA01T0058SE158T0058	BA02T0002SE032T0002	2022-02-22	2	112,91	89,64038	BA S/E COPIAPO 110KV BP1
BA01T0058SE158T0058	BA02T0002SE032T0002	2022-02-22	3	112,91	89,64038	BA S/E COPIAPO 110KV BP1
BA01T0058SE158T0058	BA02T0002SE032T0002	2022-02-22	4	112,91	89,64038	BA S/E COPIAPO 110KV BP1
BA01T0058SE158T0058	BA02T0002SE032T0002	2022-02-22	5	112,91	89,64038	BA S/E COPIAPO 110KV BP1
BA01T0058SE158T0058	BA02T0002SE032T0002	2022-02-22	6	112,91	89,64038	BA S/E COPIAPO 110KV BP1
BA01T0058SE158T0058	BA02T0002SE032T0002	2022-02-22	7	112,91	89,64038	BA S/E COPIAPO 110KV BP1
BA01T0058SE158T0058	BA02T0002SE032T0002	2022-02-22	8	112,91	89,64038	BA S/E COPIAPO 110KV BP1
BA01T0058SE158T0058	BA02T0002SE032T0002	2022-02-22	9	103,76	82,3761	BA S/E COPIAPO 110KV BP1
BA01T0058SE158T0058	BA02T0002SE032T0002	2022-02-22	10	63,3	50,2545	BA S/E COPIAPO 110KV BP1
BA01T0058SE158T0058	BA02T0002SE032T0002	2022-02-22	11	50,0	39,6955	BA S/E COPIAPO 110KV BP1
BA01T0058SE158T0058	BA02T0002SE032T0002	2022-02-22	12	59,26	47,04711	BA S/E COPIAPO 110KV BP1
BA01T0058SE158T0058	BA02T0002SE032T0002	2022-02-22	13	54,81	43,51421	BA S/E COPIAPO 110KV BP1
BA01T0058SE158T0058	BA02T0002SE032T0002	2022-02-22	14	0,0	0,0	BA S/E COPIAPO 110KV BP1
BA01T0058SE158T0058	BA02T0002SE032T0002	2022-02-22	15	0,0	0,0	BA S/E COPIAPO 110KV BP1
BA01T0058SE158T0058	BA02T0002SE032T0002	2022-02-22	16	0,0	0,0	BA S/E COPIAPO 110KV BP1
BA01T0058SE158T0058	BA02T0002SE032T0002	2022-02-22	17	0,0	0,0	BA S/E COPIAPO 110KV BP1
BA01T0058SE158T0058	BA02T0002SE032T0002	2022-02-22	18	0,0	0,0	BA S/E COPIAPO 110KV BP1
BA01T0058SE158T0058	BA02T0002SE032T0002	2022-02-22	19	38,69	30,71638	BA S/E COPIAPO 110KV BP1
BA01T0058SE158T0058	BA02T0002SE032T0002	2022-02-22	20	108,82	86,39329	BA S/E COPIAPO 110KV BP1
BA01T0058SE158T0058	BA02T0002SE032T0002	2022-02-22	21	110,73	87,90965	BA S/E COPIAPO 110KV BP1
BA01T0058SE158T0058	BA02T0002SE032T0002	2022-02-22	22	110,73	87,90965	BA S/E COPIAPO 110KV BP1
BA01T0058SE158T0058	BA02T0002SE032T0002	2022-02-22	23	110,73	87,90965	BA S/E COPIAPO 110KV BP1
BA01T0058SE158T0058	BA02T0002SE032T0002	2022-02-22	24	110,73	87,90965	BA S/E COPIAPO 110KV BP1
BA01T0058SE158T0058	BA02T0002SE032T0002	2022-02-23	1	166,51	133,20633	BA S/E COPIAPO 110KV BP1
BA01T0058SE158T0058	BA02T0002SE032T0002	2022-02-23	2	166,51	133,20633	BA S/E COPIAPO 110KV BP1
BA01T0058SE158T0058	BA02T0002SE032T0002	2022-02-23	3	166,51	133,20633	BA S/E COPIAPO 110KV BP1
BA01T0058SE158T0058	BA02T0002SE032T0002	2022-02-23	4	166,51	133,20633	BA S/E COPIAPO 110KV BP1
BA01T0058SE158T0058	BA02T0002SE032T0002	2022-02-23	5	166,51	133,20633	BA S/E COPIAPO 110KV BP1
BA01T0058SE158T0058	BA02T0002SE032T0002	2022-02-23	6	166,51	133,20633	BA S/E COPIAPO 110KV BP1
BA01T0058SE158T0058	BA02T0002SE032T0002	2022-02-23	7	170,89	136,71029	BA S/E COPIAPO 110KV BP1
BA01T0058SE158T0058	BA02T0002SE032T0002	2022-02-23	8	195,74	156,59004	BA S/E COPIAPO 110KV BP1
BA01T0058SE158T0058	BA02T0002SE032T0002	2022-02-23	9	170,0	135,9983	BA S/E COPIAPO 110KV BP1
BA01T0058SE158T0058	BA02T0002SE032T0002	2022-02-23	10	163,55	130,83836	BA S/E COPIAPO 110KV BP1
BA01T0058SE158T0058	BA02T0002SE032T0002	2022-02-23	11	80,24	64,1912	BA S/E COPIAPO 110KV BP1
BA01T0058SE158T0058	BA02T0002SE032T0002	2022-02-23	12	66,23	52,98334	BA S/E COPIAPO 110KV BP1
BA01T0058SE158T0058	BA02T0002SE032T0002	2022-02-23	13	55,38	44,30345	BA S/E COPIAPO 110KV BP1
BA01T0058SE158T0058	BA02T0002SE032T0002	2022-02-23	14	0,0	0,0	BA S/E COPIAPO 110KV BP1
BA01T0058SE158T0058	BA02T0002SE032T0002	2022-02-23	15	0,0	0,0	BA S/E COPIAPO 110KV BP1
BA01T0058SE158T0058	BA02T0002SE032T0002	2022-02-23	16	0,0	0,0	BA S/E COPIAPO 110KV BP1
BA01T0058SE158T0058	BA02T0002SE032T0002	2022-02-23	17	36,42	29,13564	BA S/E COPIAPO 110KV BP1
BA01T0058SE158T0058	BA02T0002SE032T0002	2022-02-23	18	12,42	9,93588	BA S/E COPIAPO 110KV BP1
BA01T0058SE158T0058	BA02T0002SE032T0002	2022-02-23	19	17,93	14,34382	BA S/E COPIAPO 110KV BP1
BA01T0058SE158T0058	BA02T0002SE032T0002	2022-02-23	20	110,05	88,0389	BA S/E COPIAPO 110KV BP1
BA01T0058SE158T0058	BA02T0002SE032T0002	2022-02-23	21	162,82	130,25437	BA S/E COPIAPO 110KV BP1
BA01T0058SE158T0058	BA02T0002SE032T0002	2022-02-23	22	182,79	146,23017	BA S/E COPIAPO 110KV BP1
BA01T0058SE158T0058	BA02T0002SE032T0002	2022-02-23	23	161,8	129,43838	BA S/E COPIAPO 110KV BP1
BA01T0058SE158T0058	BA02T0002SE032T0002	2022-02-23	24	101,01	80,80699	BA S/E COPIAPO 110KV BP1
BA01T0058SE158T0058	BA02T0002SE032T0002	2022-02-24	1	86,45	68,83581	BA S/E COPIAPO 110KV BP1
BA01T0058SE158T0058	BA02T0002SE032T0002	2022-02-24	2	111,18	88,52708	BA S/E COPIAPO 110KV BP1
BA01T0058SE158T0058	BA02T0002SE032T0002	2022-02-24	3	98,3	78,27138	BA S/E COPIAPO 110KV BP1
BA01T0058SE158T0058	BA02T0002SE032T0002	2022-02-24	4	80,27	63,91499	BA S/E COPIAPO 110KV BP1
BA01T0058SE158T0058	BA02T0002SE032T0002	2022-02-24	5	80,27	63,91499	BA S/E COPIAPO 110KV BP1
BA01T0058SE158T0058	BA02T0002SE032T0002	2022-02-24	6	99,1	78,90838	BA S/E COPIAPO 110KV BP1
BA01T0058SE158T0058	BA02T0002SE032T0002	2022-02-24	7	111,18	88,52708	BA S/E COPIAPO 110KV BP1
BA01T0058SE158T0058	BA02T0002SE032T0002	2022-02-24	8	110,9	88,30413	BA S/E COPIAPO 110KV BP1
BA01T0058SE158T0058	BA02T0002SE032T0002	2022-02-24	9	58,43	46,52489	BA S/E COPIAPO 110KV BP1
BA01T0058SE158T0058	BA02T0002SE032T0002	2022-02-24	10	48,09	38,29166	BA S/E COPIAPO 110KV BP1
BA01T0058SE158T0058	BA02T0002SE032T0002	2022-02-24	11	36,81	29,30996	BA S/E COPIAPO 110KV BP1
BA01T0058SE158T0058	BA02T0002SE032T0002	2022-02-24	12	27,61	21,98446	BA S/E COPIAPO 110KV BP1
BA01T0058SE158T0058	BA02T0002SE032T0002	2022-02-24	13	0,0	0,0	BA S/E COPIAPO 110KV BP1
BA01T0058SE158T0058	BA02T0002SE032T0002	2022-02-24	14	0,0	0,0	BA S/E COPIAPO 110KV BP1
BA01T0058SE158T0058	BA02T0002SE032T0002	2022-02-24	15	0,0	0,0	BA S/E COPIAPO 110KV BP1
BA01T0058SE158T0058	BA02T0002SE032T0002	2022-02-24	16	0,0	0,0	BA S/E COPIAPO 110KV BP1
BA01T0058SE158T0058	BA02T0002SE032T0002	2022-02-24	17	0,0	0,0	BA S/E COPIAPO 110KV BP1
BA01T0058SE158T0058	BA02T0002SE032T0002	2022-02-24	18	0,0	0,0	BA S/E COPIAPO 110KV BP1
BA01T0058SE158T0058	BA02T0002SE032T0002	2022-02-24	19	29,27	23,30624	BA S/E COPIAPO 110KV BP1
BA01T0058SE158T0058	BA02T0002SE032T0002	2022-02-24	20	80,64	64,2096	BA S/E COPIAPO 110KV BP1
BA01T0058SE158T0058	BA02T0002SE032T0002	2022-02-24	21	92,1	73,33463	BA S/E COPIAPO 110KV BP1
BA01T0058SE158T0058	BA02T0002SE032T0002	2022-02-24	22	92,1	73,33463	BA S/E COPIAPO 110KV BP1
BA01T0058SE158T0058	BA02T0002SE032T0002	2022-02-24	23	78,01	62,11546	BA S/E COPIAPO 110KV BP1
BA01T0058SE158T0058	BA02T0002SE032T0002	2022-02-24	24	77,52	61,7253	BA S/E COPIAPO 110KV BP1
BA01T0058SE158T0058	BA02T0002SE032T0002	2022-02-25	1	78,86	62,06676	BA S/E COPIAPO 110KV BP1
BA01T0058SE158T0058	BA02T0002SE032T0002	2022-02-25	2	115,34	90,77835	BA S/E COPIAPO 110KV BP1
BA01T0058SE158T0058	BA02T0002SE032T0002	2022-02-25	3	120,73	95,02055	BA S/E COPIAPO 110KV BP1
BA01T0058SE158T0058	BA02T0002SE032T0002	2022-02-25	4	120,73	95,02055	BA S/E COPIAPO 110KV BP1
BA01T0058SE158T0058	BA02T0002SE032T0002	2022-02-25	5	120,73	95,02055	BA S/E COPIAPO 110KV BP1
BA01T0058SE158T0058	BA02T0002SE032T0002	2022-02-25	6	120,73	95,02055	BA S/E COPIAPO 110KV BP1
BA01T0058SE158T0058	BA02T0002SE032T0002	2022-02-25	7	120,73	95,02055	BA S/E COPIAPO 110KV BP1
BA01T0058SE158T0058	BA02T0002SE032T0002	2022-02-25	8	120,73	95,02055	BA S/E COPIAPO 110KV BP1
BA01T0058SE158T0058	BA02T0002SE032T0002	2022-02-25	9	93,8	73,82529	BA S/E COPIAPO 110KV BP1
BA01T0058SE158T0058	BA02T0002SE032T0002	2022-02-25	10	53,63	42,20949	BA S/E COPIAPO 110KV BP1
BA01T0058SE158T0058	BA02T0002SE032T0002	2022-02-25	11	57,02	44,87759	BA S/E COPIAPO 110KV BP1
BA01T0058SE158T0058	BA02T0002SE032T0002	2022-02-25	12	57,3	45,09797	BA S/E COPIAPO 110KV BP1
BA01T0058SE158T0058	BA02T0002SE032T0002	2022-02-25	13	44,13	34,73252	BA S/E COPIAPO 110KV BP1
BA01T0058SE158T0058	BA02T0002SE032T0002	2022-02-25	14	0,0	0,0	BA S/E COPIAPO 110KV BP1
BA01T0058SE158T0058	BA02T0002SE032T0002	2022-02-25	15	0,0	0,0	BA S/E COPIAPO 110KV BP1
BA01T0058SE158T0058	BA02T0002SE032T0002	2022-02-25	16	0,0	0,0	BA S/E COPIAPO 110KV BP1
BA01T0058SE158T0058	BA02T0002SE032T0002	2022-02-25	17	0,0	0,0	BA S/E COPIAPO 110KV BP1
BA01T0058SE158T0058	BA02T0002SE032T0002	2022-02-25	18	0,0	0,0	BA S/E COPIAPO 110KV BP1
BA01T0058SE158T0058	BA02T0002SE032T0002	2022-02-25	19	0,0	0,0	BA S/E COPIAPO 110KV BP1
BA01T0058SE158T0058	BA02T0002SE032T0002	2022-02-25	20	64,97	51,13464	BA S/E COPIAPO 110KV BP1
BA01T0058SE158T0058	BA02T0002SE032T0002	2022-02-25	21	89,66	70,5669	BA S/E COPIAPO 110KV BP1
BA01T0058SE158T0058	BA02T0002SE032T0002	2022-02-25	22	103,98	81,83746	BA S/E COPIAPO 110KV BP1
BA01T0058SE158T0058	BA02T0002SE032T0002	2022-02-25	23	89,34	70,31505	BA S/E COPIAPO 110KV BP1
BA01T0058SE158T0058	BA02T0002SE032T0002	2022-02-25	24	84,88	66,8048	BA S/E COPIAPO 110KV BP1
BA01T0058SE158T0058	BA02T0002SE032T0002	2022-02-26	1	87,65	70,75634	BA S/E COPIAPO 110KV BP1
BA01T0058SE158T0058	BA02T0002SE032T0002	2022-02-26	2	87,65	70,75634	BA S/E COPIAPO 110KV BP1
BA01T0058SE158T0058	BA02T0002SE032T0002	2022-02-26	3	87,65	70,75634	BA S/E COPIAPO 110KV BP1
BA01T0058SE158T0058	BA02T0002SE032T0002	2022-02-26	4	87,65	70,75634	BA S/E COPIAPO 110KV BP1
BA01T0058SE158T0058	BA02T0002SE032T0002	2022-02-26	5	87,65	70,75634	BA S/E COPIAPO 110KV BP1
BA01T0058SE158T0058	BA02T0002SE032T0002	2022-02-26	6	100,13	80,83094	BA S/E COPIAPO 110KV BP1
BA01T0058SE158T0058	BA02T0002SE032T0002	2022-02-26	7	100,13	80,83094	BA S/E COPIAPO 110KV BP1
BA01T0058SE158T0058	BA02T0002SE032T0002	2022-02-26	8	97,95	79,07112	BA S/E COPIAPO 110KV BP1
BA01T0058SE158T0058	BA02T0002SE032T0002	2022-02-26	9	27,09	21,86867	BA S/E COPIAPO 110KV BP1
BA01T0058SE158T0058	BA02T0002SE032T0002	2022-02-26	10	0,0	0,0	BA S/E COPIAPO 110KV BP1
BA01T0058SE158T0058	BA02T0002SE032T0002	2022-02-26	11	0,0	0,0	BA S/E COPIAPO 110KV BP1
BA01T0058SE158T0058	BA02T0002SE032T0002	2022-02-26	12	0,0	0,0	BA S/E COPIAPO 110KV BP1
BA01T0058SE158T0058	BA02T0002SE032T0002	2022-02-26	13	0,0	0,0	BA S/E COPIAPO 110KV BP1
BA01T0058SE158T0058	BA02T0002SE032T0002	2022-02-26	14	0,0	0,0	BA S/E COPIAPO 110KV BP1
BA01T0058SE158T0058	BA02T0002SE032T0002	2022-02-26	15	0,0	0,0	BA S/E COPIAPO 110KV BP1
BA01T0058SE158T0058	BA02T0002SE032T0002	2022-02-26	16	0,0	0,0	BA S/E COPIAPO 110KV BP1
BA01T0058SE158T0058	BA02T0002SE032T0002	2022-02-26	17	0,0	0,0	BA S/E COPIAPO 110KV BP1
BA01T0058SE158T0058	BA02T0002SE032T0002	2022-02-26	18	0,0	0,0	BA S/E COPIAPO 110KV BP1
BA01T0058SE158T0058	BA02T0002SE032T0002	2022-02-26	19	0,0	0,0	BA S/E COPIAPO 110KV BP1
BA01T0058SE158T0058	BA02T0002SE032T0002	2022-02-26	20	100,62	81,2265	BA S/E COPIAPO 110KV BP1
BA01T0058SE158T0058	BA02T0002SE032T0002	2022-02-26	21	80,82	65,24275	BA S/E COPIAPO 110KV BP1
BA01T0058SE158T0058	BA02T0002SE032T0002	2022-02-26	22	77,53	62,58687	BA S/E COPIAPO 110KV BP1
BA01T0058SE158T0058	BA02T0002SE032T0002	2022-02-26	23	74,98	60,52835	BA S/E COPIAPO 110KV BP1
BA01T0058SE158T0058	BA02T0002SE032T0002	2022-02-26	24	74,98	60,52835	BA S/E COPIAPO 110KV BP1
BA01T0058SE158T0058	BA02T0002SE032T0002	2022-02-27	1	76,31	61,60201	BA S/E COPIAPO 110KV BP1
BA01T0058SE158T0058	BA02T0002SE032T0002	2022-02-27	2	76,31	61,60201	BA S/E COPIAPO 110KV BP1
BA01T0058SE158T0058	BA02T0002SE032T0002	2022-02-27	3	76,31	61,60201	BA S/E COPIAPO 110KV BP1
BA01T0058SE158T0058	BA02T0002SE032T0002	2022-02-27	4	76,31	61,60201	BA S/E COPIAPO 110KV BP1
BA01T0058SE158T0058	BA02T0002SE032T0002	2022-02-27	5	76,31	61,60201	BA S/E COPIAPO 110KV BP1
BA01T0058SE158T0058	BA02T0002SE032T0002	2022-02-27	6	73,94	59,6888	BA S/E COPIAPO 110KV BP1
BA01T0058SE158T0058	BA02T0002SE032T0002	2022-02-27	7	73,46	59,30132	BA S/E COPIAPO 110KV BP1
BA01T0058SE158T0058	BA02T0002SE032T0002	2022-02-27	8	68,56	55,34575	BA S/E COPIAPO 110KV BP1
BA01T0058SE158T0058	BA02T0002SE032T0002	2022-02-27	9	25,33	20,4479	BA S/E COPIAPO 110KV BP1
BA01T0058SE158T0058	BA02T0002SE032T0002	2022-02-27	10	0,0	0,0	BA S/E COPIAPO 110KV BP1
BA01T0058SE158T0058	BA02T0002SE032T0002	2022-02-27	11	0,0	0,0	BA S/E COPIAPO 110KV BP1
BA01T0058SE158T0058	BA02T0002SE032T0002	2022-02-27	12	0,0	0,0	BA S/E COPIAPO 110KV BP1
BA01T0058SE158T0058	BA02T0002SE032T0002	2022-02-27	13	0,0	0,0	BA S/E COPIAPO 110KV BP1
BA01T0058SE158T0058	BA02T0002SE032T0002	2022-02-27	14	0,0	0,0	BA S/E COPIAPO 110KV BP1
BA01T0058SE158T0058	BA02T0002SE032T0002	2022-02-27	15	0,0	0,0	BA S/E COPIAPO 110KV BP1
BA01T0058SE158T0058	BA02T0002SE032T0002	2022-02-27	16	0,0	0,0	BA S/E COPIAPO 110KV BP1
BA01T0058SE158T0058	BA02T0002SE032T0002	2022-02-27	17	0,0	0,0	BA S/E COPIAPO 110KV BP1
BA01T0058SE158T0058	BA02T0002SE032T0002	2022-02-27	18	0,0	0,0	BA S/E COPIAPO 110KV BP1
BA01T0058SE158T0058	BA02T0002SE032T0002	2022-02-27	19	0,0	0,0	BA S/E COPIAPO 110KV BP1
BA01T0058SE158T0058	BA02T0002SE032T0002	2022-02-27	20	65,35	52,75444	BA S/E COPIAPO 110KV BP1
BA01T0058SE158T0058	BA02T0002SE032T0002	2022-02-27	21	81,69	65,94507	BA S/E COPIAPO 110KV BP1
BA01T0058SE158T0058	BA02T0002SE032T0002	2022-02-27	22	81,67	65,92892	BA S/E COPIAPO 110KV BP1
BA01T0058SE158T0058	BA02T0002SE032T0002	2022-02-27	23	72,73	58,71202	BA S/E COPIAPO 110KV BP1
BA01T0058SE158T0058	BA02T0002SE032T0002	2022-02-27	24	71,23	57,50113	BA S/E COPIAPO 110KV BP1
BA01T0058SE158T0058	BA02T0002SE032T0002	2022-02-28	1	71,75	57,92091	BA S/E COPIAPO 110KV BP1
BA01T0058SE158T0058	BA02T0002SE032T0002	2022-02-28	2	65,89	53,19036	BA S/E COPIAPO 110KV BP1
BA01T0058SE158T0058	BA02T0002SE032T0002	2022-02-28	3	73,42	59,26903	BA S/E COPIAPO 110KV BP1
BA01T0058SE158T0058	BA02T0002SE032T0002	2022-02-28	4	73,27	59,14794	BA S/E COPIAPO 110KV BP1
BA01T0058SE158T0058	BA02T0002SE032T0002	2022-02-28	5	73,29	59,16409	BA S/E COPIAPO 110KV BP1
BA01T0058SE158T0058	BA02T0002SE032T0002	2022-02-28	6	83,73	67,59188	BA S/E COPIAPO 110KV BP1
BA01T0058SE158T0058	BA02T0002SE032T0002	2022-02-28	7	90,97	73,43644	BA S/E COPIAPO 110KV BP1
BA01T0058SE158T0058	BA02T0002SE032T0002	2022-02-28	8	94,26	76,09233	BA S/E COPIAPO 110KV BP1
BA01T0058SE158T0058	BA02T0002SE032T0002	2022-02-28	9	56,51	45,61826	BA S/E COPIAPO 110KV BP1
BA01T0058SE158T0058	BA02T0002SE032T0002	2022-02-28	10	3,58	2,88999	BA S/E COPIAPO 110KV BP1
BA01T0058SE158T0058	BA02T0002SE032T0002	2022-02-28	11	3,58	2,88999	BA S/E COPIAPO 110KV BP1
BA01T0058SE158T0058	BA02T0002SE032T0002	2022-02-28	12	1,13	0,9122	BA S/E COPIAPO 110KV BP1
BA01T0058SE158T0058	BA02T0002SE032T0002	2022-02-28	13	0,0	0,0	BA S/E COPIAPO 110KV BP1
BA01T0058SE158T0058	BA02T0002SE032T0002	2022-02-28	14	0,0	0,0	BA S/E COPIAPO 110KV BP1
BA01T0058SE158T0058	BA02T0002SE032T0002	2022-02-28	15	0,0	0,0	BA S/E COPIAPO 110KV BP1
BA01T0058SE158T0058	BA02T0002SE032T0002	2022-02-28	16	0,0	0,0	BA S/E COPIAPO 110KV BP1
BA01T0058SE158T0058	BA02T0002SE032T0002	2022-02-28	17	0,0	0,0	BA S/E COPIAPO 110KV BP1
BA01T0058SE158T0058	BA02T0002SE032T0002	2022-02-28	18	0,0	0,0	BA S/E COPIAPO 110KV BP1
BA01T0058SE158T0058	BA02T0002SE032T0002	2022-02-28	19	0,0	0,0	BA S/E COPIAPO 110KV BP1
BA01T0058SE158T0058	BA02T0002SE032T0002	2022-02-28	20	0,0	0,0	BA S/E COPIAPO 110KV BP1
BA01T0058SE158T0058	BA02T0002SE032T0002	2022-02-28	21	5,68	4,58524	BA S/E COPIAPO 110KV BP1
BA01T0058SE158T0058	BA02T0002SE032T0002	2022-02-28	22	85,3	68,85928	BA S/E COPIAPO 110KV BP1
BA01T0058SE158T0058	BA02T0002SE032T0002	2022-02-28	23	78,05	63,00664	BA S/E COPIAPO 110KV BP1
BA01T0058SE158T0058	BA02T0002SE032T0002	2022-02-28	24	78,05	63,00664	BA S/E COPIAPO 110KV BP1
BA01T0058SE158T0058	BA02T0002SE032T0002	2022-03-01	1	80,54	64,85484	BA S/E COPIAPO 110KV BP1
BA01T0058SE158T0058	BA02T0002SE032T0002	2022-03-01	2	80,18	64,56495	BA S/E COPIAPO 110KV BP1
BA01T0058SE158T0058	BA02T0002SE032T0002	2022-03-01	3	79,47	63,99322	BA S/E COPIAPO 110KV BP1
BA01T0058SE158T0058	BA02T0002SE032T0002	2022-03-01	4	79,47	63,99322	BA S/E COPIAPO 110KV BP1
BA01T0058SE158T0058	BA02T0002SE032T0002	2022-03-01	5	81,3	65,46683	BA S/E COPIAPO 110KV BP1
BA01T0058SE158T0058	BA02T0002SE032T0002	2022-03-01	6	85,26	68,65562	BA S/E COPIAPO 110KV BP1
BA01T0058SE158T0058	BA02T0002SE032T0002	2022-03-01	7	94,73	76,28133	BA S/E COPIAPO 110KV BP1
BA01T0058SE158T0058	BA02T0002SE032T0002	2022-03-01	8	116,1	93,48953	BA S/E COPIAPO 110KV BP1
BA01T0058SE158T0058	BA02T0002SE032T0002	2022-03-01	9	92,28	74,30847	BA S/E COPIAPO 110KV BP1
BA01T0058SE158T0058	BA02T0002SE032T0002	2022-03-01	10	62,29	50,15902	BA S/E COPIAPO 110KV BP1
BA01T0058SE158T0058	BA02T0002SE032T0002	2022-03-01	11	47,09	37,91922	BA S/E COPIAPO 110KV BP1
BA01T0058SE158T0058	BA02T0002SE032T0002	2022-03-01	12	56,26	45,30337	BA S/E COPIAPO 110KV BP1
BA01T0058SE158T0058	BA02T0002SE032T0002	2022-03-01	13	49,76	40,06924	BA S/E COPIAPO 110KV BP1
BA01T0058SE158T0058	BA02T0002SE032T0002	2022-03-01	14	54,04	43,51571	BA S/E COPIAPO 110KV BP1
BA01T0058SE158T0058	BA02T0002SE032T0002	2022-03-01	15	59,1	47,59028	BA S/E COPIAPO 110KV BP1
BA01T0058SE158T0058	BA02T0002SE032T0002	2022-03-01	16	73,75	59,38719	BA S/E COPIAPO 110KV BP1
BA01T0058SE158T0058	BA02T0002SE032T0002	2022-03-01	17	58,5	47,10713	BA S/E COPIAPO 110KV BP1
BA01T0058SE158T0058	BA02T0002SE032T0002	2022-03-01	18	22,65	18,23891	BA S/E COPIAPO 110KV BP1
BA01T0058SE158T0058	BA02T0002SE032T0002	2022-03-01	19	26,85	21,62096	BA S/E COPIAPO 110KV BP1
BA01T0058SE158T0058	BA02T0002SE032T0002	2022-03-01	20	99,72	80,29953	BA S/E COPIAPO 110KV BP1
BA01T0058SE158T0058	BA02T0002SE032T0002	2022-03-01	21	127,29	102,50027	BA S/E COPIAPO 110KV BP1
BA01T0058SE158T0058	BA02T0002SE032T0002	2022-03-01	22	192,54	155,04284	BA S/E COPIAPO 110KV BP1
BA01T0058SE158T0058	BA02T0002SE032T0002	2022-03-01	23	180,41	145,27515	BA S/E COPIAPO 110KV BP1
BA01T0058SE158T0058	BA02T0002SE032T0002	2022-03-01	24	120,98	97,41915	BA S/E COPIAPO 110KV BP1
BA01T0058SE158T0058	BA02T0002SE032T0002	2022-03-02	1	106,42	84,92422	BA S/E COPIAPO 110KV BP1
BA01T0058SE158T0058	BA02T0002SE032T0002	2022-03-02	2	106,42	84,92422	BA S/E COPIAPO 110KV BP1
BA01T0058SE158T0058	BA02T0002SE032T0002	2022-03-02	3	106,42	84,92422	BA S/E COPIAPO 110KV BP1
BA01T0058SE158T0058	BA02T0002SE032T0002	2022-03-02	4	106,42	84,92422	BA S/E COPIAPO 110KV BP1
BA01T0058SE158T0058	BA02T0002SE032T0002	2022-03-02	5	106,42	84,92422	BA S/E COPIAPO 110KV BP1
BA01T0058SE158T0058	BA02T0002SE032T0002	2022-03-02	6	108,18	86,32872	BA S/E COPIAPO 110KV BP1
BA01T0058SE158T0058	BA02T0002SE032T0002	2022-03-02	7	118,8	94,80359	BA S/E COPIAPO 110KV BP1
BA01T0058SE158T0058	BA02T0002SE032T0002	2022-03-02	8	119,0	94,96319	BA S/E COPIAPO 110KV BP1
BA01T0058SE158T0058	BA02T0002SE032T0002	2022-03-02	9	81,19	64,79043	BA S/E COPIAPO 110KV BP1
BA01T0058SE158T0058	BA02T0002SE032T0002	2022-03-02	10	4,12	3,2878	BA S/E COPIAPO 110KV BP1
BA01T0058SE158T0058	BA02T0002SE032T0002	2022-03-02	11	0,0	0,0	BA S/E COPIAPO 110KV BP1
BA01T0058SE158T0058	BA02T0002SE032T0002	2022-03-02	12	0,0	0,0	BA S/E COPIAPO 110KV BP1
BA01T0058SE158T0058	BA02T0002SE032T0002	2022-03-02	13	0,0	0,0	BA S/E COPIAPO 110KV BP1
BA01T0058SE158T0058	BA02T0002SE032T0002	2022-03-02	14	0,0	0,0	BA S/E COPIAPO 110KV BP1
BA01T0058SE158T0058	BA02T0002SE032T0002	2022-03-02	15	0,0	0,0	BA S/E COPIAPO 110KV BP1
BA01T0058SE158T0058	BA02T0002SE032T0002	2022-03-02	16	0,0	0,0	BA S/E COPIAPO 110KV BP1
BA01T0058SE158T0058	BA02T0002SE032T0002	2022-03-02	17	0,0	0,0	BA S/E COPIAPO 110KV BP1
BA01T0058SE158T0058	BA02T0002SE032T0002	2022-03-02	18	12,69	10,12675	BA S/E COPIAPO 110KV BP1
BA01T0058SE158T0058	BA02T0002SE032T0002	2022-03-02	19	64,44	51,42376	BA S/E COPIAPO 110KV BP1
BA01T0058SE158T0058	BA02T0002SE032T0002	2022-03-02	20	114,78	91,59559	BA S/E COPIAPO 110KV BP1
BA01T0058SE158T0058	BA02T0002SE032T0002	2022-03-02	21	110,43	88,12424	BA S/E COPIAPO 110KV BP1
BA01T0058SE158T0058	BA02T0002SE032T0002	2022-03-02	22	117,41	93,69435	BA S/E COPIAPO 110KV BP1
BA01T0058SE158T0058	BA02T0002SE032T0002	2022-03-02	23	112,6	89,85593	BA S/E COPIAPO 110KV BP1
BA01T0058SE158T0058	BA02T0002SE032T0002	2022-03-02	24	103,66	82,72172	BA S/E COPIAPO 110KV BP1
BA01T0058SE158T0058	BA02T0002SE032T0002	2022-03-03	1	105,06	84,39155	BA S/E COPIAPO 110KV BP1
BA01T0058SE158T0058	BA02T0002SE032T0002	2022-03-03	2	98,84	79,39521	BA S/E COPIAPO 110KV BP1
BA01T0058SE158T0058	BA02T0002SE032T0002	2022-03-03	3	111,58	89,62887	BA S/E COPIAPO 110KV BP1
BA01T0058SE158T0058	BA02T0002SE032T0002	2022-03-03	4	111,58	89,62887	BA S/E COPIAPO 110KV BP1
BA01T0058SE158T0058	BA02T0002SE032T0002	2022-03-03	5	116,82	93,838	BA S/E COPIAPO 110KV BP1
BA01T0058SE158T0058	BA02T0002SE032T0002	2022-03-03	6	118,42	95,12323	BA S/E COPIAPO 110KV BP1
BA01T0058SE158T0058	BA02T0002SE032T0002	2022-03-03	7	118,42	95,12323	BA S/E COPIAPO 110KV BP1
BA01T0058SE158T0058	BA02T0002SE032T0002	2022-03-03	8	116,71	93,74964	BA S/E COPIAPO 110KV BP1
BA01T0058SE158T0058	BA02T0002SE032T0002	2022-03-03	9	103,82	83,39549	BA S/E COPIAPO 110KV BP1
BA01T0058SE158T0058	BA02T0002SE032T0002	2022-03-03	10	75,3	60,48623	BA S/E COPIAPO 110KV BP1
BA01T0058SE158T0058	BA02T0002SE032T0002	2022-03-03	11	38,22	30,70098	BA S/E COPIAPO 110KV BP1
BA01T0058SE158T0058	BA02T0002SE032T0002	2022-03-03	12	22,66	18,2021	BA S/E COPIAPO 110KV BP1
BA01T0058SE158T0058	BA02T0002SE032T0002	2022-03-03	13	0,0	0,0	BA S/E COPIAPO 110KV BP1
BA01T0058SE158T0058	BA02T0002SE032T0002	2022-03-03	14	0,0	0,0	BA S/E COPIAPO 110KV BP1
BA01T0058SE158T0058	BA02T0002SE032T0002	2022-03-03	15	0,0	0,0	BA S/E COPIAPO 110KV BP1
BA01T0058SE158T0058	BA02T0002SE032T0002	2022-03-03	16	0,0	0,0	BA S/E COPIAPO 110KV BP1
BA01T0058SE158T0058	BA02T0002SE032T0002	2022-03-03	17	9,19	7,38205	BA S/E COPIAPO 110KV BP1
BA01T0058SE158T0058	BA02T0002SE032T0002	2022-03-03	18	49,36	39,64941	BA S/E COPIAPO 110KV BP1
BA01T0058SE158T0058	BA02T0002SE032T0002	2022-03-03	19	83,93	67,41845	BA S/E COPIAPO 110KV BP1
BA01T0058SE158T0058	BA02T0002SE032T0002	2022-03-03	20	111,96	89,93411	BA S/E COPIAPO 110KV BP1
BA01T0058SE158T0058	BA02T0002SE032T0002	2022-03-03	21	148,23	119,06871	BA S/E COPIAPO 110KV BP1
BA01T0058SE158T0058	BA02T0002SE032T0002	2022-03-03	22	238,61	191,66825	BA S/E COPIAPO 110KV BP1
BA01T0058SE158T0058	BA02T0002SE032T0002	2022-03-03	23	187,58	150,67739	BA S/E COPIAPO 110KV BP1
BA01T0058SE158T0058	BA02T0002SE032T0002	2022-03-03	24	187,58	150,67739	BA S/E COPIAPO 110KV BP1
BA01T0058SE158T0058	BA02T0002SE032T0002	2022-03-04	1	197,29	159,27419	BA S/E COPIAPO 110KV BP1
BA01T0058SE158T0058	BA02T0002SE032T0002	2022-03-04	2	197,29	159,27419	BA S/E COPIAPO 110KV BP1
BA01T0058SE158T0058	BA02T0002SE032T0002	2022-03-04	3	197,29	159,27419	BA S/E COPIAPO 110KV BP1
BA01T0058SE158T0058	BA02T0002SE032T0002	2022-03-04	4	197,29	159,27419	BA S/E COPIAPO 110KV BP1
BA01T0058SE158T0058	BA02T0002SE032T0002	2022-03-04	5	197,29	159,27419	BA S/E COPIAPO 110KV BP1
BA01T0058SE158T0058	BA02T0002SE032T0002	2022-03-04	6	197,29	159,27419	BA S/E COPIAPO 110KV BP1
BA01T0058SE158T0058	BA02T0002SE032T0002	2022-03-04	7	197,29	159,27419	BA S/E COPIAPO 110KV BP1
BA01T0058SE158T0058	BA02T0002SE032T0002	2022-03-04	8	197,29	159,27419	BA S/E COPIAPO 110KV BP1
BA01T0058SE158T0058	BA02T0002SE032T0002	2022-03-04	9	171,17	138,18725	BA S/E COPIAPO 110KV BP1
BA01T0058SE158T0058	BA02T0002SE032T0002	2022-03-04	10	110,45	89,16739	BA S/E COPIAPO 110KV BP1
BA01T0058SE158T0058	BA02T0002SE032T0002	2022-03-04	11	54,97	44,37783	BA S/E COPIAPO 110KV BP1
BA01T0058SE158T0058	BA02T0002SE032T0002	2022-03-04	12	45,0	36,32895	BA S/E COPIAPO 110KV BP1
BA01T0058SE158T0058	BA02T0002SE032T0002	2022-03-04	13	34,26	27,65844	BA S/E COPIAPO 110KV BP1
BA01T0058SE158T0058	BA02T0002SE032T0002	2022-03-04	14	89,2	72,01205	BA S/E COPIAPO 110KV BP1
BA01T0058SE158T0058	BA02T0002SE032T0002	2022-03-04	15	101,55	81,98233	BA S/E COPIAPO 110KV BP1
BA01T0058SE158T0058	BA02T0002SE032T0002	2022-03-04	16	95,91	77,4291	BA S/E COPIAPO 110KV BP1
BA01T0058SE158T0058	BA02T0002SE032T0002	2022-03-04	17	79,61	64,26995	BA S/E COPIAPO 110KV BP1
BA01T0058SE158T0058	BA02T0002SE032T0002	2022-03-04	18	72,35	58,40888	BA S/E COPIAPO 110KV BP1
BA01T0058SE158T0058	BA02T0002SE032T0002	2022-03-04	19	81,64	65,90879	BA S/E COPIAPO 110KV BP1
BA01T0058SE158T0058	BA02T0002SE032T0002	2022-03-04	20	101,77	82,15994	BA S/E COPIAPO 110KV BP1
BA01T0058SE158T0058	BA02T0002SE032T0002	2022-03-04	21	101,77	82,15994	BA S/E COPIAPO 110KV BP1
BA01T0058SE158T0058	BA02T0002SE032T0002	2022-03-04	22	120,14	96,99022	BA S/E COPIAPO 110KV BP1
BA01T0058SE158T0058	BA02T0002SE032T0002	2022-03-04	23	120,14	96,99022	BA S/E COPIAPO 110KV BP1
BA01T0058SE158T0058	BA02T0002SE032T0002	2022-03-04	24	120,14	96,99022	BA S/E COPIAPO 110KV BP1
BA01T0058SE158T0058	BA02T0002SE032T0002	2022-03-05	1	123,5	98,9198	BA S/E COPIAPO 110KV BP1
BA01T0058SE158T0058	BA02T0002SE032T0002	2022-03-05	2	123,5	98,9198	BA S/E COPIAPO 110KV BP1
BA01T0058SE158T0058	BA02T0002SE032T0002	2022-03-05	3	121,84	97,59018	BA S/E COPIAPO 110KV BP1
BA01T0058SE158T0058	BA02T0002SE032T0002	2022-03-05	4	121,38	97,22174	BA S/E COPIAPO 110KV BP1
BA01T0058SE158T0058	BA02T0002SE032T0002	2022-03-05	5	121,38	97,22174	BA S/E COPIAPO 110KV BP1
BA01T0058SE158T0058	BA02T0002SE032T0002	2022-03-05	6	121,38	97,22174	BA S/E COPIAPO 110KV BP1
BA01T0058SE158T0058	BA02T0002SE032T0002	2022-03-05	7	122,65	98,23897	BA S/E COPIAPO 110KV BP1
BA01T0058SE158T0058	BA02T0002SE032T0002	2022-03-05	8	123,5	98,9198	BA S/E COPIAPO 110KV BP1
BA01T0058SE158T0058	BA02T0002SE032T0002	2022-03-05	9	79,17	63,41279	BA S/E COPIAPO 110KV BP1
BA01T0058SE158T0058	BA02T0002SE032T0002	2022-03-05	10	3,59	2,87548	BA S/E COPIAPO 110KV BP1
BA01T0058SE158T0058	BA02T0002SE032T0002	2022-03-05	11	3,29	2,63519	BA S/E COPIAPO 110KV BP1
BA01T0058SE158T0058	BA02T0002SE032T0002	2022-03-05	12	0,0	0,0	BA S/E COPIAPO 110KV BP1
BA01T0058SE158T0058	BA02T0002SE032T0002	2022-03-05	13	0,0	0,0	BA S/E COPIAPO 110KV BP1
BA01T0058SE158T0058	BA02T0002SE032T0002	2022-03-05	14	0,0	0,0	BA S/E COPIAPO 110KV BP1
BA01T0058SE158T0058	BA02T0002SE032T0002	2022-03-05	15	0,0	0,0	BA S/E COPIAPO 110KV BP1
BA01T0058SE158T0058	BA02T0002SE032T0002	2022-03-05	16	0,0	0,0	BA S/E COPIAPO 110KV BP1
BA01T0058SE158T0058	BA02T0002SE032T0002	2022-03-05	17	0,0	0,0	BA S/E COPIAPO 110KV BP1
BA01T0058SE158T0058	BA02T0002SE032T0002	2022-03-05	18	0,0	0,0	BA S/E COPIAPO 110KV BP1
BA01T0058SE158T0058	BA02T0002SE032T0002	2022-03-05	19	20,84	16,69221	BA S/E COPIAPO 110KV BP1
BA01T0058SE158T0058	BA02T0002SE032T0002	2022-03-05	20	111,59	89,38024	BA S/E COPIAPO 110KV BP1
BA01T0058SE158T0058	BA02T0002SE032T0002	2022-03-05	21	113,33	90,77393	BA S/E COPIAPO 110KV BP1
BA01T0058SE158T0058	BA02T0002SE032T0002	2022-03-05	22	113,33	90,77393	BA S/E COPIAPO 110KV BP1
BA01T0058SE158T0058	BA02T0002SE032T0002	2022-03-05	23	89,82	71,94313	BA S/E COPIAPO 110KV BP1
BA01T0058SE158T0058	BA02T0002SE032T0002	2022-03-05	24	81,95	65,63949	BA S/E COPIAPO 110KV BP1
BA01T0058SE158T0058	BA02T0002SE032T0002	2022-03-06	1	89,77	71,90308	BA S/E COPIAPO 110KV BP1
BA01T0058SE158T0058	BA02T0002SE032T0002	2022-03-06	2	90,58	72,55186	BA S/E COPIAPO 110KV BP1
BA01T0058SE158T0058	BA02T0002SE032T0002	2022-03-06	3	92,85	74,37006	BA S/E COPIAPO 110KV BP1
BA01T0058SE158T0058	BA02T0002SE032T0002	2022-03-06	4	97,49	78,08657	BA S/E COPIAPO 110KV BP1
BA01T0058SE158T0058	BA02T0002SE032T0002	2022-03-06	5	91,17	73,02443	BA S/E COPIAPO 110KV BP1
BA01T0058SE158T0058	BA02T0002SE032T0002	2022-03-06	6	86,36	69,17177	BA S/E COPIAPO 110KV BP1
BA01T0058SE158T0058	BA02T0002SE032T0002	2022-03-06	7	83,32	66,73682	BA S/E COPIAPO 110KV BP1
BA01T0058SE158T0058	BA02T0002SE032T0002	2022-03-06	8	80,83	64,74241	BA S/E COPIAPO 110KV BP1
BA01T0058SE158T0058	BA02T0002SE032T0002	2022-03-06	9	54,32	43,50869	BA S/E COPIAPO 110KV BP1
BA01T0058SE158T0058	BA02T0002SE032T0002	2022-03-06	10	0,57	0,45655	BA S/E COPIAPO 110KV BP1
BA01T0058SE158T0058	BA02T0002SE032T0002	2022-03-06	11	0,0	0,0	BA S/E COPIAPO 110KV BP1
BA01T0058SE158T0058	BA02T0002SE032T0002	2022-03-06	12	0,0	0,0	BA S/E COPIAPO 110KV BP1
BA01T0058SE158T0058	BA02T0002SE032T0002	2022-03-06	13	0,0	0,0	BA S/E COPIAPO 110KV BP1
BA01T0058SE158T0058	BA02T0002SE032T0002	2022-03-06	14	0,0	0,0	BA S/E COPIAPO 110KV BP1
BA01T0058SE158T0058	BA02T0002SE032T0002	2022-03-06	15	0,0	0,0	BA S/E COPIAPO 110KV BP1
BA01T0058SE158T0058	BA02T0002SE032T0002	2022-03-06	16	0,0	0,0	BA S/E COPIAPO 110KV BP1
BA01T0058SE158T0058	BA02T0002SE032T0002	2022-03-06	17	0,0	0,0	BA S/E COPIAPO 110KV BP1
BA01T0058SE158T0058	BA02T0002SE032T0002	2022-03-06	18	0,0	0,0	BA S/E COPIAPO 110KV BP1
BA01T0058SE158T0058	BA02T0002SE032T0002	2022-03-06	19	2,78	2,2267	BA S/E COPIAPO 110KV BP1
BA01T0058SE158T0058	BA02T0002SE032T0002	2022-03-06	20	92,49	74,08172	BA S/E COPIAPO 110KV BP1
BA01T0058SE158T0058	BA02T0002SE032T0002	2022-03-06	21	103,78	83,12467	BA S/E COPIAPO 110KV BP1
BA01T0058SE158T0058	BA02T0002SE032T0002	2022-03-06	22	103,78	83,12467	BA S/E COPIAPO 110KV BP1
BA01T0058SE158T0058	BA02T0002SE032T0002	2022-03-06	23	90,25	72,28754	BA S/E COPIAPO 110KV BP1
BA01T0058SE158T0058	BA02T0002SE032T0002	2022-03-06	24	77,57	62,13124	BA S/E COPIAPO 110KV BP1
BA01T0058SE158T0058	BA02T0002SE032T0002	2022-03-07	1	79,42	63,61304	BA S/E COPIAPO 110KV BP1
BA01T0058SE158T0058	BA02T0002SE032T0002	2022-03-07	2	81,48	65,26304	BA S/E COPIAPO 110KV BP1
BA01T0058SE158T0058	BA02T0002SE032T0002	2022-03-07	3	81,48	65,26304	BA S/E COPIAPO 110KV BP1
BA01T0058SE158T0058	BA02T0002SE032T0002	2022-03-07	4	83,02	66,49653	BA S/E COPIAPO 110KV BP1
BA01T0058SE158T0058	BA02T0002SE032T0002	2022-03-07	5	84,22	67,45769	BA S/E COPIAPO 110KV BP1
BA01T0058SE158T0058	BA02T0002SE032T0002	2022-03-07	6	87,74	70,27711	BA S/E COPIAPO 110KV BP1
BA01T0058SE158T0058	BA02T0002SE032T0002	2022-03-07	7	106,08	84,9669	BA S/E COPIAPO 110KV BP1
BA01T0058SE158T0058	BA02T0002SE032T0002	2022-03-07	8	106,77	85,51957	BA S/E COPIAPO 110KV BP1
BA01T0058SE158T0058	BA02T0002SE032T0002	2022-03-07	9	88,94	71,23827	BA S/E COPIAPO 110KV BP1
BA01T0058SE158T0058	BA02T0002SE032T0002	2022-03-07	10	61,88	49,56402	BA S/E COPIAPO 110KV BP1
BA01T0058SE158T0058	BA02T0002SE032T0002	2022-03-07	11	61,88	49,56402	BA S/E COPIAPO 110KV BP1
BA01T0058SE158T0058	BA02T0002SE032T0002	2022-03-07	12	48,92	39,18345	BA S/E COPIAPO 110KV BP1
BA01T0058SE158T0058	BA02T0002SE032T0002	2022-03-07	13	36,93	29,57982	BA S/E COPIAPO 110KV BP1
BA01T0058SE158T0058	BA02T0002SE032T0002	2022-03-07	14	18,47	14,79392	BA S/E COPIAPO 110KV BP1
BA01T0058SE158T0058	BA02T0002SE032T0002	2022-03-07	15	0,0	0,0	BA S/E COPIAPO 110KV BP1
BA01T0058SE158T0058	BA02T0002SE032T0002	2022-03-07	16	0,0	0,0	BA S/E COPIAPO 110KV BP1
BA01T0058SE158T0058	BA02T0002SE032T0002	2022-03-07	17	0,0	0,0	BA S/E COPIAPO 110KV BP1
BA01T0058SE158T0058	BA02T0002SE032T0002	2022-03-07	18	71,31	57,11717	BA S/E COPIAPO 110KV BP1
BA01T0058SE158T0058	BA02T0002SE032T0002	2022-03-07	19	92,26	73,89749	BA S/E COPIAPO 110KV BP1
BA01T0058SE158T0058	BA02T0002SE032T0002	2022-03-07	20	246,22	197,21483	BA S/E COPIAPO 110KV BP1
BA01T0058SE158T0058	BA02T0002SE032T0002	2022-03-07	21	245,45	196,59809	BA S/E COPIAPO 110KV BP1
BA01T0058SE158T0058	BA02T0002SE032T0002	2022-03-07	22	148,02	118,55958	BA S/E COPIAPO 110KV BP1
BA01T0058SE158T0058	BA02T0002SE032T0002	2022-03-07	23	104,29	83,53316	BA S/E COPIAPO 110KV BP1
BA01T0058SE158T0058	BA02T0002SE032T0002	2022-03-07	24	103,77	83,11666	BA S/E COPIAPO 110KV BP1
BA01T0058SE158T0058	BA02T0002SE032T0002	2022-03-08	1	116,32	93,85744	BA S/E COPIAPO 110KV BP1
BA01T0058SE158T0058	BA02T0002SE032T0002	2022-03-08	2	116,32	93,85744	BA S/E COPIAPO 110KV BP1
BA01T0058SE158T0058	BA02T0002SE032T0002	2022-03-08	3	117,43	94,75309	BA S/E COPIAPO 110KV BP1
BA01T0058SE158T0058	BA02T0002SE032T0002	2022-03-08	4	118,63	95,72136	BA S/E COPIAPO 110KV BP1
BA01T0058SE158T0058	BA02T0002SE032T0002	2022-03-08	5	118,63	95,72136	BA S/E COPIAPO 110KV BP1
BA01T0058SE158T0058	BA02T0002SE032T0002	2022-03-08	6	118,63	95,72136	BA S/E COPIAPO 110KV BP1
BA01T0058SE158T0058	BA02T0002SE032T0002	2022-03-08	7	121,04	97,66597	BA S/E COPIAPO 110KV BP1
BA01T0058SE158T0058	BA02T0002SE032T0002	2022-03-08	8	125,87	101,56324	BA S/E COPIAPO 110KV BP1
BA01T0058SE158T0058	BA02T0002SE032T0002	2022-03-08	9	113,54	91,61429	BA S/E COPIAPO 110KV BP1
BA01T0058SE158T0058	BA02T0002SE032T0002	2022-03-08	10	62,27	50,24504	BA S/E COPIAPO 110KV BP1
BA01T0058SE158T0058	BA02T0002SE032T0002	2022-03-08	11	48,7	39,29554	BA S/E COPIAPO 110KV BP1
BA01T0058SE158T0058	BA02T0002SE032T0002	2022-03-08	12	35,14	28,35411	BA S/E COPIAPO 110KV BP1
BA01T0058SE158T0058	BA02T0002SE032T0002	2022-03-08	13	0,0	0,0	BA S/E COPIAPO 110KV BP1
BA01T0058SE158T0058	BA02T0002SE032T0002	2022-03-08	14	0,0	0,0	BA S/E COPIAPO 110KV BP1
BA01T0058SE158T0058	BA02T0002SE032T0002	2022-03-08	15	0,0	0,0	BA S/E COPIAPO 110KV BP1
BA01T0058SE158T0058	BA02T0002SE032T0002	2022-03-08	16	0,0	0,0	BA S/E COPIAPO 110KV BP1
BA01T0058SE158T0058	BA02T0002SE032T0002	2022-03-08	17	0,0	0,0	BA S/E COPIAPO 110KV BP1
BA01T0058SE158T0058	BA02T0002SE032T0002	2022-03-08	18	0,0	0,0	BA S/E COPIAPO 110KV BP1
BA01T0058SE158T0058	BA02T0002SE032T0002	2022-03-08	19	19,97	16,11359	BA S/E COPIAPO 110KV BP1
BA01T0058SE158T0058	BA02T0002SE032T0002	2022-03-08	20	116,65	94,12372	BA S/E COPIAPO 110KV BP1
BA01T0058SE158T0058	BA02T0002SE032T0002	2022-03-08	21	109,72	88,53197	BA S/E COPIAPO 110KV BP1
BA01T0058SE158T0058	BA02T0002SE032T0002	2022-03-08	22	101,69	82,05264	BA S/E COPIAPO 110KV BP1
BA01T0058SE158T0058	BA02T0002SE032T0002	2022-03-08	23	76,72	61,9046	BA S/E COPIAPO 110KV BP1
BA01T0058SE158T0058	BA02T0002SE032T0002	2022-03-08	24	76,48	61,71095	BA S/E COPIAPO 110KV BP1
BA01T0058SE158T0058	BA02T0002SE032T0002	2022-03-09	1	76,6	61,93876	BA S/E COPIAPO 110KV BP1
BA01T0058SE158T0058	BA02T0002SE032T0002	2022-03-09	2	75,63	61,15442	BA S/E COPIAPO 110KV BP1
BA01T0058SE158T0058	BA02T0002SE032T0002	2022-03-09	3	75,33	60,91184	BA S/E COPIAPO 110KV BP1
BA01T0058SE158T0058	BA02T0002SE032T0002	2022-03-09	4	82,5	66,7095	BA S/E COPIAPO 110KV BP1
BA01T0058SE158T0058	BA02T0002SE032T0002	2022-03-09	5	82,5	66,7095	BA S/E COPIAPO 110KV BP1
BA01T0058SE158T0058	BA02T0002SE032T0002	2022-03-09	6	99,1	80,13226	BA S/E COPIAPO 110KV BP1
BA01T0058SE158T0058	BA02T0002SE032T0002	2022-03-09	7	123,61	99,95105	BA S/E COPIAPO 110KV BP1
BA01T0058SE158T0058	BA02T0002SE032T0002	2022-03-09	8	137,78	111,40891	BA S/E COPIAPO 110KV BP1
BA01T0058SE158T0058	BA02T0002SE032T0002	2022-03-09	9	70,91	57,33783	BA S/E COPIAPO 110KV BP1
BA01T0058SE158T0058	BA02T0002SE032T0002	2022-03-09	10	49,01	39,62949	BA S/E COPIAPO 110KV BP1
BA01T0058SE158T0058	BA02T0002SE032T0002	2022-03-09	11	40,22	32,52189	BA S/E COPIAPO 110KV BP1
BA01T0058SE158T0058	BA02T0002SE032T0002	2022-03-09	12	15,24	12,32306	BA S/E COPIAPO 110KV BP1
BA01T0058SE158T0058	BA02T0002SE032T0002	2022-03-09	13	0,0	0,0	BA S/E COPIAPO 110KV BP1
BA01T0058SE158T0058	BA02T0002SE032T0002	2022-03-09	14	0,0	0,0	BA S/E COPIAPO 110KV BP1
BA01T0058SE158T0058	BA02T0002SE032T0002	2022-03-09	15	0,0	0,0	BA S/E COPIAPO 110KV BP1
BA01T0058SE158T0058	BA02T0002SE032T0002	2022-03-09	16	0,0	0,0	BA S/E COPIAPO 110KV BP1
BA01T0058SE158T0058	BA02T0002SE032T0002	2022-03-09	17	0,0	0,0	BA S/E COPIAPO 110KV BP1
BA01T0058SE158T0058	BA02T0002SE032T0002	2022-03-09	18	0,0	0,0	BA S/E COPIAPO 110KV BP1
BA01T0058SE158T0058	BA02T0002SE032T0002	2022-03-09	19	4,71	3,80851	BA S/E COPIAPO 110KV BP1
BA01T0058SE158T0058	BA02T0002SE032T0002	2022-03-09	20	99,54	80,48804	BA S/E COPIAPO 110KV BP1
BA01T0058SE158T0058	BA02T0002SE032T0002	2022-03-09	21	106,71	86,28571	BA S/E COPIAPO 110KV BP1
BA01T0058SE158T0058	BA02T0002SE032T0002	2022-03-09	22	87,79	70,98699	BA S/E COPIAPO 110KV BP1
BA01T0058SE158T0058	BA02T0002SE032T0002	2022-03-09	23	76,79	62,09239	BA S/E COPIAPO 110KV BP1
BA01T0058SE158T0058	BA02T0002SE032T0002	2022-03-09	24	75,04	60,67734	BA S/E COPIAPO 110KV BP1
BA01T0058SE158T0058	BA02T0002SE032T0002	2022-03-10	1	72,46	58,83969	BA S/E COPIAPO 110KV BP1
BA01T0058SE158T0058	BA02T0002SE032T0002	2022-03-10	2	72,46	58,83969	BA S/E COPIAPO 110KV BP1
BA01T0058SE158T0058	BA02T0002SE032T0002	2022-03-10	3	72,79	59,10766	BA S/E COPIAPO 110KV BP1
BA01T0058SE158T0058	BA02T0002SE032T0002	2022-03-10	4	73,21	59,44872	BA S/E COPIAPO 110KV BP1
BA01T0058SE158T0058	BA02T0002SE032T0002	2022-03-10	5	76,15	61,83608	BA S/E COPIAPO 110KV BP1
BA01T0058SE158T0058	BA02T0002SE032T0002	2022-03-10	6	77,62	63,02977	BA S/E COPIAPO 110KV BP1
BA01T0058SE158T0058	BA02T0002SE032T0002	2022-03-10	7	104,83	85,1251	BA S/E COPIAPO 110KV BP1
BA01T0058SE158T0058	BA02T0002SE032T0002	2022-03-10	8	116,76	94,81262	BA S/E COPIAPO 110KV BP1
BA01T0058SE158T0058	BA02T0002SE032T0002	2022-03-10	9	85,47	69,4042	BA S/E COPIAPO 110KV BP1
BA01T0058SE158T0058	BA02T0002SE032T0002	2022-03-10	10	12,19	9,89865	BA S/E COPIAPO 110KV BP1
BA01T0058SE158T0058	BA02T0002SE032T0002	2022-03-10	11	2,66	2,16	BA S/E COPIAPO 110KV BP1
BA01T0058SE158T0058	BA02T0002SE032T0002	2022-03-10	12	3,54	2,87459	BA S/E COPIAPO 110KV BP1
BA01T0058SE158T0058	BA02T0002SE032T0002	2022-03-10	13	3,54	2,87459	BA S/E COPIAPO 110KV BP1
BA01T0058SE158T0058	BA02T0002SE032T0002	2022-03-10	14	0,71	0,57654	BA S/E COPIAPO 110KV BP1
BA01T0058SE158T0058	BA02T0002SE032T0002	2022-03-10	15	0,0	0,0	BA S/E COPIAPO 110KV BP1
BA01T0058SE158T0058	BA02T0002SE032T0002	2022-03-10	16	0,0	0,0	BA S/E COPIAPO 110KV BP1
BA01T0058SE158T0058	BA02T0002SE032T0002	2022-03-10	17	0,0	0,0	BA S/E COPIAPO 110KV BP1
BA01T0058SE158T0058	BA02T0002SE032T0002	2022-03-10	18	0,0	0,0	BA S/E COPIAPO 110KV BP1
BA01T0058SE158T0058	BA02T0002SE032T0002	2022-03-10	19	15,1	12,26165	BA S/E COPIAPO 110KV BP1
BA01T0058SE158T0058	BA02T0002SE032T0002	2022-03-10	20	85,66	69,55849	BA S/E COPIAPO 110KV BP1
BA01T0058SE158T0058	BA02T0002SE032T0002	2022-03-10	21	102,04	82,85954	BA S/E COPIAPO 110KV BP1
BA01T0058SE158T0058	BA02T0002SE032T0002	2022-03-10	22	102,04	82,85954	BA S/E COPIAPO 110KV BP1
BA01T0058SE158T0058	BA02T0002SE032T0002	2022-03-10	23	102,04	82,85954	BA S/E COPIAPO 110KV BP1
BA01T0058SE158T0058	BA02T0002SE032T0002	2022-03-10	24	88,93	72,21383	BA S/E COPIAPO 110KV BP1
BA01T0058SE158T0058	BA02T0002SE032T0002	2022-03-11	1	84,7	68,06238	BA S/E COPIAPO 110KV BP1
BA01T0058SE158T0058	BA02T0002SE032T0002	2022-03-11	2	100,06	80,40521	BA S/E COPIAPO 110KV BP1
BA01T0058SE158T0058	BA02T0002SE032T0002	2022-03-11	3	81,33	65,35435	BA S/E COPIAPO 110KV BP1
BA01T0058SE158T0058	BA02T0002SE032T0002	2022-03-11	4	81,33	65,35435	BA S/E COPIAPO 110KV BP1
BA01T0058SE158T0058	BA02T0002SE032T0002	2022-03-11	5	82,12	65,98917	BA S/E COPIAPO 110KV BP1
BA01T0058SE158T0058	BA02T0002SE032T0002	2022-03-11	6	92,07	73,98469	BA S/E COPIAPO 110KV BP1
BA01T0058SE158T0058	BA02T0002SE032T0002	2022-03-11	7	109,81	88,24002	BA S/E COPIAPO 110KV BP1
BA01T0058SE158T0058	BA02T0002SE032T0002	2022-03-11	8	120,88	97,13554	BA S/E COPIAPO 110KV BP1
BA01T0058SE158T0058	BA02T0002SE032T0002	2022-03-11	9	86,75	69,7097	BA S/E COPIAPO 110KV BP1
BA01T0058SE158T0058	BA02T0002SE032T0002	2022-03-11	10	55,11	44,28474	BA S/E COPIAPO 110KV BP1
BA01T0058SE158T0058	BA02T0002SE032T0002	2022-03-11	11	60,7	48,7767	BA S/E COPIAPO 110KV BP1
BA01T0058SE158T0058	BA02T0002SE032T0002	2022-03-11	12	61,48	49,40348	BA S/E COPIAPO 110KV BP1
BA01T0058SE158T0058	BA02T0002SE032T0002	2022-03-11	13	47,82	38,42672	BA S/E COPIAPO 110KV BP1
BA01T0058SE158T0058	BA02T0002SE032T0002	2022-03-11	14	47,82	38,42672	BA S/E COPIAPO 110KV BP1
BA01T0058SE158T0058	BA02T0002SE032T0002	2022-03-11	15	47,94	38,52315	BA S/E COPIAPO 110KV BP1
BA01T0058SE158T0058	BA02T0002SE032T0002	2022-03-11	16	59,06	47,45884	BA S/E COPIAPO 110KV BP1
BA01T0058SE158T0058	BA02T0002SE032T0002	2022-03-11	17	53,13	42,69367	BA S/E COPIAPO 110KV BP1
BA01T0058SE158T0058	BA02T0002SE032T0002	2022-03-11	18	23,3	18,72318	BA S/E COPIAPO 110KV BP1
BA01T0058SE158T0058	BA02T0002SE032T0002	2022-03-11	19	72,93	58,60436	BA S/E COPIAPO 110KV BP1
BA01T0058SE158T0058	BA02T0002SE032T0002	2022-03-11	20	120,19	96,58108	BA S/E COPIAPO 110KV BP1
BA01T0058SE158T0058	BA02T0002SE032T0002	2022-03-11	21	121,81	97,88286	BA S/E COPIAPO 110KV BP1
BA01T0058SE158T0058	BA02T0002SE032T0002	2022-03-11	22	121,81	97,88286	BA S/E COPIAPO 110KV BP1
BA01T0058SE158T0058	BA02T0002SE032T0002	2022-03-11	23	118,6	95,3034	BA S/E COPIAPO 110KV BP1
BA01T0058SE158T0058	BA02T0002SE032T0002	2022-03-11	24	117,96	94,78912	BA S/E COPIAPO 110KV BP1
BA01T0058SE158T0058	BA02T0002SE032T0002	2022-03-12	1	104,55	84,27044	BA S/E COPIAPO 110KV BP1
BA01T0058SE158T0058	BA02T0002SE032T0002	2022-03-12	2	104,55	84,27044	BA S/E COPIAPO 110KV BP1
BA01T0058SE158T0058	BA02T0002SE032T0002	2022-03-12	3	104,41	84,15759	BA S/E COPIAPO 110KV BP1
BA01T0058SE158T0058	BA02T0002SE032T0002	2022-03-12	4	102,82	82,876	BA S/E COPIAPO 110KV BP1
BA01T0058SE158T0058	BA02T0002SE032T0002	2022-03-12	5	87,77	70,74525	BA S/E COPIAPO 110KV BP1
BA01T0058SE158T0058	BA02T0002SE032T0002	2022-03-12	6	102,82	82,876	BA S/E COPIAPO 110KV BP1
BA01T0058SE158T0058	BA02T0002SE032T0002	2022-03-12	7	102,82	82,876	BA S/E COPIAPO 110KV BP1
BA01T0058SE158T0058	BA02T0002SE032T0002	2022-03-12	8	104,15	83,94802	BA S/E COPIAPO 110KV BP1
BA01T0058SE158T0058	BA02T0002SE032T0002	2022-03-12	9	83,79	67,53725	BA S/E COPIAPO 110KV BP1
BA01T0058SE158T0058	BA02T0002SE032T0002	2022-03-12	10	49,32	39,7534	BA S/E COPIAPO 110KV BP1
BA01T0058SE158T0058	BA02T0002SE032T0002	2022-03-12	11	46,06	37,12574	BA S/E COPIAPO 110KV BP1
BA01T0058SE158T0058	BA02T0002SE032T0002	2022-03-12	12	47,04	37,91565	BA S/E COPIAPO 110KV BP1
BA01T0058SE158T0058	BA02T0002SE032T0002	2022-03-12	13	57,75	46,54823	BA S/E COPIAPO 110KV BP1
BA01T0058SE158T0058	BA02T0002SE032T0002	2022-03-12	14	59,98	48,34568	BA S/E COPIAPO 110KV BP1
BA01T0058SE158T0058	BA02T0002SE032T0002	2022-03-12	15	47,04	37,91565	BA S/E COPIAPO 110KV BP1
BA01T0058SE158T0058	BA02T0002SE032T0002	2022-03-12	16	0,0	0,0	BA S/E COPIAPO 110KV BP1
BA01T0058SE158T0058	BA02T0002SE032T0002	2022-03-12	17	0,0	0,0	BA S/E COPIAPO 110KV BP1
BA01T0058SE158T0058	BA02T0002SE032T0002	2022-03-12	18	0,0	0,0	BA S/E COPIAPO 110KV BP1
BA01T0058SE158T0058	BA02T0002SE032T0002	2022-03-12	19	45,11	36,36001	BA S/E COPIAPO 110KV BP1
BA01T0058SE158T0058	BA02T0002SE032T0002	2022-03-12	20	103,48	83,40798	BA S/E COPIAPO 110KV BP1
BA01T0058SE158T0058	BA02T0002SE032T0002	2022-03-12	21	107,85	86,93034	BA S/E COPIAPO 110KV BP1
BA01T0058SE158T0058	BA02T0002SE032T0002	2022-03-12	22	109,46	88,22804	BA S/E COPIAPO 110KV BP1
BA01T0058SE158T0058	BA02T0002SE032T0002	2022-03-12	23	101,68	81,95713	BA S/E COPIAPO 110KV BP1
BA01T0058SE158T0058	BA02T0002SE032T0002	2022-03-12	24	88,16	71,0596	BA S/E COPIAPO 110KV BP1
BA01T0058SE158T0058	BA02T0002SE032T0002	2022-03-13	1	90,7	73,10692	BA S/E COPIAPO 110KV BP1
BA01T0058SE158T0058	BA02T0002SE032T0002	2022-03-13	2	87,14	70,23745	BA S/E COPIAPO 110KV BP1
BA01T0058SE158T0058	BA02T0002SE032T0002	2022-03-13	3	66,17	53,33501	BA S/E COPIAPO 110KV BP1
BA01T0058SE158T0058	BA02T0002SE032T0002	2022-03-13	4	69,46	55,98684	BA S/E COPIAPO 110KV BP1
BA01T0058SE158T0058	BA02T0002SE032T0002	2022-03-13	5	79,56	64,12775	BA S/E COPIAPO 110KV BP1
BA01T0058SE158T0058	BA02T0002SE032T0002	2022-03-13	6	77,22	62,24164	BA S/E COPIAPO 110KV BP1
BA01T0058SE158T0058	BA02T0002SE032T0002	2022-03-13	7	71,07	57,28455	BA S/E COPIAPO 110KV BP1
BA01T0058SE158T0058	BA02T0002SE032T0002	2022-03-13	8	74,47	60,02505	BA S/E COPIAPO 110KV BP1
BA01T0058SE158T0058	BA02T0002SE032T0002	2022-03-13	9	53,76	43,33217	BA S/E COPIAPO 110KV BP1
BA01T0058SE158T0058	BA02T0002SE032T0002	2022-03-13	10	3,9	3,14352	BA S/E COPIAPO 110KV BP1
BA01T0058SE158T0058	BA02T0002SE032T0002	2022-03-13	11	0,0	0,0	BA S/E COPIAPO 110KV BP1
BA01T0058SE158T0058	BA02T0002SE032T0002	2022-03-13	12	0,0	0,0	BA S/E COPIAPO 110KV BP1
BA01T0058SE158T0058	BA02T0002SE032T0002	2022-03-13	13	0,0	0,0	BA S/E COPIAPO 110KV BP1
BA01T0058SE158T0058	BA02T0002SE032T0002	2022-03-13	14	0,0	0,0	BA S/E COPIAPO 110KV BP1
BA01T0058SE158T0058	BA02T0002SE032T0002	2022-03-13	15	0,0	0,0	BA S/E COPIAPO 110KV BP1
BA01T0058SE158T0058	BA02T0002SE032T0002	2022-03-13	16	0,0	0,0	BA S/E COPIAPO 110KV BP1
BA01T0058SE158T0058	BA02T0002SE032T0002	2022-03-13	17	0,0	0,0	BA S/E COPIAPO 110KV BP1
BA01T0058SE158T0058	BA02T0002SE032T0002	2022-03-13	18	0,0	0,0	BA S/E COPIAPO 110KV BP1
BA01T0058SE158T0058	BA02T0002SE032T0002	2022-03-13	19	37,29	30,05686	BA S/E COPIAPO 110KV BP1
BA01T0058SE158T0058	BA02T0002SE032T0002	2022-03-13	20	102,99	83,01303	BA S/E COPIAPO 110KV BP1
BA01T0058SE158T0058	BA02T0002SE032T0002	2022-03-13	21	110,16	88,79226	BA S/E COPIAPO 110KV BP1
BA01T0058SE158T0058	BA02T0002SE032T0002	2022-03-13	22	111,13	89,57411	BA S/E COPIAPO 110KV BP1
BA01T0058SE158T0058	BA02T0002SE032T0002	2022-03-13	23	110,99	89,46127	BA S/E COPIAPO 110KV BP1
BA01T0058SE158T0058	BA02T0002SE032T0002	2022-03-13	24	109,89	88,57464	BA S/E COPIAPO 110KV BP1
BA01T0058SE158T0058	BA02T0002SE032T0002	2022-03-14	1	111,22	89,64666	BA S/E COPIAPO 110KV BP1
BA01T0058SE158T0058	BA02T0002SE032T0002	2022-03-14	2	111,22	89,64666	BA S/E COPIAPO 110KV BP1
BA01T0058SE158T0058	BA02T0002SE032T0002	2022-03-14	3	111,22	89,64666	BA S/E COPIAPO 110KV BP1
BA01T0058SE158T0058	BA02T0002SE032T0002	2022-03-14	4	111,22	89,64666	BA S/E COPIAPO 110KV BP1
BA01T0058SE158T0058	BA02T0002SE032T0002	2022-03-14	5	111,22	89,64666	BA S/E COPIAPO 110KV BP1
BA01T0058SE158T0058	BA02T0002SE032T0002	2022-03-14	6	111,22	89,64666	BA S/E COPIAPO 110KV BP1
BA01T0058SE158T0058	BA02T0002SE032T0002	2022-03-14	7	111,22	89,64666	BA S/E COPIAPO 110KV BP1
BA01T0058SE158T0058	BA02T0002SE032T0002	2022-03-14	8	116,74	94,09594	BA S/E COPIAPO 110KV BP1
BA01T0058SE158T0058	BA02T0002SE032T0002	2022-03-14	9	107,69	86,80137	BA S/E COPIAPO 110KV BP1
BA01T0058SE158T0058	BA02T0002SE032T0002	2022-03-14	10	68,93	55,55965	BA S/E COPIAPO 110KV BP1
BA01T0058SE158T0058	BA02T0002SE032T0002	2022-03-14	11	62,18	50,11895	BA S/E COPIAPO 110KV BP1
BA01T0058SE158T0058	BA02T0002SE032T0002	2022-03-14	12	80,89	65,19977	BA S/E COPIAPO 110KV BP1
BA01T0058SE158T0058	BA02T0002SE032T0002	2022-03-14	13	74,85	60,33135	BA S/E COPIAPO 110KV BP1
BA01T0058SE158T0058	BA02T0002SE032T0002	2022-03-14	14	74,2	59,80743	BA S/E COPIAPO 110KV BP1
BA01T0058SE158T0058	BA02T0002SE032T0002	2022-03-14	15	62,16	50,10282	BA S/E COPIAPO 110KV BP1
BA01T0058SE158T0058	BA02T0002SE032T0002	2022-03-14	16	70,39	56,73645	BA S/E COPIAPO 110KV BP1
BA01T0058SE158T0058	BA02T0002SE032T0002	2022-03-14	17	74,2	59,80743	BA S/E COPIAPO 110KV BP1
BA01T0058SE158T0058	BA02T0002SE032T0002	2022-03-14	18	69,56	56,06745	BA S/E COPIAPO 110KV BP1
BA01T0058SE158T0058	BA02T0002SE032T0002	2022-03-14	19	78,25	63,07185	BA S/E COPIAPO 110KV BP1
BA01T0058SE158T0058	BA02T0002SE032T0002	2022-03-14	20	149,08	120,16295	BA S/E COPIAPO 110KV BP1
BA01T0058SE158T0058	BA02T0002SE032T0002	2022-03-14	21	186,73	150,50998	BA S/E COPIAPO 110KV BP1
BA01T0058SE158T0058	BA02T0002SE032T0002	2022-03-14	22	192,0	154,75776	BA S/E COPIAPO 110KV BP1
BA01T0058SE158T0058	BA02T0002SE032T0002	2022-03-14	23	197,87	159,48916	BA S/E COPIAPO 110KV BP1
BA01T0058SE158T0058	BA02T0002SE032T0002	2022-03-14	24	259,48	209,14866	BA S/E COPIAPO 110KV BP1
BA01T0058SE158T0058	BA02T0002SE032T0002	2022-03-15	1	128,52	103,13473	BA S/E COPIAPO 110KV BP1
BA01T0058SE158T0058	BA02T0002SE032T0002	2022-03-15	2	222,7	178,7123	BA S/E COPIAPO 110KV BP1
BA01T0058SE158T0058	BA02T0002SE032T0002	2022-03-15	3	251,35	201,70335	BA S/E COPIAPO 110KV BP1
BA01T0058SE158T0058	BA02T0002SE032T0002	2022-03-15	4	251,35	201,70335	BA S/E COPIAPO 110KV BP1
BA01T0058SE158T0058	BA02T0002SE032T0002	2022-03-15	5	250,56	201,06939	BA S/E COPIAPO 110KV BP1
BA01T0058SE158T0058	BA02T0002SE032T0002	2022-03-15	6	203,99	163,6979	BA S/E COPIAPO 110KV BP1
BA01T0058SE158T0058	BA02T0002SE032T0002	2022-03-15	7	235,57	189,04021	BA S/E COPIAPO 110KV BP1
BA01T0058SE158T0058	BA02T0002SE032T0002	2022-03-15	8	289,23	232,10129	BA S/E COPIAPO 110KV BP1
BA01T0058SE158T0058	BA02T0002SE032T0002	2022-03-15	9	252,08	202,28916	BA S/E COPIAPO 110KV BP1
BA01T0058SE158T0058	BA02T0002SE032T0002	2022-03-15	10	146,31	117,41085	BA S/E COPIAPO 110KV BP1
BA01T0058SE158T0058	BA02T0002SE032T0002	2022-03-15	11	198,7	159,45278	BA S/E COPIAPO 110KV BP1
BA01T0058SE158T0058	BA02T0002SE032T0002	2022-03-15	12	245,7	197,16934	BA S/E COPIAPO 110KV BP1
BA01T0058SE158T0058	BA02T0002SE032T0002	2022-03-15	13	259,91	208,57258	BA S/E COPIAPO 110KV BP1
BA01T0058SE158T0058	BA02T0002SE032T0002	2022-03-15	14	263,1	211,13249	BA S/E COPIAPO 110KV BP1
BA01T0058SE158T0058	BA02T0002SE032T0002	2022-03-15	15	261,19	209,59975	BA S/E COPIAPO 110KV BP1
BA01T0058SE158T0058	BA02T0002SE032T0002	2022-03-15	16	261,07	209,50345	BA S/E COPIAPO 110KV BP1
BA01T0058SE158T0058	BA02T0002SE032T0002	2022-03-15	17	261,99	210,24174	BA S/E COPIAPO 110KV BP1
BA01T0058SE158T0058	BA02T0002SE032T0002	2022-03-15	18	232,86	186,86549	BA S/E COPIAPO 110KV BP1
BA01T0058SE158T0058	BA02T0002SE032T0002	2022-03-15	19	251,64	201,93607	BA S/E COPIAPO 110KV BP1
BA01T0058SE158T0058	BA02T0002SE032T0002	2022-03-15	20	288,59	231,5877	BA S/E COPIAPO 110KV BP1
BA01T0058SE158T0058	BA02T0002SE032T0002	2022-03-15	21	290,32	232,97599	BA S/E COPIAPO 110KV BP1
BA01T0058SE158T0058	BA02T0002SE032T0002	2022-03-15	22	284,47	228,28149	BA S/E COPIAPO 110KV BP1
BA01T0058SE158T0058	BA02T0002SE032T0002	2022-03-15	23	280,58	225,15984	BA S/E COPIAPO 110KV BP1
BA01T0058SE158T0058	BA02T0002SE032T0002	2022-03-15	24	278,17	223,22586	BA S/E COPIAPO 110KV BP1
BA01T0058SE158T0058	BA02T0002SE032T0002	2022-03-16	1	257,01	207,76945	BA S/E COPIAPO 110KV BP1
BA01T0058SE158T0058	BA02T0002SE032T0002	2022-03-16	2	123,95	100,20242	BA S/E COPIAPO 110KV BP1
BA01T0058SE158T0058	BA02T0002SE032T0002	2022-03-16	3	92,84	75,05278	BA S/E COPIAPO 110KV BP1
BA01T0058SE158T0058	BA02T0002SE032T0002	2022-03-16	4	92,84	75,05278	BA S/E COPIAPO 110KV BP1
BA01T0058SE158T0058	BA02T0002SE032T0002	2022-03-16	5	110,01	88,93318	BA S/E COPIAPO 110KV BP1
BA01T0058SE158T0058	BA02T0002SE032T0002	2022-03-16	6	138,74	112,1588	BA S/E COPIAPO 110KV BP1
BA01T0058SE158T0058	BA02T0002SE032T0002	2022-03-16	7	256,58	207,42184	BA S/E COPIAPO 110KV BP1
BA01T0058SE158T0058	BA02T0002SE032T0002	2022-03-16	8	285,35	230,67979	BA S/E COPIAPO 110KV BP1
BA01T0058SE158T0058	BA02T0002SE032T0002	2022-03-16	9	242,69	196,19302	BA S/E COPIAPO 110KV BP1
BA01T0058SE158T0058	BA02T0002SE032T0002	2022-03-16	10	230,52	186,35467	BA S/E COPIAPO 110KV BP1
BA01T0058SE158T0058	BA02T0002SE032T0002	2022-03-16	11	230,52	186,35467	BA S/E COPIAPO 110KV BP1
BA01T0058SE158T0058	BA02T0002SE032T0002	2022-03-16	12	239,53	193,63845	BA S/E COPIAPO 110KV BP1
BA01T0058SE158T0058	BA02T0002SE032T0002	2022-03-16	13	260,94	210,94651	BA S/E COPIAPO 110KV BP1
BA01T0058SE158T0058	BA02T0002SE032T0002	2022-03-16	14	260,94	210,94651	BA S/E COPIAPO 110KV BP1
BA01T0058SE158T0058	BA02T0002SE032T0002	2022-03-16	15	260,36	210,47763	BA S/E COPIAPO 110KV BP1
BA01T0058SE158T0058	BA02T0002SE032T0002	2022-03-16	16	260,0	210,1866	BA S/E COPIAPO 110KV BP1
BA01T0058SE158T0058	BA02T0002SE032T0002	2022-03-16	17	248,7	201,05157	BA S/E COPIAPO 110KV BP1
BA01T0058SE158T0058	BA02T0002SE032T0002	2022-03-16	18	226,1	182,7815	BA S/E COPIAPO 110KV BP1
BA01T0058SE158T0058	BA02T0002SE032T0002	2022-03-16	19	252,44	204,07502	BA S/E COPIAPO 110KV BP1
BA01T0058SE158T0058	BA02T0002SE032T0002	2022-03-16	20	280,13	226,45989	BA S/E COPIAPO 110KV BP1
BA01T0058SE158T0058	BA02T0002SE032T0002	2022-03-16	21	283,57	229,24082	BA S/E COPIAPO 110KV BP1
BA01T0058SE158T0058	BA02T0002SE032T0002	2022-03-16	22	283,57	229,24082	BA S/E COPIAPO 110KV BP1
BA01T0058SE158T0058	BA02T0002SE032T0002	2022-03-16	23	276,71	223,69513	BA S/E COPIAPO 110KV BP1
BA01T0058SE158T0058	BA02T0002SE032T0002	2022-03-16	24	276,71	223,69513	BA S/E COPIAPO 110KV BP1
BA01T0058SE158T0058	BA02T0002SE032T0002	2022-03-17	1	217,56	177,31793	BA S/E COPIAPO 110KV BP1
BA01T0058SE158T0058	BA02T0002SE032T0002	2022-03-17	2	143,18	116,696	BA S/E COPIAPO 110KV BP1
BA01T0058SE158T0058	BA02T0002SE032T0002	2022-03-17	3	103,95	84,72237	BA S/E COPIAPO 110KV BP1
BA01T0058SE158T0058	BA02T0002SE032T0002	2022-03-17	4	90,09	73,42605	BA S/E COPIAPO 110KV BP1
BA01T0058SE158T0058	BA02T0002SE032T0002	2022-03-17	5	84,42	68,80483	BA S/E COPIAPO 110KV BP1
BA01T0058SE158T0058	BA02T0002SE032T0002	2022-03-17	6	118,95	96,94782	BA S/E COPIAPO 110KV BP1
BA01T0058SE158T0058	BA02T0002SE032T0002	2022-03-17	7	248,16	202,25784	BA S/E COPIAPO 110KV BP1
BA01T0058SE158T0058	BA02T0002SE032T0002	2022-03-17	8	276,78	225,584	BA S/E COPIAPO 110KV BP1
BA01T0058SE158T0058	BA02T0002SE032T0002	2022-03-17	9	110,95	90,42758	BA S/E COPIAPO 110KV BP1
BA01T0058SE158T0058	BA02T0002SE032T0002	2022-03-17	10	8,32	6,78105	BA S/E COPIAPO 110KV BP1
BA01T0058SE158T0058	BA02T0002SE032T0002	2022-03-17	11	45,17	36,81491	BA S/E COPIAPO 110KV BP1
BA01T0058SE158T0058	BA02T0002SE032T0002	2022-03-17	12	54,06	44,06052	BA S/E COPIAPO 110KV BP1
BA01T0058SE158T0058	BA02T0002SE032T0002	2022-03-17	13	49,9	40,67	BA S/E COPIAPO 110KV BP1
BA01T0058SE158T0058	BA02T0002SE032T0002	2022-03-17	14	93,95	76,57207	BA S/E COPIAPO 110KV BP1
BA01T0058SE158T0058	BA02T0002SE032T0002	2022-03-17	15	0,0	0,0	BA S/E COPIAPO 110KV BP1
BA01T0058SE158T0058	BA02T0002SE032T0002	2022-03-17	16	0,0	0,0	BA S/E COPIAPO 110KV BP1
BA01T0058SE158T0058	BA02T0002SE032T0002	2022-03-17	17	0,0	0,0	BA S/E COPIAPO 110KV BP1
BA01T0058SE158T0058	BA02T0002SE032T0002	2022-03-17	18	42,56	34,68768	BA S/E COPIAPO 110KV BP1
BA01T0058SE158T0058	BA02T0002SE032T0002	2022-03-17	19	77,26	62,96922	BA S/E COPIAPO 110KV BP1
BA01T0058SE158T0058	BA02T0002SE032T0002	2022-03-17	20	133,2	108,562	BA S/E COPIAPO 110KV BP1
BA01T0058SE158T0058	BA02T0002SE032T0002	2022-03-17	21	194,68	158,67004	BA S/E COPIAPO 110KV BP1
BA01T0058SE158T0058	BA02T0002SE032T0002	2022-03-17	22	111,35	90,75359	BA S/E COPIAPO 110KV BP1
BA01T0058SE158T0058	BA02T0002SE032T0002	2022-03-17	23	73,05	59,53794	BA S/E COPIAPO 110KV BP1
BA01T0058SE158T0058	BA02T0002SE032T0002	2022-03-17	24	64,48	52,55313	BA S/E COPIAPO 110KV BP1
BA01T0058SE158T0058	BA02T0002SE032T0002	2022-03-18	1	74,89	60,17786	BA S/E COPIAPO 110KV BP1
BA01T0058SE158T0058	BA02T0002SE032T0002	2022-03-18	2	77,86	62,5644	BA S/E COPIAPO 110KV BP1
BA01T0058SE158T0058	BA02T0002SE032T0002	2022-03-18	3	64,93	52,1745	BA S/E COPIAPO 110KV BP1
BA01T0058SE158T0058	BA02T0002SE032T0002	2022-03-18	4	65,05	52,27093	BA S/E COPIAPO 110KV BP1
BA01T0058SE158T0058	BA02T0002SE032T0002	2022-03-18	5	105,69	84,9272	BA S/E COPIAPO 110KV BP1
BA01T0058SE158T0058	BA02T0002SE032T0002	2022-03-18	6	85,54	68,73567	BA S/E COPIAPO 110KV BP1
BA01T0058SE158T0058	BA02T0002SE032T0002	2022-03-18	7	83,11	66,78304	BA S/E COPIAPO 110KV BP1
BA01T0058SE158T0058	BA02T0002SE032T0002	2022-03-18	8	99,7	80,11394	BA S/E COPIAPO 110KV BP1
BA01T0058SE158T0058	BA02T0002SE032T0002	2022-03-18	9	60,63	48,71924	BA S/E COPIAPO 110KV BP1
BA01T0058SE158T0058	BA02T0002SE032T0002	2022-03-18	10	22,43	18,02363	BA S/E COPIAPO 110KV BP1
BA01T0058SE158T0058	BA02T0002SE032T0002	2022-03-18	11	25,86	20,7798	BA S/E COPIAPO 110KV BP1
BA01T0058SE158T0058	BA02T0002SE032T0002	2022-03-18	12	62,37	50,11741	BA S/E COPIAPO 110KV BP1
BA01T0058SE158T0058	BA02T0002SE032T0002	2022-03-18	13	155,47	124,92792	BA S/E COPIAPO 110KV BP1
BA01T0058SE158T0058	BA02T0002SE032T0002	2022-03-18	14	170,94	137,35884	BA S/E COPIAPO 110KV BP1
BA01T0058SE158T0058	BA02T0002SE032T0002	2022-03-18	15	99,72	80,13001	BA S/E COPIAPO 110KV BP1
BA01T0058SE158T0058	BA02T0002SE032T0002	2022-03-18	16	0,0	0,0	BA S/E COPIAPO 110KV BP1
BA01T0058SE158T0058	BA02T0002SE032T0002	2022-03-18	17	0,0	0,0	BA S/E COPIAPO 110KV BP1
BA01T0058SE158T0058	BA02T0002SE032T0002	2022-03-18	18	7,58	6,09091	BA S/E COPIAPO 110KV BP1
BA01T0058SE158T0058	BA02T0002SE032T0002	2022-03-18	19	96,23	77,32562	BA S/E COPIAPO 110KV BP1
BA01T0058SE158T0058	BA02T0002SE032T0002	2022-03-18	20	112,33	90,26277	BA S/E COPIAPO 110KV BP1
BA01T0058SE158T0058	BA02T0002SE032T0002	2022-03-18	21	112,33	90,26277	BA S/E COPIAPO 110KV BP1
BA01T0058SE158T0058	BA02T0002SE032T0002	2022-03-18	22	112,33	90,26277	BA S/E COPIAPO 110KV BP1
BA01T0058SE158T0058	BA02T0002SE032T0002	2022-03-18	23	112,33	90,26277	BA S/E COPIAPO 110KV BP1
BA01T0058SE158T0058	BA02T0002SE032T0002	2022-03-18	24	112,33	90,26277	BA S/E COPIAPO 110KV BP1
BA01T0058SE158T0058	BA02T0002SE032T0002	2022-03-19	1	113,3	90,42813	BA S/E COPIAPO 110KV BP1
BA01T0058SE158T0058	BA02T0002SE032T0002	2022-03-19	2	113,3	90,42813	BA S/E COPIAPO 110KV BP1
BA01T0058SE158T0058	BA02T0002SE032T0002	2022-03-19	3	100,02	79,82896	BA S/E COPIAPO 110KV BP1
BA01T0058SE158T0058	BA02T0002SE032T0002	2022-03-19	4	94,23	75,20779	BA S/E COPIAPO 110KV BP1
BA01T0058SE158T0058	BA02T0002SE032T0002	2022-03-19	5	93,75	74,82469	BA S/E COPIAPO 110KV BP1
BA01T0058SE158T0058	BA02T0002SE032T0002	2022-03-19	6	92,05	73,46787	BA S/E COPIAPO 110KV BP1
BA01T0058SE158T0058	BA02T0002SE032T0002	2022-03-19	7	96,29	76,85194	BA S/E COPIAPO 110KV BP1
BA01T0058SE158T0058	BA02T0002SE032T0002	2022-03-19	8	110,27	88,0098	BA S/E COPIAPO 110KV BP1
BA01T0058SE158T0058	BA02T0002SE032T0002	2022-03-19	9	94,82	75,67869	BA S/E COPIAPO 110KV BP1
BA01T0058SE158T0058	BA02T0002SE032T0002	2022-03-19	10	81,32	64,90393	BA S/E COPIAPO 110KV BP1
BA01T0058SE158T0058	BA02T0002SE032T0002	2022-03-19	11	86,15	68,7589	BA S/E COPIAPO 110KV BP1
BA01T0058SE158T0058	BA02T0002SE032T0002	2022-03-19	12	67,8	54,11321	BA S/E COPIAPO 110KV BP1
BA01T0058SE158T0058	BA02T0002SE032T0002	2022-03-19	13	62,72	50,05871	BA S/E COPIAPO 110KV BP1
BA01T0058SE158T0058	BA02T0002SE032T0002	2022-03-19	14	63,04	50,31412	BA S/E COPIAPO 110KV BP1
BA01T0058SE158T0058	BA02T0002SE032T0002	2022-03-19	15	63,04	50,31412	BA S/E COPIAPO 110KV BP1
BA01T0058SE158T0058	BA02T0002SE032T0002	2022-03-19	16	62,04	49,51599	BA S/E COPIAPO 110KV BP1
BA01T0058SE158T0058	BA02T0002SE032T0002	2022-03-19	17	60,75	48,4864	BA S/E COPIAPO 110KV BP1
BA01T0058SE158T0058	BA02T0002SE032T0002	2022-03-19	18	52,57	41,95769	BA S/E COPIAPO 110KV BP1
BA01T0058SE158T0058	BA02T0002SE032T0002	2022-03-19	19	94,19	75,17586	BA S/E COPIAPO 110KV BP1
BA01T0058SE158T0058	BA02T0002SE032T0002	2022-03-19	20	115,03	91,80889	BA S/E COPIAPO 110KV BP1
BA01T0058SE158T0058	BA02T0002SE032T0002	2022-03-19	21	120,41	96,10283	BA S/E COPIAPO 110KV BP1
BA01T0058SE158T0058	BA02T0002SE032T0002	2022-03-19	22	122,7	97,93055	BA S/E COPIAPO 110KV BP1
BA01T0058SE158T0058	BA02T0002SE032T0002	2022-03-19	23	117,67	93,91596	BA S/E COPIAPO 110KV BP1
BA01T0058SE158T0058	BA02T0002SE032T0002	2022-03-19	24	122,7	97,93055	BA S/E COPIAPO 110KV BP1
BA01T0058SE158T0058	BA02T0002SE032T0002	2022-03-20	1	122,13	97,47562	BA S/E COPIAPO 110KV BP1
BA01T0058SE158T0058	BA02T0002SE032T0002	2022-03-20	2	121,18	96,71739	BA S/E COPIAPO 110KV BP1
BA01T0058SE158T0058	BA02T0002SE032T0002	2022-03-20	3	121,18	96,71739	BA S/E COPIAPO 110KV BP1
BA01T0058SE158T0058	BA02T0002SE032T0002	2022-03-20	4	121,18	96,71739	BA S/E COPIAPO 110KV BP1
BA01T0058SE158T0058	BA02T0002SE032T0002	2022-03-20	5	121,18	96,71739	BA S/E COPIAPO 110KV BP1
BA01T0058SE158T0058	BA02T0002SE032T0002	2022-03-20	6	121,18	96,71739	BA S/E COPIAPO 110KV BP1
BA01T0058SE158T0058	BA02T0002SE032T0002	2022-03-20	7	119,41	95,3047	BA S/E COPIAPO 110KV BP1
BA01T0058SE158T0058	BA02T0002SE032T0002	2022-03-20	8	100,27	80,0285	BA S/E COPIAPO 110KV BP1
BA01T0058SE158T0058	BA02T0002SE032T0002	2022-03-20	9	61,52	49,10096	BA S/E COPIAPO 110KV BP1
BA01T0058SE158T0058	BA02T0002SE032T0002	2022-03-20	10	51,22	40,88022	BA S/E COPIAPO 110KV BP1
BA01T0058SE158T0058	BA02T0002SE032T0002	2022-03-20	11	51,22	40,88022	BA S/E COPIAPO 110KV BP1
BA01T0058SE158T0058	BA02T0002SE032T0002	2022-03-20	12	51,61	41,19149	BA S/E COPIAPO 110KV BP1
BA01T0058SE158T0058	BA02T0002SE032T0002	2022-03-20	13	51,35	40,98398	BA S/E COPIAPO 110KV BP1
BA01T0058SE158T0058	BA02T0002SE032T0002	2022-03-20	14	50,6	40,38538	BA S/E COPIAPO 110KV BP1
BA01T0058SE158T0058	BA02T0002SE032T0002	2022-03-20	15	1,25	0,99766	BA S/E COPIAPO 110KV BP1
BA01T0058SE158T0058	BA02T0002SE032T0002	2022-03-20	16	9,67	7,71792	BA S/E COPIAPO 110KV BP1
BA01T0058SE158T0058	BA02T0002SE032T0002	2022-03-20	17	0,0	0,0	BA S/E COPIAPO 110KV BP1
BA01T0058SE158T0058	BA02T0002SE032T0002	2022-03-20	18	0,0	0,0	BA S/E COPIAPO 110KV BP1
BA01T0058SE158T0058	BA02T0002SE032T0002	2022-03-20	19	52,97	42,27695	BA S/E COPIAPO 110KV BP1
BA01T0058SE158T0058	BA02T0002SE032T0002	2022-03-20	20	114,13	91,09058	BA S/E COPIAPO 110KV BP1
BA01T0058SE158T0058	BA02T0002SE032T0002	2022-03-20	21	119,88	95,67982	BA S/E COPIAPO 110KV BP1
BA01T0058SE158T0058	BA02T0002SE032T0002	2022-03-20	22	117,5	93,78028	BA S/E COPIAPO 110KV BP1
BA01T0058SE158T0058	BA02T0002SE032T0002	2022-03-20	23	117,5	93,78028	BA S/E COPIAPO 110KV BP1
BA01T0058SE158T0058	BA02T0002SE032T0002	2022-03-20	24	114,87	91,68119	BA S/E COPIAPO 110KV BP1
BA01T0058SE158T0058	BA02T0002SE032T0002	2022-03-21	1	99,38	79,31816	BA S/E COPIAPO 110KV BP1
BA01T0058SE158T0058	BA02T0002SE032T0002	2022-03-21	2	99,38	79,31816	BA S/E COPIAPO 110KV BP1
BA01T0058SE158T0058	BA02T0002SE032T0002	2022-03-21	3	99,38	79,31816	BA S/E COPIAPO 110KV BP1
BA01T0058SE158T0058	BA02T0002SE032T0002	2022-03-21	4	93,62	74,72093	BA S/E COPIAPO 110KV BP1
BA01T0058SE158T0058	BA02T0002SE032T0002	2022-03-21	5	98,58	78,67966	BA S/E COPIAPO 110KV BP1
BA01T0058SE158T0058	BA02T0002SE032T0002	2022-03-21	6	127,33	101,62589	BA S/E COPIAPO 110KV BP1
BA01T0058SE158T0058	BA02T0002SE032T0002	2022-03-21	7	149,26	119,12888	BA S/E COPIAPO 110KV BP1
BA01T0058SE158T0058	BA02T0002SE032T0002	2022-03-21	8	152,58	121,77868	BA S/E COPIAPO 110KV BP1
BA01T0058SE158T0058	BA02T0002SE032T0002	2022-03-21	9	125,53	100,18926	BA S/E COPIAPO 110KV BP1
BA01T0058SE158T0058	BA02T0002SE032T0002	2022-03-21	10	82,71	66,01333	BA S/E COPIAPO 110KV BP1
BA01T0058SE158T0058	BA02T0002SE032T0002	2022-03-21	11	51,88	41,40698	BA S/E COPIAPO 110KV BP1
BA01T0058SE158T0058	BA02T0002SE032T0002	2022-03-21	12	50,91	40,6328	BA S/E COPIAPO 110KV BP1
BA01T0058SE158T0058	BA02T0002SE032T0002	2022-03-21	13	51,01	40,71261	BA S/E COPIAPO 110KV BP1
BA01T0058SE158T0058	BA02T0002SE032T0002	2022-03-21	14	54,69	43,64973	BA S/E COPIAPO 110KV BP1
BA01T0058SE158T0058	BA02T0002SE032T0002	2022-03-21	15	40,62	32,42004	BA S/E COPIAPO 110KV BP1
BA01T0058SE158T0058	BA02T0002SE032T0002	2022-03-21	16	0,0	0,0	BA S/E COPIAPO 110KV BP1
BA01T0058SE158T0058	BA02T0002SE032T0002	2022-03-21	17	0,0	0,0	BA S/E COPIAPO 110KV BP1
BA01T0058SE158T0058	BA02T0002SE032T0002	2022-03-21	18	0,0	0,0	BA S/E COPIAPO 110KV BP1
BA01T0058SE158T0058	BA02T0002SE032T0002	2022-03-21	19	65,36	52,16578	BA S/E COPIAPO 110KV BP1
BA01T0058SE158T0058	BA02T0002SE032T0002	2022-03-21	20	123,71	98,73666	BA S/E COPIAPO 110KV BP1
BA01T0058SE158T0058	BA02T0002SE032T0002	2022-03-21	21	129,75	103,55737	BA S/E COPIAPO 110KV BP1
BA01T0058SE158T0058	BA02T0002SE032T0002	2022-03-21	22	113,87	90,88306	BA S/E COPIAPO 110KV BP1
BA01T0058SE158T0058	BA02T0002SE032T0002	2022-03-21	23	87,38	69,7406	BA S/E COPIAPO 110KV BP1
BA01T0058SE158T0058	BA02T0002SE032T0002	2022-03-21	24	86,87	69,33355	BA S/E COPIAPO 110KV BP1
BA01T0058SE158T0058	BA02T0002SE032T0002	2022-03-22	1	67,83	54,41526	BA S/E COPIAPO 110KV BP1
BA01T0058SE158T0058	BA02T0002SE032T0002	2022-03-22	2	68,39	54,86451	BA S/E COPIAPO 110KV BP1
BA01T0058SE158T0058	BA02T0002SE032T0002	2022-03-22	3	74,26	59,5736	BA S/E COPIAPO 110KV BP1
BA01T0058SE158T0058	BA02T0002SE032T0002	2022-03-22	4	80,83	64,84425	BA S/E COPIAPO 110KV BP1
BA01T0058SE158T0058	BA02T0002SE032T0002	2022-03-22	5	85,7	68,75111	BA S/E COPIAPO 110KV BP1
BA01T0058SE158T0058	BA02T0002SE032T0002	2022-03-22	6	78,73	63,15957	BA S/E COPIAPO 110KV BP1
BA01T0058SE158T0058	BA02T0002SE032T0002	2022-03-22	7	83,15	66,70542	BA S/E COPIAPO 110KV BP1
BA01T0058SE158T0058	BA02T0002SE032T0002	2022-03-22	8	199,49	160,03686	BA S/E COPIAPO 110KV BP1
BA01T0058SE158T0058	BA02T0002SE032T0002	2022-03-22	9	137,23	110,09002	BA S/E COPIAPO 110KV BP1
BA01T0058SE158T0058	BA02T0002SE032T0002	2022-03-22	10	62,32	49,99497	BA S/E COPIAPO 110KV BP1
BA01T0058SE158T0058	BA02T0002SE032T0002	2022-03-22	11	61,62	49,43341	BA S/E COPIAPO 110KV BP1
BA01T0058SE158T0058	BA02T0002SE032T0002	2022-03-22	12	54,43	43,66538	BA S/E COPIAPO 110KV BP1
BA01T0058SE158T0058	BA02T0002SE032T0002	2022-03-22	13	0,0	0,0	BA S/E COPIAPO 110KV BP1
BA01T0058SE158T0058	BA02T0002SE032T0002	2022-03-22	14	27,73	22,24584	BA S/E COPIAPO 110KV BP1
BA01T0058SE158T0058	BA02T0002SE032T0002	2022-03-22	15	50,41	40,44041	BA S/E COPIAPO 110KV BP1
BA01T0058SE158T0058	BA02T0002SE032T0002	2022-03-22	16	31,93	25,6152	BA S/E COPIAPO 110KV BP1
BA01T0058SE158T0058	BA02T0002SE032T0002	2022-03-22	17	0,0	0,0	BA S/E COPIAPO 110KV BP1
BA01T0058SE158T0058	BA02T0002SE032T0002	2022-03-22	18	2,98	2,39065	BA S/E COPIAPO 110KV BP1
BA01T0058SE158T0058	BA02T0002SE032T0002	2022-03-22	19	118,77	95,28086	BA S/E COPIAPO 110KV BP1
BA01T0058SE158T0058	BA02T0002SE032T0002	2022-03-22	20	217,87	174,78185	BA S/E COPIAPO 110KV BP1
BA01T0058SE158T0058	BA02T0002SE032T0002	2022-03-22	21	217,87	174,78185	BA S/E COPIAPO 110KV BP1
BA01T0058SE158T0058	BA02T0002SE032T0002	2022-03-22	22	217,87	174,78185	BA S/E COPIAPO 110KV BP1
BA01T0058SE158T0058	BA02T0002SE032T0002	2022-03-22	23	217,87	174,78185	BA S/E COPIAPO 110KV BP1
BA01T0058SE158T0058	BA02T0002SE032T0002	2022-03-22	24	217,87	174,78185	BA S/E COPIAPO 110KV BP1
BA01T0058SE158T0058	BA02T0002SE032T0002	2022-03-23	1	86,95	69,42958	BA S/E COPIAPO 110KV BP1
BA01T0058SE158T0058	BA02T0002SE032T0002	2022-03-23	2	125,0	99,8125	BA S/E COPIAPO 110KV BP1
BA01T0058SE158T0058	BA02T0002SE032T0002	2022-03-23	3	88,78	70,89083	BA S/E COPIAPO 110KV BP1
BA01T0058SE158T0058	BA02T0002SE032T0002	2022-03-23	4	86,83	69,33376	BA S/E COPIAPO 110KV BP1
BA01T0058SE158T0058	BA02T0002SE032T0002	2022-03-23	5	78,57	62,73815	BA S/E COPIAPO 110KV BP1
BA01T0058SE158T0058	BA02T0002SE032T0002	2022-03-23	6	85,1	67,95235	BA S/E COPIAPO 110KV BP1
BA01T0058SE158T0058	BA02T0002SE032T0002	2022-03-23	7	102,44	81,79834	BA S/E COPIAPO 110KV BP1
BA01T0058SE158T0058	BA02T0002SE032T0002	2022-03-23	8	136,99	109,38652	BA S/E COPIAPO 110KV BP1
BA01T0058SE158T0058	BA02T0002SE032T0002	2022-03-23	9	118,26	94,43061	BA S/E COPIAPO 110KV BP1
BA01T0058SE158T0058	BA02T0002SE032T0002	2022-03-23	10	61,36	48,99596	BA S/E COPIAPO 110KV BP1
BA01T0058SE158T0058	BA02T0002SE032T0002	2022-03-23	11	61,36	48,99596	BA S/E COPIAPO 110KV BP1
BA01T0058SE158T0058	BA02T0002SE032T0002	2022-03-23	12	46,24	36,92264	BA S/E COPIAPO 110KV BP1
BA01T0058SE158T0058	BA02T0002SE032T0002	2022-03-23	13	0,0	0,0	BA S/E COPIAPO 110KV BP1
BA01T0058SE158T0058	BA02T0002SE032T0002	2022-03-23	14	0,0	0,0	BA S/E COPIAPO 110KV BP1
BA01T0058SE158T0058	BA02T0002SE032T0002	2022-03-23	15	0,0	0,0	BA S/E COPIAPO 110KV BP1
BA01T0058SE158T0058	BA02T0002SE032T0002	2022-03-23	16	0,0	0,0	BA S/E COPIAPO 110KV BP1
BA01T0058SE158T0058	BA02T0002SE032T0002	2022-03-23	17	0,0	0,0	BA S/E COPIAPO 110KV BP1
BA01T0058SE158T0058	BA02T0002SE032T0002	2022-03-23	18	0,0	0,0	BA S/E COPIAPO 110KV BP1
BA01T0058SE158T0058	BA02T0002SE032T0002	2022-03-23	19	54,48	43,50228	BA S/E COPIAPO 110KV BP1
BA01T0058SE158T0058	BA02T0002SE032T0002	2022-03-23	20	114,49	91,42027	BA S/E COPIAPO 110KV BP1
BA01T0058SE158T0058	BA02T0002SE032T0002	2022-03-23	21	84,31	67,32154	BA S/E COPIAPO 110KV BP1
BA01T0058SE158T0058	BA02T0002SE032T0002	2022-03-23	22	87,14	69,58129	BA S/E COPIAPO 110KV BP1
BA01T0058SE158T0058	BA02T0002SE032T0002	2022-03-23	23	85,42	68,20787	BA S/E COPIAPO 110KV BP1
BA01T0058SE158T0058	BA02T0002SE032T0002	2022-03-23	24	83,62	66,77057	BA S/E COPIAPO 110KV BP1
BA01T0058SE158T0058	BA02T0002SE032T0002	2022-03-24	1	82,66	65,56757	BA S/E COPIAPO 110KV BP1
BA01T0058SE158T0058	BA02T0002SE032T0002	2022-03-24	2	82,66	65,56757	BA S/E COPIAPO 110KV BP1
BA01T0058SE158T0058	BA02T0002SE032T0002	2022-03-24	3	82,65	65,55963	BA S/E COPIAPO 110KV BP1
BA01T0058SE158T0058	BA02T0002SE032T0002	2022-03-24	4	82,19	65,19475	BA S/E COPIAPO 110KV BP1
BA01T0058SE158T0058	BA02T0002SE032T0002	2022-03-24	5	82,19	65,19475	BA S/E COPIAPO 110KV BP1
BA01T0058SE158T0058	BA02T0002SE032T0002	2022-03-24	6	82,77	65,65482	BA S/E COPIAPO 110KV BP1
BA01T0058SE158T0058	BA02T0002SE032T0002	2022-03-24	7	103,37	81,99515	BA S/E COPIAPO 110KV BP1
BA01T0058SE158T0058	BA02T0002SE032T0002	2022-03-24	8	125,4	99,46979	BA S/E COPIAPO 110KV BP1
BA01T0058SE158T0058	BA02T0002SE032T0002	2022-03-24	9	93,58	74,22953	BA S/E COPIAPO 110KV BP1
BA01T0058SE158T0058	BA02T0002SE032T0002	2022-03-24	10	63,06	50,02045	BA S/E COPIAPO 110KV BP1
BA01T0058SE158T0058	BA02T0002SE032T0002	2022-03-24	11	55,32	43,88093	BA S/E COPIAPO 110KV BP1
BA01T0058SE158T0058	BA02T0002SE032T0002	2022-03-24	12	50,38	39,96242	BA S/E COPIAPO 110KV BP1
BA01T0058SE158T0058	BA02T0002SE032T0002	2022-03-24	13	64,47	51,13889	BA S/E COPIAPO 110KV BP1
BA01T0058SE158T0058	BA02T0002SE032T0002	2022-03-24	14	78,56	62,31536	BA S/E COPIAPO 110KV BP1
BA01T0058SE158T0058	BA02T0002SE032T0002	2022-03-24	15	59,77	47,41076	BA S/E COPIAPO 110KV BP1
BA01T0058SE158T0058	BA02T0002SE032T0002	2022-03-24	16	72,45	57,46879	BA S/E COPIAPO 110KV BP1
BA01T0058SE158T0058	BA02T0002SE032T0002	2022-03-24	17	20,99	16,64969	BA S/E COPIAPO 110KV BP1
BA01T0058SE158T0058	BA02T0002SE032T0002	2022-03-24	18	0,0	0,0	BA S/E COPIAPO 110KV BP1
BA01T0058SE158T0058	BA02T0002SE032T0002	2022-03-24	19	63,11	50,06011	BA S/E COPIAPO 110KV BP1
BA01T0058SE158T0058	BA02T0002SE032T0002	2022-03-24	20	118,29	93,82999	BA S/E COPIAPO 110KV BP1
BA01T0058SE158T0058	BA02T0002SE032T0002	2022-03-24	21	125,69	99,69982	BA S/E COPIAPO 110KV BP1
BA01T0058SE158T0058	BA02T0002SE032T0002	2022-03-24	22	125,69	99,69982	BA S/E COPIAPO 110KV BP1
BA01T0058SE158T0058	BA02T0002SE032T0002	2022-03-24	23	125,69	99,69982	BA S/E COPIAPO 110KV BP1
BA01T0058SE158T0058	BA02T0002SE032T0002	2022-03-24	24	125,69	99,69982	BA S/E COPIAPO 110KV BP1
BA01T0058SE158T0058	BA02T0002SE032T0002	2022-03-25	1	209,02	166,05385	BA S/E COPIAPO 110KV BP1
BA01T0058SE158T0058	BA02T0002SE032T0002	2022-03-25	2	89,28	70,9276	BA S/E COPIAPO 110KV BP1
BA01T0058SE158T0058	BA02T0002SE032T0002	2022-03-25	3	95,41	75,79752	BA S/E COPIAPO 110KV BP1
BA01T0058SE158T0058	BA02T0002SE032T0002	2022-03-25	4	87,41	69,442	BA S/E COPIAPO 110KV BP1
BA01T0058SE158T0058	BA02T0002SE032T0002	2022-03-25	5	87,41	69,442	BA S/E COPIAPO 110KV BP1
BA01T0058SE158T0058	BA02T0002SE032T0002	2022-03-25	6	95,2	75,63069	BA S/E COPIAPO 110KV BP1
BA01T0058SE158T0058	BA02T0002SE032T0002	2022-03-25	7	213,51	169,62088	BA S/E COPIAPO 110KV BP1
[truncated: 6,762 more rows]
