# Supplementary material for: Integrated forecasting and deep reinforcement learning for price-based self-scheduling of PV-BESS: Utility-scale evidence in Chile
Source: PLoS One. 2026 Jan 9;21(1):e0336753. doi: 10.1371/journal.pone.0336753 (PMC12788681; doi:10.1371/journal.pone.0336753)
Supplement: S1 Data — (ZIP) [file pone.0336753.s014.zip › 03_cmg_copiapo_2023.tsv]

barra_mnemotecnico	barra_referencia_mnemotecnico	fecha	hora	costo_en_dolares	costo_en_pesos	nombre
BA01T0058SE158T0058	BA02T0002SE032T0002	2023-01-01	1	177,34	152,4255	BA S/E COPIAPO 110KV BP1
BA01T0058SE158T0058	BA02T0002SE032T0002	2023-01-01	2	177,34	152,4255	BA S/E COPIAPO 110KV BP1
BA01T0058SE158T0058	BA02T0002SE032T0002	2023-01-01	3	170,51	146,55505	BA S/E COPIAPO 110KV BP1
BA01T0058SE158T0058	BA02T0002SE032T0002	2023-01-01	4	150,01	128,9351	BA S/E COPIAPO 110KV BP1
BA01T0058SE158T0058	BA02T0002SE032T0002	2023-01-01	5	150,01	128,9351	BA S/E COPIAPO 110KV BP1
BA01T0058SE158T0058	BA02T0002SE032T0002	2023-01-01	6	144,39	124,10465	BA S/E COPIAPO 110KV BP1
BA01T0058SE158T0058	BA02T0002SE032T0002	2023-01-01	7	87,67	75,35324	BA S/E COPIAPO 110KV BP1
BA01T0058SE158T0058	BA02T0002SE032T0002	2023-01-01	8	0,0	0,0	BA S/E COPIAPO 110KV BP1
BA01T0058SE158T0058	BA02T0002SE032T0002	2023-01-01	9	0,0	0,0	BA S/E COPIAPO 110KV BP1
BA01T0058SE158T0058	BA02T0002SE032T0002	2023-01-01	10	0,0	0,0	BA S/E COPIAPO 110KV BP1
BA01T0058SE158T0058	BA02T0002SE032T0002	2023-01-01	11	0,0	0,0	BA S/E COPIAPO 110KV BP1
BA01T0058SE158T0058	BA02T0002SE032T0002	2023-01-01	12	0,0	0,0	BA S/E COPIAPO 110KV BP1
BA01T0058SE158T0058	BA02T0002SE032T0002	2023-01-01	13	0,0	0,0	BA S/E COPIAPO 110KV BP1
BA01T0058SE158T0058	BA02T0002SE032T0002	2023-01-01	14	0,0	0,0	BA S/E COPIAPO 110KV BP1
BA01T0058SE158T0058	BA02T0002SE032T0002	2023-01-01	15	0,0	0,0	BA S/E COPIAPO 110KV BP1
BA01T0058SE158T0058	BA02T0002SE032T0002	2023-01-01	16	0,0	0,0	BA S/E COPIAPO 110KV BP1
BA01T0058SE158T0058	BA02T0002SE032T0002	2023-01-01	17	0,0	0,0	BA S/E COPIAPO 110KV BP1
BA01T0058SE158T0058	BA02T0002SE032T0002	2023-01-01	18	0,0	0,0	BA S/E COPIAPO 110KV BP1
BA01T0058SE158T0058	BA02T0002SE032T0002	2023-01-01	19	0,0	0,0	BA S/E COPIAPO 110KV BP1
BA01T0058SE158T0058	BA02T0002SE032T0002	2023-01-01	20	0,0	0,0	BA S/E COPIAPO 110KV BP1
BA01T0058SE158T0058	BA02T0002SE032T0002	2023-01-01	21	105,25	90,46343	BA S/E COPIAPO 110KV BP1
BA01T0058SE158T0058	BA02T0002SE032T0002	2023-01-01	22	110,77	95,20792	BA S/E COPIAPO 110KV BP1
BA01T0058SE158T0058	BA02T0002SE032T0002	2023-01-01	23	126,3	108,55611	BA S/E COPIAPO 110KV BP1
BA01T0058SE158T0058	BA02T0002SE032T0002	2023-01-01	24	126,3	108,55611	BA S/E COPIAPO 110KV BP1
BA01T0058SE158T0058	BA02T0002SE032T0002	2023-01-02	1	132,72	114,07417	BA S/E COPIAPO 110KV BP1
BA01T0058SE158T0058	BA02T0002SE032T0002	2023-01-02	2	135,55	116,50658	BA S/E COPIAPO 110KV BP1
BA01T0058SE158T0058	BA02T0002SE032T0002	2023-01-02	3	136,49	117,31452	BA S/E COPIAPO 110KV BP1
BA01T0058SE158T0058	BA02T0002SE032T0002	2023-01-02	4	136,49	117,31452	BA S/E COPIAPO 110KV BP1
BA01T0058SE158T0058	BA02T0002SE032T0002	2023-01-02	5	136,49	117,31452	BA S/E COPIAPO 110KV BP1
BA01T0058SE158T0058	BA02T0002SE032T0002	2023-01-02	6	142,22	122,23951	BA S/E COPIAPO 110KV BP1
BA01T0058SE158T0058	BA02T0002SE032T0002	2023-01-02	7	135,11	116,1284	BA S/E COPIAPO 110KV BP1
BA01T0058SE158T0058	BA02T0002SE032T0002	2023-01-02	8	58,44	50,22976	BA S/E COPIAPO 110KV BP1
BA01T0058SE158T0058	BA02T0002SE032T0002	2023-01-02	9	0,0	0,0	BA S/E COPIAPO 110KV BP1
BA01T0058SE158T0058	BA02T0002SE032T0002	2023-01-02	10	0,0	0,0	BA S/E COPIAPO 110KV BP1
BA01T0058SE158T0058	BA02T0002SE032T0002	2023-01-02	11	0,0	0,0	BA S/E COPIAPO 110KV BP1
BA01T0058SE158T0058	BA02T0002SE032T0002	2023-01-02	12	0,0	0,0	BA S/E COPIAPO 110KV BP1
BA01T0058SE158T0058	BA02T0002SE032T0002	2023-01-02	13	0,0	0,0	BA S/E COPIAPO 110KV BP1
BA01T0058SE158T0058	BA02T0002SE032T0002	2023-01-02	14	0,0	0,0	BA S/E COPIAPO 110KV BP1
BA01T0058SE158T0058	BA02T0002SE032T0002	2023-01-02	15	0,0	0,0	BA S/E COPIAPO 110KV BP1
BA01T0058SE158T0058	BA02T0002SE032T0002	2023-01-02	16	0,0	0,0	BA S/E COPIAPO 110KV BP1
BA01T0058SE158T0058	BA02T0002SE032T0002	2023-01-02	17	0,0	0,0	BA S/E COPIAPO 110KV BP1
BA01T0058SE158T0058	BA02T0002SE032T0002	2023-01-02	18	0,0	0,0	BA S/E COPIAPO 110KV BP1
BA01T0058SE158T0058	BA02T0002SE032T0002	2023-01-02	19	0,0	0,0	BA S/E COPIAPO 110KV BP1
BA01T0058SE158T0058	BA02T0002SE032T0002	2023-01-02	20	6,88	5,91343	BA S/E COPIAPO 110KV BP1
BA01T0058SE158T0058	BA02T0002SE032T0002	2023-01-02	21	138,66	119,17966	BA S/E COPIAPO 110KV BP1
BA01T0058SE158T0058	BA02T0002SE032T0002	2023-01-02	22	139,07	119,53206	BA S/E COPIAPO 110KV BP1
BA01T0058SE158T0058	BA02T0002SE032T0002	2023-01-02	23	137,86	118,49205	BA S/E COPIAPO 110KV BP1
BA01T0058SE158T0058	BA02T0002SE032T0002	2023-01-02	24	128,73	110,64472	BA S/E COPIAPO 110KV BP1
BA01T0058SE158T0058	BA02T0002SE032T0002	2023-01-03	1	133,57	114,80475	BA S/E COPIAPO 110KV BP1
BA01T0058SE158T0058	BA02T0002SE032T0002	2023-01-03	2	132,47	113,85929	BA S/E COPIAPO 110KV BP1
BA01T0058SE158T0058	BA02T0002SE032T0002	2023-01-03	3	126,95	109,11479	BA S/E COPIAPO 110KV BP1
BA01T0058SE158T0058	BA02T0002SE032T0002	2023-01-03	4	126,95	109,11479	BA S/E COPIAPO 110KV BP1
BA01T0058SE158T0058	BA02T0002SE032T0002	2023-01-03	5	126,95	109,11479	BA S/E COPIAPO 110KV BP1
BA01T0058SE158T0058	BA02T0002SE032T0002	2023-01-03	6	134,85	115,90492	BA S/E COPIAPO 110KV BP1
BA01T0058SE158T0058	BA02T0002SE032T0002	2023-01-03	7	118,3	101,68003	BA S/E COPIAPO 110KV BP1
BA01T0058SE158T0058	BA02T0002SE032T0002	2023-01-03	8	81,49	70,04147	BA S/E COPIAPO 110KV BP1
BA01T0058SE158T0058	BA02T0002SE032T0002	2023-01-03	9	14,26	12,25661	BA S/E COPIAPO 110KV BP1
BA01T0058SE158T0058	BA02T0002SE032T0002	2023-01-03	10	0,0	0,0	BA S/E COPIAPO 110KV BP1
BA01T0058SE158T0058	BA02T0002SE032T0002	2023-01-03	11	0,0	0,0	BA S/E COPIAPO 110KV BP1
BA01T0058SE158T0058	BA02T0002SE032T0002	2023-01-03	12	0,0	0,0	BA S/E COPIAPO 110KV BP1
BA01T0058SE158T0058	BA02T0002SE032T0002	2023-01-03	13	0,0	0,0	BA S/E COPIAPO 110KV BP1
BA01T0058SE158T0058	BA02T0002SE032T0002	2023-01-03	14	0,0	0,0	BA S/E COPIAPO 110KV BP1
BA01T0058SE158T0058	BA02T0002SE032T0002	2023-01-03	15	0,0	0,0	BA S/E COPIAPO 110KV BP1
BA01T0058SE158T0058	BA02T0002SE032T0002	2023-01-03	16	0,0	0,0	BA S/E COPIAPO 110KV BP1
BA01T0058SE158T0058	BA02T0002SE032T0002	2023-01-03	17	0,0	0,0	BA S/E COPIAPO 110KV BP1
BA01T0058SE158T0058	BA02T0002SE032T0002	2023-01-03	18	0,0	0,0	BA S/E COPIAPO 110KV BP1
BA01T0058SE158T0058	BA02T0002SE032T0002	2023-01-03	19	0,0	0,0	BA S/E COPIAPO 110KV BP1
BA01T0058SE158T0058	BA02T0002SE032T0002	2023-01-03	20	24,14	20,74857	BA S/E COPIAPO 110KV BP1
BA01T0058SE158T0058	BA02T0002SE032T0002	2023-01-03	21	106,27	91,34013	BA S/E COPIAPO 110KV BP1
BA01T0058SE158T0058	BA02T0002SE032T0002	2023-01-03	22	149,64	128,61708	BA S/E COPIAPO 110KV BP1
BA01T0058SE158T0058	BA02T0002SE032T0002	2023-01-03	23	154,82	133,06934	BA S/E COPIAPO 110KV BP1
BA01T0058SE158T0058	BA02T0002SE032T0002	2023-01-03	24	148,45	127,59426	BA S/E COPIAPO 110KV BP1
BA01T0058SE158T0058	BA02T0002SE032T0002	2023-01-04	1	147,07	125,87133	BA S/E COPIAPO 110KV BP1
BA01T0058SE158T0058	BA02T0002SE032T0002	2023-01-04	2	145,9	124,86997	BA S/E COPIAPO 110KV BP1
BA01T0058SE158T0058	BA02T0002SE032T0002	2023-01-04	3	141,4	121,0186	BA S/E COPIAPO 110KV BP1
BA01T0058SE158T0058	BA02T0002SE032T0002	2023-01-04	4	140,17	119,9659	BA S/E COPIAPO 110KV BP1
BA01T0058SE158T0058	BA02T0002SE032T0002	2023-01-04	5	148,54	127,12944	BA S/E COPIAPO 110KV BP1
BA01T0058SE158T0058	BA02T0002SE032T0002	2023-01-04	6	145,89	124,86142	BA S/E COPIAPO 110KV BP1
BA01T0058SE158T0058	BA02T0002SE032T0002	2023-01-04	7	132,27	113,2046	BA S/E COPIAPO 110KV BP1
BA01T0058SE158T0058	BA02T0002SE032T0002	2023-01-04	8	115,88	99,17706	BA S/E COPIAPO 110KV BP1
BA01T0058SE158T0058	BA02T0002SE032T0002	2023-01-04	9	0,0	0,0	BA S/E COPIAPO 110KV BP1
BA01T0058SE158T0058	BA02T0002SE032T0002	2023-01-04	10	0,0	0,0	BA S/E COPIAPO 110KV BP1
BA01T0058SE158T0058	BA02T0002SE032T0002	2023-01-04	11	0,0	0,0	BA S/E COPIAPO 110KV BP1
BA01T0058SE158T0058	BA02T0002SE032T0002	2023-01-04	12	0,0	0,0	BA S/E COPIAPO 110KV BP1
BA01T0058SE158T0058	BA02T0002SE032T0002	2023-01-04	13	0,0	0,0	BA S/E COPIAPO 110KV BP1
BA01T0058SE158T0058	BA02T0002SE032T0002	2023-01-04	14	0,0	0,0	BA S/E COPIAPO 110KV BP1
BA01T0058SE158T0058	BA02T0002SE032T0002	2023-01-04	15	0,0	0,0	BA S/E COPIAPO 110KV BP1
BA01T0058SE158T0058	BA02T0002SE032T0002	2023-01-04	16	0,0	0,0	BA S/E COPIAPO 110KV BP1
BA01T0058SE158T0058	BA02T0002SE032T0002	2023-01-04	17	0,0	0,0	BA S/E COPIAPO 110KV BP1
BA01T0058SE158T0058	BA02T0002SE032T0002	2023-01-04	18	0,0	0,0	BA S/E COPIAPO 110KV BP1
BA01T0058SE158T0058	BA02T0002SE032T0002	2023-01-04	19	0,0	0,0	BA S/E COPIAPO 110KV BP1
BA01T0058SE158T0058	BA02T0002SE032T0002	2023-01-04	20	55,7	47,6714	BA S/E COPIAPO 110KV BP1
BA01T0058SE158T0058	BA02T0002SE032T0002	2023-01-04	21	151,03	129,26054	BA S/E COPIAPO 110KV BP1
BA01T0058SE158T0058	BA02T0002SE032T0002	2023-01-04	22	158,38	135,55111	BA S/E COPIAPO 110KV BP1
BA01T0058SE158T0058	BA02T0002SE032T0002	2023-01-04	23	143,48	122,79879	BA S/E COPIAPO 110KV BP1
BA01T0058SE158T0058	BA02T0002SE032T0002	2023-01-04	24	140,35	120,11995	BA S/E COPIAPO 110KV BP1
BA01T0058SE158T0058	BA02T0002SE032T0002	2023-01-05	1	146,95	125,22197	BA S/E COPIAPO 110KV BP1
BA01T0058SE158T0058	BA02T0002SE032T0002	2023-01-05	2	141,75	120,79085	BA S/E COPIAPO 110KV BP1
BA01T0058SE158T0058	BA02T0002SE032T0002	2023-01-05	3	137,41	117,09256	BA S/E COPIAPO 110KV BP1
BA01T0058SE158T0058	BA02T0002SE032T0002	2023-01-05	4	146,3	124,66808	BA S/E COPIAPO 110KV BP1
BA01T0058SE158T0058	BA02T0002SE032T0002	2023-01-05	5	142,56	121,48108	BA S/E COPIAPO 110KV BP1
BA01T0058SE158T0058	BA02T0002SE032T0002	2023-01-05	6	158,66	135,20053	BA S/E COPIAPO 110KV BP1
BA01T0058SE158T0058	BA02T0002SE032T0002	2023-01-05	7	160,44	136,71734	BA S/E COPIAPO 110KV BP1
BA01T0058SE158T0058	BA02T0002SE032T0002	2023-01-05	8	95,03	80,97886	BA S/E COPIAPO 110KV BP1
BA01T0058SE158T0058	BA02T0002SE032T0002	2023-01-05	9	0,0	0,0	BA S/E COPIAPO 110KV BP1
BA01T0058SE158T0058	BA02T0002SE032T0002	2023-01-05	10	0,0	0,0	BA S/E COPIAPO 110KV BP1
BA01T0058SE158T0058	BA02T0002SE032T0002	2023-01-05	11	0,0	0,0	BA S/E COPIAPO 110KV BP1
BA01T0058SE158T0058	BA02T0002SE032T0002	2023-01-05	12	0,0	0,0	BA S/E COPIAPO 110KV BP1
BA01T0058SE158T0058	BA02T0002SE032T0002	2023-01-05	13	0,0	0,0	BA S/E COPIAPO 110KV BP1
BA01T0058SE158T0058	BA02T0002SE032T0002	2023-01-05	14	0,0	0,0	BA S/E COPIAPO 110KV BP1
BA01T0058SE158T0058	BA02T0002SE032T0002	2023-01-05	15	0,0	0,0	BA S/E COPIAPO 110KV BP1
BA01T0058SE158T0058	BA02T0002SE032T0002	2023-01-05	16	0,0	0,0	BA S/E COPIAPO 110KV BP1
BA01T0058SE158T0058	BA02T0002SE032T0002	2023-01-05	17	0,0	0,0	BA S/E COPIAPO 110KV BP1
BA01T0058SE158T0058	BA02T0002SE032T0002	2023-01-05	18	0,0	0,0	BA S/E COPIAPO 110KV BP1
BA01T0058SE158T0058	BA02T0002SE032T0002	2023-01-05	19	0,0	0,0	BA S/E COPIAPO 110KV BP1
BA01T0058SE158T0058	BA02T0002SE032T0002	2023-01-05	20	58,7	50,02062	BA S/E COPIAPO 110KV BP1
BA01T0058SE158T0058	BA02T0002SE032T0002	2023-01-05	21	162,54	138,50684	BA S/E COPIAPO 110KV BP1
BA01T0058SE158T0058	BA02T0002SE032T0002	2023-01-05	22	162,54	138,50684	BA S/E COPIAPO 110KV BP1
BA01T0058SE158T0058	BA02T0002SE032T0002	2023-01-05	23	158,04	134,67221	BA S/E COPIAPO 110KV BP1
BA01T0058SE158T0058	BA02T0002SE032T0002	2023-01-05	24	139,45	118,83092	BA S/E COPIAPO 110KV BP1
BA01T0058SE158T0058	BA02T0002SE032T0002	2023-01-06	1	144,43	123,50209	BA S/E COPIAPO 110KV BP1
BA01T0058SE158T0058	BA02T0002SE032T0002	2023-01-06	2	147,52	126,14435	BA S/E COPIAPO 110KV BP1
BA01T0058SE158T0058	BA02T0002SE032T0002	2023-01-06	3	144,45	123,5192	BA S/E COPIAPO 110KV BP1
BA01T0058SE158T0058	BA02T0002SE032T0002	2023-01-06	4	144,45	123,5192	BA S/E COPIAPO 110KV BP1
BA01T0058SE158T0058	BA02T0002SE032T0002	2023-01-06	5	144,45	123,5192	BA S/E COPIAPO 110KV BP1
BA01T0058SE158T0058	BA02T0002SE032T0002	2023-01-06	6	152,82	130,67638	BA S/E COPIAPO 110KV BP1
BA01T0058SE158T0058	BA02T0002SE032T0002	2023-01-06	7	156,33	133,67778	BA S/E COPIAPO 110KV BP1
BA01T0058SE158T0058	BA02T0002SE032T0002	2023-01-06	8	97,52	83,38935	BA S/E COPIAPO 110KV BP1
BA01T0058SE158T0058	BA02T0002SE032T0002	2023-01-06	9	0,0	0,0	BA S/E COPIAPO 110KV BP1
BA01T0058SE158T0058	BA02T0002SE032T0002	2023-01-06	10	0,0	0,0	BA S/E COPIAPO 110KV BP1
BA01T0058SE158T0058	BA02T0002SE032T0002	2023-01-06	11	0,0	0,0	BA S/E COPIAPO 110KV BP1
BA01T0058SE158T0058	BA02T0002SE032T0002	2023-01-06	12	0,0	0,0	BA S/E COPIAPO 110KV BP1
BA01T0058SE158T0058	BA02T0002SE032T0002	2023-01-06	13	0,0	0,0	BA S/E COPIAPO 110KV BP1
BA01T0058SE158T0058	BA02T0002SE032T0002	2023-01-06	14	0,0	0,0	BA S/E COPIAPO 110KV BP1
BA01T0058SE158T0058	BA02T0002SE032T0002	2023-01-06	15	0,0	0,0	BA S/E COPIAPO 110KV BP1
BA01T0058SE158T0058	BA02T0002SE032T0002	2023-01-06	16	0,0	0,0	BA S/E COPIAPO 110KV BP1
BA01T0058SE158T0058	BA02T0002SE032T0002	2023-01-06	17	0,0	0,0	BA S/E COPIAPO 110KV BP1
BA01T0058SE158T0058	BA02T0002SE032T0002	2023-01-06	18	0,0	0,0	BA S/E COPIAPO 110KV BP1
BA01T0058SE158T0058	BA02T0002SE032T0002	2023-01-06	19	0,0	0,0	BA S/E COPIAPO 110KV BP1
BA01T0058SE158T0058	BA02T0002SE032T0002	2023-01-06	20	88,29	75,49678	BA S/E COPIAPO 110KV BP1
BA01T0058SE158T0058	BA02T0002SE032T0002	2023-01-06	21	170,21	145,54657	BA S/E COPIAPO 110KV BP1
BA01T0058SE158T0058	BA02T0002SE032T0002	2023-01-06	22	170,78	146,03398	BA S/E COPIAPO 110KV BP1
BA01T0058SE158T0058	BA02T0002SE032T0002	2023-01-06	23	170,78	146,03398	BA S/E COPIAPO 110KV BP1
BA01T0058SE158T0058	BA02T0002SE032T0002	2023-01-06	24	175,13	149,75366	BA S/E COPIAPO 110KV BP1
BA01T0058SE158T0058	BA02T0002SE032T0002	2023-01-07	1	188,85	161,71414	BA S/E COPIAPO 110KV BP1
BA01T0058SE158T0058	BA02T0002SE032T0002	2023-01-07	2	186,95	160,08715	BA S/E COPIAPO 110KV BP1
BA01T0058SE158T0058	BA02T0002SE032T0002	2023-01-07	3	176,09	150,78763	BA S/E COPIAPO 110KV BP1
BA01T0058SE158T0058	BA02T0002SE032T0002	2023-01-07	4	164,68	141,01713	BA S/E COPIAPO 110KV BP1
BA01T0058SE158T0058	BA02T0002SE032T0002	2023-01-07	5	149,75	128,23242	BA S/E COPIAPO 110KV BP1
BA01T0058SE158T0058	BA02T0002SE032T0002	2023-01-07	6	149,75	128,23242	BA S/E COPIAPO 110KV BP1
BA01T0058SE158T0058	BA02T0002SE032T0002	2023-01-07	7	149,75	128,23242	BA S/E COPIAPO 110KV BP1
BA01T0058SE158T0058	BA02T0002SE032T0002	2023-01-07	8	80,31	68,77026	BA S/E COPIAPO 110KV BP1
BA01T0058SE158T0058	BA02T0002SE032T0002	2023-01-07	9	0,0	0,0	BA S/E COPIAPO 110KV BP1
BA01T0058SE158T0058	BA02T0002SE032T0002	2023-01-07	10	0,0	0,0	BA S/E COPIAPO 110KV BP1
BA01T0058SE158T0058	BA02T0002SE032T0002	2023-01-07	11	0,0	0,0	BA S/E COPIAPO 110KV BP1
BA01T0058SE158T0058	BA02T0002SE032T0002	2023-01-07	12	0,0	0,0	BA S/E COPIAPO 110KV BP1
BA01T0058SE158T0058	BA02T0002SE032T0002	2023-01-07	13	0,0	0,0	BA S/E COPIAPO 110KV BP1
BA01T0058SE158T0058	BA02T0002SE032T0002	2023-01-07	14	0,0	0,0	BA S/E COPIAPO 110KV BP1
BA01T0058SE158T0058	BA02T0002SE032T0002	2023-01-07	15	0,0	0,0	BA S/E COPIAPO 110KV BP1
BA01T0058SE158T0058	BA02T0002SE032T0002	2023-01-07	16	0,0	0,0	BA S/E COPIAPO 110KV BP1
BA01T0058SE158T0058	BA02T0002SE032T0002	2023-01-07	17	0,0	0,0	BA S/E COPIAPO 110KV BP1
BA01T0058SE158T0058	BA02T0002SE032T0002	2023-01-07	18	0,0	0,0	BA S/E COPIAPO 110KV BP1
BA01T0058SE158T0058	BA02T0002SE032T0002	2023-01-07	19	0,0	0,0	BA S/E COPIAPO 110KV BP1
BA01T0058SE158T0058	BA02T0002SE032T0002	2023-01-07	20	36,52	31,27244	BA S/E COPIAPO 110KV BP1
BA01T0058SE158T0058	BA02T0002SE032T0002	2023-01-07	21	160,98	137,84878	BA S/E COPIAPO 110KV BP1
BA01T0058SE158T0058	BA02T0002SE032T0002	2023-01-07	22	160,98	137,84878	BA S/E COPIAPO 110KV BP1
BA01T0058SE158T0058	BA02T0002SE032T0002	2023-01-07	23	150,74	129,08017	BA S/E COPIAPO 110KV BP1
BA01T0058SE158T0058	BA02T0002SE032T0002	2023-01-07	24	144,81	124,00225	BA S/E COPIAPO 110KV BP1
BA01T0058SE158T0058	BA02T0002SE032T0002	2023-01-08	1	149,98	128,42937	BA S/E COPIAPO 110KV BP1
BA01T0058SE158T0058	BA02T0002SE032T0002	2023-01-08	2	147,06	125,92895	BA S/E COPIAPO 110KV BP1
BA01T0058SE158T0058	BA02T0002SE032T0002	2023-01-08	3	140,47	120,28587	BA S/E COPIAPO 110KV BP1
BA01T0058SE158T0058	BA02T0002SE032T0002	2023-01-08	4	147,69	126,46842	BA S/E COPIAPO 110KV BP1
BA01T0058SE158T0058	BA02T0002SE032T0002	2023-01-08	5	149,98	128,42937	BA S/E COPIAPO 110KV BP1
BA01T0058SE158T0058	BA02T0002SE032T0002	2023-01-08	6	148,17	126,87945	BA S/E COPIAPO 110KV BP1
BA01T0058SE158T0058	BA02T0002SE032T0002	2023-01-08	7	141,38	121,06511	BA S/E COPIAPO 110KV BP1
BA01T0058SE158T0058	BA02T0002SE032T0002	2023-01-08	8	60,11	51,47279	BA S/E COPIAPO 110KV BP1
BA01T0058SE158T0058	BA02T0002SE032T0002	2023-01-08	9	0,0	0,0	BA S/E COPIAPO 110KV BP1
BA01T0058SE158T0058	BA02T0002SE032T0002	2023-01-08	10	0,0	0,0	BA S/E COPIAPO 110KV BP1
BA01T0058SE158T0058	BA02T0002SE032T0002	2023-01-08	11	0,0	0,0	BA S/E COPIAPO 110KV BP1
BA01T0058SE158T0058	BA02T0002SE032T0002	2023-01-08	12	0,0	0,0	BA S/E COPIAPO 110KV BP1
BA01T0058SE158T0058	BA02T0002SE032T0002	2023-01-08	13	0,0	0,0	BA S/E COPIAPO 110KV BP1
BA01T0058SE158T0058	BA02T0002SE032T0002	2023-01-08	14	0,0	0,0	BA S/E COPIAPO 110KV BP1
BA01T0058SE158T0058	BA02T0002SE032T0002	2023-01-08	15	0,0	0,0	BA S/E COPIAPO 110KV BP1
BA01T0058SE158T0058	BA02T0002SE032T0002	2023-01-08	16	0,0	0,0	BA S/E COPIAPO 110KV BP1
BA01T0058SE158T0058	BA02T0002SE032T0002	2023-01-08	17	0,0	0,0	BA S/E COPIAPO 110KV BP1
BA01T0058SE158T0058	BA02T0002SE032T0002	2023-01-08	18	0,0	0,0	BA S/E COPIAPO 110KV BP1
BA01T0058SE158T0058	BA02T0002SE032T0002	2023-01-08	19	0,0	0,0	BA S/E COPIAPO 110KV BP1
BA01T0058SE158T0058	BA02T0002SE032T0002	2023-01-08	20	68,99	59,07683	BA S/E COPIAPO 110KV BP1
BA01T0058SE158T0058	BA02T0002SE032T0002	2023-01-08	21	172,24	147,49083	BA S/E COPIAPO 110KV BP1
BA01T0058SE158T0058	BA02T0002SE032T0002	2023-01-08	22	184,52	158,00632	BA S/E COPIAPO 110KV BP1
BA01T0058SE158T0058	BA02T0002SE032T0002	2023-01-08	23	159,17	136,29886	BA S/E COPIAPO 110KV BP1
BA01T0058SE158T0058	BA02T0002SE032T0002	2023-01-08	24	154,29	132,12007	BA S/E COPIAPO 110KV BP1
BA01T0058SE158T0058	BA02T0002SE032T0002	2023-01-09	1	170,29	145,82103	BA S/E COPIAPO 110KV BP1
BA01T0058SE158T0058	BA02T0002SE032T0002	2023-01-09	2	170,29	145,82103	BA S/E COPIAPO 110KV BP1
BA01T0058SE158T0058	BA02T0002SE032T0002	2023-01-09	3	162,25	138,9363	BA S/E COPIAPO 110KV BP1
BA01T0058SE158T0058	BA02T0002SE032T0002	2023-01-09	4	161,36	138,17418	BA S/E COPIAPO 110KV BP1
BA01T0058SE158T0058	BA02T0002SE032T0002	2023-01-09	5	161,36	138,17418	BA S/E COPIAPO 110KV BP1
BA01T0058SE158T0058	BA02T0002SE032T0002	2023-01-09	6	161,36	138,17418	BA S/E COPIAPO 110KV BP1
BA01T0058SE158T0058	BA02T0002SE032T0002	2023-01-09	7	161,36	138,17418	BA S/E COPIAPO 110KV BP1
BA01T0058SE158T0058	BA02T0002SE032T0002	2023-01-09	8	139,26	119,24973	BA S/E COPIAPO 110KV BP1
BA01T0058SE158T0058	BA02T0002SE032T0002	2023-01-09	9	122,54	104,93223	BA S/E COPIAPO 110KV BP1
BA01T0058SE158T0058	BA02T0002SE032T0002	2023-01-09	10	144,27	123,53984	BA S/E COPIAPO 110KV BP1
BA01T0058SE158T0058	BA02T0002SE032T0002	2023-01-09	11	142,35	121,89573	BA S/E COPIAPO 110KV BP1
BA01T0058SE158T0058	BA02T0002SE032T0002	2023-01-09	12	135,35	115,90156	BA S/E COPIAPO 110KV BP1
BA01T0058SE158T0058	BA02T0002SE032T0002	2023-01-09	13	88,36	75,66355	BA S/E COPIAPO 110KV BP1
BA01T0058SE158T0058	BA02T0002SE032T0002	2023-01-09	14	0,0	0,0	BA S/E COPIAPO 110KV BP1
BA01T0058SE158T0058	BA02T0002SE032T0002	2023-01-09	15	0,0	0,0	BA S/E COPIAPO 110KV BP1
BA01T0058SE158T0058	BA02T0002SE032T0002	2023-01-09	16	0,0	0,0	BA S/E COPIAPO 110KV BP1
BA01T0058SE158T0058	BA02T0002SE032T0002	2023-01-09	17	0,0	0,0	BA S/E COPIAPO 110KV BP1
BA01T0058SE158T0058	BA02T0002SE032T0002	2023-01-09	18	0,0	0,0	BA S/E COPIAPO 110KV BP1
BA01T0058SE158T0058	BA02T0002SE032T0002	2023-01-09	19	0,0	0,0	BA S/E COPIAPO 110KV BP1
BA01T0058SE158T0058	BA02T0002SE032T0002	2023-01-09	20	84,37	72,24687	BA S/E COPIAPO 110KV BP1
BA01T0058SE158T0058	BA02T0002SE032T0002	2023-01-09	21	209,45	179,35413	BA S/E COPIAPO 110KV BP1
BA01T0058SE158T0058	BA02T0002SE032T0002	2023-01-09	22	209,45	179,35413	BA S/E COPIAPO 110KV BP1
BA01T0058SE158T0058	BA02T0002SE032T0002	2023-01-09	23	209,45	179,35413	BA S/E COPIAPO 110KV BP1
BA01T0058SE158T0058	BA02T0002SE032T0002	2023-01-09	24	209,45	179,35413	BA S/E COPIAPO 110KV BP1
BA01T0058SE158T0058	BA02T0002SE032T0002	2023-01-10	1	193,9	164,11308	BA S/E COPIAPO 110KV BP1
BA01T0058SE158T0058	BA02T0002SE032T0002	2023-01-10	2	153,42	129,85162	BA S/E COPIAPO 110KV BP1
BA01T0058SE158T0058	BA02T0002SE032T0002	2023-01-10	3	137,03	115,97945	BA S/E COPIAPO 110KV BP1
BA01T0058SE158T0058	BA02T0002SE032T0002	2023-01-10	4	150,15	127,08396	BA S/E COPIAPO 110KV BP1
BA01T0058SE158T0058	BA02T0002SE032T0002	2023-01-10	5	142,48	120,59222	BA S/E COPIAPO 110KV BP1
BA01T0058SE158T0058	BA02T0002SE032T0002	2023-01-10	6	146,71	124,17241	BA S/E COPIAPO 110KV BP1
BA01T0058SE158T0058	BA02T0002SE032T0002	2023-01-10	7	157,4	133,22021	BA S/E COPIAPO 110KV BP1
BA01T0058SE158T0058	BA02T0002SE032T0002	2023-01-10	8	141,47	119,73738	BA S/E COPIAPO 110KV BP1
BA01T0058SE158T0058	BA02T0002SE032T0002	2023-01-10	9	73,93	62,57287	BA S/E COPIAPO 110KV BP1
BA01T0058SE158T0058	BA02T0002SE032T0002	2023-01-10	10	56,28	47,63427	BA S/E COPIAPO 110KV BP1
BA01T0058SE158T0058	BA02T0002SE032T0002	2023-01-10	11	15,95	13,49976	BA S/E COPIAPO 110KV BP1
BA01T0058SE158T0058	BA02T0002SE032T0002	2023-01-10	12	0,0	0,0	BA S/E COPIAPO 110KV BP1
BA01T0058SE158T0058	BA02T0002SE032T0002	2023-01-10	13	43,76	37,03759	BA S/E COPIAPO 110KV BP1
BA01T0058SE158T0058	BA02T0002SE032T0002	2023-01-10	14	0,0	0,0	BA S/E COPIAPO 110KV BP1
BA01T0058SE158T0058	BA02T0002SE032T0002	2023-01-10	15	0,0	0,0	BA S/E COPIAPO 110KV BP1
BA01T0058SE158T0058	BA02T0002SE032T0002	2023-01-10	16	0,0	0,0	BA S/E COPIAPO 110KV BP1
BA01T0058SE158T0058	BA02T0002SE032T0002	2023-01-10	17	0,0	0,0	BA S/E COPIAPO 110KV BP1
BA01T0058SE158T0058	BA02T0002SE032T0002	2023-01-10	18	0,0	0,0	BA S/E COPIAPO 110KV BP1
BA01T0058SE158T0058	BA02T0002SE032T0002	2023-01-10	19	0,0	0,0	BA S/E COPIAPO 110KV BP1
BA01T0058SE158T0058	BA02T0002SE032T0002	2023-01-10	20	100,55	85,10351	BA S/E COPIAPO 110KV BP1
BA01T0058SE158T0058	BA02T0002SE032T0002	2023-01-10	21	186,53	157,87526	BA S/E COPIAPO 110KV BP1
BA01T0058SE158T0058	BA02T0002SE032T0002	2023-01-10	22	186,53	157,87526	BA S/E COPIAPO 110KV BP1
BA01T0058SE158T0058	BA02T0002SE032T0002	2023-01-10	23	186,53	157,87526	BA S/E COPIAPO 110KV BP1
BA01T0058SE158T0058	BA02T0002SE032T0002	2023-01-10	24	186,53	157,87526	BA S/E COPIAPO 110KV BP1
BA01T0058SE158T0058	BA02T0002SE032T0002	2023-01-11	1	178,82	149,70632	BA S/E COPIAPO 110KV BP1
BA01T0058SE158T0058	BA02T0002SE032T0002	2023-01-11	2	147,94	123,85389	BA S/E COPIAPO 110KV BP1
BA01T0058SE158T0058	BA02T0002SE032T0002	2023-01-11	3	161,15	134,91317	BA S/E COPIAPO 110KV BP1
BA01T0058SE158T0058	BA02T0002SE032T0002	2023-01-11	4	178,82	149,70632	BA S/E COPIAPO 110KV BP1
BA01T0058SE158T0058	BA02T0002SE032T0002	2023-01-11	5	178,82	149,70632	BA S/E COPIAPO 110KV BP1
BA01T0058SE158T0058	BA02T0002SE032T0002	2023-01-11	6	178,82	149,70632	BA S/E COPIAPO 110KV BP1
BA01T0058SE158T0058	BA02T0002SE032T0002	2023-01-11	7	178,82	149,70632	BA S/E COPIAPO 110KV BP1
BA01T0058SE158T0058	BA02T0002SE032T0002	2023-01-11	8	136,36	114,15923	BA S/E COPIAPO 110KV BP1
BA01T0058SE158T0058	BA02T0002SE032T0002	2023-01-11	9	35,72	29,90443	BA S/E COPIAPO 110KV BP1
BA01T0058SE158T0058	BA02T0002SE032T0002	2023-01-11	10	0,0	0,0	BA S/E COPIAPO 110KV BP1
BA01T0058SE158T0058	BA02T0002SE032T0002	2023-01-11	11	0,0	0,0	BA S/E COPIAPO 110KV BP1
BA01T0058SE158T0058	BA02T0002SE032T0002	2023-01-11	12	0,0	0,0	BA S/E COPIAPO 110KV BP1
BA01T0058SE158T0058	BA02T0002SE032T0002	2023-01-11	13	0,0	0,0	BA S/E COPIAPO 110KV BP1
BA01T0058SE158T0058	BA02T0002SE032T0002	2023-01-11	14	0,0	0,0	BA S/E COPIAPO 110KV BP1
BA01T0058SE158T0058	BA02T0002SE032T0002	2023-01-11	15	0,0	0,0	BA S/E COPIAPO 110KV BP1
BA01T0058SE158T0058	BA02T0002SE032T0002	2023-01-11	16	0,0	0,0	BA S/E COPIAPO 110KV BP1
BA01T0058SE158T0058	BA02T0002SE032T0002	2023-01-11	17	0,0	0,0	BA S/E COPIAPO 110KV BP1
BA01T0058SE158T0058	BA02T0002SE032T0002	2023-01-11	18	0,0	0,0	BA S/E COPIAPO 110KV BP1
BA01T0058SE158T0058	BA02T0002SE032T0002	2023-01-11	19	0,0	0,0	BA S/E COPIAPO 110KV BP1
BA01T0058SE158T0058	BA02T0002SE032T0002	2023-01-11	20	134,99	113,01228	BA S/E COPIAPO 110KV BP1
BA01T0058SE158T0058	BA02T0002SE032T0002	2023-01-11	21	167,49	140,22095	BA S/E COPIAPO 110KV BP1
BA01T0058SE158T0058	BA02T0002SE032T0002	2023-01-11	22	167,49	140,22095	BA S/E COPIAPO 110KV BP1
BA01T0058SE158T0058	BA02T0002SE032T0002	2023-01-11	23	167,49	140,22095	BA S/E COPIAPO 110KV BP1
BA01T0058SE158T0058	BA02T0002SE032T0002	2023-01-11	24	167,49	140,22095	BA S/E COPIAPO 110KV BP1
BA01T0058SE158T0058	BA02T0002SE032T0002	2023-01-12	1	192,46	160,45968	BA S/E COPIAPO 110KV BP1
BA01T0058SE158T0058	BA02T0002SE032T0002	2023-01-12	2	180,81	150,74672	BA S/E COPIAPO 110KV BP1
BA01T0058SE158T0058	BA02T0002SE032T0002	2023-01-12	3	153,62	128,0776	BA S/E COPIAPO 110KV BP1
BA01T0058SE158T0058	BA02T0002SE032T0002	2023-01-12	4	153,62	128,0776	BA S/E COPIAPO 110KV BP1
BA01T0058SE158T0058	BA02T0002SE032T0002	2023-01-12	5	153,62	128,0776	BA S/E COPIAPO 110KV BP1
BA01T0058SE158T0058	BA02T0002SE032T0002	2023-01-12	6	153,62	128,0776	BA S/E COPIAPO 110KV BP1
BA01T0058SE158T0058	BA02T0002SE032T0002	2023-01-12	7	190,77	159,05067	BA S/E COPIAPO 110KV BP1
BA01T0058SE158T0058	BA02T0002SE032T0002	2023-01-12	8	132,14	110,16908	BA S/E COPIAPO 110KV BP1
BA01T0058SE158T0058	BA02T0002SE032T0002	2023-01-12	9	40,06	33,39922	BA S/E COPIAPO 110KV BP1
BA01T0058SE158T0058	BA02T0002SE032T0002	2023-01-12	10	0,0	0,0	BA S/E COPIAPO 110KV BP1
BA01T0058SE158T0058	BA02T0002SE032T0002	2023-01-12	11	0,0	0,0	BA S/E COPIAPO 110KV BP1
BA01T0058SE158T0058	BA02T0002SE032T0002	2023-01-12	12	0,0	0,0	BA S/E COPIAPO 110KV BP1
BA01T0058SE158T0058	BA02T0002SE032T0002	2023-01-12	13	0,0	0,0	BA S/E COPIAPO 110KV BP1
BA01T0058SE158T0058	BA02T0002SE032T0002	2023-01-12	14	0,0	0,0	BA S/E COPIAPO 110KV BP1
BA01T0058SE158T0058	BA02T0002SE032T0002	2023-01-12	15	0,0	0,0	BA S/E COPIAPO 110KV BP1
BA01T0058SE158T0058	BA02T0002SE032T0002	2023-01-12	16	0,0	0,0	BA S/E COPIAPO 110KV BP1
BA01T0058SE158T0058	BA02T0002SE032T0002	2023-01-12	17	0,0	0,0	BA S/E COPIAPO 110KV BP1
BA01T0058SE158T0058	BA02T0002SE032T0002	2023-01-12	18	0,0	0,0	BA S/E COPIAPO 110KV BP1
BA01T0058SE158T0058	BA02T0002SE032T0002	2023-01-12	19	0,0	0,0	BA S/E COPIAPO 110KV BP1
BA01T0058SE158T0058	BA02T0002SE032T0002	2023-01-12	20	154,63	128,91967	BA S/E COPIAPO 110KV BP1
BA01T0058SE158T0058	BA02T0002SE032T0002	2023-01-12	21	236,34	197,04375	BA S/E COPIAPO 110KV BP1
BA01T0058SE158T0058	BA02T0002SE032T0002	2023-01-12	22	239,63	199,78672	BA S/E COPIAPO 110KV BP1
BA01T0058SE158T0058	BA02T0002SE032T0002	2023-01-12	23	247,3	206,18143	BA S/E COPIAPO 110KV BP1
BA01T0058SE158T0058	BA02T0002SE032T0002	2023-01-12	24	239,81	199,93679	BA S/E COPIAPO 110KV BP1
BA01T0058SE158T0058	BA02T0002SE032T0002	2023-01-13	1	243,44	201,0011	BA S/E COPIAPO 110KV BP1
BA01T0058SE158T0058	BA02T0002SE032T0002	2023-01-13	2	171,23	141,37947	BA S/E COPIAPO 110KV BP1
BA01T0058SE158T0058	BA02T0002SE032T0002	2023-01-13	3	162,56	134,22092	BA S/E COPIAPO 110KV BP1
BA01T0058SE158T0058	BA02T0002SE032T0002	2023-01-13	4	162,56	134,22092	BA S/E COPIAPO 110KV BP1
BA01T0058SE158T0058	BA02T0002SE032T0002	2023-01-13	5	162,56	134,22092	BA S/E COPIAPO 110KV BP1
BA01T0058SE158T0058	BA02T0002SE032T0002	2023-01-13	6	162,56	134,22092	BA S/E COPIAPO 110KV BP1
BA01T0058SE158T0058	BA02T0002SE032T0002	2023-01-13	7	162,56	134,22092	BA S/E COPIAPO 110KV BP1
BA01T0058SE158T0058	BA02T0002SE032T0002	2023-01-13	8	117,8	97,26393	BA S/E COPIAPO 110KV BP1
BA01T0058SE158T0058	BA02T0002SE032T0002	2023-01-13	9	22,23	18,35464	BA S/E COPIAPO 110KV BP1
BA01T0058SE158T0058	BA02T0002SE032T0002	2023-01-13	10	0,0	0,0	BA S/E COPIAPO 110KV BP1
BA01T0058SE158T0058	BA02T0002SE032T0002	2023-01-13	11	0,0	0,0	BA S/E COPIAPO 110KV BP1
BA01T0058SE158T0058	BA02T0002SE032T0002	2023-01-13	12	0,0	0,0	BA S/E COPIAPO 110KV BP1
BA01T0058SE158T0058	BA02T0002SE032T0002	2023-01-13	13	0,0	0,0	BA S/E COPIAPO 110KV BP1
BA01T0058SE158T0058	BA02T0002SE032T0002	2023-01-13	14	0,0	0,0	BA S/E COPIAPO 110KV BP1
BA01T0058SE158T0058	BA02T0002SE032T0002	2023-01-13	15	0,0	0,0	BA S/E COPIAPO 110KV BP1
BA01T0058SE158T0058	BA02T0002SE032T0002	2023-01-13	16	0,0	0,0	BA S/E COPIAPO 110KV BP1
BA01T0058SE158T0058	BA02T0002SE032T0002	2023-01-13	17	0,0	0,0	BA S/E COPIAPO 110KV BP1
BA01T0058SE158T0058	BA02T0002SE032T0002	2023-01-13	18	0,0	0,0	BA S/E COPIAPO 110KV BP1
BA01T0058SE158T0058	BA02T0002SE032T0002	2023-01-13	19	0,0	0,0	BA S/E COPIAPO 110KV BP1
BA01T0058SE158T0058	BA02T0002SE032T0002	2023-01-13	20	117,16	96,7355	BA S/E COPIAPO 110KV BP1
BA01T0058SE158T0058	BA02T0002SE032T0002	2023-01-13	21	214,39	177,01539	BA S/E COPIAPO 110KV BP1
BA01T0058SE158T0058	BA02T0002SE032T0002	2023-01-13	22	182,42	150,61872	BA S/E COPIAPO 110KV BP1
BA01T0058SE158T0058	BA02T0002SE032T0002	2023-01-13	23	157,62	130,14211	BA S/E COPIAPO 110KV BP1
BA01T0058SE158T0058	BA02T0002SE032T0002	2023-01-13	24	157,62	130,14211	BA S/E COPIAPO 110KV BP1
BA01T0058SE158T0058	BA02T0002SE032T0002	2023-01-14	1	161,17	132,53331	BA S/E COPIAPO 110KV BP1
BA01T0058SE158T0058	BA02T0002SE032T0002	2023-01-14	2	161,17	132,53331	BA S/E COPIAPO 110KV BP1
BA01T0058SE158T0058	BA02T0002SE032T0002	2023-01-14	3	161,17	132,53331	BA S/E COPIAPO 110KV BP1
BA01T0058SE158T0058	BA02T0002SE032T0002	2023-01-14	4	161,17	132,53331	BA S/E COPIAPO 110KV BP1
BA01T0058SE158T0058	BA02T0002SE032T0002	2023-01-14	5	161,17	132,53331	BA S/E COPIAPO 110KV BP1
BA01T0058SE158T0058	BA02T0002SE032T0002	2023-01-14	6	157,1	129,18647	BA S/E COPIAPO 110KV BP1
BA01T0058SE158T0058	BA02T0002SE032T0002	2023-01-14	7	147,59	121,36621	BA S/E COPIAPO 110KV BP1
BA01T0058SE158T0058	BA02T0002SE032T0002	2023-01-14	8	83,68	68,81174	BA S/E COPIAPO 110KV BP1
BA01T0058SE158T0058	BA02T0002SE032T0002	2023-01-14	9	0,0	0,0	BA S/E COPIAPO 110KV BP1
BA01T0058SE158T0058	BA02T0002SE032T0002	2023-01-14	10	0,0	0,0	BA S/E COPIAPO 110KV BP1
BA01T0058SE158T0058	BA02T0002SE032T0002	2023-01-14	11	0,0	0,0	BA S/E COPIAPO 110KV BP1
BA01T0058SE158T0058	BA02T0002SE032T0002	2023-01-14	12	0,0	0,0	BA S/E COPIAPO 110KV BP1
BA01T0058SE158T0058	BA02T0002SE032T0002	2023-01-14	13	0,0	0,0	BA S/E COPIAPO 110KV BP1
BA01T0058SE158T0058	BA02T0002SE032T0002	2023-01-14	14	0,0	0,0	BA S/E COPIAPO 110KV BP1
BA01T0058SE158T0058	BA02T0002SE032T0002	2023-01-14	15	0,0	0,0	BA S/E COPIAPO 110KV BP1
BA01T0058SE158T0058	BA02T0002SE032T0002	2023-01-14	16	0,0	0,0	BA S/E COPIAPO 110KV BP1
BA01T0058SE158T0058	BA02T0002SE032T0002	2023-01-14	17	0,0	0,0	BA S/E COPIAPO 110KV BP1
BA01T0058SE158T0058	BA02T0002SE032T0002	2023-01-14	18	0,0	0,0	BA S/E COPIAPO 110KV BP1
BA01T0058SE158T0058	BA02T0002SE032T0002	2023-01-14	19	0,0	0,0	BA S/E COPIAPO 110KV BP1
BA01T0058SE158T0058	BA02T0002SE032T0002	2023-01-14	20	43,63	35,87782	BA S/E COPIAPO 110KV BP1
BA01T0058SE158T0058	BA02T0002SE032T0002	2023-01-14	21	151,24	124,36768	BA S/E COPIAPO 110KV BP1
BA01T0058SE158T0058	BA02T0002SE032T0002	2023-01-14	22	157,02	129,12069	BA S/E COPIAPO 110KV BP1
BA01T0058SE158T0058	BA02T0002SE032T0002	2023-01-14	23	153,55	126,26724	BA S/E COPIAPO 110KV BP1
BA01T0058SE158T0058	BA02T0002SE032T0002	2023-01-14	24	151,24	124,36768	BA S/E COPIAPO 110KV BP1
BA01T0058SE158T0058	BA02T0002SE032T0002	2023-01-15	1	169,18	139,1201	BA S/E COPIAPO 110KV BP1
BA01T0058SE158T0058	BA02T0002SE032T0002	2023-01-15	2	137,45	113,02788	BA S/E COPIAPO 110KV BP1
BA01T0058SE158T0058	BA02T0002SE032T0002	2023-01-15	3	129,08	106,14507	BA S/E COPIAPO 110KV BP1
BA01T0058SE158T0058	BA02T0002SE032T0002	2023-01-15	4	150,39	123,6687	BA S/E COPIAPO 110KV BP1
BA01T0058SE158T0058	BA02T0002SE032T0002	2023-01-15	5	143,87	118,30718	BA S/E COPIAPO 110KV BP1
BA01T0058SE158T0058	BA02T0002SE032T0002	2023-01-15	6	115,02	94,58325	BA S/E COPIAPO 110KV BP1
BA01T0058SE158T0058	BA02T0002SE032T0002	2023-01-15	7	123,95	101,92656	BA S/E COPIAPO 110KV BP1
BA01T0058SE158T0058	BA02T0002SE032T0002	2023-01-15	8	68,17	56,05755	BA S/E COPIAPO 110KV BP1
BA01T0058SE158T0058	BA02T0002SE032T0002	2023-01-15	9	0,0	0,0	BA S/E COPIAPO 110KV BP1
BA01T0058SE158T0058	BA02T0002SE032T0002	2023-01-15	10	0,0	0,0	BA S/E COPIAPO 110KV BP1
BA01T0058SE158T0058	BA02T0002SE032T0002	2023-01-15	11	0,0	0,0	BA S/E COPIAPO 110KV BP1
BA01T0058SE158T0058	BA02T0002SE032T0002	2023-01-15	12	0,0	0,0	BA S/E COPIAPO 110KV BP1
BA01T0058SE158T0058	BA02T0002SE032T0002	2023-01-15	13	0,0	0,0	BA S/E COPIAPO 110KV BP1
BA01T0058SE158T0058	BA02T0002SE032T0002	2023-01-15	14	0,0	0,0	BA S/E COPIAPO 110KV BP1
BA01T0058SE158T0058	BA02T0002SE032T0002	2023-01-15	15	0,0	0,0	BA S/E COPIAPO 110KV BP1
BA01T0058SE158T0058	BA02T0002SE032T0002	2023-01-15	16	0,0	0,0	BA S/E COPIAPO 110KV BP1
BA01T0058SE158T0058	BA02T0002SE032T0002	2023-01-15	17	0,0	0,0	BA S/E COPIAPO 110KV BP1
BA01T0058SE158T0058	BA02T0002SE032T0002	2023-01-15	18	0,0	0,0	BA S/E COPIAPO 110KV BP1
BA01T0058SE158T0058	BA02T0002SE032T0002	2023-01-15	19	0,0	0,0	BA S/E COPIAPO 110KV BP1
BA01T0058SE158T0058	BA02T0002SE032T0002	2023-01-15	20	54,74	45,0138	BA S/E COPIAPO 110KV BP1
BA01T0058SE158T0058	BA02T0002SE032T0002	2023-01-15	21	156,4	128,61085	BA S/E COPIAPO 110KV BP1
BA01T0058SE158T0058	BA02T0002SE032T0002	2023-01-15	22	156,4	128,61085	BA S/E COPIAPO 110KV BP1
BA01T0058SE158T0058	BA02T0002SE032T0002	2023-01-15	23	156,4	128,61085	BA S/E COPIAPO 110KV BP1
BA01T0058SE158T0058	BA02T0002SE032T0002	2023-01-15	24	177,21	145,72333	BA S/E COPIAPO 110KV BP1
BA01T0058SE158T0058	BA02T0002SE032T0002	2023-01-16	1	195,28	160,58265	BA S/E COPIAPO 110KV BP1
BA01T0058SE158T0058	BA02T0002SE032T0002	2023-01-16	2	175,05	143,94712	BA S/E COPIAPO 110KV BP1
BA01T0058SE158T0058	BA02T0002SE032T0002	2023-01-16	3	174,66	143,62641	BA S/E COPIAPO 110KV BP1
BA01T0058SE158T0058	BA02T0002SE032T0002	2023-01-16	4	173,66	142,80409	BA S/E COPIAPO 110KV BP1
BA01T0058SE158T0058	BA02T0002SE032T0002	2023-01-16	5	173,66	142,80409	BA S/E COPIAPO 110KV BP1
BA01T0058SE158T0058	BA02T0002SE032T0002	2023-01-16	6	179,4	147,52421	BA S/E COPIAPO 110KV BP1
BA01T0058SE158T0058	BA02T0002SE032T0002	2023-01-16	7	198,6	163,31275	BA S/E COPIAPO 110KV BP1
BA01T0058SE158T0058	BA02T0002SE032T0002	2023-01-16	8	187,22	153,95475	BA S/E COPIAPO 110KV BP1
BA01T0058SE158T0058	BA02T0002SE032T0002	2023-01-16	9	93,75	77,0925	BA S/E COPIAPO 110KV BP1
BA01T0058SE158T0058	BA02T0002SE032T0002	2023-01-16	10	128,43	105,61056	BA S/E COPIAPO 110KV BP1
BA01T0058SE158T0058	BA02T0002SE032T0002	2023-01-16	11	18,04	14,83465	BA S/E COPIAPO 110KV BP1
BA01T0058SE158T0058	BA02T0002SE032T0002	2023-01-16	12	0,0	0,0	BA S/E COPIAPO 110KV BP1
BA01T0058SE158T0058	BA02T0002SE032T0002	2023-01-16	13	0,0	0,0	BA S/E COPIAPO 110KV BP1
BA01T0058SE158T0058	BA02T0002SE032T0002	2023-01-16	14	0,0	0,0	BA S/E COPIAPO 110KV BP1
BA01T0058SE158T0058	BA02T0002SE032T0002	2023-01-16	15	0,0	0,0	BA S/E COPIAPO 110KV BP1
BA01T0058SE158T0058	BA02T0002SE032T0002	2023-01-16	16	0,0	0,0	BA S/E COPIAPO 110KV BP1
BA01T0058SE158T0058	BA02T0002SE032T0002	2023-01-16	17	0,0	0,0	BA S/E COPIAPO 110KV BP1
BA01T0058SE158T0058	BA02T0002SE032T0002	2023-01-16	18	0,0	0,0	BA S/E COPIAPO 110KV BP1
BA01T0058SE158T0058	BA02T0002SE032T0002	2023-01-16	19	0,0	0,0	BA S/E COPIAPO 110KV BP1
BA01T0058SE158T0058	BA02T0002SE032T0002	2023-01-16	20	72,21	59,37973	BA S/E COPIAPO 110KV BP1
BA01T0058SE158T0058	BA02T0002SE032T0002	2023-01-16	21	178,91	147,12127	BA S/E COPIAPO 110KV BP1
BA01T0058SE158T0058	BA02T0002SE032T0002	2023-01-16	22	164,04	134,89337	BA S/E COPIAPO 110KV BP1
BA01T0058SE158T0058	BA02T0002SE032T0002	2023-01-16	23	164,04	134,89337	BA S/E COPIAPO 110KV BP1
BA01T0058SE158T0058	BA02T0002SE032T0002	2023-01-16	24	164,04	134,89337	BA S/E COPIAPO 110KV BP1
BA01T0058SE158T0058	BA02T0002SE032T0002	2023-01-17	1	198,95	164,00045	BA S/E COPIAPO 110KV BP1
BA01T0058SE158T0058	BA02T0002SE032T0002	2023-01-17	2	198,95	164,00045	BA S/E COPIAPO 110KV BP1
BA01T0058SE158T0058	BA02T0002SE032T0002	2023-01-17	3	178,6	147,22534	BA S/E COPIAPO 110KV BP1
BA01T0058SE158T0058	BA02T0002SE032T0002	2023-01-17	4	171,82	141,63638	BA S/E COPIAPO 110KV BP1
BA01T0058SE158T0058	BA02T0002SE032T0002	2023-01-17	5	166,73	137,44054	BA S/E COPIAPO 110KV BP1
BA01T0058SE158T0058	BA02T0002SE032T0002	2023-01-17	6	178,82	147,40669	BA S/E COPIAPO 110KV BP1
BA01T0058SE158T0058	BA02T0002SE032T0002	2023-01-17	7	198,95	164,00045	BA S/E COPIAPO 110KV BP1
BA01T0058SE158T0058	BA02T0002SE032T0002	2023-01-17	8	179,41	147,89305	BA S/E COPIAPO 110KV BP1
BA01T0058SE158T0058	BA02T0002SE032T0002	2023-01-17	9	59,91	49,38561	BA S/E COPIAPO 110KV BP1
BA01T0058SE158T0058	BA02T0002SE032T0002	2023-01-17	10	0,0	0,0	BA S/E COPIAPO 110KV BP1
BA01T0058SE158T0058	BA02T0002SE032T0002	2023-01-17	11	59,38	48,94872	BA S/E COPIAPO 110KV BP1
BA01T0058SE158T0058	BA02T0002SE032T0002	2023-01-17	12	51,75	42,65908	BA S/E COPIAPO 110KV BP1
BA01T0058SE158T0058	BA02T0002SE032T0002	2023-01-17	13	0,0	0,0	BA S/E COPIAPO 110KV BP1
BA01T0058SE158T0058	BA02T0002SE032T0002	2023-01-17	14	0,0	0,0	BA S/E COPIAPO 110KV BP1
BA01T0058SE158T0058	BA02T0002SE032T0002	2023-01-17	15	0,0	0,0	BA S/E COPIAPO 110KV BP1
BA01T0058SE158T0058	BA02T0002SE032T0002	2023-01-17	16	0,0	0,0	BA S/E COPIAPO 110KV BP1
BA01T0058SE158T0058	BA02T0002SE032T0002	2023-01-17	17	0,0	0,0	BA S/E COPIAPO 110KV BP1
BA01T0058SE158T0058	BA02T0002SE032T0002	2023-01-17	18	0,0	0,0	BA S/E COPIAPO 110KV BP1
BA01T0058SE158T0058	BA02T0002SE032T0002	2023-01-17	19	0,0	0,0	BA S/E COPIAPO 110KV BP1
BA01T0058SE158T0058	BA02T0002SE032T0002	2023-01-17	20	117,92	97,20499	BA S/E COPIAPO 110KV BP1
BA01T0058SE158T0058	BA02T0002SE032T0002	2023-01-17	21	201,38	166,00358	BA S/E COPIAPO 110KV BP1
BA01T0058SE158T0058	BA02T0002SE032T0002	2023-01-17	22	203,4	167,66872	BA S/E COPIAPO 110KV BP1
BA01T0058SE158T0058	BA02T0002SE032T0002	2023-01-17	23	207,46	171,0155	BA S/E COPIAPO 110KV BP1
BA01T0058SE158T0058	BA02T0002SE032T0002	2023-01-17	24	207,46	171,0155	BA S/E COPIAPO 110KV BP1
BA01T0058SE158T0058	BA02T0002SE032T0002	2023-01-18	1	212,51	174,59609	BA S/E COPIAPO 110KV BP1
BA01T0058SE158T0058	BA02T0002SE032T0002	2023-01-18	2	184,89	151,90378	BA S/E COPIAPO 110KV BP1
BA01T0058SE158T0058	BA02T0002SE032T0002	2023-01-18	3	157,41	129,32648	BA S/E COPIAPO 110KV BP1
BA01T0058SE158T0058	BA02T0002SE032T0002	2023-01-18	4	157,41	129,32648	BA S/E COPIAPO 110KV BP1
BA01T0058SE158T0058	BA02T0002SE032T0002	2023-01-18	5	163,35	134,20673	BA S/E COPIAPO 110KV BP1
BA01T0058SE158T0058	BA02T0002SE032T0002	2023-01-18	6	182,24	149,72656	BA S/E COPIAPO 110KV BP1
BA01T0058SE158T0058	BA02T0002SE032T0002	2023-01-18	7	188,91	155,20657	BA S/E COPIAPO 110KV BP1
BA01T0058SE158T0058	BA02T0002SE032T0002	2023-01-18	8	163,86	134,62574	BA S/E COPIAPO 110KV BP1
BA01T0058SE158T0058	BA02T0002SE032T0002	2023-01-18	9	26,65	21,89537	BA S/E COPIAPO 110KV BP1
BA01T0058SE158T0058	BA02T0002SE032T0002	2023-01-18	10	0,0	0,0	BA S/E COPIAPO 110KV BP1
BA01T0058SE158T0058	BA02T0002SE032T0002	2023-01-18	11	0,0	0,0	BA S/E COPIAPO 110KV BP1
BA01T0058SE158T0058	BA02T0002SE032T0002	2023-01-18	12	0,0	0,0	BA S/E COPIAPO 110KV BP1
BA01T0058SE158T0058	BA02T0002SE032T0002	2023-01-18	13	0,0	0,0	BA S/E COPIAPO 110KV BP1
BA01T0058SE158T0058	BA02T0002SE032T0002	2023-01-18	14	0,0	0,0	BA S/E COPIAPO 110KV BP1
BA01T0058SE158T0058	BA02T0002SE032T0002	2023-01-18	15	0,0	0,0	BA S/E COPIAPO 110KV BP1
BA01T0058SE158T0058	BA02T0002SE032T0002	2023-01-18	16	0,0	0,0	BA S/E COPIAPO 110KV BP1
BA01T0058SE158T0058	BA02T0002SE032T0002	2023-01-18	17	0,0	0,0	BA S/E COPIAPO 110KV BP1
BA01T0058SE158T0058	BA02T0002SE032T0002	2023-01-18	18	0,0	0,0	BA S/E COPIAPO 110KV BP1
BA01T0058SE158T0058	BA02T0002SE032T0002	2023-01-18	19	0,0	0,0	BA S/E COPIAPO 110KV BP1
BA01T0058SE158T0058	BA02T0002SE032T0002	2023-01-18	20	127,68	104,90061	BA S/E COPIAPO 110KV BP1
BA01T0058SE158T0058	BA02T0002SE032T0002	2023-01-18	21	197,95	162,63374	BA S/E COPIAPO 110KV BP1
BA01T0058SE158T0058	BA02T0002SE032T0002	2023-01-18	22	197,95	162,63374	BA S/E COPIAPO 110KV BP1
BA01T0058SE158T0058	BA02T0002SE032T0002	2023-01-18	23	193,69	159,13377	BA S/E COPIAPO 110KV BP1
BA01T0058SE158T0058	BA02T0002SE032T0002	2023-01-18	24	178,31	146,49771	BA S/E COPIAPO 110KV BP1
BA01T0058SE158T0058	BA02T0002SE032T0002	2023-01-19	1	200,27	164,39964	BA S/E COPIAPO 110KV BP1
BA01T0058SE158T0058	BA02T0002SE032T0002	2023-01-19	2	200,27	164,39964	BA S/E COPIAPO 110KV BP1
BA01T0058SE158T0058	BA02T0002SE032T0002	2023-01-19	3	183,72	150,81391	BA S/E COPIAPO 110KV BP1
BA01T0058SE158T0058	BA02T0002SE032T0002	2023-01-19	4	180,0	147,7602	BA S/E COPIAPO 110KV BP1
BA01T0058SE158T0058	BA02T0002SE032T0002	2023-01-19	5	180,0	147,7602	BA S/E COPIAPO 110KV BP1
BA01T0058SE158T0058	BA02T0002SE032T0002	2023-01-19	6	197,57	162,18324	BA S/E COPIAPO 110KV BP1
BA01T0058SE158T0058	BA02T0002SE032T0002	2023-01-19	7	212,72	174,61972	BA S/E COPIAPO 110KV BP1
BA01T0058SE158T0058	BA02T0002SE032T0002	2023-01-19	8	183,54	150,66615	BA S/E COPIAPO 110KV BP1
BA01T0058SE158T0058	BA02T0002SE032T0002	2023-01-19	9	108,79	89,30462	BA S/E COPIAPO 110KV BP1
BA01T0058SE158T0058	BA02T0002SE032T0002	2023-01-19	10	90,89	74,61069	BA S/E COPIAPO 110KV BP1
BA01T0058SE158T0058	BA02T0002SE032T0002	2023-01-19	11	98,18	80,59498	BA S/E COPIAPO 110KV BP1
BA01T0058SE158T0058	BA02T0002SE032T0002	2023-01-19	12	113,16	92,89191	BA S/E COPIAPO 110KV BP1
BA01T0058SE158T0058	BA02T0002SE032T0002	2023-01-19	13	131,37	107,84032	BA S/E COPIAPO 110KV BP1
BA01T0058SE158T0058	BA02T0002SE032T0002	2023-01-19	14	49,62	40,73256	BA S/E COPIAPO 110KV BP1
BA01T0058SE158T0058	BA02T0002SE032T0002	2023-01-19	15	0,0	0,0	BA S/E COPIAPO 110KV BP1
BA01T0058SE158T0058	BA02T0002SE032T0002	2023-01-19	16	0,0	0,0	BA S/E COPIAPO 110KV BP1
BA01T0058SE158T0058	BA02T0002SE032T0002	2023-01-19	17	0,0	0,0	BA S/E COPIAPO 110KV BP1
BA01T0058SE158T0058	BA02T0002SE032T0002	2023-01-19	18	0,0	0,0	BA S/E COPIAPO 110KV BP1
BA01T0058SE158T0058	BA02T0002SE032T0002	2023-01-19	19	0,0	0,0	BA S/E COPIAPO 110KV BP1
BA01T0058SE158T0058	BA02T0002SE032T0002	2023-01-19	20	122,54	100,59186	BA S/E COPIAPO 110KV BP1
BA01T0058SE158T0058	BA02T0002SE032T0002	2023-01-19	21	202,55	166,27127	BA S/E COPIAPO 110KV BP1
BA01T0058SE158T0058	BA02T0002SE032T0002	2023-01-19	22	202,55	166,27127	BA S/E COPIAPO 110KV BP1
BA01T0058SE158T0058	BA02T0002SE032T0002	2023-01-19	23	192,65	158,14446	BA S/E COPIAPO 110KV BP1
BA01T0058SE158T0058	BA02T0002SE032T0002	2023-01-19	24	169,32	138,99309	BA S/E COPIAPO 110KV BP1
BA01T0058SE158T0058	BA02T0002SE032T0002	2023-01-20	1	161,07	130,86132	BA S/E COPIAPO 110KV BP1
BA01T0058SE158T0058	BA02T0002SE032T0002	2023-01-20	2	157,45	127,92025	BA S/E COPIAPO 110KV BP1
BA01T0058SE158T0058	BA02T0002SE032T0002	2023-01-20	3	160,42	130,33323	BA S/E COPIAPO 110KV BP1
BA01T0058SE158T0058	BA02T0002SE032T0002	2023-01-20	4	160,69	130,55259	BA S/E COPIAPO 110KV BP1
BA01T0058SE158T0058	BA02T0002SE032T0002	2023-01-20	5	160,69	130,55259	BA S/E COPIAPO 110KV BP1
BA01T0058SE158T0058	BA02T0002SE032T0002	2023-01-20	6	188,27	152,95996	BA S/E COPIAPO 110KV BP1
BA01T0058SE158T0058	BA02T0002SE032T0002	2023-01-20	7	212,3	172,48314	BA S/E COPIAPO 110KV BP1
BA01T0058SE158T0058	BA02T0002SE032T0002	2023-01-20	8	224,19	182,14317	BA S/E COPIAPO 110KV BP1
BA01T0058SE158T0058	BA02T0002SE032T0002	2023-01-20	9	108,53	88,1752	BA S/E COPIAPO 110KV BP1
BA01T0058SE158T0058	BA02T0002SE032T0002	2023-01-20	10	99,61	80,92814	BA S/E COPIAPO 110KV BP1
BA01T0058SE158T0058	BA02T0002SE032T0002	2023-01-20	11	73,81	59,96693	BA S/E COPIAPO 110KV BP1
BA01T0058SE158T0058	BA02T0002SE032T0002	2023-01-20	12	48,53	39,4282	BA S/E COPIAPO 110KV BP1
BA01T0058SE158T0058	BA02T0002SE032T0002	2023-01-20	13	0,0	0,0	BA S/E COPIAPO 110KV BP1
BA01T0058SE158T0058	BA02T0002SE032T0002	2023-01-20	14	0,0	0,0	BA S/E COPIAPO 110KV BP1
BA01T0058SE158T0058	BA02T0002SE032T0002	2023-01-20	15	0,0	0,0	BA S/E COPIAPO 110KV BP1
BA01T0058SE158T0058	BA02T0002SE032T0002	2023-01-20	16	0,0	0,0	BA S/E COPIAPO 110KV BP1
BA01T0058SE158T0058	BA02T0002SE032T0002	2023-01-20	17	0,0	0,0	BA S/E COPIAPO 110KV BP1
BA01T0058SE158T0058	BA02T0002SE032T0002	2023-01-20	18	0,0	0,0	BA S/E COPIAPO 110KV BP1
BA01T0058SE158T0058	BA02T0002SE032T0002	2023-01-20	19	0,0	0,0	BA S/E COPIAPO 110KV BP1
BA01T0058SE158T0058	BA02T0002SE032T0002	2023-01-20	20	25,51	20,7256	BA S/E COPIAPO 110KV BP1
BA01T0058SE158T0058	BA02T0002SE032T0002	2023-01-20	21	180,11	146,33037	BA S/E COPIAPO 110KV BP1
BA01T0058SE158T0058	BA02T0002SE032T0002	2023-01-20	22	188,11	152,82997	BA S/E COPIAPO 110KV BP1
BA01T0058SE158T0058	BA02T0002SE032T0002	2023-01-20	23	173,64	141,07382	BA S/E COPIAPO 110KV BP1
BA01T0058SE158T0058	BA02T0002SE032T0002	2023-01-20	24	165,26	134,26549	BA S/E COPIAPO 110KV BP1
BA01T0058SE158T0058	BA02T0002SE032T0002	2023-01-21	1	166,49	137,97692	BA S/E COPIAPO 110KV BP1
BA01T0058SE158T0058	BA02T0002SE032T0002	2023-01-21	2	160,47	132,98791	BA S/E COPIAPO 110KV BP1
BA01T0058SE158T0058	BA02T0002SE032T0002	2023-01-21	3	148,95	123,44082	BA S/E COPIAPO 110KV BP1
BA01T0058SE158T0058	BA02T0002SE032T0002	2023-01-21	4	158,59	131,42988	BA S/E COPIAPO 110KV BP1
BA01T0058SE158T0058	BA02T0002SE032T0002	2023-01-21	5	213,2	176,68737	BA S/E COPIAPO 110KV BP1
BA01T0058SE158T0058	BA02T0002SE032T0002	2023-01-21	6	237,28	196,64343	BA S/E COPIAPO 110KV BP1
BA01T0058SE158T0058	BA02T0002SE032T0002	2023-01-21	7	237,28	196,64343	BA S/E COPIAPO 110KV BP1
BA01T0058SE158T0058	BA02T0002SE032T0002	2023-01-21	8	92,02	76,26065	BA S/E COPIAPO 110KV BP1
BA01T0058SE158T0058	BA02T0002SE032T0002	2023-01-21	9	11,27	9,3399	BA S/E COPIAPO 110KV BP1
BA01T0058SE158T0058	BA02T0002SE032T0002	2023-01-21	10	0,0	0,0	BA S/E COPIAPO 110KV BP1
BA01T0058SE158T0058	BA02T0002SE032T0002	2023-01-21	11	0,0	0,0	BA S/E COPIAPO 110KV BP1
BA01T0058SE158T0058	BA02T0002SE032T0002	2023-01-21	12	0,0	0,0	BA S/E COPIAPO 110KV BP1
BA01T0058SE158T0058	BA02T0002SE032T0002	2023-01-21	13	0,0	0,0	BA S/E COPIAPO 110KV BP1
BA01T0058SE158T0058	BA02T0002SE032T0002	2023-01-21	14	0,0	0,0	BA S/E COPIAPO 110KV BP1
BA01T0058SE158T0058	BA02T0002SE032T0002	2023-01-21	15	0,0	0,0	BA S/E COPIAPO 110KV BP1
BA01T0058SE158T0058	BA02T0002SE032T0002	2023-01-21	16	0,0	0,0	BA S/E COPIAPO 110KV BP1
BA01T0058SE158T0058	BA02T0002SE032T0002	2023-01-21	17	0,0	0,0	BA S/E COPIAPO 110KV BP1
BA01T0058SE158T0058	BA02T0002SE032T0002	2023-01-21	18	0,0	0,0	BA S/E COPIAPO 110KV BP1
BA01T0058SE158T0058	BA02T0002SE032T0002	2023-01-21	19	0,0	0,0	BA S/E COPIAPO 110KV BP1
BA01T0058SE158T0058	BA02T0002SE032T0002	2023-01-21	20	54,65	45,29064	BA S/E COPIAPO 110KV BP1
BA01T0058SE158T0058	BA02T0002SE032T0002	2023-01-21	21	157,05	130,15362	BA S/E COPIAPO 110KV BP1
BA01T0058SE158T0058	BA02T0002SE032T0002	2023-01-21	22	157,14	130,2282	BA S/E COPIAPO 110KV BP1
BA01T0058SE158T0058	BA02T0002SE032T0002	2023-01-21	23	147,34	122,10655	BA S/E COPIAPO 110KV BP1
BA01T0058SE158T0058	BA02T0002SE032T0002	2023-01-21	24	144,34	119,62033	BA S/E COPIAPO 110KV BP1
BA01T0058SE158T0058	BA02T0002SE032T0002	2023-01-22	1	147,62	122,3386	BA S/E COPIAPO 110KV BP1
BA01T0058SE158T0058	BA02T0002SE032T0002	2023-01-22	2	190,39	157,78381	BA S/E COPIAPO 110KV BP1
BA01T0058SE158T0058	BA02T0002SE032T0002	2023-01-22	3	203,53	168,67345	BA S/E COPIAPO 110KV BP1
BA01T0058SE158T0058	BA02T0002SE032T0002	2023-01-22	4	203,53	168,67345	BA S/E COPIAPO 110KV BP1
BA01T0058SE158T0058	BA02T0002SE032T0002	2023-01-22	5	203,53	168,67345	BA S/E COPIAPO 110KV BP1
BA01T0058SE158T0058	BA02T0002SE032T0002	2023-01-22	6	203,53	168,67345	BA S/E COPIAPO 110KV BP1
BA01T0058SE158T0058	BA02T0002SE032T0002	2023-01-22	7	203,53	168,67345	BA S/E COPIAPO 110KV BP1
BA01T0058SE158T0058	BA02T0002SE032T0002	2023-01-22	8	106,76	88,47628	BA S/E COPIAPO 110KV BP1
BA01T0058SE158T0058	BA02T0002SE032T0002	2023-01-22	9	0,0	0,0	BA S/E COPIAPO 110KV BP1
BA01T0058SE158T0058	BA02T0002SE032T0002	2023-01-22	10	0,0	0,0	BA S/E COPIAPO 110KV BP1
BA01T0058SE158T0058	BA02T0002SE032T0002	2023-01-22	11	0,0	0,0	BA S/E COPIAPO 110KV BP1
BA01T0058SE158T0058	BA02T0002SE032T0002	2023-01-22	12	0,0	0,0	BA S/E COPIAPO 110KV BP1
BA01T0058SE158T0058	BA02T0002SE032T0002	2023-01-22	13	0,0	0,0	BA S/E COPIAPO 110KV BP1
BA01T0058SE158T0058	BA02T0002SE032T0002	2023-01-22	14	0,0	0,0	BA S/E COPIAPO 110KV BP1
BA01T0058SE158T0058	BA02T0002SE032T0002	2023-01-22	15	0,0	0,0	BA S/E COPIAPO 110KV BP1
BA01T0058SE158T0058	BA02T0002SE032T0002	2023-01-22	16	0,0	0,0	BA S/E COPIAPO 110KV BP1
BA01T0058SE158T0058	BA02T0002SE032T0002	2023-01-22	17	0,0	0,0	BA S/E COPIAPO 110KV BP1
BA01T0058SE158T0058	BA02T0002SE032T0002	2023-01-22	18	0,0	0,0	BA S/E COPIAPO 110KV BP1
BA01T0058SE158T0058	BA02T0002SE032T0002	2023-01-22	19	0,0	0,0	BA S/E COPIAPO 110KV BP1
BA01T0058SE158T0058	BA02T0002SE032T0002	2023-01-22	20	95,28	78,96235	BA S/E COPIAPO 110KV BP1
BA01T0058SE158T0058	BA02T0002SE032T0002	2023-01-22	21	190,56	157,92469	BA S/E COPIAPO 110KV BP1
BA01T0058SE158T0058	BA02T0002SE032T0002	2023-01-22	22	242,17	200,69597	BA S/E COPIAPO 110KV BP1
BA01T0058SE158T0058	BA02T0002SE032T0002	2023-01-22	23	254,61	211,00549	BA S/E COPIAPO 110KV BP1
BA01T0058SE158T0058	BA02T0002SE032T0002	2023-01-22	24	244,3	202,46118	BA S/E COPIAPO 110KV BP1
BA01T0058SE158T0058	BA02T0002SE032T0002	2023-01-23	1	250,18	207,33417	BA S/E COPIAPO 110KV BP1
BA01T0058SE158T0058	BA02T0002SE032T0002	2023-01-23	2	288,33	238,9506	BA S/E COPIAPO 110KV BP1
BA01T0058SE158T0058	BA02T0002SE032T0002	2023-01-23	3	257,81	213,65746	BA S/E COPIAPO 110KV BP1
BA01T0058SE158T0058	BA02T0002SE032T0002	2023-01-23	4	246,71	204,45845	BA S/E COPIAPO 110KV BP1
BA01T0058SE158T0058	BA02T0002SE032T0002	2023-01-23	5	246,71	204,45845	BA S/E COPIAPO 110KV BP1
BA01T0058SE158T0058	BA02T0002SE032T0002	2023-01-23	6	285,22	236,37322	BA S/E COPIAPO 110KV BP1
BA01T0058SE158T0058	BA02T0002SE032T0002	2023-01-23	7	334,17	276,94005	BA S/E COPIAPO 110KV BP1
BA01T0058SE158T0058	BA02T0002SE032T0002	2023-01-23	8	309,85	256,78509	BA S/E COPIAPO 110KV BP1
BA01T0058SE158T0058	BA02T0002SE032T0002	2023-01-23	9	113,19	93,80508	BA S/E COPIAPO 110KV BP1
BA01T0058SE158T0058	BA02T0002SE032T0002	2023-01-23	10	72,19	59,82674	BA S/E COPIAPO 110KV BP1
BA01T0058SE158T0058	BA02T0002SE032T0002	2023-01-23	11	60,83	50,41225	BA S/E COPIAPO 110KV BP1
BA01T0058SE158T0058	BA02T0002SE032T0002	2023-01-23	12	68,98	57,16649	BA S/E COPIAPO 110KV BP1
BA01T0058SE158T0058	BA02T0002SE032T0002	2023-01-23	13	11,5	9,53051	BA S/E COPIAPO 110KV BP1
BA01T0058SE158T0058	BA02T0002SE032T0002	2023-01-23	14	0,0	0,0	BA S/E COPIAPO 110KV BP1
BA01T0058SE158T0058	BA02T0002SE032T0002	2023-01-23	15	0,0	0,0	BA S/E COPIAPO 110KV BP1
BA01T0058SE158T0058	BA02T0002SE032T0002	2023-01-23	16	0,0	0,0	BA S/E COPIAPO 110KV BP1
BA01T0058SE158T0058	BA02T0002SE032T0002	2023-01-23	17	0,0	0,0	BA S/E COPIAPO 110KV BP1
BA01T0058SE158T0058	BA02T0002SE032T0002	2023-01-23	18	0,0	0,0	BA S/E COPIAPO 110KV BP1
BA01T0058SE158T0058	BA02T0002SE032T0002	2023-01-23	19	0,0	0,0	BA S/E COPIAPO 110KV BP1
BA01T0058SE158T0058	BA02T0002SE032T0002	2023-01-23	20	109,3	90,58128	BA S/E COPIAPO 110KV BP1
BA01T0058SE158T0058	BA02T0002SE032T0002	2023-01-23	21	275,37	228,21013	BA S/E COPIAPO 110KV BP1
BA01T0058SE158T0058	BA02T0002SE032T0002	2023-01-23	22	275,37	228,21013	BA S/E COPIAPO 110KV BP1
BA01T0058SE158T0058	BA02T0002SE032T0002	2023-01-23	23	252,7	209,4226	BA S/E COPIAPO 110KV BP1
BA01T0058SE158T0058	BA02T0002SE032T0002	2023-01-23	24	232,83	192,95553	BA S/E COPIAPO 110KV BP1
BA01T0058SE158T0058	BA02T0002SE032T0002	2023-01-24	1	222,28	182,49633	BA S/E COPIAPO 110KV BP1
BA01T0058SE158T0058	BA02T0002SE032T0002	2023-01-24	2	209,68	172,15147	BA S/E COPIAPO 110KV BP1
BA01T0058SE158T0058	BA02T0002SE032T0002	2023-01-24	3	156,24	128,27616	BA S/E COPIAPO 110KV BP1
BA01T0058SE158T0058	BA02T0002SE032T0002	2023-01-24	4	156,93	128,84267	BA S/E COPIAPO 110KV BP1
BA01T0058SE158T0058	BA02T0002SE032T0002	2023-01-24	5	186,06	152,75898	BA S/E COPIAPO 110KV BP1
BA01T0058SE158T0058	BA02T0002SE032T0002	2023-01-24	6	173,24	142,2335	BA S/E COPIAPO 110KV BP1
BA01T0058SE158T0058	BA02T0002SE032T0002	2023-01-24	7	206,51	169,54884	BA S/E COPIAPO 110KV BP1
BA01T0058SE158T0058	BA02T0002SE032T0002	2023-01-24	8	190,44	156,35505	BA S/E COPIAPO 110KV BP1
BA01T0058SE158T0058	BA02T0002SE032T0002	2023-01-24	9	74,41	61,0921	BA S/E COPIAPO 110KV BP1
BA01T0058SE158T0058	BA02T0002SE032T0002	2023-01-24	10	62,11	50,99355	BA S/E COPIAPO 110KV BP1
BA01T0058SE158T0058	BA02T0002SE032T0002	2023-01-24	11	23,81	19,54849	BA S/E COPIAPO 110KV BP1
BA01T0058SE158T0058	BA02T0002SE032T0002	2023-01-24	12	0,0	0,0	BA S/E COPIAPO 110KV BP1
BA01T0058SE158T0058	BA02T0002SE032T0002	2023-01-24	13	0,0	0,0	BA S/E COPIAPO 110KV BP1
BA01T0058SE158T0058	BA02T0002SE032T0002	2023-01-24	14	0,0	0,0	BA S/E COPIAPO 110KV BP1
BA01T0058SE158T0058	BA02T0002SE032T0002	2023-01-24	15	0,0	0,0	BA S/E COPIAPO 110KV BP1
BA01T0058SE158T0058	BA02T0002SE032T0002	2023-01-24	16	0,0	0,0	BA S/E COPIAPO 110KV BP1
BA01T0058SE158T0058	BA02T0002SE032T0002	2023-01-24	17	0,0	0,0	BA S/E COPIAPO 110KV BP1
BA01T0058SE158T0058	BA02T0002SE032T0002	2023-01-24	18	0,0	0,0	BA S/E COPIAPO 110KV BP1
BA01T0058SE158T0058	BA02T0002SE032T0002	2023-01-24	19	0,0	0,0	BA S/E COPIAPO 110KV BP1
BA01T0058SE158T0058	BA02T0002SE032T0002	2023-01-24	20	91,35	75,00018	BA S/E COPIAPO 110KV BP1
BA01T0058SE158T0058	BA02T0002SE032T0002	2023-01-24	21	181,37	148,9084	BA S/E COPIAPO 110KV BP1
BA01T0058SE158T0058	BA02T0002SE032T0002	2023-01-24	22	169,88	139,47488	BA S/E COPIAPO 110KV BP1
BA01T0058SE158T0058	BA02T0002SE032T0002	2023-01-24	23	169,88	139,47488	BA S/E COPIAPO 110KV BP1
BA01T0058SE158T0058	BA02T0002SE032T0002	2023-01-24	24	154,89	127,16779	BA S/E COPIAPO 110KV BP1
BA01T0058SE158T0058	BA02T0002SE032T0002	2023-01-25	1	183,59	149,46245	BA S/E COPIAPO 110KV BP1
BA01T0058SE158T0058	BA02T0002SE032T0002	2023-01-25	2	187,52	152,66191	BA S/E COPIAPO 110KV BP1
BA01T0058SE158T0058	BA02T0002SE032T0002	2023-01-25	3	189,41	154,20058	BA S/E COPIAPO 110KV BP1
BA01T0058SE158T0058	BA02T0002SE032T0002	2023-01-25	4	185,49	151,00926	BA S/E COPIAPO 110KV BP1
BA01T0058SE158T0058	BA02T0002SE032T0002	2023-01-25	5	185,49	151,00926	BA S/E COPIAPO 110KV BP1
BA01T0058SE158T0058	BA02T0002SE032T0002	2023-01-25	6	185,49	151,00926	BA S/E COPIAPO 110KV BP1
BA01T0058SE158T0058	BA02T0002SE032T0002	2023-01-25	7	185,49	151,00926	BA S/E COPIAPO 110KV BP1
BA01T0058SE158T0058	BA02T0002SE032T0002	2023-01-25	8	189,5	154,27385	BA S/E COPIAPO 110KV BP1
BA01T0058SE158T0058	BA02T0002SE032T0002	2023-01-25	9	0,0	0,0	BA S/E COPIAPO 110KV BP1
BA01T0058SE158T0058	BA02T0002SE032T0002	2023-01-25	10	0,0	0,0	BA S/E COPIAPO 110KV BP1
BA01T0058SE158T0058	BA02T0002SE032T0002	2023-01-25	11	0,0	0,0	BA S/E COPIAPO 110KV BP1
BA01T0058SE158T0058	BA02T0002SE032T0002	2023-01-25	12	0,0	0,0	BA S/E COPIAPO 110KV BP1
BA01T0058SE158T0058	BA02T0002SE032T0002	2023-01-25	13	0,0	0,0	BA S/E COPIAPO 110KV BP1
BA01T0058SE158T0058	BA02T0002SE032T0002	2023-01-25	14	0,0	0,0	BA S/E COPIAPO 110KV BP1
BA01T0058SE158T0058	BA02T0002SE032T0002	2023-01-25	15	0,0	0,0	BA S/E COPIAPO 110KV BP1
BA01T0058SE158T0058	BA02T0002SE032T0002	2023-01-25	16	0,0	0,0	BA S/E COPIAPO 110KV BP1
BA01T0058SE158T0058	BA02T0002SE032T0002	2023-01-25	17	0,0	0,0	BA S/E COPIAPO 110KV BP1
BA01T0058SE158T0058	BA02T0002SE032T0002	2023-01-25	18	0,0	0,0	BA S/E COPIAPO 110KV BP1
BA01T0058SE158T0058	BA02T0002SE032T0002	2023-01-25	19	0,0	0,0	BA S/E COPIAPO 110KV BP1
BA01T0058SE158T0058	BA02T0002SE032T0002	2023-01-25	20	8,66	7,05019	BA S/E COPIAPO 110KV BP1
BA01T0058SE158T0058	BA02T0002SE032T0002	2023-01-25	21	149,87	122,01067	BA S/E COPIAPO 110KV BP1
BA01T0058SE158T0058	BA02T0002SE032T0002	2023-01-25	22	166,39	135,45976	BA S/E COPIAPO 110KV BP1
BA01T0058SE158T0058	BA02T0002SE032T0002	2023-01-25	23	166,68	135,69585	BA S/E COPIAPO 110KV BP1
BA01T0058SE158T0058	BA02T0002SE032T0002	2023-01-25	24	152,62	124,24947	BA S/E COPIAPO 110KV BP1
BA01T0058SE158T0058	BA02T0002SE032T0002	2023-01-26	1	166,17	133,84163	BA S/E COPIAPO 110KV BP1
BA01T0058SE158T0058	BA02T0002SE032T0002	2023-01-26	2	164,27	132,31127	BA S/E COPIAPO 110KV BP1
BA01T0058SE158T0058	BA02T0002SE032T0002	2023-01-26	3	143,97	115,96064	BA S/E COPIAPO 110KV BP1
BA01T0058SE158T0058	BA02T0002SE032T0002	2023-01-26	4	139,41	112,28778	BA S/E COPIAPO 110KV BP1
BA01T0058SE158T0058	BA02T0002SE032T0002	2023-01-26	5	139,41	112,28778	BA S/E COPIAPO 110KV BP1
BA01T0058SE158T0058	BA02T0002SE032T0002	2023-01-26	6	142,18	114,51888	BA S/E COPIAPO 110KV BP1
BA01T0058SE158T0058	BA02T0002SE032T0002	2023-01-26	7	166,23	133,88995	BA S/E COPIAPO 110KV BP1
BA01T0058SE158T0058	BA02T0002SE032T0002	2023-01-26	8	135,14	108,84851	BA S/E COPIAPO 110KV BP1
BA01T0058SE158T0058	BA02T0002SE032T0002	2023-01-26	9	45,08	36,30969	BA S/E COPIAPO 110KV BP1
BA01T0058SE158T0058	BA02T0002SE032T0002	2023-01-26	10	0,0	0,0	BA S/E COPIAPO 110KV BP1
BA01T0058SE158T0058	BA02T0002SE032T0002	2023-01-26	11	0,0	0,0	BA S/E COPIAPO 110KV BP1
BA01T0058SE158T0058	BA02T0002SE032T0002	2023-01-26	12	0,0	0,0	BA S/E COPIAPO 110KV BP1
BA01T0058SE158T0058	BA02T0002SE032T0002	2023-01-26	13	0,0	0,0	BA S/E COPIAPO 110KV BP1
BA01T0058SE158T0058	BA02T0002SE032T0002	2023-01-26	14	0,0	0,0	BA S/E COPIAPO 110KV BP1
BA01T0058SE158T0058	BA02T0002SE032T0002	2023-01-26	15	0,0	0,0	BA S/E COPIAPO 110KV BP1
BA01T0058SE158T0058	BA02T0002SE032T0002	2023-01-26	16	0,0	0,0	BA S/E COPIAPO 110KV BP1
BA01T0058SE158T0058	BA02T0002SE032T0002	2023-01-26	17	0,0	0,0	BA S/E COPIAPO 110KV BP1
BA01T0058SE158T0058	BA02T0002SE032T0002	2023-01-26	18	0,0	0,0	BA S/E COPIAPO 110KV BP1
BA01T0058SE158T0058	BA02T0002SE032T0002	2023-01-26	19	0,0	0,0	BA S/E COPIAPO 110KV BP1
BA01T0058SE158T0058	BA02T0002SE032T0002	2023-01-26	20	73,1	58,8784	BA S/E COPIAPO 110KV BP1
BA01T0058SE158T0058	BA02T0002SE032T0002	2023-01-26	21	142,8	115,01826	BA S/E COPIAPO 110KV BP1
BA01T0058SE158T0058	BA02T0002SE032T0002	2023-01-26	22	136,62	110,04058	BA S/E COPIAPO 110KV BP1
BA01T0058SE158T0058	BA02T0002SE032T0002	2023-01-26	23	137,49	110,74132	BA S/E COPIAPO 110KV BP1
BA01T0058SE158T0058	BA02T0002SE032T0002	2023-01-26	24	137,46	110,71716	BA S/E COPIAPO 110KV BP1
BA01T0058SE158T0058	BA02T0002SE032T0002	2023-01-27	1	135,83	109,16385	BA S/E COPIAPO 110KV BP1
BA01T0058SE158T0058	BA02T0002SE032T0002	2023-01-27	2	134,05	107,7333	BA S/E COPIAPO 110KV BP1
BA01T0058SE158T0058	BA02T0002SE032T0002	2023-01-27	3	135,63	109,00312	BA S/E COPIAPO 110KV BP1
BA01T0058SE158T0058	BA02T0002SE032T0002	2023-01-27	4	145,31	116,78274	BA S/E COPIAPO 110KV BP1
BA01T0058SE158T0058	BA02T0002SE032T0002	2023-01-27	5	150,01	120,56004	BA S/E COPIAPO 110KV BP1
BA01T0058SE158T0058	BA02T0002SE032T0002	2023-01-27	6	150,01	120,56004	BA S/E COPIAPO 110KV BP1
BA01T0058SE158T0058	BA02T0002SE032T0002	2023-01-27	7	154,73	124,35341	BA S/E COPIAPO 110KV BP1
BA01T0058SE158T0058	BA02T0002SE032T0002	2023-01-27	8	113,08	90,88013	BA S/E COPIAPO 110KV BP1
BA01T0058SE158T0058	BA02T0002SE032T0002	2023-01-27	9	0,0	0,0	BA S/E COPIAPO 110KV BP1
BA01T0058SE158T0058	BA02T0002SE032T0002	2023-01-27	10	0,0	0,0	BA S/E COPIAPO 110KV BP1
BA01T0058SE158T0058	BA02T0002SE032T0002	2023-01-27	11	0,0	0,0	BA S/E COPIAPO 110KV BP1
BA01T0058SE158T0058	BA02T0002SE032T0002	2023-01-27	12	0,0	0,0	BA S/E COPIAPO 110KV BP1
BA01T0058SE158T0058	BA02T0002SE032T0002	2023-01-27	13	0,0	0,0	BA S/E COPIAPO 110KV BP1
BA01T0058SE158T0058	BA02T0002SE032T0002	2023-01-27	14	0,0	0,0	BA S/E COPIAPO 110KV BP1
BA01T0058SE158T0058	BA02T0002SE032T0002	2023-01-27	15	0,0	0,0	BA S/E COPIAPO 110KV BP1
BA01T0058SE158T0058	BA02T0002SE032T0002	2023-01-27	16	0,0	0,0	BA S/E COPIAPO 110KV BP1
BA01T0058SE158T0058	BA02T0002SE032T0002	2023-01-27	17	0,0	0,0	BA S/E COPIAPO 110KV BP1
BA01T0058SE158T0058	BA02T0002SE032T0002	2023-01-27	18	0,0	0,0	BA S/E COPIAPO 110KV BP1
BA01T0058SE158T0058	BA02T0002SE032T0002	2023-01-27	19	0,0	0,0	BA S/E COPIAPO 110KV BP1
BA01T0058SE158T0058	BA02T0002SE032T0002	2023-01-27	20	28,57	22,96114	BA S/E COPIAPO 110KV BP1
BA01T0058SE158T0058	BA02T0002SE032T0002	2023-01-27	21	137,48	110,48993	BA S/E COPIAPO 110KV BP1
BA01T0058SE158T0058	BA02T0002SE032T0002	2023-01-27	22	137,19	110,25686	BA S/E COPIAPO 110KV BP1
BA01T0058SE158T0058	BA02T0002SE032T0002	2023-01-27	23	143,81	115,57722	BA S/E COPIAPO 110KV BP1
BA01T0058SE158T0058	BA02T0002SE032T0002	2023-01-27	24	159,75	128,38788	BA S/E COPIAPO 110KV BP1
BA01T0058SE158T0058	BA02T0002SE032T0002	2023-01-28	1	171,14	137,35354	BA S/E COPIAPO 110KV BP1
BA01T0058SE158T0058	BA02T0002SE032T0002	2023-01-28	2	159,63	128,11585	BA S/E COPIAPO 110KV BP1
BA01T0058SE158T0058	BA02T0002SE032T0002	2023-01-28	3	170,18	136,58306	BA S/E COPIAPO 110KV BP1
BA01T0058SE158T0058	BA02T0002SE032T0002	2023-01-28	4	148,88	119,48811	BA S/E COPIAPO 110KV BP1
BA01T0058SE158T0058	BA02T0002SE032T0002	2023-01-28	5	146,97	117,95518	BA S/E COPIAPO 110KV BP1
BA01T0058SE158T0058	BA02T0002SE032T0002	2023-01-28	6	146,97	117,95518	BA S/E COPIAPO 110KV BP1
BA01T0058SE158T0058	BA02T0002SE032T0002	2023-01-28	7	164,35	131,90402	BA S/E COPIAPO 110KV BP1
BA01T0058SE158T0058	BA02T0002SE032T0002	2023-01-28	8	149,25	119,78507	BA S/E COPIAPO 110KV BP1
BA01T0058SE158T0058	BA02T0002SE032T0002	2023-01-28	9	20,54	16,48499	BA S/E COPIAPO 110KV BP1
BA01T0058SE158T0058	BA02T0002SE032T0002	2023-01-28	10	0,0	0,0	BA S/E COPIAPO 110KV BP1
BA01T0058SE158T0058	BA02T0002SE032T0002	2023-01-28	11	0,0	0,0	BA S/E COPIAPO 110KV BP1
BA01T0058SE158T0058	BA02T0002SE032T0002	2023-01-28	12	0,0	0,0	BA S/E COPIAPO 110KV BP1
BA01T0058SE158T0058	BA02T0002SE032T0002	2023-01-28	13	0,0	0,0	BA S/E COPIAPO 110KV BP1
BA01T0058SE158T0058	BA02T0002SE032T0002	2023-01-28	14	0,0	0,0	BA S/E COPIAPO 110KV BP1
BA01T0058SE158T0058	BA02T0002SE032T0002	2023-01-28	15	0,0	0,0	BA S/E COPIAPO 110KV BP1
BA01T0058SE158T0058	BA02T0002SE032T0002	2023-01-28	16	0,0	0,0	BA S/E COPIAPO 110KV BP1
BA01T0058SE158T0058	BA02T0002SE032T0002	2023-01-28	17	0,0	0,0	BA S/E COPIAPO 110KV BP1
BA01T0058SE158T0058	BA02T0002SE032T0002	2023-01-28	18	0,0	0,0	BA S/E COPIAPO 110KV BP1
BA01T0058SE158T0058	BA02T0002SE032T0002	2023-01-28	19	0,0	0,0	BA S/E COPIAPO 110KV BP1
BA01T0058SE158T0058	BA02T0002SE032T0002	2023-01-28	20	71,56	57,43262	BA S/E COPIAPO 110KV BP1
BA01T0058SE158T0058	BA02T0002SE032T0002	2023-01-28	21	162,19	130,17045	BA S/E COPIAPO 110KV BP1
BA01T0058SE158T0058	BA02T0002SE032T0002	2023-01-28	22	162,19	130,17045	BA S/E COPIAPO 110KV BP1
BA01T0058SE158T0058	BA02T0002SE032T0002	2023-01-28	23	162,19	130,17045	BA S/E COPIAPO 110KV BP1
BA01T0058SE158T0058	BA02T0002SE032T0002	2023-01-28	24	162,86	130,70818	BA S/E COPIAPO 110KV BP1
BA01T0058SE158T0058	BA02T0002SE032T0002	2023-01-29	1	194,91	156,43087	BA S/E COPIAPO 110KV BP1
BA01T0058SE158T0058	BA02T0002SE032T0002	2023-01-29	2	206,12	165,42779	BA S/E COPIAPO 110KV BP1
BA01T0058SE158T0058	BA02T0002SE032T0002	2023-01-29	3	206,12	165,42779	BA S/E COPIAPO 110KV BP1
BA01T0058SE158T0058	BA02T0002SE032T0002	2023-01-29	4	206,12	165,42779	BA S/E COPIAPO 110KV BP1
BA01T0058SE158T0058	BA02T0002SE032T0002	2023-01-29	5	202,51	162,53048	BA S/E COPIAPO 110KV BP1
BA01T0058SE158T0058	BA02T0002SE032T0002	2023-01-29	6	162,83	130,6841	BA S/E COPIAPO 110KV BP1
BA01T0058SE158T0058	BA02T0002SE032T0002	2023-01-29	7	162,83	130,6841	BA S/E COPIAPO 110KV BP1
BA01T0058SE158T0058	BA02T0002SE032T0002	2023-01-29	8	131,04	105,17008	BA S/E COPIAPO 110KV BP1
BA01T0058SE158T0058	BA02T0002SE032T0002	2023-01-29	9	0,0	0,0	BA S/E COPIAPO 110KV BP1
BA01T0058SE158T0058	BA02T0002SE032T0002	2023-01-29	10	0,0	0,0	BA S/E COPIAPO 110KV BP1
BA01T0058SE158T0058	BA02T0002SE032T0002	2023-01-29	11	0,0	0,0	BA S/E COPIAPO 110KV BP1
BA01T0058SE158T0058	BA02T0002SE032T0002	2023-01-29	12	0,0	0,0	BA S/E COPIAPO 110KV BP1
BA01T0058SE158T0058	BA02T0002SE032T0002	2023-01-29	13	0,0	0,0	BA S/E COPIAPO 110KV BP1
BA01T0058SE158T0058	BA02T0002SE032T0002	2023-01-29	14	0,0	0,0	BA S/E COPIAPO 110KV BP1
BA01T0058SE158T0058	BA02T0002SE032T0002	2023-01-29	15	0,0	0,0	BA S/E COPIAPO 110KV BP1
BA01T0058SE158T0058	BA02T0002SE032T0002	2023-01-29	16	0,0	0,0	BA S/E COPIAPO 110KV BP1
BA01T0058SE158T0058	BA02T0002SE032T0002	2023-01-29	17	0,0	0,0	BA S/E COPIAPO 110KV BP1
BA01T0058SE158T0058	BA02T0002SE032T0002	2023-01-29	18	0,0	0,0	BA S/E COPIAPO 110KV BP1
BA01T0058SE158T0058	BA02T0002SE032T0002	2023-01-29	19	0,0	0,0	BA S/E COPIAPO 110KV BP1
BA01T0058SE158T0058	BA02T0002SE032T0002	2023-01-29	20	129,35	103,81372	BA S/E COPIAPO 110KV BP1
BA01T0058SE158T0058	BA02T0002SE032T0002	2023-01-29	21	317,56	254,8673	BA S/E COPIAPO 110KV BP1
BA01T0058SE158T0058	BA02T0002SE032T0002	2023-01-29	22	318,08	255,28465	BA S/E COPIAPO 110KV BP1
BA01T0058SE158T0058	BA02T0002SE032T0002	2023-01-29	23	266,22	213,66285	BA S/E COPIAPO 110KV BP1
BA01T0058SE158T0058	BA02T0002SE032T0002	2023-01-29	24	214,52	172,16946	BA S/E COPIAPO 110KV BP1
BA01T0058SE158T0058	BA02T0002SE032T0002	2023-01-30	1	205,06	164,57705	BA S/E COPIAPO 110KV BP1
BA01T0058SE158T0058	BA02T0002SE032T0002	2023-01-30	2	203,22	163,10031	BA S/E COPIAPO 110KV BP1
BA01T0058SE158T0058	BA02T0002SE032T0002	2023-01-30	3	195,85	157,18529	BA S/E COPIAPO 110KV BP1
BA01T0058SE158T0058	BA02T0002SE032T0002	2023-01-30	4	195,85	157,18529	BA S/E COPIAPO 110KV BP1
BA01T0058SE158T0058	BA02T0002SE032T0002	2023-01-30	5	217,0	174,15986	BA S/E COPIAPO 110KV BP1
BA01T0058SE158T0058	BA02T0002SE032T0002	2023-01-30	6	282,75	226,9295	BA S/E COPIAPO 110KV BP1
BA01T0058SE158T0058	BA02T0002SE032T0002	2023-01-30	7	329,34	264,3217	BA S/E COPIAPO 110KV BP1
BA01T0058SE158T0058	BA02T0002SE032T0002	2023-01-30	8	333,26	267,46781	BA S/E COPIAPO 110KV BP1
BA01T0058SE158T0058	BA02T0002SE032T0002	2023-01-30	9	138,07	110,81222	BA S/E COPIAPO 110KV BP1
BA01T0058SE158T0058	BA02T0002SE032T0002	2023-01-30	10	55,66	44,6716	BA S/E COPIAPO 110KV BP1
BA01T0058SE158T0058	BA02T0002SE032T0002	2023-01-30	11	0,0	0,0	BA S/E COPIAPO 110KV BP1
BA01T0058SE158T0058	BA02T0002SE032T0002	2023-01-30	12	0,0	0,0	BA S/E COPIAPO 110KV BP1
BA01T0058SE158T0058	BA02T0002SE032T0002	2023-01-30	13	0,0	0,0	BA S/E COPIAPO 110KV BP1
BA01T0058SE158T0058	BA02T0002SE032T0002	2023-01-30	14	0,0	0,0	BA S/E COPIAPO 110KV BP1
BA01T0058SE158T0058	BA02T0002SE032T0002	2023-01-30	15	0,0	0,0	BA S/E COPIAPO 110KV BP1
BA01T0058SE158T0058	BA02T0002SE032T0002	2023-01-30	16	0,0	0,0	BA S/E COPIAPO 110KV BP1
BA01T0058SE158T0058	BA02T0002SE032T0002	2023-01-30	17	0,0	0,0	BA S/E COPIAPO 110KV BP1
BA01T0058SE158T0058	BA02T0002SE032T0002	2023-01-30	18	0,0	0,0	BA S/E COPIAPO 110KV BP1
BA01T0058SE158T0058	BA02T0002SE032T0002	2023-01-30	19	0,0	0,0	BA S/E COPIAPO 110KV BP1
BA01T0058SE158T0058	BA02T0002SE032T0002	2023-01-30	20	83,98	67,40067	BA S/E COPIAPO 110KV BP1
BA01T0058SE158T0058	BA02T0002SE032T0002	2023-01-30	21	234,65	188,3254	BA S/E COPIAPO 110KV BP1
BA01T0058SE158T0058	BA02T0002SE032T0002	2023-01-30	22	254,34	204,1282	BA S/E COPIAPO 110KV BP1
BA01T0058SE158T0058	BA02T0002SE032T0002	2023-01-30	23	197,33	158,37311	BA S/E COPIAPO 110KV BP1
BA01T0058SE158T0058	BA02T0002SE032T0002	2023-01-30	24	192,15	154,21575	BA S/E COPIAPO 110KV BP1
BA01T0058SE158T0058	BA02T0002SE032T0002	2023-01-31	1	203,19	163,19002	BA S/E COPIAPO 110KV BP1
BA01T0058SE158T0058	BA02T0002SE032T0002	2023-01-31	2	187,17	150,32371	BA S/E COPIAPO 110KV BP1
BA01T0058SE158T0058	BA02T0002SE032T0002	2023-01-31	3	198,21	159,19038	BA S/E COPIAPO 110KV BP1
BA01T0058SE158T0058	BA02T0002SE032T0002	2023-01-31	4	199,63	160,33084	BA S/E COPIAPO 110KV BP1
BA01T0058SE158T0058	BA02T0002SE032T0002	2023-01-31	5	181,83	146,03495	BA S/E COPIAPO 110KV BP1
BA01T0058SE158T0058	BA02T0002SE032T0002	2023-01-31	6	181,83	146,03495	BA S/E COPIAPO 110KV BP1
BA01T0058SE158T0058	BA02T0002SE032T0002	2023-01-31	7	199,63	160,33084	BA S/E COPIAPO 110KV BP1
BA01T0058SE158T0058	BA02T0002SE032T0002	2023-01-31	8	172,09	138,21236	BA S/E COPIAPO 110KV BP1
BA01T0058SE158T0058	BA02T0002SE032T0002	2023-01-31	9	113,54	91,18852	BA S/E COPIAPO 110KV BP1
BA01T0058SE158T0058	BA02T0002SE032T0002	2023-01-31	10	48,87	39,24945	BA S/E COPIAPO 110KV BP1
BA01T0058SE158T0058	BA02T0002SE032T0002	2023-01-31	11	139,59	112,11031	BA S/E COPIAPO 110KV BP1
BA01T0058SE158T0058	BA02T0002SE032T0002	2023-01-31	12	27,36	21,97391	BA S/E COPIAPO 110KV BP1
BA01T0058SE158T0058	BA02T0002SE032T0002	2023-01-31	13	0,0	0,0	BA S/E COPIAPO 110KV BP1
BA01T0058SE158T0058	BA02T0002SE032T0002	2023-01-31	14	0,0	0,0	BA S/E COPIAPO 110KV BP1
BA01T0058SE158T0058	BA02T0002SE032T0002	2023-01-31	15	0,0	0,0	BA S/E COPIAPO 110KV BP1
BA01T0058SE158T0058	BA02T0002SE032T0002	2023-01-31	16	24,19	19,42796	BA S/E COPIAPO 110KV BP1
BA01T0058SE158T0058	BA02T0002SE032T0002	2023-01-31	17	111,62	89,64649	BA S/E COPIAPO 110KV BP1
BA01T0058SE158T0058	BA02T0002SE032T0002	2023-01-31	18	85,63	68,77288	BA S/E COPIAPO 110KV BP1
BA01T0058SE158T0058	BA02T0002SE032T0002	2023-01-31	19	0,0	0,0	BA S/E COPIAPO 110KV BP1
BA01T0058SE158T0058	BA02T0002SE032T0002	2023-01-31	20	97,58	78,3704	BA S/E COPIAPO 110KV BP1
BA01T0058SE158T0058	BA02T0002SE032T0002	2023-01-31	21	283,17	227,42515	BA S/E COPIAPO 110KV BP1
BA01T0058SE158T0058	BA02T0002SE032T0002	2023-01-31	22	254,76	204,60795	BA S/E COPIAPO 110KV BP1
BA01T0058SE158T0058	BA02T0002SE032T0002	2023-01-31	23	211,83	170,12915	BA S/E COPIAPO 110KV BP1
BA01T0058SE158T0058	BA02T0002SE032T0002	2023-01-31	24	243,0	195,16302	BA S/E COPIAPO 110KV BP1
BA01T0058SE158T0058	BA02T0002SE032T0002	2023-02-01	1	253,44	205,38017	BA S/E COPIAPO 110KV BP1
BA01T0058SE158T0058	BA02T0002SE032T0002	2023-02-01	2	200,64	162,59264	BA S/E COPIAPO 110KV BP1
BA01T0058SE158T0058	BA02T0002SE032T0002	2023-02-01	3	175,37	142,11459	BA S/E COPIAPO 110KV BP1
BA01T0058SE158T0058	BA02T0002SE032T0002	2023-02-01	4	159,01	128,85693	BA S/E COPIAPO 110KV BP1
BA01T0058SE158T0058	BA02T0002SE032T0002	2023-02-01	5	146,5	118,71921	BA S/E COPIAPO 110KV BP1
BA01T0058SE158T0058	BA02T0002SE032T0002	2023-02-01	6	142,5	115,47773	BA S/E COPIAPO 110KV BP1
BA01T0058SE158T0058	BA02T0002SE032T0002	2023-02-01	7	147,44	119,48095	BA S/E COPIAPO 110KV BP1
BA01T0058SE158T0058	BA02T0002SE032T0002	2023-02-01	8	138,87	112,53608	BA S/E COPIAPO 110KV BP1
BA01T0058SE158T0058	BA02T0002SE032T0002	2023-02-01	9	90,37	73,23314	BA S/E COPIAPO 110KV BP1
BA01T0058SE158T0058	BA02T0002SE032T0002	2023-02-01	10	0,0	0,0	BA S/E COPIAPO 110KV BP1
BA01T0058SE158T0058	BA02T0002SE032T0002	2023-02-01	11	0,0	0,0	BA S/E COPIAPO 110KV BP1
BA01T0058SE158T0058	BA02T0002SE032T0002	2023-02-01	12	0,0	0,0	BA S/E COPIAPO 110KV BP1
BA01T0058SE158T0058	BA02T0002SE032T0002	2023-02-01	13	0,0	0,0	BA S/E COPIAPO 110KV BP1
BA01T0058SE158T0058	BA02T0002SE032T0002	2023-02-01	14	0,0	0,0	BA S/E COPIAPO 110KV BP1
BA01T0058SE158T0058	BA02T0002SE032T0002	2023-02-01	15	0,0	0,0	BA S/E COPIAPO 110KV BP1
BA01T0058SE158T0058	BA02T0002SE032T0002	2023-02-01	16	0,0	0,0	BA S/E COPIAPO 110KV BP1
BA01T0058SE158T0058	BA02T0002SE032T0002	2023-02-01	17	0,0	0,0	BA S/E COPIAPO 110KV BP1
BA01T0058SE158T0058	BA02T0002SE032T0002	2023-02-01	18	0,0	0,0	BA S/E COPIAPO 110KV BP1
BA01T0058SE158T0058	BA02T0002SE032T0002	2023-02-01	19	0,0	0,0	BA S/E COPIAPO 110KV BP1
BA01T0058SE158T0058	BA02T0002SE032T0002	2023-02-01	20	37,38	30,29163	BA S/E COPIAPO 110KV BP1
BA01T0058SE158T0058	BA02T0002SE032T0002	2023-02-01	21	158,27	128,25726	BA S/E COPIAPO 110KV BP1
BA01T0058SE158T0058	BA02T0002SE032T0002	2023-02-01	22	135,19	109,55392	BA S/E COPIAPO 110KV BP1
BA01T0058SE158T0058	BA02T0002SE032T0002	2023-02-01	23	148,5	120,33995	BA S/E COPIAPO 110KV BP1
BA01T0058SE158T0058	BA02T0002SE032T0002	2023-02-01	24	157,81	127,88449	BA S/E COPIAPO 110KV BP1
BA01T0058SE158T0058	BA02T0002SE032T0002	2023-02-02	1	159,04	127,91269	BA S/E COPIAPO 110KV BP1
BA01T0058SE158T0058	BA02T0002SE032T0002	2023-02-02	2	143,11	115,10051	BA S/E COPIAPO 110KV BP1
BA01T0058SE158T0058	BA02T0002SE032T0002	2023-02-02	3	142,88	114,91553	BA S/E COPIAPO 110KV BP1
BA01T0058SE158T0058	BA02T0002SE032T0002	2023-02-02	4	145,21	116,7895	BA S/E COPIAPO 110KV BP1
BA01T0058SE158T0058	BA02T0002SE032T0002	2023-02-02	5	145,21	116,7895	BA S/E COPIAPO 110KV BP1
BA01T0058SE158T0058	BA02T0002SE032T0002	2023-02-02	6	145,21	116,7895	BA S/E COPIAPO 110KV BP1
BA01T0058SE158T0058	BA02T0002SE032T0002	2023-02-02	7	162,37	130,59094	BA S/E COPIAPO 110KV BP1
BA01T0058SE158T0058	BA02T0002SE032T0002	2023-02-02	8	150,88	121,34977	BA S/E COPIAPO 110KV BP1
BA01T0058SE158T0058	BA02T0002SE032T0002	2023-02-02	9	71,25	57,30495	BA S/E COPIAPO 110KV BP1
BA01T0058SE158T0058	BA02T0002SE032T0002	2023-02-02	10	0,0	0,0	BA S/E COPIAPO 110KV BP1
BA01T0058SE158T0058	BA02T0002SE032T0002	2023-02-02	11	0,0	0,0	BA S/E COPIAPO 110KV BP1
BA01T0058SE158T0058	BA02T0002SE032T0002	2023-02-02	12	0,0	0,0	BA S/E COPIAPO 110KV BP1
BA01T0058SE158T0058	BA02T0002SE032T0002	2023-02-02	13	0,0	0,0	BA S/E COPIAPO 110KV BP1
BA01T0058SE158T0058	BA02T0002SE032T0002	2023-02-02	14	0,0	0,0	BA S/E COPIAPO 110KV BP1
BA01T0058SE158T0058	BA02T0002SE032T0002	2023-02-02	15	0,0	0,0	BA S/E COPIAPO 110KV BP1
BA01T0058SE158T0058	BA02T0002SE032T0002	2023-02-02	16	0,0	0,0	BA S/E COPIAPO 110KV BP1
BA01T0058SE158T0058	BA02T0002SE032T0002	2023-02-02	17	0,0	0,0	BA S/E COPIAPO 110KV BP1
BA01T0058SE158T0058	BA02T0002SE032T0002	2023-02-02	18	0,0	0,0	BA S/E COPIAPO 110KV BP1
BA01T0058SE158T0058	BA02T0002SE032T0002	2023-02-02	19	0,0	0,0	BA S/E COPIAPO 110KV BP1
BA01T0058SE158T0058	BA02T0002SE032T0002	2023-02-02	20	130,11	104,64487	BA S/E COPIAPO 110KV BP1
BA01T0058SE158T0058	BA02T0002SE032T0002	2023-02-02	21	191,03	153,64161	BA S/E COPIAPO 110KV BP1
BA01T0058SE158T0058	BA02T0002SE032T0002	2023-02-02	22	192,48	154,80781	BA S/E COPIAPO 110KV BP1
BA01T0058SE158T0058	BA02T0002SE032T0002	2023-02-02	23	193,92	155,96598	BA S/E COPIAPO 110KV BP1
BA01T0058SE158T0058	BA02T0002SE032T0002	2023-02-02	24	193,92	155,96598	BA S/E COPIAPO 110KV BP1
BA01T0058SE158T0058	BA02T0002SE032T0002	2023-02-03	1	282,25	223,48555	BA S/E COPIAPO 110KV BP1
BA01T0058SE158T0058	BA02T0002SE032T0002	2023-02-03	2	249,64	197,66495	BA S/E COPIAPO 110KV BP1
BA01T0058SE158T0058	BA02T0002SE032T0002	2023-02-03	3	202,01	159,95152	BA S/E COPIAPO 110KV BP1
BA01T0058SE158T0058	BA02T0002SE032T0002	2023-02-03	4	202,01	159,95152	BA S/E COPIAPO 110KV BP1
BA01T0058SE158T0058	BA02T0002SE032T0002	2023-02-03	5	202,01	159,95152	BA S/E COPIAPO 110KV BP1
BA01T0058SE158T0058	BA02T0002SE032T0002	2023-02-03	6	202,01	159,95152	BA S/E COPIAPO 110KV BP1
BA01T0058SE158T0058	BA02T0002SE032T0002	2023-02-03	7	251,77	199,35149	BA S/E COPIAPO 110KV BP1
BA01T0058SE158T0058	BA02T0002SE032T0002	2023-02-03	8	199,29	157,79782	BA S/E COPIAPO 110KV BP1
BA01T0058SE158T0058	BA02T0002SE032T0002	2023-02-03	9	100,92	79,90846	BA S/E COPIAPO 110KV BP1
BA01T0058SE158T0058	BA02T0002SE032T0002	2023-02-03	10	0,0	0,0	BA S/E COPIAPO 110KV BP1
BA01T0058SE158T0058	BA02T0002SE032T0002	2023-02-03	11	0,0	0,0	BA S/E COPIAPO 110KV BP1
BA01T0058SE158T0058	BA02T0002SE032T0002	2023-02-03	12	0,0	0,0	BA S/E COPIAPO 110KV BP1
BA01T0058SE158T0058	BA02T0002SE032T0002	2023-02-03	13	0,0	0,0	BA S/E COPIAPO 110KV BP1
BA01T0058SE158T0058	BA02T0002SE032T0002	2023-02-03	14	0,0	0,0	BA S/E COPIAPO 110KV BP1
BA01T0058SE158T0058	BA02T0002SE032T0002	2023-02-03	15	0,0	0,0	BA S/E COPIAPO 110KV BP1
BA01T0058SE158T0058	BA02T0002SE032T0002	2023-02-03	16	0,0	0,0	BA S/E COPIAPO 110KV BP1
BA01T0058SE158T0058	BA02T0002SE032T0002	2023-02-03	17	0,0	0,0	BA S/E COPIAPO 110KV BP1
BA01T0058SE158T0058	BA02T0002SE032T0002	2023-02-03	18	0,0	0,0	BA S/E COPIAPO 110KV BP1
BA01T0058SE158T0058	BA02T0002SE032T0002	2023-02-03	19	0,0	0,0	BA S/E COPIAPO 110KV BP1
BA01T0058SE158T0058	BA02T0002SE032T0002	2023-02-03	20	172,7	136,74386	BA S/E COPIAPO 110KV BP1
BA01T0058SE158T0058	BA02T0002SE032T0002	2023-02-03	21	269,97	213,76225	BA S/E COPIAPO 110KV BP1
BA01T0058SE158T0058	BA02T0002SE032T0002	2023-02-03	22	269,97	213,76225	BA S/E COPIAPO 110KV BP1
BA01T0058SE158T0058	BA02T0002SE032T0002	2023-02-03	23	269,97	213,76225	BA S/E COPIAPO 110KV BP1
BA01T0058SE158T0058	BA02T0002SE032T0002	2023-02-03	24	269,97	213,76225	BA S/E COPIAPO 110KV BP1
BA01T0058SE158T0058	BA02T0002SE032T0002	2023-02-04	1	201,9	157,78283	BA S/E COPIAPO 110KV BP1
BA01T0058SE158T0058	BA02T0002SE032T0002	2023-02-04	2	186,89	146,05267	BA S/E COPIAPO 110KV BP1
BA01T0058SE158T0058	BA02T0002SE032T0002	2023-02-04	3	171,88	134,3225	BA S/E COPIAPO 110KV BP1
BA01T0058SE158T0058	BA02T0002SE032T0002	2023-02-04	4	171,88	134,3225	BA S/E COPIAPO 110KV BP1
BA01T0058SE158T0058	BA02T0002SE032T0002	2023-02-04	5	149,6	116,9109	BA S/E COPIAPO 110KV BP1
BA01T0058SE158T0058	BA02T0002SE032T0002	2023-02-04	6	144,28	112,75338	BA S/E COPIAPO 110KV BP1
BA01T0058SE158T0058	BA02T0002SE032T0002	2023-02-04	7	154,65	120,85743	BA S/E COPIAPO 110KV BP1
BA01T0058SE158T0058	BA02T0002SE032T0002	2023-02-04	8	154,5	120,74021	BA S/E COPIAPO 110KV BP1
BA01T0058SE158T0058	BA02T0002SE032T0002	2023-02-04	9	64,98	50,78122	BA S/E COPIAPO 110KV BP1
BA01T0058SE158T0058	BA02T0002SE032T0002	2023-02-04	10	0,0	0,0	BA S/E COPIAPO 110KV BP1
BA01T0058SE158T0058	BA02T0002SE032T0002	2023-02-04	11	0,0	0,0	BA S/E COPIAPO 110KV BP1
BA01T0058SE158T0058	BA02T0002SE032T0002	2023-02-04	12	0,0	0,0	BA S/E COPIAPO 110KV BP1
BA01T0058SE158T0058	BA02T0002SE032T0002	2023-02-04	13	0,0	0,0	BA S/E COPIAPO 110KV BP1
BA01T0058SE158T0058	BA02T0002SE032T0002	2023-02-04	14	0,0	0,0	BA S/E COPIAPO 110KV BP1
BA01T0058SE158T0058	BA02T0002SE032T0002	2023-02-04	15	0,0	0,0	BA S/E COPIAPO 110KV BP1
BA01T0058SE158T0058	BA02T0002SE032T0002	2023-02-04	16	0,0	0,0	BA S/E COPIAPO 110KV BP1
BA01T0058SE158T0058	BA02T0002SE032T0002	2023-02-04	17	0,0	0,0	BA S/E COPIAPO 110KV BP1
BA01T0058SE158T0058	BA02T0002SE032T0002	2023-02-04	18	0,0	0,0	BA S/E COPIAPO 110KV BP1
BA01T0058SE158T0058	BA02T0002SE032T0002	2023-02-04	19	79,38	62,03468	BA S/E COPIAPO 110KV BP1
BA01T0058SE158T0058	BA02T0002SE032T0002	2023-02-04	20	200,28	156,51682	BA S/E COPIAPO 110KV BP1
BA01T0058SE158T0058	BA02T0002SE032T0002	2023-02-04	21	270,75	211,58842	BA S/E COPIAPO 110KV BP1
BA01T0058SE158T0058	BA02T0002SE032T0002	2023-02-04	22	332,67	259,97828	BA S/E COPIAPO 110KV BP1
BA01T0058SE158T0058	BA02T0002SE032T0002	2023-02-04	23	332,67	259,97828	BA S/E COPIAPO 110KV BP1
BA01T0058SE158T0058	BA02T0002SE032T0002	2023-02-04	24	332,67	259,97828	BA S/E COPIAPO 110KV BP1
BA01T0058SE158T0058	BA02T0002SE032T0002	2023-02-05	1	285,29	222,95128	BA S/E COPIAPO 110KV BP1
BA01T0058SE158T0058	BA02T0002SE032T0002	2023-02-05	2	240,42	187,88583	BA S/E COPIAPO 110KV BP1
BA01T0058SE158T0058	BA02T0002SE032T0002	2023-02-05	3	197,22	154,12546	BA S/E COPIAPO 110KV BP1
BA01T0058SE158T0058	BA02T0002SE032T0002	2023-02-05	4	197,22	154,12546	BA S/E COPIAPO 110KV BP1
BA01T0058SE158T0058	BA02T0002SE032T0002	2023-02-05	5	179,35	140,16023	BA S/E COPIAPO 110KV BP1
BA01T0058SE158T0058	BA02T0002SE032T0002	2023-02-05	6	176,2	137,69854	BA S/E COPIAPO 110KV BP1
BA01T0058SE158T0058	BA02T0002SE032T0002	2023-02-05	7	176,2	137,69854	BA S/E COPIAPO 110KV BP1
BA01T0058SE158T0058	BA02T0002SE032T0002	2023-02-05	8	154,59	120,81054	BA S/E COPIAPO 110KV BP1
BA01T0058SE158T0058	BA02T0002SE032T0002	2023-02-05	9	70,59	55,16538	BA S/E COPIAPO 110KV BP1
BA01T0058SE158T0058	BA02T0002SE032T0002	2023-02-05	10	0,0	0,0	BA S/E COPIAPO 110KV BP1
BA01T0058SE158T0058	BA02T0002SE032T0002	2023-02-05	11	0,0	0,0	BA S/E COPIAPO 110KV BP1
BA01T0058SE158T0058	BA02T0002SE032T0002	2023-02-05	12	0,0	0,0	BA S/E COPIAPO 110KV BP1
BA01T0058SE158T0058	BA02T0002SE032T0002	2023-02-05	13	0,0	0,0	BA S/E COPIAPO 110KV BP1
BA01T0058SE158T0058	BA02T0002SE032T0002	2023-02-05	14	0,0	0,0	BA S/E COPIAPO 110KV BP1
BA01T0058SE158T0058	BA02T0002SE032T0002	2023-02-05	15	0,0	0,0	BA S/E COPIAPO 110KV BP1
BA01T0058SE158T0058	BA02T0002SE032T0002	2023-02-05	16	0,0	0,0	BA S/E COPIAPO 110KV BP1
BA01T0058SE158T0058	BA02T0002SE032T0002	2023-02-05	17	0,0	0,0	BA S/E COPIAPO 110KV BP1
BA01T0058SE158T0058	BA02T0002SE032T0002	2023-02-05	18	0,0	0,0	BA S/E COPIAPO 110KV BP1
BA01T0058SE158T0058	BA02T0002SE032T0002	2023-02-05	19	0,0	0,0	BA S/E COPIAPO 110KV BP1
BA01T0058SE158T0058	BA02T0002SE032T0002	2023-02-05	20	110,63	86,45624	BA S/E COPIAPO 110KV BP1
BA01T0058SE158T0058	BA02T0002SE032T0002	2023-02-05	21	186,16	145,48218	BA S/E COPIAPO 110KV BP1
BA01T0058SE158T0058	BA02T0002SE032T0002	2023-02-05	22	197,56	154,39116	BA S/E COPIAPO 110KV BP1
BA01T0058SE158T0058	BA02T0002SE032T0002	2023-02-05	23	186,16	145,48218	BA S/E COPIAPO 110KV BP1
BA01T0058SE158T0058	BA02T0002SE032T0002	2023-02-05	24	186,16	145,48218	BA S/E COPIAPO 110KV BP1
BA01T0058SE158T0058	BA02T0002SE032T0002	2023-02-06	1	186,8	145,98233	BA S/E COPIAPO 110KV BP1
BA01T0058SE158T0058	BA02T0002SE032T0002	2023-02-06	2	176,71	138,0971	BA S/E COPIAPO 110KV BP1
BA01T0058SE158T0058	BA02T0002SE032T0002	2023-02-06	3	176,71	138,0971	BA S/E COPIAPO 110KV BP1
BA01T0058SE158T0058	BA02T0002SE032T0002	2023-02-06	4	170,94	133,5879	BA S/E COPIAPO 110KV BP1
BA01T0058SE158T0058	BA02T0002SE032T0002	2023-02-06	5	173,92	135,91674	BA S/E COPIAPO 110KV BP1
BA01T0058SE158T0058	BA02T0002SE032T0002	2023-02-06	6	176,7	138,08928	BA S/E COPIAPO 110KV BP1
BA01T0058SE158T0058	BA02T0002SE032T0002	2023-02-06	7	176,7	138,08928	BA S/E COPIAPO 110KV BP1
BA01T0058SE158T0058	BA02T0002SE032T0002	2023-02-06	8	176,7	138,08928	BA S/E COPIAPO 110KV BP1
BA01T0058SE158T0058	BA02T0002SE032T0002	2023-02-06	9	111,07	86,80009	BA S/E COPIAPO 110KV BP1
BA01T0058SE158T0058	BA02T0002SE032T0002	2023-02-06	10	75,7	59,15879	BA S/E COPIAPO 110KV BP1
BA01T0058SE158T0058	BA02T0002SE032T0002	2023-02-06	11	123,06	96,17016	BA S/E COPIAPO 110KV BP1
BA01T0058SE158T0058	BA02T0002SE032T0002	2023-02-06	12	89,23	69,73235	BA S/E COPIAPO 110KV BP1
BA01T0058SE158T0058	BA02T0002SE032T0002	2023-02-06	13	38,9	30,39996	BA S/E COPIAPO 110KV BP1
BA01T0058SE158T0058	BA02T0002SE032T0002	2023-02-06	14	0,0	0,0	BA S/E COPIAPO 110KV BP1
BA01T0058SE158T0058	BA02T0002SE032T0002	2023-02-06	15	0,0	0,0	BA S/E COPIAPO 110KV BP1
BA01T0058SE158T0058	BA02T0002SE032T0002	2023-02-06	16	0,0	0,0	BA S/E COPIAPO 110KV BP1
BA01T0058SE158T0058	BA02T0002SE032T0002	2023-02-06	17	0,0	0,0	BA S/E COPIAPO 110KV BP1
BA01T0058SE158T0058	BA02T0002SE032T0002	2023-02-06	18	0,0	0,0	BA S/E COPIAPO 110KV BP1
BA01T0058SE158T0058	BA02T0002SE032T0002	2023-02-06	19	0,0	0,0	BA S/E COPIAPO 110KV BP1
BA01T0058SE158T0058	BA02T0002SE032T0002	2023-02-06	20	160,21	125,20251	BA S/E COPIAPO 110KV BP1
BA01T0058SE158T0058	BA02T0002SE032T0002	2023-02-06	21	284,55	222,37298	BA S/E COPIAPO 110KV BP1
BA01T0058SE158T0058	BA02T0002SE032T0002	2023-02-06	22	284,55	222,37298	BA S/E COPIAPO 110KV BP1
BA01T0058SE158T0058	BA02T0002SE032T0002	2023-02-06	23	276,72	216,25391	BA S/E COPIAPO 110KV BP1
BA01T0058SE158T0058	BA02T0002SE032T0002	2023-02-06	24	209,65	163,83938	BA S/E COPIAPO 110KV BP1
BA01T0058SE158T0058	BA02T0002SE032T0002	2023-02-07	1	223,85	176,59079	BA S/E COPIAPO 110KV BP1
BA01T0058SE158T0058	BA02T0002SE032T0002	2023-02-07	2	223,85	176,59079	BA S/E COPIAPO 110KV BP1
BA01T0058SE158T0058	BA02T0002SE032T0002	2023-02-07	3	193,03	152,27751	BA S/E COPIAPO 110KV BP1
BA01T0058SE158T0058	BA02T0002SE032T0002	2023-02-07	4	202,28	159,57465	BA S/E COPIAPO 110KV BP1
BA01T0058SE158T0058	BA02T0002SE032T0002	2023-02-07	5	205,8	162,3515	BA S/E COPIAPO 110KV BP1
BA01T0058SE158T0058	BA02T0002SE032T0002	2023-02-07	6	216,93	171,13174	BA S/E COPIAPO 110KV BP1
BA01T0058SE158T0058	BA02T0002SE032T0002	2023-02-07	7	223,84	176,5829	BA S/E COPIAPO 110KV BP1
BA01T0058SE158T0058	BA02T0002SE032T0002	2023-02-07	8	147,26	116,17047	BA S/E COPIAPO 110KV BP1
BA01T0058SE158T0058	BA02T0002SE032T0002	2023-02-07	9	89,99	70,99131	BA S/E COPIAPO 110KV BP1
BA01T0058SE158T0058	BA02T0002SE032T0002	2023-02-07	10	101,81	80,31587	BA S/E COPIAPO 110KV BP1
BA01T0058SE158T0058	BA02T0002SE032T0002	2023-02-07	11	120,3	94,90226	BA S/E COPIAPO 110KV BP1
BA01T0058SE158T0058	BA02T0002SE032T0002	2023-02-07	12	80,38	63,41017	BA S/E COPIAPO 110KV BP1
BA01T0058SE158T0058	BA02T0002SE032T0002	2023-02-07	13	70,64	55,72648	BA S/E COPIAPO 110KV BP1
BA01T0058SE158T0058	BA02T0002SE032T0002	2023-02-07	14	44,74	35,29449	BA S/E COPIAPO 110KV BP1
BA01T0058SE158T0058	BA02T0002SE032T0002	2023-02-07	15	0,0	0,0	BA S/E COPIAPO 110KV BP1
BA01T0058SE158T0058	BA02T0002SE032T0002	2023-02-07	16	0,0	0,0	BA S/E COPIAPO 110KV BP1
BA01T0058SE158T0058	BA02T0002SE032T0002	2023-02-07	17	0,0	0,0	BA S/E COPIAPO 110KV BP1
BA01T0058SE158T0058	BA02T0002SE032T0002	2023-02-07	18	0,0	0,0	BA S/E COPIAPO 110KV BP1
BA01T0058SE158T0058	BA02T0002SE032T0002	2023-02-07	19	30,66	24,18706	BA S/E COPIAPO 110KV BP1
BA01T0058SE158T0058	BA02T0002SE032T0002	2023-02-07	20	191,92	151,40185	BA S/E COPIAPO 110KV BP1
BA01T0058SE158T0058	BA02T0002SE032T0002	2023-02-07	21	258,43	203,87026	BA S/E COPIAPO 110KV BP1
BA01T0058SE158T0058	BA02T0002SE032T0002	2023-02-07	22	318,73	251,43972	BA S/E COPIAPO 110KV BP1
BA01T0058SE158T0058	BA02T0002SE032T0002	2023-02-07	23	327,93	258,69742	BA S/E COPIAPO 110KV BP1
BA01T0058SE158T0058	BA02T0002SE032T0002	2023-02-07	24	327,93	258,69742	BA S/E COPIAPO 110KV BP1
BA01T0058SE158T0058	BA02T0002SE032T0002	2023-02-08	1	332,51	267,60072	BA S/E COPIAPO 110KV BP1
BA01T0058SE158T0058	BA02T0002SE032T0002	2023-02-08	2	335,76	270,21629	BA S/E COPIAPO 110KV BP1
BA01T0058SE158T0058	BA02T0002SE032T0002	2023-02-08	3	320,54	257,96739	BA S/E COPIAPO 110KV BP1
BA01T0058SE158T0058	BA02T0002SE032T0002	2023-02-08	4	317,29	255,35182	BA S/E COPIAPO 110KV BP1
BA01T0058SE158T0058	BA02T0002SE032T0002	2023-02-08	5	317,29	255,35182	BA S/E COPIAPO 110KV BP1
BA01T0058SE158T0058	BA02T0002SE032T0002	2023-02-08	6	317,29	255,35182	BA S/E COPIAPO 110KV BP1
BA01T0058SE158T0058	BA02T0002SE032T0002	2023-02-08	7	317,29	255,35182	BA S/E COPIAPO 110KV BP1
BA01T0058SE158T0058	BA02T0002SE032T0002	2023-02-08	8	300,09	241,50943	BA S/E COPIAPO 110KV BP1
BA01T0058SE158T0058	BA02T0002SE032T0002	2023-02-08	9	179,14	144,17008	BA S/E COPIAPO 110KV BP1
BA01T0058SE158T0058	BA02T0002SE032T0002	2023-02-08	10	24,85	19,99903	BA S/E COPIAPO 110KV BP1
BA01T0058SE158T0058	BA02T0002SE032T0002	2023-02-08	11	0,0	0,0	BA S/E COPIAPO 110KV BP1
BA01T0058SE158T0058	BA02T0002SE032T0002	2023-02-08	12	0,0	0,0	BA S/E COPIAPO 110KV BP1
BA01T0058SE158T0058	BA02T0002SE032T0002	2023-02-08	13	0,0	0,0	BA S/E COPIAPO 110KV BP1
BA01T0058SE158T0058	BA02T0002SE032T0002	2023-02-08	14	0,0	0,0	BA S/E COPIAPO 110KV BP1
BA01T0058SE158T0058	BA02T0002SE032T0002	2023-02-08	15	0,0	0,0	BA S/E COPIAPO 110KV BP1
BA01T0058SE158T0058	BA02T0002SE032T0002	2023-02-08	16	0,0	0,0	BA S/E COPIAPO 110KV BP1
BA01T0058SE158T0058	BA02T0002SE032T0002	2023-02-08	17	0,0	0,0	BA S/E COPIAPO 110KV BP1
BA01T0058SE158T0058	BA02T0002SE032T0002	2023-02-08	18	0,0	0,0	BA S/E COPIAPO 110KV BP1
BA01T0058SE158T0058	BA02T0002SE032T0002	2023-02-08	19	0,0	0,0	BA S/E COPIAPO 110KV BP1
BA01T0058SE158T0058	BA02T0002SE032T0002	2023-02-08	20	203,5	163,77477	BA S/E COPIAPO 110KV BP1
BA01T0058SE158T0058	BA02T0002SE032T0002	2023-02-08	21	311,1	250,37017	BA S/E COPIAPO 110KV BP1
BA01T0058SE158T0058	BA02T0002SE032T0002	2023-02-08	22	311,1	250,37017	BA S/E COPIAPO 110KV BP1
BA01T0058SE158T0058	BA02T0002SE032T0002	2023-02-08	23	308,41	248,20528	BA S/E COPIAPO 110KV BP1
BA01T0058SE158T0058	BA02T0002SE032T0002	2023-02-08	24	201,51	162,17323	BA S/E COPIAPO 110KV BP1
BA01T0058SE158T0058	BA02T0002SE032T0002	2023-02-09	1	162,75	130,11212	BA S/E COPIAPO 110KV BP1
BA01T0058SE158T0058	BA02T0002SE032T0002	2023-02-09	2	158,9	127,03419	BA S/E COPIAPO 110KV BP1
BA01T0058SE158T0058	BA02T0002SE032T0002	2023-02-09	3	156,34	124,98758	BA S/E COPIAPO 110KV BP1
BA01T0058SE158T0058	BA02T0002SE032T0002	2023-02-09	4	113,22	90,51486	BA S/E COPIAPO 110KV BP1
BA01T0058SE158T0058	BA02T0002SE032T0002	2023-02-09	5	100,1	80,02595	BA S/E COPIAPO 110KV BP1
BA01T0058SE158T0058	BA02T0002SE032T0002	2023-02-09	6	154,37	123,41264	BA S/E COPIAPO 110KV BP1
BA01T0058SE158T0058	BA02T0002SE032T0002	2023-02-09	7	175,32	140,16133	BA S/E COPIAPO 110KV BP1
BA01T0058SE158T0058	BA02T0002SE032T0002	2023-02-09	8	158,6	126,79436	BA S/E COPIAPO 110KV BP1
BA01T0058SE158T0058	BA02T0002SE032T0002	2023-02-09	9	98,94	79,09857	BA S/E COPIAPO 110KV BP1
BA01T0058SE158T0058	BA02T0002SE032T0002	2023-02-09	10	0,0	0,0	BA S/E COPIAPO 110KV BP1
BA01T0058SE158T0058	BA02T0002SE032T0002	2023-02-09	11	0,0	0,0	BA S/E COPIAPO 110KV BP1
BA01T0058SE158T0058	BA02T0002SE032T0002	2023-02-09	12	0,0	0,0	BA S/E COPIAPO 110KV BP1
BA01T0058SE158T0058	BA02T0002SE032T0002	2023-02-09	13	0,0	0,0	BA S/E COPIAPO 110KV BP1
BA01T0058SE158T0058	BA02T0002SE032T0002	2023-02-09	14	0,0	0,0	BA S/E COPIAPO 110KV BP1
BA01T0058SE158T0058	BA02T0002SE032T0002	2023-02-09	15	0,0	0,0	BA S/E COPIAPO 110KV BP1
BA01T0058SE158T0058	BA02T0002SE032T0002	2023-02-09	16	0,0	0,0	BA S/E COPIAPO 110KV BP1
BA01T0058SE158T0058	BA02T0002SE032T0002	2023-02-09	17	0,0	0,0	BA S/E COPIAPO 110KV BP1
BA01T0058SE158T0058	BA02T0002SE032T0002	2023-02-09	18	0,0	0,0	BA S/E COPIAPO 110KV BP1
BA01T0058SE158T0058	BA02T0002SE032T0002	2023-02-09	19	8,77	7,01126	BA S/E COPIAPO 110KV BP1
BA01T0058SE158T0058	BA02T0002SE032T0002	2023-02-09	20	254,5	203,46257	BA S/E COPIAPO 110KV BP1
BA01T0058SE158T0058	BA02T0002SE032T0002	2023-02-09	21	331,35	264,90107	BA S/E COPIAPO 110KV BP1
BA01T0058SE158T0058	BA02T0002SE032T0002	2023-02-09	22	317,08	253,49278	BA S/E COPIAPO 110KV BP1
BA01T0058SE158T0058	BA02T0002SE032T0002	2023-02-09	23	332,78	266,0443	BA S/E COPIAPO 110KV BP1
BA01T0058SE158T0058	BA02T0002SE032T0002	2023-02-09	24	404,2	323,14173	BA S/E COPIAPO 110KV BP1
BA01T0058SE158T0058	BA02T0002SE032T0002	2023-02-10	1	403,17	319,79041	BA S/E COPIAPO 110KV BP1
BA01T0058SE158T0058	BA02T0002SE032T0002	2023-02-10	2	403,17	319,79041	BA S/E COPIAPO 110KV BP1
BA01T0058SE158T0058	BA02T0002SE032T0002	2023-02-10	3	388,97	308,52711	BA S/E COPIAPO 110KV BP1
BA01T0058SE158T0058	BA02T0002SE032T0002	2023-02-10	4	371,05	294,31315	BA S/E COPIAPO 110KV BP1
BA01T0058SE158T0058	BA02T0002SE032T0002	2023-02-10	5	368,84	292,5602	BA S/E COPIAPO 110KV BP1
BA01T0058SE158T0058	BA02T0002SE032T0002	2023-02-10	6	351,44	278,75869	BA S/E COPIAPO 110KV BP1
BA01T0058SE158T0058	BA02T0002SE032T0002	2023-02-10	7	345,11	273,7378	BA S/E COPIAPO 110KV BP1
BA01T0058SE158T0058	BA02T0002SE032T0002	2023-02-10	8	295,91	234,71285	BA S/E COPIAPO 110KV BP1
BA01T0058SE158T0058	BA02T0002SE032T0002	2023-02-10	9	75,37	59,78273	BA S/E COPIAPO 110KV BP1
BA01T0058SE158T0058	BA02T0002SE032T0002	2023-02-10	10	0,0	0,0	BA S/E COPIAPO 110KV BP1
BA01T0058SE158T0058	BA02T0002SE032T0002	2023-02-10	11	0,0	0,0	BA S/E COPIAPO 110KV BP1
BA01T0058SE158T0058	BA02T0002SE032T0002	2023-02-10	12	0,0	0,0	BA S/E COPIAPO 110KV BP1
BA01T0058SE158T0058	BA02T0002SE032T0002	2023-02-10	13	0,0	0,0	BA S/E COPIAPO 110KV BP1
BA01T0058SE158T0058	BA02T0002SE032T0002	2023-02-10	14	0,0	0,0	BA S/E COPIAPO 110KV BP1
BA01T0058SE158T0058	BA02T0002SE032T0002	2023-02-10	15	0,0	0,0	BA S/E COPIAPO 110KV BP1
BA01T0058SE158T0058	BA02T0002SE032T0002	2023-02-10	16	0,0	0,0	BA S/E COPIAPO 110KV BP1
BA01T0058SE158T0058	BA02T0002SE032T0002	2023-02-10	17	0,0	0,0	BA S/E COPIAPO 110KV BP1
BA01T0058SE158T0058	BA02T0002SE032T0002	2023-02-10	18	0,0	0,0	BA S/E COPIAPO 110KV BP1
BA01T0058SE158T0058	BA02T0002SE032T0002	2023-02-10	19	0,0	0,0	BA S/E COPIAPO 110KV BP1
BA01T0058SE158T0058	BA02T0002SE032T0002	2023-02-10	20	125,08	99,21221	BA S/E COPIAPO 110KV BP1
BA01T0058SE158T0058	BA02T0002SE032T0002	2023-02-10	21	296,12	234,87942	BA S/E COPIAPO 110KV BP1
BA01T0058SE158T0058	BA02T0002SE032T0002	2023-02-10	22	296,12	234,87942	BA S/E COPIAPO 110KV BP1
BA01T0058SE158T0058	BA02T0002SE032T0002	2023-02-10	23	321,3	254,85195	BA S/E COPIAPO 110KV BP1
BA01T0058SE158T0058	BA02T0002SE032T0002	2023-02-10	24	335,87	266,40873	BA S/E COPIAPO 110KV BP1
BA01T0058SE158T0058	BA02T0002SE032T0002	2023-02-11	1	313,78	249,8536	BA S/E COPIAPO 110KV BP1
BA01T0058SE158T0058	BA02T0002SE032T0002	2023-02-11	2	313,78	249,8536	BA S/E COPIAPO 110KV BP1
BA01T0058SE158T0058	BA02T0002SE032T0002	2023-02-11	3	313,78	249,8536	BA S/E COPIAPO 110KV BP1
BA01T0058SE158T0058	BA02T0002SE032T0002	2023-02-11	4	313,78	249,8536	BA S/E COPIAPO 110KV BP1
BA01T0058SE158T0058	BA02T0002SE032T0002	2023-02-11	5	313,78	249,8536	BA S/E COPIAPO 110KV BP1
BA01T0058SE158T0058	BA02T0002SE032T0002	2023-02-11	6	313,78	249,8536	BA S/E COPIAPO 110KV BP1
BA01T0058SE158T0058	BA02T0002SE032T0002	2023-02-11	7	313,78	249,8536	BA S/E COPIAPO 110KV BP1
BA01T0058SE158T0058	BA02T0002SE032T0002	2023-02-11	8	248,55	197,91291	BA S/E COPIAPO 110KV BP1
BA01T0058SE158T0058	BA02T0002SE032T0002	2023-02-11	9	58,29	46,41458	BA S/E COPIAPO 110KV BP1
BA01T0058SE158T0058	BA02T0002SE032T0002	2023-02-11	10	0,0	0,0	BA S/E COPIAPO 110KV BP1
BA01T0058SE158T0058	BA02T0002SE032T0002	2023-02-11	11	0,0	0,0	BA S/E COPIAPO 110KV BP1
BA01T0058SE158T0058	BA02T0002SE032T0002	2023-02-11	12	0,0	0,0	BA S/E COPIAPO 110KV BP1
BA01T0058SE158T0058	BA02T0002SE032T0002	2023-02-11	13	0,0	0,0	BA S/E COPIAPO 110KV BP1
BA01T0058SE158T0058	BA02T0002SE032T0002	2023-02-11	14	0,0	0,0	BA S/E COPIAPO 110KV BP1
BA01T0058SE158T0058	BA02T0002SE032T0002	2023-02-11	15	0,0	0,0	BA S/E COPIAPO 110KV BP1
BA01T0058SE158T0058	BA02T0002SE032T0002	2023-02-11	16	0,0	0,0	BA S/E COPIAPO 110KV BP1
BA01T0058SE158T0058	BA02T0002SE032T0002	2023-02-11	17	0,0	0,0	BA S/E COPIAPO 110KV BP1
BA01T0058SE158T0058	BA02T0002SE032T0002	2023-02-11	18	0,0	0,0	BA S/E COPIAPO 110KV BP1
BA01T0058SE158T0058	BA02T0002SE032T0002	2023-02-11	19	0,0	0,0	BA S/E COPIAPO 110KV BP1
BA01T0058SE158T0058	BA02T0002SE032T0002	2023-02-11	20	90,38	71,96688	BA S/E COPIAPO 110KV BP1
BA01T0058SE158T0058	BA02T0002SE032T0002	2023-02-11	21	179,01	142,54029	BA S/E COPIAPO 110KV BP1
BA01T0058SE158T0058	BA02T0002SE032T0002	2023-02-11	22	179,01	142,54029	BA S/E COPIAPO 110KV BP1
BA01T0058SE158T0058	BA02T0002SE032T0002	2023-02-11	23	179,01	142,54029	BA S/E COPIAPO 110KV BP1
BA01T0058SE158T0058	BA02T0002SE032T0002	2023-02-11	24	179,01	142,54029	BA S/E COPIAPO 110KV BP1
BA01T0058SE158T0058	BA02T0002SE032T0002	2023-02-12	1	176,76	140,74869	BA S/E COPIAPO 110KV BP1
BA01T0058SE158T0058	BA02T0002SE032T0002	2023-02-12	2	176,76	140,74869	BA S/E COPIAPO 110KV BP1
BA01T0058SE158T0058	BA02T0002SE032T0002	2023-02-12	3	176,76	140,74869	BA S/E COPIAPO 110KV BP1
BA01T0058SE158T0058	BA02T0002SE032T0002	2023-02-12	4	176,76	140,74869	BA S/E COPIAPO 110KV BP1
BA01T0058SE158T0058	BA02T0002SE032T0002	2023-02-12	5	176,76	140,74869	BA S/E COPIAPO 110KV BP1
BA01T0058SE158T0058	BA02T0002SE032T0002	2023-02-12	6	176,76	140,74869	BA S/E COPIAPO 110KV BP1
BA01T0058SE158T0058	BA02T0002SE032T0002	2023-02-12	7	176,76	140,74869	BA S/E COPIAPO 110KV BP1
BA01T0058SE158T0058	BA02T0002SE032T0002	2023-02-12	8	165,96	132,14897	BA S/E COPIAPO 110KV BP1
BA01T0058SE158T0058	BA02T0002SE032T0002	2023-02-12	9	45,8	36,46917	BA S/E COPIAPO 110KV BP1
BA01T0058SE158T0058	BA02T0002SE032T0002	2023-02-12	10	0,0	0,0	BA S/E COPIAPO 110KV BP1
BA01T0058SE158T0058	BA02T0002SE032T0002	2023-02-12	11	0,0	0,0	BA S/E COPIAPO 110KV BP1
BA01T0058SE158T0058	BA02T0002SE032T0002	2023-02-12	12	0,0	0,0	BA S/E COPIAPO 110KV BP1
BA01T0058SE158T0058	BA02T0002SE032T0002	2023-02-12	13	0,0	0,0	BA S/E COPIAPO 110KV BP1
BA01T0058SE158T0058	BA02T0002SE032T0002	2023-02-12	14	0,0	0,0	BA S/E COPIAPO 110KV BP1
BA01T0058SE158T0058	BA02T0002SE032T0002	2023-02-12	15	0,0	0,0	BA S/E COPIAPO 110KV BP1
BA01T0058SE158T0058	BA02T0002SE032T0002	2023-02-12	16	0,0	0,0	BA S/E COPIAPO 110KV BP1
BA01T0058SE158T0058	BA02T0002SE032T0002	2023-02-12	17	0,0	0,0	BA S/E COPIAPO 110KV BP1
BA01T0058SE158T0058	BA02T0002SE032T0002	2023-02-12	18	0,0	0,0	BA S/E COPIAPO 110KV BP1
BA01T0058SE158T0058	BA02T0002SE032T0002	2023-02-12	19	0,0	0,0	BA S/E COPIAPO 110KV BP1
BA01T0058SE158T0058	BA02T0002SE032T0002	2023-02-12	20	9,71	7,73178	BA S/E COPIAPO 110KV BP1
BA01T0058SE158T0058	BA02T0002SE032T0002	2023-02-12	21	83,2	66,24966	BA S/E COPIAPO 110KV BP1
BA01T0058SE158T0058	BA02T0002SE032T0002	2023-02-12	22	169,83	135,23053	BA S/E COPIAPO 110KV BP1
BA01T0058SE158T0058	BA02T0002SE032T0002	2023-02-12	23	177,71	141,50514	BA S/E COPIAPO 110KV BP1
BA01T0058SE158T0058	BA02T0002SE032T0002	2023-02-12	24	177,71	141,50514	BA S/E COPIAPO 110KV BP1
BA01T0058SE158T0058	BA02T0002SE032T0002	2023-02-13	1	177,81	141,58477	BA S/E COPIAPO 110KV BP1
BA01T0058SE158T0058	BA02T0002SE032T0002	2023-02-13	2	177,81	141,58477	BA S/E COPIAPO 110KV BP1
BA01T0058SE158T0058	BA02T0002SE032T0002	2023-02-13	3	177,81	141,58477	BA S/E COPIAPO 110KV BP1
BA01T0058SE158T0058	BA02T0002SE032T0002	2023-02-13	4	177,81	141,58477	BA S/E COPIAPO 110KV BP1
BA01T0058SE158T0058	BA02T0002SE032T0002	2023-02-13	5	177,81	141,58477	BA S/E COPIAPO 110KV BP1
BA01T0058SE158T0058	BA02T0002SE032T0002	2023-02-13	6	177,81	141,58477	BA S/E COPIAPO 110KV BP1
BA01T0058SE158T0058	BA02T0002SE032T0002	2023-02-13	7	177,81	141,58477	BA S/E COPIAPO 110KV BP1
BA01T0058SE158T0058	BA02T0002SE032T0002	2023-02-13	8	157,24	125,20549	BA S/E COPIAPO 110KV BP1
BA01T0058SE158T0058	BA02T0002SE032T0002	2023-02-13	9	75,81	60,36523	BA S/E COPIAPO 110KV BP1
BA01T0058SE158T0058	BA02T0002SE032T0002	2023-02-13	10	0,0	0,0	BA S/E COPIAPO 110KV BP1
BA01T0058SE158T0058	BA02T0002SE032T0002	2023-02-13	11	0,0	0,0	BA S/E COPIAPO 110KV BP1
BA01T0058SE158T0058	BA02T0002SE032T0002	2023-02-13	12	0,0	0,0	BA S/E COPIAPO 110KV BP1
BA01T0058SE158T0058	BA02T0002SE032T0002	2023-02-13	13	0,0	0,0	BA S/E COPIAPO 110KV BP1
BA01T0058SE158T0058	BA02T0002SE032T0002	2023-02-13	14	0,0	0,0	BA S/E COPIAPO 110KV BP1
BA01T0058SE158T0058	BA02T0002SE032T0002	2023-02-13	15	0,0	0,0	BA S/E COPIAPO 110KV BP1
BA01T0058SE158T0058	BA02T0002SE032T0002	2023-02-13	16	0,0	0,0	BA S/E COPIAPO 110KV BP1
BA01T0058SE158T0058	BA02T0002SE032T0002	2023-02-13	17	0,0	0,0	BA S/E COPIAPO 110KV BP1
BA01T0058SE158T0058	BA02T0002SE032T0002	2023-02-13	18	0,0	0,0	BA S/E COPIAPO 110KV BP1
BA01T0058SE158T0058	BA02T0002SE032T0002	2023-02-13	19	0,0	0,0	BA S/E COPIAPO 110KV BP1
BA01T0058SE158T0058	BA02T0002SE032T0002	2023-02-13	20	17,5	13,93473	BA S/E COPIAPO 110KV BP1
BA01T0058SE158T0058	BA02T0002SE032T0002	2023-02-13	21	180,62	143,82229	BA S/E COPIAPO 110KV BP1
BA01T0058SE158T0058	BA02T0002SE032T0002	2023-02-13	22	180,62	143,82229	BA S/E COPIAPO 110KV BP1
BA01T0058SE158T0058	BA02T0002SE032T0002	2023-02-13	23	244,75	194,88708	BA S/E COPIAPO 110KV BP1
BA01T0058SE158T0058	BA02T0002SE032T0002	2023-02-13	24	383,28	305,19437	BA S/E COPIAPO 110KV BP1
BA01T0058SE158T0058	BA02T0002SE032T0002	2023-02-14	1	328,64	263,16834	BA S/E COPIAPO 110KV BP1
BA01T0058SE158T0058	BA02T0002SE032T0002	2023-02-14	2	313,46	251,0125	BA S/E COPIAPO 110KV BP1
BA01T0058SE158T0058	BA02T0002SE032T0002	2023-02-14	3	313,46	251,0125	BA S/E COPIAPO 110KV BP1
BA01T0058SE158T0058	BA02T0002SE032T0002	2023-02-14	4	313,46	251,0125	BA S/E COPIAPO 110KV BP1
BA01T0058SE158T0058	BA02T0002SE032T0002	2023-02-14	5	313,46	251,0125	BA S/E COPIAPO 110KV BP1
BA01T0058SE158T0058	BA02T0002SE032T0002	2023-02-14	6	313,46	251,0125	BA S/E COPIAPO 110KV BP1
BA01T0058SE158T0058	BA02T0002SE032T0002	2023-02-14	7	313,46	251,0125	BA S/E COPIAPO 110KV BP1
BA01T0058SE158T0058	BA02T0002SE032T0002	2023-02-14	8	250,19	200,34715	BA S/E COPIAPO 110KV BP1
BA01T0058SE158T0058	BA02T0002SE032T0002	2023-02-14	9	104,16	83,40924	BA S/E COPIAPO 110KV BP1
BA01T0058SE158T0058	BA02T0002SE032T0002	2023-02-14	10	0,0	0,0	BA S/E COPIAPO 110KV BP1
BA01T0058SE158T0058	BA02T0002SE032T0002	2023-02-14	11	0,0	0,0	BA S/E COPIAPO 110KV BP1
BA01T0058SE158T0058	BA02T0002SE032T0002	2023-02-14	12	0,0	0,0	BA S/E COPIAPO 110KV BP1
BA01T0058SE158T0058	BA02T0002SE032T0002	2023-02-14	13	0,0	0,0	BA S/E COPIAPO 110KV BP1
BA01T0058SE158T0058	BA02T0002SE032T0002	2023-02-14	14	0,0	0,0	BA S/E COPIAPO 110KV BP1
BA01T0058SE158T0058	BA02T0002SE032T0002	2023-02-14	15	0,0	0,0	BA S/E COPIAPO 110KV BP1
BA01T0058SE158T0058	BA02T0002SE032T0002	2023-02-14	16	0,0	0,0	BA S/E COPIAPO 110KV BP1
BA01T0058SE158T0058	BA02T0002SE032T0002	2023-02-14	17	0,0	0,0	BA S/E COPIAPO 110KV BP1
BA01T0058SE158T0058	BA02T0002SE032T0002	2023-02-14	18	0,0	0,0	BA S/E COPIAPO 110KV BP1
BA01T0058SE158T0058	BA02T0002SE032T0002	2023-02-14	19	0,0	0,0	BA S/E COPIAPO 110KV BP1
BA01T0058SE158T0058	BA02T0002SE032T0002	2023-02-14	20	59,32	47,50227	BA S/E COPIAPO 110KV BP1
BA01T0058SE158T0058	BA02T0002SE032T0002	2023-02-14	21	148,53	118,93985	BA S/E COPIAPO 110KV BP1
BA01T0058SE158T0058	BA02T0002SE032T0002	2023-02-14	22	149,75	119,91681	BA S/E COPIAPO 110KV BP1
BA01T0058SE158T0058	BA02T0002SE032T0002	2023-02-14	23	144,33	115,57658	BA S/E COPIAPO 110KV BP1
BA01T0058SE158T0058	BA02T0002SE032T0002	2023-02-14	24	151,67	121,4543	BA S/E COPIAPO 110KV BP1
BA01T0058SE158T0058	BA02T0002SE032T0002	2023-02-15	1	153,23	121,63244	BA S/E COPIAPO 110KV BP1
BA01T0058SE158T0058	BA02T0002SE032T0002	2023-02-15	2	146,37	116,18704	BA S/E COPIAPO 110KV BP1
BA01T0058SE158T0058	BA02T0002SE032T0002	2023-02-15	3	152,47	121,02916	BA S/E COPIAPO 110KV BP1
BA01T0058SE158T0058	BA02T0002SE032T0002	2023-02-15	4	151,44	120,21156	BA S/E COPIAPO 110KV BP1
BA01T0058SE158T0058	BA02T0002SE032T0002	2023-02-15	5	143,79	114,13906	BA S/E COPIAPO 110KV BP1
BA01T0058SE158T0058	BA02T0002SE032T0002	2023-02-15	6	150,13	119,17169	BA S/E COPIAPO 110KV BP1
BA01T0058SE158T0058	BA02T0002SE032T0002	2023-02-15	7	147,46	117,05227	BA S/E COPIAPO 110KV BP1
BA01T0058SE158T0058	BA02T0002SE032T0002	2023-02-15	8	140,6	111,60687	BA S/E COPIAPO 110KV BP1
BA01T0058SE158T0058	BA02T0002SE032T0002	2023-02-15	9	82,03	65,11459	BA S/E COPIAPO 110KV BP1
BA01T0058SE158T0058	BA02T0002SE032T0002	2023-02-15	10	0,0	0,0	BA S/E COPIAPO 110KV BP1
BA01T0058SE158T0058	BA02T0002SE032T0002	2023-02-15	11	0,0	0,0	BA S/E COPIAPO 110KV BP1
BA01T0058SE158T0058	BA02T0002SE032T0002	2023-02-15	12	0,0	0,0	BA S/E COPIAPO 110KV BP1
BA01T0058SE158T0058	BA02T0002SE032T0002	2023-02-15	13	0,0	0,0	BA S/E COPIAPO 110KV BP1
BA01T0058SE158T0058	BA02T0002SE032T0002	2023-02-15	14	0,0	0,0	BA S/E COPIAPO 110KV BP1
BA01T0058SE158T0058	BA02T0002SE032T0002	2023-02-15	15	0,0	0,0	BA S/E COPIAPO 110KV BP1
BA01T0058SE158T0058	BA02T0002SE032T0002	2023-02-15	16	0,0	0,0	BA S/E COPIAPO 110KV BP1
BA01T0058SE158T0058	BA02T0002SE032T0002	2023-02-15	17	0,0	0,0	BA S/E COPIAPO 110KV BP1
BA01T0058SE158T0058	BA02T0002SE032T0002	2023-02-15	18	0,0	0,0	BA S/E COPIAPO 110KV BP1
BA01T0058SE158T0058	BA02T0002SE032T0002	2023-02-15	19	0,0	0,0	BA S/E COPIAPO 110KV BP1
BA01T0058SE158T0058	BA02T0002SE032T0002	2023-02-15	20	131,26	104,19288	BA S/E COPIAPO 110KV BP1
BA01T0058SE158T0058	BA02T0002SE032T0002	2023-02-15	21	169,72	134,72204	BA S/E COPIAPO 110KV BP1
BA01T0058SE158T0058	BA02T0002SE032T0002	2023-02-15	22	155,51	123,44228	BA S/E COPIAPO 110KV BP1
BA01T0058SE158T0058	BA02T0002SE032T0002	2023-02-15	23	154,54	122,67231	BA S/E COPIAPO 110KV BP1
BA01T0058SE158T0058	BA02T0002SE032T0002	2023-02-15	24	153,26	121,65626	BA S/E COPIAPO 110KV BP1
BA01T0058SE158T0058	BA02T0002SE032T0002	2023-02-16	1	148,84	117,50769	BA S/E COPIAPO 110KV BP1
BA01T0058SE158T0058	BA02T0002SE032T0002	2023-02-16	2	145,93	115,21028	BA S/E COPIAPO 110KV BP1
BA01T0058SE158T0058	BA02T0002SE032T0002	2023-02-16	3	140,96	111,28651	BA S/E COPIAPO 110KV BP1
BA01T0058SE158T0058	BA02T0002SE032T0002	2023-02-16	4	147,77	116,66294	BA S/E COPIAPO 110KV BP1
BA01T0058SE158T0058	BA02T0002SE032T0002	2023-02-16	5	148,52	117,25505	BA S/E COPIAPO 110KV BP1
BA01T0058SE158T0058	BA02T0002SE032T0002	2023-02-16	6	148,52	117,25505	BA S/E COPIAPO 110KV BP1
BA01T0058SE158T0058	BA02T0002SE032T0002	2023-02-16	7	148,52	117,25505	BA S/E COPIAPO 110KV BP1
BA01T0058SE158T0058	BA02T0002SE032T0002	2023-02-16	8	148,52	117,25505	BA S/E COPIAPO 110KV BP1
BA01T0058SE158T0058	BA02T0002SE032T0002	2023-02-16	9	106,15	83,80436	BA S/E COPIAPO 110KV BP1
BA01T0058SE158T0058	BA02T0002SE032T0002	2023-02-16	10	59,08	46,64307	BA S/E COPIAPO 110KV BP1
BA01T0058SE158T0058	BA02T0002SE032T0002	2023-02-16	11	16,29	12,86079	BA S/E COPIAPO 110KV BP1
BA01T0058SE158T0058	BA02T0002SE032T0002	2023-02-16	12	0,0	0,0	BA S/E COPIAPO 110KV BP1
BA01T0058SE158T0058	BA02T0002SE032T0002	2023-02-16	13	0,0	0,0	BA S/E COPIAPO 110KV BP1
BA01T0058SE158T0058	BA02T0002SE032T0002	2023-02-16	14	0,0	0,0	BA S/E COPIAPO 110KV BP1
BA01T0058SE158T0058	BA02T0002SE032T0002	2023-02-16	15	0,0	0,0	BA S/E COPIAPO 110KV BP1
BA01T0058SE158T0058	BA02T0002SE032T0002	2023-02-16	16	0,0	0,0	BA S/E COPIAPO 110KV BP1
BA01T0058SE158T0058	BA02T0002SE032T0002	2023-02-16	17	0,0	0,0	BA S/E COPIAPO 110KV BP1
BA01T0058SE158T0058	BA02T0002SE032T0002	2023-02-16	18	0,0	0,0	BA S/E COPIAPO 110KV BP1
BA01T0058SE158T0058	BA02T0002SE032T0002	2023-02-16	19	9,66	7,62647	BA S/E COPIAPO 110KV BP1
BA01T0058SE158T0058	BA02T0002SE032T0002	2023-02-16	20	136,54	107,79696	BA S/E COPIAPO 110KV BP1
BA01T0058SE158T0058	BA02T0002SE032T0002	2023-02-16	21	206,57	163,08495	BA S/E COPIAPO 110KV BP1
BA01T0058SE158T0058	BA02T0002SE032T0002	2023-02-16	22	180,79	142,7319	BA S/E COPIAPO 110KV BP1
BA01T0058SE158T0058	BA02T0002SE032T0002	2023-02-16	23	145,84	115,13922	BA S/E COPIAPO 110KV BP1
BA01T0058SE158T0058	BA02T0002SE032T0002	2023-02-16	24	146,52	115,67607	BA S/E COPIAPO 110KV BP1
BA01T0058SE158T0058	BA02T0002SE032T0002	2023-02-17	1	147,84	117,18094	BA S/E COPIAPO 110KV BP1
BA01T0058SE158T0058	BA02T0002SE032T0002	2023-02-17	2	147,84	117,18094	BA S/E COPIAPO 110KV BP1
BA01T0058SE158T0058	BA02T0002SE032T0002	2023-02-17	3	162,52	128,8166	BA S/E COPIAPO 110KV BP1
BA01T0058SE158T0058	BA02T0002SE032T0002	2023-02-17	4	168,19	133,31076	BA S/E COPIAPO 110KV BP1
BA01T0058SE158T0058	BA02T0002SE032T0002	2023-02-17	5	168,19	133,31076	BA S/E COPIAPO 110KV BP1
BA01T0058SE158T0058	BA02T0002SE032T0002	2023-02-17	6	168,19	133,31076	BA S/E COPIAPO 110KV BP1
BA01T0058SE158T0058	BA02T0002SE032T0002	2023-02-17	7	168,19	133,31076	BA S/E COPIAPO 110KV BP1
BA01T0058SE158T0058	BA02T0002SE032T0002	2023-02-17	8	168,19	133,31076	BA S/E COPIAPO 110KV BP1
BA01T0058SE158T0058	BA02T0002SE032T0002	2023-02-17	9	116,65	92,45912	BA S/E COPIAPO 110KV BP1
BA01T0058SE158T0058	BA02T0002SE032T0002	2023-02-17	10	7,94	6,2934	BA S/E COPIAPO 110KV BP1
BA01T0058SE158T0058	BA02T0002SE032T0002	2023-02-17	11	0,0	0,0	BA S/E COPIAPO 110KV BP1
BA01T0058SE158T0058	BA02T0002SE032T0002	2023-02-17	12	0,0	0,0	BA S/E COPIAPO 110KV BP1
BA01T0058SE158T0058	BA02T0002SE032T0002	2023-02-17	13	0,0	0,0	BA S/E COPIAPO 110KV BP1
BA01T0058SE158T0058	BA02T0002SE032T0002	2023-02-17	14	0,0	0,0	BA S/E COPIAPO 110KV BP1
BA01T0058SE158T0058	BA02T0002SE032T0002	2023-02-17	15	0,0	0,0	BA S/E COPIAPO 110KV BP1
BA01T0058SE158T0058	BA02T0002SE032T0002	2023-02-17	16	0,0	0,0	BA S/E COPIAPO 110KV BP1
BA01T0058SE158T0058	BA02T0002SE032T0002	2023-02-17	17	26,75	21,20259	BA S/E COPIAPO 110KV BP1
BA01T0058SE158T0058	BA02T0002SE032T0002	2023-02-17	18	70,34	55,75289	BA S/E COPIAPO 110KV BP1
BA01T0058SE158T0058	BA02T0002SE032T0002	2023-02-17	19	69,25	54,88894	BA S/E COPIAPO 110KV BP1
BA01T0058SE158T0058	BA02T0002SE032T0002	2023-02-17	20	119,81	94,9638	BA S/E COPIAPO 110KV BP1
BA01T0058SE158T0058	BA02T0002SE032T0002	2023-02-17	21	158,7	125,78879	BA S/E COPIAPO 110KV BP1
BA01T0058SE158T0058	BA02T0002SE032T0002	2023-02-17	22	158,7	125,78879	BA S/E COPIAPO 110KV BP1
BA01T0058SE158T0058	BA02T0002SE032T0002	2023-02-17	23	158,7	125,78879	BA S/E COPIAPO 110KV BP1
BA01T0058SE158T0058	BA02T0002SE032T0002	2023-02-17	24	158,7	125,78879	BA S/E COPIAPO 110KV BP1
BA01T0058SE158T0058	BA02T0002SE032T0002	2023-02-18	1	179,51	142,59377	BA S/E COPIAPO 110KV BP1
BA01T0058SE158T0058	BA02T0002SE032T0002	2023-02-18	2	179,51	142,59377	BA S/E COPIAPO 110KV BP1
BA01T0058SE158T0058	BA02T0002SE032T0002	2023-02-18	3	179,51	142,59377	BA S/E COPIAPO 110KV BP1
BA01T0058SE158T0058	BA02T0002SE032T0002	2023-02-18	4	179,51	142,59377	BA S/E COPIAPO 110KV BP1
BA01T0058SE158T0058	BA02T0002SE032T0002	2023-02-18	5	179,51	142,59377	BA S/E COPIAPO 110KV BP1
BA01T0058SE158T0058	BA02T0002SE032T0002	2023-02-18	6	179,51	142,59377	BA S/E COPIAPO 110KV BP1
BA01T0058SE158T0058	BA02T0002SE032T0002	2023-02-18	7	179,51	142,59377	BA S/E COPIAPO 110KV BP1
BA01T0058SE158T0058	BA02T0002SE032T0002	2023-02-18	8	170,52	135,45256	BA S/E COPIAPO 110KV BP1
BA01T0058SE158T0058	BA02T0002SE032T0002	2023-02-18	9	90,93	72,23025	BA S/E COPIAPO 110KV BP1
BA01T0058SE158T0058	BA02T0002SE032T0002	2023-02-18	10	0,0	0,0	BA S/E COPIAPO 110KV BP1
BA01T0058SE158T0058	BA02T0002SE032T0002	2023-02-18	11	0,0	0,0	BA S/E COPIAPO 110KV BP1
BA01T0058SE158T0058	BA02T0002SE032T0002	2023-02-18	12	0,0	0,0	BA S/E COPIAPO 110KV BP1
BA01T0058SE158T0058	BA02T0002SE032T0002	2023-02-18	13	0,0	0,0	BA S/E COPIAPO 110KV BP1
BA01T0058SE158T0058	BA02T0002SE032T0002	2023-02-18	14	0,0	0,0	BA S/E COPIAPO 110KV BP1
BA01T0058SE158T0058	BA02T0002SE032T0002	2023-02-18	15	0,0	0,0	BA S/E COPIAPO 110KV BP1
BA01T0058SE158T0058	BA02T0002SE032T0002	2023-02-18	16	0,0	0,0	BA S/E COPIAPO 110KV BP1
BA01T0058SE158T0058	BA02T0002SE032T0002	2023-02-18	17	65,7	52,1888	BA S/E COPIAPO 110KV BP1
BA01T0058SE158T0058	BA02T0002SE032T0002	2023-02-18	18	68,11	54,10318	BA S/E COPIAPO 110KV BP1
BA01T0058SE158T0058	BA02T0002SE032T0002	2023-02-18	19	132,82	105,50557	BA S/E COPIAPO 110KV BP1
BA01T0058SE158T0058	BA02T0002SE032T0002	2023-02-18	20	182,96	145,33428	BA S/E COPIAPO 110KV BP1
BA01T0058SE158T0058	BA02T0002SE032T0002	2023-02-18	21	182,96	145,33428	BA S/E COPIAPO 110KV BP1
BA01T0058SE158T0058	BA02T0002SE032T0002	2023-02-18	22	186,02	147,76499	BA S/E COPIAPO 110KV BP1
BA01T0058SE158T0058	BA02T0002SE032T0002	2023-02-18	23	186,82	148,40047	BA S/E COPIAPO 110KV BP1
BA01T0058SE158T0058	BA02T0002SE032T0002	2023-02-18	24	182,96	145,33428	BA S/E COPIAPO 110KV BP1
BA01T0058SE158T0058	BA02T0002SE032T0002	2023-02-19	1	176,43	140,14717	BA S/E COPIAPO 110KV BP1
BA01T0058SE158T0058	BA02T0002SE032T0002	2023-02-19	2	176,43	140,14717	BA S/E COPIAPO 110KV BP1
BA01T0058SE158T0058	BA02T0002SE032T0002	2023-02-19	3	176,43	140,14717	BA S/E COPIAPO 110KV BP1
BA01T0058SE158T0058	BA02T0002SE032T0002	2023-02-19	4	176,43	140,14717	BA S/E COPIAPO 110KV BP1
BA01T0058SE158T0058	BA02T0002SE032T0002	2023-02-19	5	176,43	140,14717	BA S/E COPIAPO 110KV BP1
BA01T0058SE158T0058	BA02T0002SE032T0002	2023-02-19	6	176,43	140,14717	BA S/E COPIAPO 110KV BP1
BA01T0058SE158T0058	BA02T0002SE032T0002	2023-02-19	7	164,79	130,90094	BA S/E COPIAPO 110KV BP1
BA01T0058SE158T0058	BA02T0002SE032T0002	2023-02-19	8	141,49	112,39258	BA S/E COPIAPO 110KV BP1
BA01T0058SE158T0058	BA02T0002SE032T0002	2023-02-19	9	28,47	22,61514	BA S/E COPIAPO 110KV BP1
BA01T0058SE158T0058	BA02T0002SE032T0002	2023-02-19	10	0,0	0,0	BA S/E COPIAPO 110KV BP1
BA01T0058SE158T0058	BA02T0002SE032T0002	2023-02-19	11	0,0	0,0	BA S/E COPIAPO 110KV BP1
BA01T0058SE158T0058	BA02T0002SE032T0002	2023-02-19	12	0,0	0,0	BA S/E COPIAPO 110KV BP1
BA01T0058SE158T0058	BA02T0002SE032T0002	2023-02-19	13	0,0	0,0	BA S/E COPIAPO 110KV BP1
BA01T0058SE158T0058	BA02T0002SE032T0002	2023-02-19	14	0,0	0,0	BA S/E COPIAPO 110KV BP1
BA01T0058SE158T0058	BA02T0002SE032T0002	2023-02-19	15	0,0	0,0	BA S/E COPIAPO 110KV BP1
BA01T0058SE158T0058	BA02T0002SE032T0002	2023-02-19	16	0,0	0,0	BA S/E COPIAPO 110KV BP1
BA01T0058SE158T0058	BA02T0002SE032T0002	2023-02-19	17	0,0	0,0	BA S/E COPIAPO 110KV BP1
BA01T0058SE158T0058	BA02T0002SE032T0002	2023-02-19	18	0,0	0,0	BA S/E COPIAPO 110KV BP1
BA01T0058SE158T0058	BA02T0002SE032T0002	2023-02-19	19	0,0	0,0	BA S/E COPIAPO 110KV BP1
BA01T0058SE158T0058	BA02T0002SE032T0002	2023-02-19	20	120,06	95,36966	BA S/E COPIAPO 110KV BP1
BA01T0058SE158T0058	BA02T0002SE032T0002	2023-02-19	21	173,91	138,14541	BA S/E COPIAPO 110KV BP1
BA01T0058SE158T0058	BA02T0002SE032T0002	2023-02-19	22	187,72	149,11538	BA S/E COPIAPO 110KV BP1
BA01T0058SE158T0058	BA02T0002SE032T0002	2023-02-19	23	174,5	138,61408	BA S/E COPIAPO 110KV BP1
BA01T0058SE158T0058	BA02T0002SE032T0002	2023-02-19	24	167,77	133,2681	BA S/E COPIAPO 110KV BP1
BA01T0058SE158T0058	BA02T0002SE032T0002	2023-02-20	1	173,34	137,69263	BA S/E COPIAPO 110KV BP1
BA01T0058SE158T0058	BA02T0002SE032T0002	2023-02-20	2	173,34	137,69263	BA S/E COPIAPO 110KV BP1
BA01T0058SE158T0058	BA02T0002SE032T0002	2023-02-20	3	173,34	137,69263	BA S/E COPIAPO 110KV BP1
BA01T0058SE158T0058	BA02T0002SE032T0002	2023-02-20	4	173,34	137,69263	BA S/E COPIAPO 110KV BP1
BA01T0058SE158T0058	BA02T0002SE032T0002	2023-02-20	5	173,34	137,69263	BA S/E COPIAPO 110KV BP1
BA01T0058SE158T0058	BA02T0002SE032T0002	2023-02-20	6	173,34	137,69263	BA S/E COPIAPO 110KV BP1
BA01T0058SE158T0058	BA02T0002SE032T0002	2023-02-20	7	173,34	137,69263	BA S/E COPIAPO 110KV BP1
BA01T0058SE158T0058	BA02T0002SE032T0002	2023-02-20	8	170,55	135,47639	BA S/E COPIAPO 110KV BP1
BA01T0058SE158T0058	BA02T0002SE032T0002	2023-02-20	9	77,91	61,88781	BA S/E COPIAPO 110KV BP1
BA01T0058SE158T0058	BA02T0002SE032T0002	2023-02-20	10	1,13	0,89762	BA S/E COPIAPO 110KV BP1
BA01T0058SE158T0058	BA02T0002SE032T0002	2023-02-20	11	5,67	4,50396	BA S/E COPIAPO 110KV BP1
BA01T0058SE158T0058	BA02T0002SE032T0002	2023-02-20	12	70,04	55,63627	BA S/E COPIAPO 110KV BP1
BA01T0058SE158T0058	BA02T0002SE032T0002	2023-02-20	13	83,42	66,26468	BA S/E COPIAPO 110KV BP1
BA01T0058SE158T0058	BA02T0002SE032T0002	2023-02-20	14	0,0	0,0	BA S/E COPIAPO 110KV BP1
BA01T0058SE158T0058	BA02T0002SE032T0002	2023-02-20	15	0,0	0,0	BA S/E COPIAPO 110KV BP1
BA01T0058SE158T0058	BA02T0002SE032T0002	2023-02-20	16	0,0	0,0	BA S/E COPIAPO 110KV BP1
BA01T0058SE158T0058	BA02T0002SE032T0002	2023-02-20	17	0,0	0,0	BA S/E COPIAPO 110KV BP1
BA01T0058SE158T0058	BA02T0002SE032T0002	2023-02-20	18	0,0	0,0	BA S/E COPIAPO 110KV BP1
BA01T0058SE158T0058	BA02T0002SE032T0002	2023-02-20	19	0,0	0,0	BA S/E COPIAPO 110KV BP1
BA01T0058SE158T0058	BA02T0002SE032T0002	2023-02-20	20	173,84	138,0898	BA S/E COPIAPO 110KV BP1
BA01T0058SE158T0058	BA02T0002SE032T0002	2023-02-20	21	325,85	258,83895	BA S/E COPIAPO 110KV BP1
BA01T0058SE158T0058	BA02T0002SE032T0002	2023-02-20	22	302,04	239,92547	BA S/E COPIAPO 110KV BP1
BA01T0058SE158T0058	BA02T0002SE032T0002	2023-02-20	23	277,42	220,36858	BA S/E COPIAPO 110KV BP1
BA01T0058SE158T0058	BA02T0002SE032T0002	2023-02-20	24	185,14	147,06596	BA S/E COPIAPO 110KV BP1
BA01T0058SE158T0058	BA02T0002SE032T0002	2023-02-21	1	176,78	140,05396	BA S/E COPIAPO 110KV BP1
BA01T0058SE158T0058	BA02T0002SE032T0002	2023-02-21	2	176,78	140,05396	BA S/E COPIAPO 110KV BP1
BA01T0058SE158T0058	BA02T0002SE032T0002	2023-02-21	3	176,78	140,05396	BA S/E COPIAPO 110KV BP1
BA01T0058SE158T0058	BA02T0002SE032T0002	2023-02-21	4	176,78	140,05396	BA S/E COPIAPO 110KV BP1
BA01T0058SE158T0058	BA02T0002SE032T0002	2023-02-21	5	176,78	140,05396	BA S/E COPIAPO 110KV BP1
BA01T0058SE158T0058	BA02T0002SE032T0002	2023-02-21	6	176,78	140,05396	BA S/E COPIAPO 110KV BP1
BA01T0058SE158T0058	BA02T0002SE032T0002	2023-02-21	7	176,78	140,05396	BA S/E COPIAPO 110KV BP1
BA01T0058SE158T0058	BA02T0002SE032T0002	2023-02-21	8	171,91	136,1957	BA S/E COPIAPO 110KV BP1
BA01T0058SE158T0058	BA02T0002SE032T0002	2023-02-21	9	103,37	81,89488	BA S/E COPIAPO 110KV BP1
BA01T0058SE158T0058	BA02T0002SE032T0002	2023-02-21	10	0,0	0,0	BA S/E COPIAPO 110KV BP1
BA01T0058SE158T0058	BA02T0002SE032T0002	2023-02-21	11	0,0	0,0	BA S/E COPIAPO 110KV BP1
BA01T0058SE158T0058	BA02T0002SE032T0002	2023-02-21	12	3,42	2,7095	BA S/E COPIAPO 110KV BP1
BA01T0058SE158T0058	BA02T0002SE032T0002	2023-02-21	13	68,42	54,20575	BA S/E COPIAPO 110KV BP1
BA01T0058SE158T0058	BA02T0002SE032T0002	2023-02-21	14	17,11	13,5554	BA S/E COPIAPO 110KV BP1
BA01T0058SE158T0058	BA02T0002SE032T0002	2023-02-21	15	0,0	0,0	BA S/E COPIAPO 110KV BP1
BA01T0058SE158T0058	BA02T0002SE032T0002	2023-02-21	16	0,0	0,0	BA S/E COPIAPO 110KV BP1
BA01T0058SE158T0058	BA02T0002SE032T0002	2023-02-21	17	0,0	0,0	BA S/E COPIAPO 110KV BP1
BA01T0058SE158T0058	BA02T0002SE032T0002	2023-02-21	18	0,0	0,0	BA S/E COPIAPO 110KV BP1
BA01T0058SE158T0058	BA02T0002SE032T0002	2023-02-21	19	24,56	19,45766	BA S/E COPIAPO 110KV BP1
BA01T0058SE158T0058	BA02T0002SE032T0002	2023-02-21	20	211,61	167,64802	BA S/E COPIAPO 110KV BP1
BA01T0058SE158T0058	BA02T0002SE032T0002	2023-02-21	21	288,69	228,71465	BA S/E COPIAPO 110KV BP1
BA01T0058SE158T0058	BA02T0002SE032T0002	2023-02-21	22	233,03	184,61802	BA S/E COPIAPO 110KV BP1
BA01T0058SE158T0058	BA02T0002SE032T0002	2023-02-21	23	179,64	142,31979	BA S/E COPIAPO 110KV BP1
BA01T0058SE158T0058	BA02T0002SE032T0002	2023-02-21	24	199,23	157,83997	BA S/E COPIAPO 110KV BP1
BA01T0058SE158T0058	BA02T0002SE032T0002	2023-02-22	1	185,59	146,9316	BA S/E COPIAPO 110KV BP1
BA01T0058SE158T0058	BA02T0002SE032T0002	2023-02-22	2	185,59	146,9316	BA S/E COPIAPO 110KV BP1
BA01T0058SE158T0058	BA02T0002SE032T0002	2023-02-22	3	185,59	146,9316	BA S/E COPIAPO 110KV BP1
BA01T0058SE158T0058	BA02T0002SE032T0002	2023-02-22	4	180,7	143,06019	BA S/E COPIAPO 110KV BP1
BA01T0058SE158T0058	BA02T0002SE032T0002	2023-02-22	5	178,25	141,12053	BA S/E COPIAPO 110KV BP1
BA01T0058SE158T0058	BA02T0002SE032T0002	2023-02-22	6	180,33	142,76726	BA S/E COPIAPO 110KV BP1
BA01T0058SE158T0058	BA02T0002SE032T0002	2023-02-22	7	185,59	146,9316	BA S/E COPIAPO 110KV BP1
BA01T0058SE158T0058	BA02T0002SE032T0002	2023-02-22	8	176,27	139,55296	BA S/E COPIAPO 110KV BP1
BA01T0058SE158T0058	BA02T0002SE032T0002	2023-02-22	9	90,26	71,45884	BA S/E COPIAPO 110KV BP1
BA01T0058SE158T0058	BA02T0002SE032T0002	2023-02-22	10	71,65	56,72531	BA S/E COPIAPO 110KV BP1
BA01T0058SE158T0058	BA02T0002SE032T0002	2023-02-22	11	57,81	45,76818	BA S/E COPIAPO 110KV BP1
BA01T0058SE158T0058	BA02T0002SE032T0002	2023-02-22	12	53,98	42,73597	BA S/E COPIAPO 110KV BP1
BA01T0058SE158T0058	BA02T0002SE032T0002	2023-02-22	13	17,99	14,24268	BA S/E COPIAPO 110KV BP1
BA01T0058SE158T0058	BA02T0002SE032T0002	2023-02-22	14	0,0	0,0	BA S/E COPIAPO 110KV BP1
BA01T0058SE158T0058	BA02T0002SE032T0002	2023-02-22	15	0,0	0,0	BA S/E COPIAPO 110KV BP1
BA01T0058SE158T0058	BA02T0002SE032T0002	2023-02-22	16	0,0	0,0	BA S/E COPIAPO 110KV BP1
BA01T0058SE158T0058	BA02T0002SE032T0002	2023-02-22	17	0,0	0,0	BA S/E COPIAPO 110KV BP1
BA01T0058SE158T0058	BA02T0002SE032T0002	2023-02-22	18	0,0	0,0	BA S/E COPIAPO 110KV BP1
BA01T0058SE158T0058	BA02T0002SE032T0002	2023-02-22	19	20,79	16,45944	BA S/E COPIAPO 110KV BP1
BA01T0058SE158T0058	BA02T0002SE032T0002	2023-02-22	20	181,76	143,89939	BA S/E COPIAPO 110KV BP1
BA01T0058SE158T0058	BA02T0002SE032T0002	2023-02-22	21	182,14	144,20024	BA S/E COPIAPO 110KV BP1
BA01T0058SE158T0058	BA02T0002SE032T0002	2023-02-22	22	181,76	143,89939	BA S/E COPIAPO 110KV BP1
BA01T0058SE158T0058	BA02T0002SE032T0002	2023-02-22	23	181,76	143,89939	BA S/E COPIAPO 110KV BP1
BA01T0058SE158T0058	BA02T0002SE032T0002	2023-02-22	24	181,76	143,89939	BA S/E COPIAPO 110KV BP1
BA01T0058SE158T0058	BA02T0002SE032T0002	2023-02-23	1	172,77	137,82727	BA S/E COPIAPO 110KV BP1
BA01T0058SE158T0058	BA02T0002SE032T0002	2023-02-23	2	172,77	137,82727	BA S/E COPIAPO 110KV BP1
BA01T0058SE158T0058	BA02T0002SE032T0002	2023-02-23	3	172,77	137,82727	BA S/E COPIAPO 110KV BP1
BA01T0058SE158T0058	BA02T0002SE032T0002	2023-02-23	4	172,77	137,82727	BA S/E COPIAPO 110KV BP1
BA01T0058SE158T0058	BA02T0002SE032T0002	2023-02-23	5	172,77	137,82727	BA S/E COPIAPO 110KV BP1
BA01T0058SE158T0058	BA02T0002SE032T0002	2023-02-23	6	172,77	137,82727	BA S/E COPIAPO 110KV BP1
BA01T0058SE158T0058	BA02T0002SE032T0002	2023-02-23	7	172,77	137,82727	BA S/E COPIAPO 110KV BP1
BA01T0058SE158T0058	BA02T0002SE032T0002	2023-02-23	8	168,2	134,18155	BA S/E COPIAPO 110KV BP1
BA01T0058SE158T0058	BA02T0002SE032T0002	2023-02-23	9	74,13	59,13721	BA S/E COPIAPO 110KV BP1
BA01T0058SE158T0058	BA02T0002SE032T0002	2023-02-23	10	0,0	0,0	BA S/E COPIAPO 110KV BP1
BA01T0058SE158T0058	BA02T0002SE032T0002	2023-02-23	11	17,07	13,61759	BA S/E COPIAPO 110KV BP1
BA01T0058SE158T0058	BA02T0002SE032T0002	2023-02-23	12	68,28	54,47037	BA S/E COPIAPO 110KV BP1
BA01T0058SE158T0058	BA02T0002SE032T0002	2023-02-23	13	64,09	51,1278	BA S/E COPIAPO 110KV BP1
BA01T0058SE158T0058	BA02T0002SE032T0002	2023-02-23	14	22,76	18,15679	BA S/E COPIAPO 110KV BP1
BA01T0058SE158T0058	BA02T0002SE032T0002	2023-02-23	15	0,0	0,0	BA S/E COPIAPO 110KV BP1
BA01T0058SE158T0058	BA02T0002SE032T0002	2023-02-23	16	0,0	0,0	BA S/E COPIAPO 110KV BP1
BA01T0058SE158T0058	BA02T0002SE032T0002	2023-02-23	17	0,0	0,0	BA S/E COPIAPO 110KV BP1
BA01T0058SE158T0058	BA02T0002SE032T0002	2023-02-23	18	0,0	0,0	BA S/E COPIAPO 110KV BP1
BA01T0058SE158T0058	BA02T0002SE032T0002	2023-02-23	19	60,34	48,13624	BA S/E COPIAPO 110KV BP1
BA01T0058SE158T0058	BA02T0002SE032T0002	2023-02-23	20	172,31	137,4603	BA S/E COPIAPO 110KV BP1
BA01T0058SE158T0058	BA02T0002SE032T0002	2023-02-23	21	176,35	140,68321	BA S/E COPIAPO 110KV BP1
BA01T0058SE158T0058	BA02T0002SE032T0002	2023-02-23	22	173,4	138,32985	BA S/E COPIAPO 110KV BP1
BA01T0058SE158T0058	BA02T0002SE032T0002	2023-02-23	23	170,36	135,90469	BA S/E COPIAPO 110KV BP1
BA01T0058SE158T0058	BA02T0002SE032T0002	2023-02-23	24	170,36	135,90469	BA S/E COPIAPO 110KV BP1
BA01T0058SE158T0058	BA02T0002SE032T0002	2023-02-24	1	172,41	137,828	BA S/E COPIAPO 110KV BP1
BA01T0058SE158T0058	BA02T0002SE032T0002	2023-02-24	2	172,41	137,828	BA S/E COPIAPO 110KV BP1
BA01T0058SE158T0058	BA02T0002SE032T0002	2023-02-24	3	172,41	137,828	BA S/E COPIAPO 110KV BP1
BA01T0058SE158T0058	BA02T0002SE032T0002	2023-02-24	4	172,41	137,828	BA S/E COPIAPO 110KV BP1
BA01T0058SE158T0058	BA02T0002SE032T0002	2023-02-24	5	176,22	140,87379	BA S/E COPIAPO 110KV BP1
BA01T0058SE158T0058	BA02T0002SE032T0002	2023-02-24	6	193,91	155,01553	BA S/E COPIAPO 110KV BP1
BA01T0058SE158T0058	BA02T0002SE032T0002	2023-02-24	7	194,83	155,751	BA S/E COPIAPO 110KV BP1
BA01T0058SE158T0058	BA02T0002SE032T0002	2023-02-24	8	190,72	152,46538	BA S/E COPIAPO 110KV BP1
BA01T0058SE158T0058	BA02T0002SE032T0002	2023-02-24	9	104,71	83,70727	BA S/E COPIAPO 110KV BP1
BA01T0058SE158T0058	BA02T0002SE032T0002	2023-02-24	10	64,11	51,25082	BA S/E COPIAPO 110KV BP1
BA01T0058SE158T0058	BA02T0002SE032T0002	2023-02-24	11	68,15	54,48047	BA S/E COPIAPO 110KV BP1
BA01T0058SE158T0058	BA02T0002SE032T0002	2023-02-24	12	68,15	54,48047	BA S/E COPIAPO 110KV BP1
BA01T0058SE158T0058	BA02T0002SE032T0002	2023-02-24	13	57,5	45,96665	BA S/E COPIAPO 110KV BP1
BA01T0058SE158T0058	BA02T0002SE032T0002	2023-02-24	14	0,0	0,0	BA S/E COPIAPO 110KV BP1
BA01T0058SE158T0058	BA02T0002SE032T0002	2023-02-24	15	0,0	0,0	BA S/E COPIAPO 110KV BP1
BA01T0058SE158T0058	BA02T0002SE032T0002	2023-02-24	16	0,0	0,0	BA S/E COPIAPO 110KV BP1
BA01T0058SE158T0058	BA02T0002SE032T0002	2023-02-24	17	0,0	0,0	BA S/E COPIAPO 110KV BP1
BA01T0058SE158T0058	BA02T0002SE032T0002	2023-02-24	18	0,0	0,0	BA S/E COPIAPO 110KV BP1
BA01T0058SE158T0058	BA02T0002SE032T0002	2023-02-24	19	0,0	0,0	BA S/E COPIAPO 110KV BP1
BA01T0058SE158T0058	BA02T0002SE032T0002	2023-02-24	20	126,89	101,4384	BA S/E COPIAPO 110KV BP1
BA01T0058SE158T0058	BA02T0002SE032T0002	2023-02-24	21	161,42	129,04238	BA S/E COPIAPO 110KV BP1
BA01T0058SE158T0058	BA02T0002SE032T0002	2023-02-24	22	161,42	129,04238	BA S/E COPIAPO 110KV BP1
BA01T0058SE158T0058	BA02T0002SE032T0002	2023-02-24	23	161,42	129,04238	BA S/E COPIAPO 110KV BP1
BA01T0058SE158T0058	BA02T0002SE032T0002	2023-02-24	24	161,42	129,04238	BA S/E COPIAPO 110KV BP1
BA01T0058SE158T0058	BA02T0002SE032T0002	2023-02-25	1	191,09	153,43189	BA S/E COPIAPO 110KV BP1
BA01T0058SE158T0058	BA02T0002SE032T0002	2023-02-25	2	191,43	153,70489	BA S/E COPIAPO 110KV BP1
BA01T0058SE158T0058	BA02T0002SE032T0002	2023-02-25	3	191,43	153,70489	BA S/E COPIAPO 110KV BP1
BA01T0058SE158T0058	BA02T0002SE032T0002	2023-02-25	4	191,43	153,70489	BA S/E COPIAPO 110KV BP1
BA01T0058SE158T0058	BA02T0002SE032T0002	2023-02-25	5	236,28	189,7163	BA S/E COPIAPO 110KV BP1
BA01T0058SE158T0058	BA02T0002SE032T0002	2023-02-25	6	237,35	190,57544	BA S/E COPIAPO 110KV BP1
BA01T0058SE158T0058	BA02T0002SE032T0002	2023-02-25	7	191,3	153,60051	BA S/E COPIAPO 110KV BP1
BA01T0058SE158T0058	BA02T0002SE032T0002	2023-02-25	8	166,02	133,30244	BA S/E COPIAPO 110KV BP1
BA01T0058SE158T0058	BA02T0002SE032T0002	2023-02-25	9	81,09	65,10959	BA S/E COPIAPO 110KV BP1
BA01T0058SE158T0058	BA02T0002SE032T0002	2023-02-25	10	53,6	43,03705	BA S/E COPIAPO 110KV BP1
BA01T0058SE158T0058	BA02T0002SE032T0002	2023-02-25	11	51,89	41,66404	BA S/E COPIAPO 110KV BP1
BA01T0058SE158T0058	BA02T0002SE032T0002	2023-02-25	12	0,0	0,0	BA S/E COPIAPO 110KV BP1
BA01T0058SE158T0058	BA02T0002SE032T0002	2023-02-25	13	0,0	0,0	BA S/E COPIAPO 110KV BP1
BA01T0058SE158T0058	BA02T0002SE032T0002	2023-02-25	14	0,0	0,0	BA S/E COPIAPO 110KV BP1
BA01T0058SE158T0058	BA02T0002SE032T0002	2023-02-25	15	0,0	0,0	BA S/E COPIAPO 110KV BP1
BA01T0058SE158T0058	BA02T0002SE032T0002	2023-02-25	16	0,0	0,0	BA S/E COPIAPO 110KV BP1
BA01T0058SE158T0058	BA02T0002SE032T0002	2023-02-25	17	0,0	0,0	BA S/E COPIAPO 110KV BP1
BA01T0058SE158T0058	BA02T0002SE032T0002	2023-02-25	18	0,0	0,0	BA S/E COPIAPO 110KV BP1
BA01T0058SE158T0058	BA02T0002SE032T0002	2023-02-25	19	0,0	0,0	BA S/E COPIAPO 110KV BP1
BA01T0058SE158T0058	BA02T0002SE032T0002	2023-02-25	20	56,11	45,0524	BA S/E COPIAPO 110KV BP1
BA01T0058SE158T0058	BA02T0002SE032T0002	2023-02-25	21	158,34	127,13594	BA S/E COPIAPO 110KV BP1
BA01T0058SE158T0058	BA02T0002SE032T0002	2023-02-25	22	158,34	127,13594	BA S/E COPIAPO 110KV BP1
BA01T0058SE158T0058	BA02T0002SE032T0002	2023-02-25	23	158,34	127,13594	BA S/E COPIAPO 110KV BP1
BA01T0058SE158T0058	BA02T0002SE032T0002	2023-02-25	24	158,34	127,13594	BA S/E COPIAPO 110KV BP1
BA01T0058SE158T0058	BA02T0002SE032T0002	2023-02-26	1	174,55	140,15143	BA S/E COPIAPO 110KV BP1
BA01T0058SE158T0058	BA02T0002SE032T0002	2023-02-26	2	174,55	140,15143	BA S/E COPIAPO 110KV BP1
BA01T0058SE158T0058	BA02T0002SE032T0002	2023-02-26	3	147,02	118,04677	BA S/E COPIAPO 110KV BP1
BA01T0058SE158T0058	BA02T0002SE032T0002	2023-02-26	4	142,79	114,65037	BA S/E COPIAPO 110KV BP1
BA01T0058SE158T0058	BA02T0002SE032T0002	2023-02-26	5	142,79	114,65037	BA S/E COPIAPO 110KV BP1
BA01T0058SE158T0058	BA02T0002SE032T0002	2023-02-26	6	146,0	117,22778	BA S/E COPIAPO 110KV BP1
BA01T0058SE158T0058	BA02T0002SE032T0002	2023-02-26	7	162,03	130,09875	BA S/E COPIAPO 110KV BP1
BA01T0058SE158T0058	BA02T0002SE032T0002	2023-02-26	8	138,55	111,24595	BA S/E COPIAPO 110KV BP1
BA01T0058SE158T0058	BA02T0002SE032T0002	2023-02-26	9	0,0	0,0	BA S/E COPIAPO 110KV BP1
BA01T0058SE158T0058	BA02T0002SE032T0002	2023-02-26	10	0,0	0,0	BA S/E COPIAPO 110KV BP1
BA01T0058SE158T0058	BA02T0002SE032T0002	2023-02-26	11	0,0	0,0	BA S/E COPIAPO 110KV BP1
BA01T0058SE158T0058	BA02T0002SE032T0002	2023-02-26	12	0,0	0,0	BA S/E COPIAPO 110KV BP1
BA01T0058SE158T0058	BA02T0002SE032T0002	2023-02-26	13	0,0	0,0	BA S/E COPIAPO 110KV BP1
BA01T0058SE158T0058	BA02T0002SE032T0002	2023-02-26	14	0,0	0,0	BA S/E COPIAPO 110KV BP1
BA01T0058SE158T0058	BA02T0002SE032T0002	2023-02-26	15	0,0	0,0	BA S/E COPIAPO 110KV BP1
BA01T0058SE158T0058	BA02T0002SE032T0002	2023-02-26	16	0,0	0,0	BA S/E COPIAPO 110KV BP1
BA01T0058SE158T0058	BA02T0002SE032T0002	2023-02-26	17	0,0	0,0	BA S/E COPIAPO 110KV BP1
BA01T0058SE158T0058	BA02T0002SE032T0002	2023-02-26	18	0,0	0,0	BA S/E COPIAPO 110KV BP1
BA01T0058SE158T0058	BA02T0002SE032T0002	2023-02-26	19	0,0	0,0	BA S/E COPIAPO 110KV BP1
BA01T0058SE158T0058	BA02T0002SE032T0002	2023-02-26	20	32,98	26,48063	BA S/E COPIAPO 110KV BP1
BA01T0058SE158T0058	BA02T0002SE032T0002	2023-02-26	21	160,88	129,17538	BA S/E COPIAPO 110KV BP1
BA01T0058SE158T0058	BA02T0002SE032T0002	2023-02-26	22	164,89	132,39513	BA S/E COPIAPO 110KV BP1
BA01T0058SE158T0058	BA02T0002SE032T0002	2023-02-26	23	164,89	132,39513	BA S/E COPIAPO 110KV BP1
BA01T0058SE158T0058	BA02T0002SE032T0002	2023-02-26	24	160,71	129,03888	BA S/E COPIAPO 110KV BP1
BA01T0058SE158T0058	BA02T0002SE032T0002	2023-02-27	1	143,04	114,85111	BA S/E COPIAPO 110KV BP1
BA01T0058SE158T0058	BA02T0002SE032T0002	2023-02-27	2	143,04	114,85111	BA S/E COPIAPO 110KV BP1
BA01T0058SE158T0058	BA02T0002SE032T0002	2023-02-27	3	143,04	114,85111	BA S/E COPIAPO 110KV BP1
BA01T0058SE158T0058	BA02T0002SE032T0002	2023-02-27	4	143,04	114,85111	BA S/E COPIAPO 110KV BP1
BA01T0058SE158T0058	BA02T0002SE032T0002	2023-02-27	5	143,04	114,85111	BA S/E COPIAPO 110KV BP1
BA01T0058SE158T0058	BA02T0002SE032T0002	2023-02-27	6	157,02	126,07607	BA S/E COPIAPO 110KV BP1
BA01T0058SE158T0058	BA02T0002SE032T0002	2023-02-27	7	174,58	140,17552	BA S/E COPIAPO 110KV BP1
BA01T0058SE158T0058	BA02T0002SE032T0002	2023-02-27	8	186,63	149,85083	BA S/E COPIAPO 110KV BP1
BA01T0058SE158T0058	BA02T0002SE032T0002	2023-02-27	9	64,35	51,66855	BA S/E COPIAPO 110KV BP1
BA01T0058SE158T0058	BA02T0002SE032T0002	2023-02-27	10	0,0	0,0	BA S/E COPIAPO 110KV BP1
BA01T0058SE158T0058	BA02T0002SE032T0002	2023-02-27	11	0,0	0,0	BA S/E COPIAPO 110KV BP1
BA01T0058SE158T0058	BA02T0002SE032T0002	2023-02-27	12	0,0	0,0	BA S/E COPIAPO 110KV BP1
BA01T0058SE158T0058	BA02T0002SE032T0002	2023-02-27	13	0,0	0,0	BA S/E COPIAPO 110KV BP1
BA01T0058SE158T0058	BA02T0002SE032T0002	2023-02-27	14	0,0	0,0	BA S/E COPIAPO 110KV BP1
BA01T0058SE158T0058	BA02T0002SE032T0002	2023-02-27	15	0,0	0,0	BA S/E COPIAPO 110KV BP1
BA01T0058SE158T0058	BA02T0002SE032T0002	2023-02-27	16	0,0	0,0	BA S/E COPIAPO 110KV BP1
BA01T0058SE158T0058	BA02T0002SE032T0002	2023-02-27	17	0,0	0,0	BA S/E COPIAPO 110KV BP1
BA01T0058SE158T0058	BA02T0002SE032T0002	2023-02-27	18	0,0	0,0	BA S/E COPIAPO 110KV BP1
BA01T0058SE158T0058	BA02T0002SE032T0002	2023-02-27	19	30,4	24,40907	BA S/E COPIAPO 110KV BP1
BA01T0058SE158T0058	BA02T0002SE032T0002	2023-02-27	20	150,35	120,72053	BA S/E COPIAPO 110KV BP1
BA01T0058SE158T0058	BA02T0002SE032T0002	2023-02-27	21	177,67	142,65657	BA S/E COPIAPO 110KV BP1
BA01T0058SE158T0058	BA02T0002SE032T0002	2023-02-27	22	177,67	142,65657	BA S/E COPIAPO 110KV BP1
BA01T0058SE158T0058	BA02T0002SE032T0002	2023-02-27	23	177,67	142,65657	BA S/E COPIAPO 110KV BP1
BA01T0058SE158T0058	BA02T0002SE032T0002	2023-02-27	24	177,67	142,65657	BA S/E COPIAPO 110KV BP1
BA01T0058SE158T0058	BA02T0002SE032T0002	2023-02-28	1	183,01	149,8248	BA S/E COPIAPO 110KV BP1
BA01T0058SE158T0058	BA02T0002SE032T0002	2023-02-28	2	183,01	149,8248	BA S/E COPIAPO 110KV BP1
BA01T0058SE158T0058	BA02T0002SE032T0002	2023-02-28	3	177,48	145,29755	BA S/E COPIAPO 110KV BP1
BA01T0058SE158T0058	BA02T0002SE032T0002	2023-02-28	4	166,41	136,23487	BA S/E COPIAPO 110KV BP1
BA01T0058SE158T0058	BA02T0002SE032T0002	2023-02-28	5	166,41	136,23487	BA S/E COPIAPO 110KV BP1
BA01T0058SE158T0058	BA02T0002SE032T0002	2023-02-28	6	190,97	156,34141	BA S/E COPIAPO 110KV BP1
BA01T0058SE158T0058	BA02T0002SE032T0002	2023-02-28	7	219,31	179,54252	BA S/E COPIAPO 110KV BP1
BA01T0058SE158T0058	BA02T0002SE032T0002	2023-02-28	8	201,83	165,23217	BA S/E COPIAPO 110KV BP1
BA01T0058SE158T0058	BA02T0002SE032T0002	2023-02-28	9	67,81	55,51401	BA S/E COPIAPO 110KV BP1
BA01T0058SE158T0058	BA02T0002SE032T0002	2023-02-28	10	0,0	0,0	BA S/E COPIAPO 110KV BP1
BA01T0058SE158T0058	BA02T0002SE032T0002	2023-02-28	11	0,0	0,0	BA S/E COPIAPO 110KV BP1
BA01T0058SE158T0058	BA02T0002SE032T0002	2023-02-28	12	0,0	0,0	BA S/E COPIAPO 110KV BP1
BA01T0058SE158T0058	BA02T0002SE032T0002	2023-02-28	13	0,0	0,0	BA S/E COPIAPO 110KV BP1
BA01T0058SE158T0058	BA02T0002SE032T0002	2023-02-28	14	0,0	0,0	BA S/E COPIAPO 110KV BP1
BA01T0058SE158T0058	BA02T0002SE032T0002	2023-02-28	15	0,0	0,0	BA S/E COPIAPO 110KV BP1
BA01T0058SE158T0058	BA02T0002SE032T0002	2023-02-28	16	0,0	0,0	BA S/E COPIAPO 110KV BP1
BA01T0058SE158T0058	BA02T0002SE032T0002	2023-02-28	17	0,0	0,0	BA S/E COPIAPO 110KV BP1
BA01T0058SE158T0058	BA02T0002SE032T0002	2023-02-28	18	0,0	0,0	BA S/E COPIAPO 110KV BP1
BA01T0058SE158T0058	BA02T0002SE032T0002	2023-02-28	19	0,0	0,0	BA S/E COPIAPO 110KV BP1
BA01T0058SE158T0058	BA02T0002SE032T0002	2023-02-28	20	84,85	69,46415	BA S/E COPIAPO 110KV BP1
BA01T0058SE158T0058	BA02T0002SE032T0002	2023-02-28	21	158,63	129,86562	BA S/E COPIAPO 110KV BP1
BA01T0058SE158T0058	BA02T0002SE032T0002	2023-02-28	22	147,18	120,49185	BA S/E COPIAPO 110KV BP1
BA01T0058SE158T0058	BA02T0002SE032T0002	2023-02-28	23	154,4	126,40265	BA S/E COPIAPO 110KV BP1
BA01T0058SE158T0058	BA02T0002SE032T0002	2023-02-28	24	153,18	125,40387	BA S/E COPIAPO 110KV BP1
BA01T0058SE158T0058	BA02T0002SE032T0002	2023-03-01	1	165,97	137,9609	BA S/E COPIAPO 110KV BP1
BA01T0058SE158T0058	BA02T0002SE032T0002	2023-03-01	2	150,37	124,99356	BA S/E COPIAPO 110KV BP1
BA01T0058SE158T0058	BA02T0002SE032T0002	2023-03-01	3	161,72	134,42813	BA S/E COPIAPO 110KV BP1
BA01T0058SE158T0058	BA02T0002SE032T0002	2023-03-01	4	163,72	136,09061	BA S/E COPIAPO 110KV BP1
BA01T0058SE158T0058	BA02T0002SE032T0002	2023-03-01	5	163,72	136,09061	BA S/E COPIAPO 110KV BP1
BA01T0058SE158T0058	BA02T0002SE032T0002	2023-03-01	6	163,72	136,09061	BA S/E COPIAPO 110KV BP1
BA01T0058SE158T0058	BA02T0002SE032T0002	2023-03-01	7	164,11	136,4148	BA S/E COPIAPO 110KV BP1
BA01T0058SE158T0058	BA02T0002SE032T0002	2023-03-01	8	166,66	138,53446	BA S/E COPIAPO 110KV BP1
BA01T0058SE158T0058	BA02T0002SE032T0002	2023-03-01	9	80,35	66,79013	BA S/E COPIAPO 110KV BP1
BA01T0058SE158T0058	BA02T0002SE032T0002	2023-03-01	10	0,0	0,0	BA S/E COPIAPO 110KV BP1
BA01T0058SE158T0058	BA02T0002SE032T0002	2023-03-01	11	0,0	0,0	BA S/E COPIAPO 110KV BP1
BA01T0058SE158T0058	BA02T0002SE032T0002	2023-03-01	12	0,0	0,0	BA S/E COPIAPO 110KV BP1
BA01T0058SE158T0058	BA02T0002SE032T0002	2023-03-01	13	0,0	0,0	BA S/E COPIAPO 110KV BP1
BA01T0058SE158T0058	BA02T0002SE032T0002	2023-03-01	14	0,0	0,0	BA S/E COPIAPO 110KV BP1
BA01T0058SE158T0058	BA02T0002SE032T0002	2023-03-01	15	0,0	0,0	BA S/E COPIAPO 110KV BP1
BA01T0058SE158T0058	BA02T0002SE032T0002	2023-03-01	16	0,0	0,0	BA S/E COPIAPO 110KV BP1
BA01T0058SE158T0058	BA02T0002SE032T0002	2023-03-01	17	0,0	0,0	BA S/E COPIAPO 110KV BP1
BA01T0058SE158T0058	BA02T0002SE032T0002	2023-03-01	18	0,0	0,0	BA S/E COPIAPO 110KV BP1
BA01T0058SE158T0058	BA02T0002SE032T0002	2023-03-01	19	0,0	0,0	BA S/E COPIAPO 110KV BP1
BA01T0058SE158T0058	BA02T0002SE032T0002	2023-03-01	20	102,91	85,54291	BA S/E COPIAPO 110KV BP1
BA01T0058SE158T0058	BA02T0002SE032T0002	2023-03-01	21	160,8	133,66339	BA S/E COPIAPO 110KV BP1
BA01T0058SE158T0058	BA02T0002SE032T0002	2023-03-01	22	164,81	136,99666	BA S/E COPIAPO 110KV BP1
BA01T0058SE158T0058	BA02T0002SE032T0002	2023-03-01	23	164,81	136,99666	BA S/E COPIAPO 110KV BP1
BA01T0058SE158T0058	BA02T0002SE032T0002	2023-03-01	24	155,38	129,15807	BA S/E COPIAPO 110KV BP1
BA01T0058SE158T0058	BA02T0002SE032T0002	2023-03-02	1	148,2	123,00155	BA S/E COPIAPO 110KV BP1
BA01T0058SE158T0058	BA02T0002SE032T0002	2023-03-02	2	136,19	113,03361	BA S/E COPIAPO 110KV BP1
BA01T0058SE158T0058	BA02T0002SE032T0002	2023-03-02	3	135,73	112,65183	BA S/E COPIAPO 110KV BP1
BA01T0058SE158T0058	BA02T0002SE032T0002	2023-03-02	4	141,61	117,53205	BA S/E COPIAPO 110KV BP1
BA01T0058SE158T0058	BA02T0002SE032T0002	2023-03-02	5	147,3	122,25458	BA S/E COPIAPO 110KV BP1
BA01T0058SE158T0058	BA02T0002SE032T0002	2023-03-02	6	147,3	122,25458	BA S/E COPIAPO 110KV BP1
BA01T0058SE158T0058	BA02T0002SE032T0002	2023-03-02	7	173,57	144,05789	BA S/E COPIAPO 110KV BP1
BA01T0058SE158T0058	BA02T0002SE032T0002	2023-03-02	8	174,95	145,20325	BA S/E COPIAPO 110KV BP1
BA01T0058SE158T0058	BA02T0002SE032T0002	2023-03-02	9	72,96	60,55461	BA S/E COPIAPO 110KV BP1
BA01T0058SE158T0058	BA02T0002SE032T0002	2023-03-02	10	0,0	0,0	BA S/E COPIAPO 110KV BP1
BA01T0058SE158T0058	BA02T0002SE032T0002	2023-03-02	11	0,0	0,0	BA S/E COPIAPO 110KV BP1
BA01T0058SE158T0058	BA02T0002SE032T0002	2023-03-02	12	0,0	0,0	BA S/E COPIAPO 110KV BP1
BA01T0058SE158T0058	BA02T0002SE032T0002	2023-03-02	13	0,0	0,0	BA S/E COPIAPO 110KV BP1
BA01T0058SE158T0058	BA02T0002SE032T0002	2023-03-02	14	0,0	0,0	BA S/E COPIAPO 110KV BP1
BA01T0058SE158T0058	BA02T0002SE032T0002	2023-03-02	15	0,0	0,0	BA S/E COPIAPO 110KV BP1
BA01T0058SE158T0058	BA02T0002SE032T0002	2023-03-02	16	0,0	0,0	BA S/E COPIAPO 110KV BP1
BA01T0058SE158T0058	BA02T0002SE032T0002	2023-03-02	17	0,0	0,0	BA S/E COPIAPO 110KV BP1
BA01T0058SE158T0058	BA02T0002SE032T0002	2023-03-02	18	0,0	0,0	BA S/E COPIAPO 110KV BP1
BA01T0058SE158T0058	BA02T0002SE032T0002	2023-03-02	19	0,0	0,0	BA S/E COPIAPO 110KV BP1
BA01T0058SE158T0058	BA02T0002SE032T0002	2023-03-02	20	139,71	115,95511	BA S/E COPIAPO 110KV BP1
BA01T0058SE158T0058	BA02T0002SE032T0002	2023-03-02	21	164,74	136,72926	BA S/E COPIAPO 110KV BP1
BA01T0058SE158T0058	BA02T0002SE032T0002	2023-03-02	22	164,74	136,72926	BA S/E COPIAPO 110KV BP1
BA01T0058SE158T0058	BA02T0002SE032T0002	2023-03-02	23	164,74	136,72926	BA S/E COPIAPO 110KV BP1
BA01T0058SE158T0058	BA02T0002SE032T0002	2023-03-02	24	160,65	133,33468	BA S/E COPIAPO 110KV BP1
BA01T0058SE158T0058	BA02T0002SE032T0002	2023-03-03	1	166,12	135,42767	BA S/E COPIAPO 110KV BP1
BA01T0058SE158T0058	BA02T0002SE032T0002	2023-03-03	2	151,35	123,38657	BA S/E COPIAPO 110KV BP1
BA01T0058SE158T0058	BA02T0002SE032T0002	2023-03-03	3	147,14	119,95441	BA S/E COPIAPO 110KV BP1
BA01T0058SE158T0058	BA02T0002SE032T0002	2023-03-03	4	145,13	118,31578	BA S/E COPIAPO 110KV BP1
BA01T0058SE158T0058	BA02T0002SE032T0002	2023-03-03	5	147,14	119,95441	BA S/E COPIAPO 110KV BP1
BA01T0058SE158T0058	BA02T0002SE032T0002	2023-03-03	6	152,47	124,29964	BA S/E COPIAPO 110KV BP1
BA01T0058SE158T0058	BA02T0002SE032T0002	2023-03-03	7	171,74	140,00932	BA S/E COPIAPO 110KV BP1
BA01T0058SE158T0058	BA02T0002SE032T0002	2023-03-03	8	171,74	140,00932	BA S/E COPIAPO 110KV BP1
BA01T0058SE158T0058	BA02T0002SE032T0002	2023-03-03	9	72,58	59,17012	BA S/E COPIAPO 110KV BP1
BA01T0058SE158T0058	BA02T0002SE032T0002	2023-03-03	10	0,0	0,0	BA S/E COPIAPO 110KV BP1
BA01T0058SE158T0058	BA02T0002SE032T0002	2023-03-03	11	0,0	0,0	BA S/E COPIAPO 110KV BP1
BA01T0058SE158T0058	BA02T0002SE032T0002	2023-03-03	12	0,0	0,0	BA S/E COPIAPO 110KV BP1
BA01T0058SE158T0058	BA02T0002SE032T0002	2023-03-03	13	0,0	0,0	BA S/E COPIAPO 110KV BP1
BA01T0058SE158T0058	BA02T0002SE032T0002	2023-03-03	14	0,0	0,0	BA S/E COPIAPO 110KV BP1
BA01T0058SE158T0058	BA02T0002SE032T0002	2023-03-03	15	0,0	0,0	BA S/E COPIAPO 110KV BP1
BA01T0058SE158T0058	BA02T0002SE032T0002	2023-03-03	16	0,0	0,0	BA S/E COPIAPO 110KV BP1
BA01T0058SE158T0058	BA02T0002SE032T0002	2023-03-03	17	0,0	0,0	BA S/E COPIAPO 110KV BP1
BA01T0058SE158T0058	BA02T0002SE032T0002	2023-03-03	18	0,0	0,0	BA S/E COPIAPO 110KV BP1
BA01T0058SE158T0058	BA02T0002SE032T0002	2023-03-03	19	3,88	3,16313	BA S/E COPIAPO 110KV BP1
BA01T0058SE158T0058	BA02T0002SE032T0002	2023-03-03	20	169,01	137,78371	BA S/E COPIAPO 110KV BP1
BA01T0058SE158T0058	BA02T0002SE032T0002	2023-03-03	21	174,03	141,87622	BA S/E COPIAPO 110KV BP1
BA01T0058SE158T0058	BA02T0002SE032T0002	2023-03-03	22	165,0	134,5146	BA S/E COPIAPO 110KV BP1
BA01T0058SE158T0058	BA02T0002SE032T0002	2023-03-03	23	165,0	134,5146	BA S/E COPIAPO 110KV BP1
BA01T0058SE158T0058	BA02T0002SE032T0002	2023-03-03	24	165,0	134,5146	BA S/E COPIAPO 110KV BP1
BA01T0058SE158T0058	BA02T0002SE032T0002	2023-03-04	1	151,67	123,54432	BA S/E COPIAPO 110KV BP1
BA01T0058SE158T0058	BA02T0002SE032T0002	2023-03-04	2	151,67	123,54432	BA S/E COPIAPO 110KV BP1
BA01T0058SE158T0058	BA02T0002SE032T0002	2023-03-04	3	145,4	118,43702	BA S/E COPIAPO 110KV BP1
BA01T0058SE158T0058	BA02T0002SE032T0002	2023-03-04	4	131,12	106,80511	BA S/E COPIAPO 110KV BP1
BA01T0058SE158T0058	BA02T0002SE032T0002	2023-03-04	5	130,65	106,42226	BA S/E COPIAPO 110KV BP1
BA01T0058SE158T0058	BA02T0002SE032T0002	2023-03-04	6	130,56	106,34895	BA S/E COPIAPO 110KV BP1
BA01T0058SE158T0058	BA02T0002SE032T0002	2023-03-04	7	151,74	123,60133	BA S/E COPIAPO 110KV BP1
BA01T0058SE158T0058	BA02T0002SE032T0002	2023-03-04	8	148,55	121,00289	BA S/E COPIAPO 110KV BP1
BA01T0058SE158T0058	BA02T0002SE032T0002	2023-03-04	9	46,78	38,10512	BA S/E COPIAPO 110KV BP1
BA01T0058SE158T0058	BA02T0002SE032T0002	2023-03-04	10	0,0	0,0	BA S/E COPIAPO 110KV BP1
BA01T0058SE158T0058	BA02T0002SE032T0002	2023-03-04	11	0,0	0,0	BA S/E COPIAPO 110KV BP1
BA01T0058SE158T0058	BA02T0002SE032T0002	2023-03-04	12	0,0	0,0	BA S/E COPIAPO 110KV BP1
BA01T0058SE158T0058	BA02T0002SE032T0002	2023-03-04	13	0,0	0,0	BA S/E COPIAPO 110KV BP1
BA01T0058SE158T0058	BA02T0002SE032T0002	2023-03-04	14	0,0	0,0	BA S/E COPIAPO 110KV BP1
BA01T0058SE158T0058	BA02T0002SE032T0002	2023-03-04	15	0,0	0,0	BA S/E COPIAPO 110KV BP1
BA01T0058SE158T0058	BA02T0002SE032T0002	2023-03-04	16	0,0	0,0	BA S/E COPIAPO 110KV BP1
BA01T0058SE158T0058	BA02T0002SE032T0002	2023-03-04	17	0,0	0,0	BA S/E COPIAPO 110KV BP1
BA01T0058SE158T0058	BA02T0002SE032T0002	2023-03-04	18	0,0	0,0	BA S/E COPIAPO 110KV BP1
BA01T0058SE158T0058	BA02T0002SE032T0002	2023-03-04	19	0,0	0,0	BA S/E COPIAPO 110KV BP1
BA01T0058SE158T0058	BA02T0002SE032T0002	2023-03-04	20	81,05	66,02009	BA S/E COPIAPO 110KV BP1
BA01T0058SE158T0058	BA02T0002SE032T0002	2023-03-04	21	208,85	170,12086	BA S/E COPIAPO 110KV BP1
BA01T0058SE158T0058	BA02T0002SE032T0002	2023-03-04	22	200,01	162,92015	BA S/E COPIAPO 110KV BP1
BA01T0058SE158T0058	BA02T0002SE032T0002	2023-03-04	23	167,82	136,69946	BA S/E COPIAPO 110KV BP1
BA01T0058SE158T0058	BA02T0002SE032T0002	2023-03-04	24	167,82	136,69946	BA S/E COPIAPO 110KV BP1
BA01T0058SE158T0058	BA02T0002SE032T0002	2023-03-05	1	153,08	124,69284	BA S/E COPIAPO 110KV BP1
BA01T0058SE158T0058	BA02T0002SE032T0002	2023-03-05	2	145,89	118,83616	BA S/E COPIAPO 110KV BP1
BA01T0058SE158T0058	BA02T0002SE032T0002	2023-03-05	3	141,46	115,22766	BA S/E COPIAPO 110KV BP1
BA01T0058SE158T0058	BA02T0002SE032T0002	2023-03-05	4	137,02	111,61101	BA S/E COPIAPO 110KV BP1
BA01T0058SE158T0058	BA02T0002SE032T0002	2023-03-05	5	137,02	111,61101	BA S/E COPIAPO 110KV BP1
BA01T0058SE158T0058	BA02T0002SE032T0002	2023-03-05	6	127,98	104,24739	BA S/E COPIAPO 110KV BP1
BA01T0058SE158T0058	BA02T0002SE032T0002	2023-03-05	7	127,64	103,97044	BA S/E COPIAPO 110KV BP1
BA01T0058SE158T0058	BA02T0002SE032T0002	2023-03-05	8	125,75	102,43092	BA S/E COPIAPO 110KV BP1
BA01T0058SE158T0058	BA02T0002SE032T0002	2023-03-05	9	41,21	33,56802	BA S/E COPIAPO 110KV BP1
BA01T0058SE158T0058	BA02T0002SE032T0002	2023-03-05	10	0,0	0,0	BA S/E COPIAPO 110KV BP1
BA01T0058SE158T0058	BA02T0002SE032T0002	2023-03-05	11	0,0	0,0	BA S/E COPIAPO 110KV BP1
BA01T0058SE158T0058	BA02T0002SE032T0002	2023-03-05	12	0,0	0,0	BA S/E COPIAPO 110KV BP1
BA01T0058SE158T0058	BA02T0002SE032T0002	2023-03-05	13	0,0	0,0	BA S/E COPIAPO 110KV BP1
BA01T0058SE158T0058	BA02T0002SE032T0002	2023-03-05	14	0,0	0,0	BA S/E COPIAPO 110KV BP1
BA01T0058SE158T0058	BA02T0002SE032T0002	2023-03-05	15	0,0	0,0	BA S/E COPIAPO 110KV BP1
BA01T0058SE158T0058	BA02T0002SE032T0002	2023-03-05	16	0,0	0,0	BA S/E COPIAPO 110KV BP1
BA01T0058SE158T0058	BA02T0002SE032T0002	2023-03-05	17	0,0	0,0	BA S/E COPIAPO 110KV BP1
BA01T0058SE158T0058	BA02T0002SE032T0002	2023-03-05	18	0,0	0,0	BA S/E COPIAPO 110KV BP1
BA01T0058SE158T0058	BA02T0002SE032T0002	2023-03-05	19	0,0	0,0	BA S/E COPIAPO 110KV BP1
BA01T0058SE158T0058	BA02T0002SE032T0002	2023-03-05	20	100,27	81,67593	BA S/E COPIAPO 110KV BP1
BA01T0058SE158T0058	BA02T0002SE032T0002	2023-03-05	21	171,71	139,8681	BA S/E COPIAPO 110KV BP1
BA01T0058SE158T0058	BA02T0002SE032T0002	2023-03-05	22	170,44	138,83361	BA S/E COPIAPO 110KV BP1
BA01T0058SE158T0058	BA02T0002SE032T0002	2023-03-05	23	143,24	116,67757	BA S/E COPIAPO 110KV BP1
BA01T0058SE158T0058	BA02T0002SE032T0002	2023-03-05	24	134,7	109,72123	BA S/E COPIAPO 110KV BP1
BA01T0058SE158T0058	BA02T0002SE032T0002	2023-03-06	1	135,26	110,17739	BA S/E COPIAPO 110KV BP1
BA01T0058SE158T0058	BA02T0002SE032T0002	2023-03-06	2	143,88	117,19889	BA S/E COPIAPO 110KV BP1
BA01T0058SE158T0058	BA02T0002SE032T0002	2023-03-06	3	137,84	112,27895	BA S/E COPIAPO 110KV BP1
BA01T0058SE158T0058	BA02T0002SE032T0002	2023-03-06	4	134,68	109,70494	BA S/E COPIAPO 110KV BP1
BA01T0058SE158T0058	BA02T0002SE032T0002	2023-03-06	5	143,4	116,8079	BA S/E COPIAPO 110KV BP1
BA01T0058SE158T0058	BA02T0002SE032T0002	2023-03-06	6	165,79	135,0459	BA S/E COPIAPO 110KV BP1
BA01T0058SE158T0058	BA02T0002SE032T0002	2023-03-06	7	169,79	138,30414	BA S/E COPIAPO 110KV BP1
BA01T0058SE158T0058	BA02T0002SE032T0002	2023-03-06	8	176,44	143,72097	BA S/E COPIAPO 110KV BP1
BA01T0058SE158T0058	BA02T0002SE032T0002	2023-03-06	9	116,05	94,52969	BA S/E COPIAPO 110KV BP1
BA01T0058SE158T0058	BA02T0002SE032T0002	2023-03-06	10	62,01	50,51087	BA S/E COPIAPO 110KV BP1
BA01T0058SE158T0058	BA02T0002SE032T0002	2023-03-06	11	81,4	66,30518	BA S/E COPIAPO 110KV BP1
BA01T0058SE158T0058	BA02T0002SE032T0002	2023-03-06	12	138,54	112,84914	BA S/E COPIAPO 110KV BP1
BA01T0058SE158T0058	BA02T0002SE032T0002	2023-03-06	13	129,21	105,2493	BA S/E COPIAPO 110KV BP1
BA01T0058SE158T0058	BA02T0002SE032T0002	2023-03-06	14	16,41	13,36693	BA S/E COPIAPO 110KV BP1
BA01T0058SE158T0058	BA02T0002SE032T0002	2023-03-06	15	0,0	0,0	BA S/E COPIAPO 110KV BP1
BA01T0058SE158T0058	BA02T0002SE032T0002	2023-03-06	16	0,0	0,0	BA S/E COPIAPO 110KV BP1
BA01T0058SE158T0058	BA02T0002SE032T0002	2023-03-06	17	0,0	0,0	BA S/E COPIAPO 110KV BP1
BA01T0058SE158T0058	BA02T0002SE032T0002	2023-03-06	18	0,0	0,0	BA S/E COPIAPO 110KV BP1
BA01T0058SE158T0058	BA02T0002SE032T0002	2023-03-06	19	75,48	61,48299	BA S/E COPIAPO 110KV BP1
BA01T0058SE158T0058	BA02T0002SE032T0002	2023-03-06	20	185,91	151,43485	BA S/E COPIAPO 110KV BP1
BA01T0058SE158T0058	BA02T0002SE032T0002	2023-03-06	21	188,23	153,32463	BA S/E COPIAPO 110KV BP1
BA01T0058SE158T0058	BA02T0002SE032T0002	2023-03-06	22	188,23	153,32463	BA S/E COPIAPO 110KV BP1
BA01T0058SE158T0058	BA02T0002SE032T0002	2023-03-06	23	186,14	151,6222	BA S/E COPIAPO 110KV BP1
BA01T0058SE158T0058	BA02T0002SE032T0002	2023-03-06	24	183,58	149,53692	BA S/E COPIAPO 110KV BP1
BA01T0058SE158T0058	BA02T0002SE032T0002	2023-03-07	1	183,23	148,21658	BA S/E COPIAPO 110KV BP1
BA01T0058SE158T0058	BA02T0002SE032T0002	2023-03-07	2	184,31	149,0902	BA S/E COPIAPO 110KV BP1
BA01T0058SE158T0058	BA02T0002SE032T0002	2023-03-07	3	184,31	149,0902	BA S/E COPIAPO 110KV BP1
BA01T0058SE158T0058	BA02T0002SE032T0002	2023-03-07	4	184,33	149,10638	BA S/E COPIAPO 110KV BP1
BA01T0058SE158T0058	BA02T0002SE032T0002	2023-03-07	5	184,33	149,10638	BA S/E COPIAPO 110KV BP1
BA01T0058SE158T0058	BA02T0002SE032T0002	2023-03-07	6	184,33	149,10638	BA S/E COPIAPO 110KV BP1
BA01T0058SE158T0058	BA02T0002SE032T0002	2023-03-07	7	194,53	157,35726	BA S/E COPIAPO 110KV BP1
BA01T0058SE158T0058	BA02T0002SE032T0002	2023-03-07	8	192,97	156,09536	BA S/E COPIAPO 110KV BP1
BA01T0058SE158T0058	BA02T0002SE032T0002	2023-03-07	9	139,7	113,00473	BA S/E COPIAPO 110KV BP1
BA01T0058SE158T0058	BA02T0002SE032T0002	2023-03-07	10	77,35	62,56919	BA S/E COPIAPO 110KV BP1
BA01T0058SE158T0058	BA02T0002SE032T0002	2023-03-07	11	62,15	50,27376	BA S/E COPIAPO 110KV BP1
BA01T0058SE158T0058	BA02T0002SE032T0002	2023-03-07	12	0,0	0,0	BA S/E COPIAPO 110KV BP1
BA01T0058SE158T0058	BA02T0002SE032T0002	2023-03-07	13	0,0	0,0	BA S/E COPIAPO 110KV BP1
BA01T0058SE158T0058	BA02T0002SE032T0002	2023-03-07	14	0,0	0,0	BA S/E COPIAPO 110KV BP1
BA01T0058SE158T0058	BA02T0002SE032T0002	2023-03-07	15	0,0	0,0	BA S/E COPIAPO 110KV BP1
BA01T0058SE158T0058	BA02T0002SE032T0002	2023-03-07	16	0,0	0,0	BA S/E COPIAPO 110KV BP1
BA01T0058SE158T0058	BA02T0002SE032T0002	2023-03-07	17	0,0	0,0	BA S/E COPIAPO 110KV BP1
BA01T0058SE158T0058	BA02T0002SE032T0002	2023-03-07	18	0,0	0,0	BA S/E COPIAPO 110KV BP1
BA01T0058SE158T0058	BA02T0002SE032T0002	2023-03-07	19	68,75	55,61256	BA S/E COPIAPO 110KV BP1
BA01T0058SE158T0058	BA02T0002SE032T0002	2023-03-07	20	252,03	203,86959	BA S/E COPIAPO 110KV BP1
BA01T0058SE158T0058	BA02T0002SE032T0002	2023-03-07	21	276,58	223,72833	BA S/E COPIAPO 110KV BP1
BA01T0058SE158T0058	BA02T0002SE032T0002	2023-03-07	22	276,87	223,96291	BA S/E COPIAPO 110KV BP1
BA01T0058SE158T0058	BA02T0002SE032T0002	2023-03-07	23	279,35	225,96901	BA S/E COPIAPO 110KV BP1
BA01T0058SE158T0058	BA02T0002SE032T0002	2023-03-07	24	257,62	208,39139	BA S/E COPIAPO 110KV BP1
BA01T0058SE158T0058	BA02T0002SE032T0002	2023-03-08	1	197,07	158,24721	BA S/E COPIAPO 110KV BP1
BA01T0058SE158T0058	BA02T0002SE032T0002	2023-03-08	2	165,88	133,20164	BA S/E COPIAPO 110KV BP1
BA01T0058SE158T0058	BA02T0002SE032T0002	2023-03-08	3	165,88	133,20164	BA S/E COPIAPO 110KV BP1
BA01T0058SE158T0058	BA02T0002SE032T0002	2023-03-08	4	165,88	133,20164	BA S/E COPIAPO 110KV BP1
BA01T0058SE158T0058	BA02T0002SE032T0002	2023-03-08	5	165,88	133,20164	BA S/E COPIAPO 110KV BP1
BA01T0058SE158T0058	BA02T0002SE032T0002	2023-03-08	6	177,36	142,42008	BA S/E COPIAPO 110KV BP1
BA01T0058SE158T0058	BA02T0002SE032T0002	2023-03-08	7	189,63	152,27289	BA S/E COPIAPO 110KV BP1
BA01T0058SE158T0058	BA02T0002SE032T0002	2023-03-08	8	187,26	150,36978	BA S/E COPIAPO 110KV BP1
BA01T0058SE158T0058	BA02T0002SE032T0002	2023-03-08	9	91,69	73,62707	BA S/E COPIAPO 110KV BP1
BA01T0058SE158T0058	BA02T0002SE032T0002	2023-03-08	10	53,91	43,28973	BA S/E COPIAPO 110KV BP1
BA01T0058SE158T0058	BA02T0002SE032T0002	2023-03-08	11	0,0	0,0	BA S/E COPIAPO 110KV BP1
BA01T0058SE158T0058	BA02T0002SE032T0002	2023-03-08	12	0,0	0,0	BA S/E COPIAPO 110KV BP1
BA01T0058SE158T0058	BA02T0002SE032T0002	2023-03-08	13	0,0	0,0	BA S/E COPIAPO 110KV BP1
BA01T0058SE158T0058	BA02T0002SE032T0002	2023-03-08	14	0,0	0,0	BA S/E COPIAPO 110KV BP1
BA01T0058SE158T0058	BA02T0002SE032T0002	2023-03-08	15	0,0	0,0	BA S/E COPIAPO 110KV BP1
BA01T0058SE158T0058	BA02T0002SE032T0002	2023-03-08	16	0,0	0,0	BA S/E COPIAPO 110KV BP1
BA01T0058SE158T0058	BA02T0002SE032T0002	2023-03-08	17	0,0	0,0	BA S/E COPIAPO 110KV BP1
BA01T0058SE158T0058	BA02T0002SE032T0002	2023-03-08	18	0,0	0,0	BA S/E COPIAPO 110KV BP1
BA01T0058SE158T0058	BA02T0002SE032T0002	2023-03-08	19	51,3	41,1939	BA S/E COPIAPO 110KV BP1
BA01T0058SE158T0058	BA02T0002SE032T0002	2023-03-08	20	182,79	146,78037	BA S/E COPIAPO 110KV BP1
BA01T0058SE158T0058	BA02T0002SE032T0002	2023-03-08	21	182,8	146,7884	BA S/E COPIAPO 110KV BP1
BA01T0058SE158T0058	BA02T0002SE032T0002	2023-03-08	22	165,61	132,98483	BA S/E COPIAPO 110KV BP1
BA01T0058SE158T0058	BA02T0002SE032T0002	2023-03-08	23	160,29	128,71287	BA S/E COPIAPO 110KV BP1
BA01T0058SE158T0058	BA02T0002SE032T0002	2023-03-08	24	160,29	128,71287	BA S/E COPIAPO 110KV BP1
BA01T0058SE158T0058	BA02T0002SE032T0002	2023-03-09	1	172,04	137,31889	BA S/E COPIAPO 110KV BP1
BA01T0058SE158T0058	BA02T0002SE032T0002	2023-03-09	2	172,04	137,31889	BA S/E COPIAPO 110KV BP1
BA01T0058SE158T0058	BA02T0002SE032T0002	2023-03-09	3	153,23	122,30512	BA S/E COPIAPO 110KV BP1
BA01T0058SE158T0058	BA02T0002SE032T0002	2023-03-09	4	151,28	120,74867	BA S/E COPIAPO 110KV BP1
BA01T0058SE158T0058	BA02T0002SE032T0002	2023-03-09	5	148,35	118,41	BA S/E COPIAPO 110KV BP1
BA01T0058SE158T0058	BA02T0002SE032T0002	2023-03-09	6	148,35	118,41	BA S/E COPIAPO 110KV BP1
BA01T0058SE158T0058	BA02T0002SE032T0002	2023-03-09	7	190,82	152,30871	BA S/E COPIAPO 110KV BP1
BA01T0058SE158T0058	BA02T0002SE032T0002	2023-03-09	8	190,82	152,30871	BA S/E COPIAPO 110KV BP1
BA01T0058SE158T0058	BA02T0002SE032T0002	2023-03-09	9	151,54	120,9562	BA S/E COPIAPO 110KV BP1
BA01T0058SE158T0058	BA02T0002SE032T0002	2023-03-09	10	69,02	55,09038	BA S/E COPIAPO 110KV BP1
BA01T0058SE158T0058	BA02T0002SE032T0002	2023-03-09	11	79,57	63,51118	BA S/E COPIAPO 110KV BP1
BA01T0058SE158T0058	BA02T0002SE032T0002	2023-03-09	12	107,61	85,89215	BA S/E COPIAPO 110KV BP1
BA01T0058SE158T0058	BA02T0002SE032T0002	2023-03-09	13	101,48	80,99931	BA S/E COPIAPO 110KV BP1
BA01T0058SE158T0058	BA02T0002SE032T0002	2023-03-09	14	0,0	0,0	BA S/E COPIAPO 110KV BP1
BA01T0058SE158T0058	BA02T0002SE032T0002	2023-03-09	15	0,0	0,0	BA S/E COPIAPO 110KV BP1
BA01T0058SE158T0058	BA02T0002SE032T0002	2023-03-09	16	0,0	0,0	BA S/E COPIAPO 110KV BP1
BA01T0058SE158T0058	BA02T0002SE032T0002	2023-03-09	17	0,0	0,0	BA S/E COPIAPO 110KV BP1
BA01T0058SE158T0058	BA02T0002SE032T0002	2023-03-09	18	0,0	0,0	BA S/E COPIAPO 110KV BP1
BA01T0058SE158T0058	BA02T0002SE032T0002	2023-03-09	19	51,57	41,16214	BA S/E COPIAPO 110KV BP1
BA01T0058SE158T0058	BA02T0002SE032T0002	2023-03-09	20	186,05	148,50139	BA S/E COPIAPO 110KV BP1
BA01T0058SE158T0058	BA02T0002SE032T0002	2023-03-09	21	186,21	148,6291	BA S/E COPIAPO 110KV BP1
BA01T0058SE158T0058	BA02T0002SE032T0002	2023-03-09	22	186,21	148,6291	BA S/E COPIAPO 110KV BP1
BA01T0058SE158T0058	BA02T0002SE032T0002	2023-03-09	23	186,21	148,6291	BA S/E COPIAPO 110KV BP1
BA01T0058SE158T0058	BA02T0002SE032T0002	2023-03-09	24	186,21	148,6291	BA S/E COPIAPO 110KV BP1
BA01T0058SE158T0058	BA02T0002SE032T0002	2023-03-10	1	192,12	154,24931	BA S/E COPIAPO 110KV BP1
BA01T0058SE158T0058	BA02T0002SE032T0002	2023-03-10	2	162,9	130,78915	BA S/E COPIAPO 110KV BP1
BA01T0058SE158T0058	BA02T0002SE032T0002	2023-03-10	3	150,34	120,70498	BA S/E COPIAPO 110KV BP1
BA01T0058SE158T0058	BA02T0002SE032T0002	2023-03-10	4	150,52	120,8495	BA S/E COPIAPO 110KV BP1
BA01T0058SE158T0058	BA02T0002SE032T0002	2023-03-10	5	149,17	119,76561	BA S/E COPIAPO 110KV BP1
BA01T0058SE158T0058	BA02T0002SE032T0002	2023-03-10	6	187,27	150,35534	BA S/E COPIAPO 110KV BP1
BA01T0058SE158T0058	BA02T0002SE032T0002	2023-03-10	7	195,35	156,84261	BA S/E COPIAPO 110KV BP1
BA01T0058SE158T0058	BA02T0002SE032T0002	2023-03-10	8	195,35	156,84261	BA S/E COPIAPO 110KV BP1
BA01T0058SE158T0058	BA02T0002SE032T0002	2023-03-10	9	158,62	127,35283	BA S/E COPIAPO 110KV BP1
BA01T0058SE158T0058	BA02T0002SE032T0002	2023-03-10	10	120,4	96,66675	BA S/E COPIAPO 110KV BP1
BA01T0058SE158T0058	BA02T0002SE032T0002	2023-03-10	11	120,82	97,00396	BA S/E COPIAPO 110KV BP1
BA01T0058SE158T0058	BA02T0002SE032T0002	2023-03-10	12	125,34	100,63298	BA S/E COPIAPO 110KV BP1
BA01T0058SE158T0058	BA02T0002SE032T0002	2023-03-10	13	94,34	75,7437	BA S/E COPIAPO 110KV BP1
BA01T0058SE158T0058	BA02T0002SE032T0002	2023-03-10	14	0,0	0,0	BA S/E COPIAPO 110KV BP1
BA01T0058SE158T0058	BA02T0002SE032T0002	2023-03-10	15	0,0	0,0	BA S/E COPIAPO 110KV BP1
BA01T0058SE158T0058	BA02T0002SE032T0002	2023-03-10	16	0,0	0,0	BA S/E COPIAPO 110KV BP1
BA01T0058SE158T0058	BA02T0002SE032T0002	2023-03-10	17	0,0	0,0	BA S/E COPIAPO 110KV BP1
BA01T0058SE158T0058	BA02T0002SE032T0002	2023-03-10	18	0,0	0,0	BA S/E COPIAPO 110KV BP1
BA01T0058SE158T0058	BA02T0002SE032T0002	2023-03-10	19	50,5	40,54544	BA S/E COPIAPO 110KV BP1
BA01T0058SE158T0058	BA02T0002SE032T0002	2023-03-10	20	186,72	149,91375	BA S/E COPIAPO 110KV BP1
BA01T0058SE158T0058	BA02T0002SE032T0002	2023-03-10	21	186,72	149,91375	BA S/E COPIAPO 110KV BP1
BA01T0058SE158T0058	BA02T0002SE032T0002	2023-03-10	22	186,72	149,91375	BA S/E COPIAPO 110KV BP1
BA01T0058SE158T0058	BA02T0002SE032T0002	2023-03-10	23	186,72	149,91375	BA S/E COPIAPO 110KV BP1
BA01T0058SE158T0058	BA02T0002SE032T0002	2023-03-10	24	186,72	149,91375	BA S/E COPIAPO 110KV BP1
BA01T0058SE158T0058	BA02T0002SE032T0002	2023-03-11	1	190,05	152,20724	BA S/E COPIAPO 110KV BP1
BA01T0058SE158T0058	BA02T0002SE032T0002	2023-03-11	2	178,29	142,7889	BA S/E COPIAPO 110KV BP1
BA01T0058SE158T0058	BA02T0002SE032T0002	2023-03-11	3	171,48	137,3349	BA S/E COPIAPO 110KV BP1
BA01T0058SE158T0058	BA02T0002SE032T0002	2023-03-11	4	171,48	137,3349	BA S/E COPIAPO 110KV BP1
BA01T0058SE158T0058	BA02T0002SE032T0002	2023-03-11	5	171,48	137,3349	BA S/E COPIAPO 110KV BP1
BA01T0058SE158T0058	BA02T0002SE032T0002	2023-03-11	6	171,48	137,3349	BA S/E COPIAPO 110KV BP1
BA01T0058SE158T0058	BA02T0002SE032T0002	2023-03-11	7	171,48	137,3349	BA S/E COPIAPO 110KV BP1
BA01T0058SE158T0058	BA02T0002SE032T0002	2023-03-11	8	162,91	130,47136	BA S/E COPIAPO 110KV BP1
BA01T0058SE158T0058	BA02T0002SE032T0002	2023-03-11	9	109,24	87,48813	BA S/E COPIAPO 110KV BP1
BA01T0058SE158T0058	BA02T0002SE032T0002	2023-03-11	10	73,57	58,92074	BA S/E COPIAPO 110KV BP1
BA01T0058SE158T0058	BA02T0002SE032T0002	2023-03-11	11	66,48	53,2425	BA S/E COPIAPO 110KV BP1
BA01T0058SE158T0058	BA02T0002SE032T0002	2023-03-11	12	0,0	0,0	BA S/E COPIAPO 110KV BP1
BA01T0058SE158T0058	BA02T0002SE032T0002	2023-03-11	13	0,0	0,0	BA S/E COPIAPO 110KV BP1
BA01T0058SE158T0058	BA02T0002SE032T0002	2023-03-11	14	0,0	0,0	BA S/E COPIAPO 110KV BP1
BA01T0058SE158T0058	BA02T0002SE032T0002	2023-03-11	15	0,0	0,0	BA S/E COPIAPO 110KV BP1
BA01T0058SE158T0058	BA02T0002SE032T0002	2023-03-11	16	0,0	0,0	BA S/E COPIAPO 110KV BP1
BA01T0058SE158T0058	BA02T0002SE032T0002	2023-03-11	17	0,0	0,0	BA S/E COPIAPO 110KV BP1
BA01T0058SE158T0058	BA02T0002SE032T0002	2023-03-11	18	0,0	0,0	BA S/E COPIAPO 110KV BP1
BA01T0058SE158T0058	BA02T0002SE032T0002	2023-03-11	19	82,13	65,77627	BA S/E COPIAPO 110KV BP1
BA01T0058SE158T0058	BA02T0002SE032T0002	2023-03-11	20	186,84	149,63642	BA S/E COPIAPO 110KV BP1
BA01T0058SE158T0058	BA02T0002SE032T0002	2023-03-11	21	186,84	149,63642	BA S/E COPIAPO 110KV BP1
BA01T0058SE158T0058	BA02T0002SE032T0002	2023-03-11	22	186,84	149,63642	BA S/E COPIAPO 110KV BP1
BA01T0058SE158T0058	BA02T0002SE032T0002	2023-03-11	23	177,68	142,30036	BA S/E COPIAPO 110KV BP1
BA01T0058SE158T0058	BA02T0002SE032T0002	2023-03-11	24	166,49	133,33851	BA S/E COPIAPO 110KV BP1
BA01T0058SE158T0058	BA02T0002SE032T0002	2023-03-12	1	157,2	125,89834	BA S/E COPIAPO 110KV BP1
BA01T0058SE158T0058	BA02T0002SE032T0002	2023-03-12	2	157,2	125,89834	BA S/E COPIAPO 110KV BP1
BA01T0058SE158T0058	BA02T0002SE032T0002	2023-03-12	3	142,85	114,40571	BA S/E COPIAPO 110KV BP1
BA01T0058SE158T0058	BA02T0002SE032T0002	2023-03-12	4	138,07	110,5775	BA S/E COPIAPO 110KV BP1
BA01T0058SE158T0058	BA02T0002SE032T0002	2023-03-12	5	138,07	110,5775	BA S/E COPIAPO 110KV BP1
BA01T0058SE158T0058	BA02T0002SE032T0002	2023-03-12	6	138,07	110,5775	BA S/E COPIAPO 110KV BP1
BA01T0058SE158T0058	BA02T0002SE032T0002	2023-03-12	7	138,07	110,5775	BA S/E COPIAPO 110KV BP1
BA01T0058SE158T0058	BA02T0002SE032T0002	2023-03-12	8	138,07	110,5775	BA S/E COPIAPO 110KV BP1
BA01T0058SE158T0058	BA02T0002SE032T0002	2023-03-12	9	110,56	88,54529	BA S/E COPIAPO 110KV BP1
BA01T0058SE158T0058	BA02T0002SE032T0002	2023-03-12	10	23,88	19,12501	BA S/E COPIAPO 110KV BP1
BA01T0058SE158T0058	BA02T0002SE032T0002	2023-03-12	11	0,0	0,0	BA S/E COPIAPO 110KV BP1
BA01T0058SE158T0058	BA02T0002SE032T0002	2023-03-12	12	0,0	0,0	BA S/E COPIAPO 110KV BP1
BA01T0058SE158T0058	BA02T0002SE032T0002	2023-03-12	13	0,0	0,0	BA S/E COPIAPO 110KV BP1
BA01T0058SE158T0058	BA02T0002SE032T0002	2023-03-12	14	0,0	0,0	BA S/E COPIAPO 110KV BP1
BA01T0058SE158T0058	BA02T0002SE032T0002	2023-03-12	15	0,0	0,0	BA S/E COPIAPO 110KV BP1
BA01T0058SE158T0058	BA02T0002SE032T0002	2023-03-12	16	0,0	0,0	BA S/E COPIAPO 110KV BP1
BA01T0058SE158T0058	BA02T0002SE032T0002	2023-03-12	17	0,0	0,0	BA S/E COPIAPO 110KV BP1
BA01T0058SE158T0058	BA02T0002SE032T0002	2023-03-12	18	0,0	0,0	BA S/E COPIAPO 110KV BP1
BA01T0058SE158T0058	BA02T0002SE032T0002	2023-03-12	19	43,32	34,69412	BA S/E COPIAPO 110KV BP1
BA01T0058SE158T0058	BA02T0002SE032T0002	2023-03-12	20	162,46	130,11096	BA S/E COPIAPO 110KV BP1
BA01T0058SE158T0058	BA02T0002SE032T0002	2023-03-12	21	161,08	129,00575	BA S/E COPIAPO 110KV BP1
BA01T0058SE158T0058	BA02T0002SE032T0002	2023-03-12	22	142,06	113,77301	BA S/E COPIAPO 110KV BP1
BA01T0058SE158T0058	BA02T0002SE032T0002	2023-03-12	23	142,85	114,40571	BA S/E COPIAPO 110KV BP1
BA01T0058SE158T0058	BA02T0002SE032T0002	2023-03-12	24	142,85	114,40571	BA S/E COPIAPO 110KV BP1
BA01T0058SE158T0058	BA02T0002SE032T0002	2023-03-13	1	138,11	110,60954	BA S/E COPIAPO 110KV BP1
BA01T0058SE158T0058	BA02T0002SE032T0002	2023-03-13	2	144,97	116,10357	BA S/E COPIAPO 110KV BP1
BA01T0058SE158T0058	BA02T0002SE032T0002	2023-03-13	3	138,11	110,60954	BA S/E COPIAPO 110KV BP1
BA01T0058SE158T0058	BA02T0002SE032T0002	2023-03-13	4	142,66	114,25354	BA S/E COPIAPO 110KV BP1
BA01T0058SE158T0058	BA02T0002SE032T0002	2023-03-13	5	157,08	125,80223	BA S/E COPIAPO 110KV BP1
BA01T0058SE158T0058	BA02T0002SE032T0002	2023-03-13	6	157,08	125,80223	BA S/E COPIAPO 110KV BP1
BA01T0058SE158T0058	BA02T0002SE032T0002	2023-03-13	7	157,08	125,80223	BA S/E COPIAPO 110KV BP1
BA01T0058SE158T0058	BA02T0002SE032T0002	2023-03-13	8	157,08	125,80223	BA S/E COPIAPO 110KV BP1
BA01T0058SE158T0058	BA02T0002SE032T0002	2023-03-13	9	132,25	105,91638	BA S/E COPIAPO 110KV BP1
BA01T0058SE158T0058	BA02T0002SE032T0002	2023-03-13	10	132,25	105,91638	BA S/E COPIAPO 110KV BP1
BA01T0058SE158T0058	BA02T0002SE032T0002	2023-03-13	11	132,25	105,91638	BA S/E COPIAPO 110KV BP1
BA01T0058SE158T0058	BA02T0002SE032T0002	2023-03-13	12	120,52	96,52206	BA S/E COPIAPO 110KV BP1
BA01T0058SE158T0058	BA02T0002SE032T0002	2023-03-13	13	90,21	72,24738	BA S/E COPIAPO 110KV BP1
BA01T0058SE158T0058	BA02T0002SE032T0002	2023-03-13	14	26,84	21,49562	BA S/E COPIAPO 110KV BP1
BA01T0058SE158T0058	BA02T0002SE032T0002	2023-03-13	15	0,0	0,0	BA S/E COPIAPO 110KV BP1
BA01T0058SE158T0058	BA02T0002SE032T0002	2023-03-13	16	0,0	0,0	BA S/E COPIAPO 110KV BP1
BA01T0058SE158T0058	BA02T0002SE032T0002	2023-03-13	17	0,0	0,0	BA S/E COPIAPO 110KV BP1
BA01T0058SE158T0058	BA02T0002SE032T0002	2023-03-13	18	0,0	0,0	BA S/E COPIAPO 110KV BP1
BA01T0058SE158T0058	BA02T0002SE032T0002	2023-03-13	19	53,49	42,83907	BA S/E COPIAPO 110KV BP1
BA01T0058SE158T0058	BA02T0002SE032T0002	2023-03-13	20	156,18	125,08144	BA S/E COPIAPO 110KV BP1
BA01T0058SE158T0058	BA02T0002SE032T0002	2023-03-13	21	189,76	151,97499	BA S/E COPIAPO 110KV BP1
BA01T0058SE158T0058	BA02T0002SE032T0002	2023-03-13	22	263,44	210,98383	BA S/E COPIAPO 110KV BP1
BA01T0058SE158T0058	BA02T0002SE032T0002	2023-03-13	23	205,17	164,31655	BA S/E COPIAPO 110KV BP1
BA01T0058SE158T0058	BA02T0002SE032T0002	2023-03-13	24	166,32	133,20236	BA S/E COPIAPO 110KV BP1
BA01T0058SE158T0058	BA02T0002SE032T0002	2023-03-14	1	174,53	139,13357	BA S/E COPIAPO 110KV BP1
BA01T0058SE158T0058	BA02T0002SE032T0002	2023-03-14	2	174,53	139,13357	BA S/E COPIAPO 110KV BP1
BA01T0058SE158T0058	BA02T0002SE032T0002	2023-03-14	3	174,53	139,13357	BA S/E COPIAPO 110KV BP1
BA01T0058SE158T0058	BA02T0002SE032T0002	2023-03-14	4	174,53	139,13357	BA S/E COPIAPO 110KV BP1
BA01T0058SE158T0058	BA02T0002SE032T0002	2023-03-14	5	176,12	140,4011	BA S/E COPIAPO 110KV BP1
BA01T0058SE158T0058	BA02T0002SE032T0002	2023-03-14	6	177,42	141,43745	BA S/E COPIAPO 110KV BP1
BA01T0058SE158T0058	BA02T0002SE032T0002	2023-03-14	7	177,42	141,43745	BA S/E COPIAPO 110KV BP1
BA01T0058SE158T0058	BA02T0002SE032T0002	2023-03-14	8	176,7	140,86347	BA S/E COPIAPO 110KV BP1
BA01T0058SE158T0058	BA02T0002SE032T0002	2023-03-14	9	155,16	123,692	BA S/E COPIAPO 110KV BP1
BA01T0058SE158T0058	BA02T0002SE032T0002	2023-03-14	10	155,16	123,692	BA S/E COPIAPO 110KV BP1
BA01T0058SE158T0058	BA02T0002SE032T0002	2023-03-14	11	145,32	115,84765	BA S/E COPIAPO 110KV BP1
BA01T0058SE158T0058	BA02T0002SE032T0002	2023-03-14	12	119,31	95,11274	BA S/E COPIAPO 110KV BP1
BA01T0058SE158T0058	BA02T0002SE032T0002	2023-03-14	13	62,87	50,11934	BA S/E COPIAPO 110KV BP1
BA01T0058SE158T0058	BA02T0002SE032T0002	2023-03-14	14	0,0	0,0	BA S/E COPIAPO 110KV BP1
BA01T0058SE158T0058	BA02T0002SE032T0002	2023-03-14	15	0,0	0,0	BA S/E COPIAPO 110KV BP1
BA01T0058SE158T0058	BA02T0002SE032T0002	2023-03-14	16	0,0	0,0	BA S/E COPIAPO 110KV BP1
BA01T0058SE158T0058	BA02T0002SE032T0002	2023-03-14	17	0,0	0,0	BA S/E COPIAPO 110KV BP1
BA01T0058SE158T0058	BA02T0002SE032T0002	2023-03-14	18	0,0	0,0	BA S/E COPIAPO 110KV BP1
BA01T0058SE158T0058	BA02T0002SE032T0002	2023-03-14	19	88,1	70,23244	BA S/E COPIAPO 110KV BP1
BA01T0058SE158T0058	BA02T0002SE032T0002	2023-03-14	20	253,05	201,72893	BA S/E COPIAPO 110KV BP1
BA01T0058SE158T0058	BA02T0002SE032T0002	2023-03-14	21	261,94	208,81595	BA S/E COPIAPO 110KV BP1
BA01T0058SE158T0058	BA02T0002SE032T0002	2023-03-14	22	261,94	208,81595	BA S/E COPIAPO 110KV BP1
BA01T0058SE158T0058	BA02T0002SE032T0002	2023-03-14	23	246,26	196,31601	BA S/E COPIAPO 110KV BP1
BA01T0058SE158T0058	BA02T0002SE032T0002	2023-03-14	24	176,98	141,08669	BA S/E COPIAPO 110KV BP1
BA01T0058SE158T0058	BA02T0002SE032T0002	2023-03-15	1	174,26	139,95518	BA S/E COPIAPO 110KV BP1
BA01T0058SE158T0058	BA02T0002SE032T0002	2023-03-15	2	167,92	134,86327	BA S/E COPIAPO 110KV BP1
BA01T0058SE158T0058	BA02T0002SE032T0002	2023-03-15	3	154,5	124,08513	BA S/E COPIAPO 110KV BP1
BA01T0058SE158T0058	BA02T0002SE032T0002	2023-03-15	4	145,86	117,146	BA S/E COPIAPO 110KV BP1
BA01T0058SE158T0058	BA02T0002SE032T0002	2023-03-15	5	148,82	119,52329	BA S/E COPIAPO 110KV BP1
BA01T0058SE158T0058	BA02T0002SE032T0002	2023-03-15	6	170,87	137,23253	BA S/E COPIAPO 110KV BP1
BA01T0058SE158T0058	BA02T0002SE032T0002	2023-03-15	7	174,26	139,95518	BA S/E COPIAPO 110KV BP1
BA01T0058SE158T0058	BA02T0002SE032T0002	2023-03-15	8	174,26	139,95518	BA S/E COPIAPO 110KV BP1
BA01T0058SE158T0058	BA02T0002SE032T0002	2023-03-15	9	144,02	115,66822	BA S/E COPIAPO 110KV BP1
BA01T0058SE158T0058	BA02T0002SE032T0002	2023-03-15	10	64,45	51,76237	BA S/E COPIAPO 110KV BP1
BA01T0058SE158T0058	BA02T0002SE032T0002	2023-03-15	11	0,0	0,0	BA S/E COPIAPO 110KV BP1
BA01T0058SE158T0058	BA02T0002SE032T0002	2023-03-15	12	0,0	0,0	BA S/E COPIAPO 110KV BP1
BA01T0058SE158T0058	BA02T0002SE032T0002	2023-03-15	13	0,0	0,0	BA S/E COPIAPO 110KV BP1
BA01T0058SE158T0058	BA02T0002SE032T0002	2023-03-15	14	0,0	0,0	BA S/E COPIAPO 110KV BP1
BA01T0058SE158T0058	BA02T0002SE032T0002	2023-03-15	15	0,0	0,0	BA S/E COPIAPO 110KV BP1
BA01T0058SE158T0058	BA02T0002SE032T0002	2023-03-15	16	0,0	0,0	BA S/E COPIAPO 110KV BP1
BA01T0058SE158T0058	BA02T0002SE032T0002	2023-03-15	17	0,0	0,0	BA S/E COPIAPO 110KV BP1
BA01T0058SE158T0058	BA02T0002SE032T0002	2023-03-15	18	0,0	0,0	BA S/E COPIAPO 110KV BP1
BA01T0058SE158T0058	BA02T0002SE032T0002	2023-03-15	19	47,52	38,16521	BA S/E COPIAPO 110KV BP1
BA01T0058SE158T0058	BA02T0002SE032T0002	2023-03-15	20	190,94	153,35155	BA S/E COPIAPO 110KV BP1
BA01T0058SE158T0058	BA02T0002SE032T0002	2023-03-15	21	174,87	140,44509	BA S/E COPIAPO 110KV BP1
BA01T0058SE158T0058	BA02T0002SE032T0002	2023-03-15	22	164,8	132,35747	BA S/E COPIAPO 110KV BP1
BA01T0058SE158T0058	BA02T0002SE032T0002	2023-03-15	23	164,8	132,35747	BA S/E COPIAPO 110KV BP1
BA01T0058SE158T0058	BA02T0002SE032T0002	2023-03-15	24	152,32	122,33428	BA S/E COPIAPO 110KV BP1
BA01T0058SE158T0058	BA02T0002SE032T0002	2023-03-16	1	153,2	122,66877	BA S/E COPIAPO 110KV BP1
BA01T0058SE158T0058	BA02T0002SE032T0002	2023-03-16	2	159,86	128,0015	BA S/E COPIAPO 110KV BP1
BA01T0058SE158T0058	BA02T0002SE032T0002	2023-03-16	3	160,09	128,18566	BA S/E COPIAPO 110KV BP1
BA01T0058SE158T0058	BA02T0002SE032T0002	2023-03-16	4	160,21	128,28175	BA S/E COPIAPO 110KV BP1
BA01T0058SE158T0058	BA02T0002SE032T0002	2023-03-16	5	169,11	135,40807	BA S/E COPIAPO 110KV BP1
BA01T0058SE158T0058	BA02T0002SE032T0002	2023-03-16	6	169,49	135,71234	BA S/E COPIAPO 110KV BP1
BA01T0058SE158T0058	BA02T0002SE032T0002	2023-03-16	7	169,49	135,71234	BA S/E COPIAPO 110KV BP1
BA01T0058SE158T0058	BA02T0002SE032T0002	2023-03-16	8	169,49	135,71234	BA S/E COPIAPO 110KV BP1
BA01T0058SE158T0058	BA02T0002SE032T0002	2023-03-16	9	155,08	124,17411	BA S/E COPIAPO 110KV BP1
BA01T0058SE158T0058	BA02T0002SE032T0002	2023-03-16	10	116,28	93,10656	BA S/E COPIAPO 110KV BP1
BA01T0058SE158T0058	BA02T0002SE032T0002	2023-03-16	11	90,97	72,84059	BA S/E COPIAPO 110KV BP1
BA01T0058SE158T0058	BA02T0002SE032T0002	2023-03-16	12	91,38	73,16888	BA S/E COPIAPO 110KV BP1
BA01T0058SE158T0058	BA02T0002SE032T0002	2023-03-16	13	23,11	18,50441	BA S/E COPIAPO 110KV BP1
BA01T0058SE158T0058	BA02T0002SE032T0002	2023-03-16	14	0,0	0,0	BA S/E COPIAPO 110KV BP1
BA01T0058SE158T0058	BA02T0002SE032T0002	2023-03-16	15	0,0	0,0	BA S/E COPIAPO 110KV BP1
BA01T0058SE158T0058	BA02T0002SE032T0002	2023-03-16	16	0,0	0,0	BA S/E COPIAPO 110KV BP1
BA01T0058SE158T0058	BA02T0002SE032T0002	2023-03-16	17	0,0	0,0	BA S/E COPIAPO 110KV BP1
BA01T0058SE158T0058	BA02T0002SE032T0002	2023-03-16	18	0,0	0,0	BA S/E COPIAPO 110KV BP1
BA01T0058SE158T0058	BA02T0002SE032T0002	2023-03-16	19	82,06	65,70626	BA S/E COPIAPO 110KV BP1
BA01T0058SE158T0058	BA02T0002SE032T0002	2023-03-16	20	172,7	138,28262	BA S/E COPIAPO 110KV BP1
BA01T0058SE158T0058	BA02T0002SE032T0002	2023-03-16	21	172,7	138,28262	BA S/E COPIAPO 110KV BP1
BA01T0058SE158T0058	BA02T0002SE032T0002	2023-03-16	22	172,7	138,28262	BA S/E COPIAPO 110KV BP1
BA01T0058SE158T0058	BA02T0002SE032T0002	2023-03-16	23	172,7	138,28262	BA S/E COPIAPO 110KV BP1
BA01T0058SE158T0058	BA02T0002SE032T0002	2023-03-16	24	172,7	138,28262	BA S/E COPIAPO 110KV BP1
BA01T0058SE158T0058	BA02T0002SE032T0002	2023-03-17	1	171,67	140,32649	BA S/E COPIAPO 110KV BP1
BA01T0058SE158T0058	BA02T0002SE032T0002	2023-03-17	2	171,67	140,32649	BA S/E COPIAPO 110KV BP1
BA01T0058SE158T0058	BA02T0002SE032T0002	2023-03-17	3	165,82	135,54458	BA S/E COPIAPO 110KV BP1
BA01T0058SE158T0058	BA02T0002SE032T0002	2023-03-17	4	155,72	127,28864	BA S/E COPIAPO 110KV BP1
BA01T0058SE158T0058	BA02T0002SE032T0002	2023-03-17	5	155,72	127,28864	BA S/E COPIAPO 110KV BP1
BA01T0058SE158T0058	BA02T0002SE032T0002	2023-03-17	6	163,43	133,59095	BA S/E COPIAPO 110KV BP1
BA01T0058SE158T0058	BA02T0002SE032T0002	2023-03-17	7	171,67	140,32649	BA S/E COPIAPO 110KV BP1
BA01T0058SE158T0058	BA02T0002SE032T0002	2023-03-17	8	171,67	140,32649	BA S/E COPIAPO 110KV BP1
BA01T0058SE158T0058	BA02T0002SE032T0002	2023-03-17	9	140,45	114,80664	BA S/E COPIAPO 110KV BP1
BA01T0058SE158T0058	BA02T0002SE032T0002	2023-03-17	10	72,73	59,45096	BA S/E COPIAPO 110KV BP1
BA01T0058SE158T0058	BA02T0002SE032T0002	2023-03-17	11	6,94	5,67289	BA S/E COPIAPO 110KV BP1
BA01T0058SE158T0058	BA02T0002SE032T0002	2023-03-17	12	0,0	0,0	BA S/E COPIAPO 110KV BP1
BA01T0058SE158T0058	BA02T0002SE032T0002	2023-03-17	13	0,0	0,0	BA S/E COPIAPO 110KV BP1
BA01T0058SE158T0058	BA02T0002SE032T0002	2023-03-17	14	0,0	0,0	BA S/E COPIAPO 110KV BP1
BA01T0058SE158T0058	BA02T0002SE032T0002	2023-03-17	15	0,0	0,0	BA S/E COPIAPO 110KV BP1
BA01T0058SE158T0058	BA02T0002SE032T0002	2023-03-17	16	0,0	0,0	BA S/E COPIAPO 110KV BP1
BA01T0058SE158T0058	BA02T0002SE032T0002	2023-03-17	17	0,0	0,0	BA S/E COPIAPO 110KV BP1
BA01T0058SE158T0058	BA02T0002SE032T0002	2023-03-17	18	0,0	0,0	BA S/E COPIAPO 110KV BP1
BA01T0058SE158T0058	BA02T0002SE032T0002	2023-03-17	19	0,0	0,0	BA S/E COPIAPO 110KV BP1
BA01T0058SE158T0058	BA02T0002SE032T0002	2023-03-17	20	116,09	94,89429	BA S/E COPIAPO 110KV BP1
BA01T0058SE158T0058	BA02T0002SE032T0002	2023-03-17	21	175,71	143,62887	BA S/E COPIAPO 110KV BP1
BA01T0058SE158T0058	BA02T0002SE032T0002	2023-03-17	22	170,73	139,55812	BA S/E COPIAPO 110KV BP1
BA01T0058SE158T0058	BA02T0002SE032T0002	2023-03-17	23	162,3	132,66727	BA S/E COPIAPO 110KV BP1
BA01T0058SE158T0058	BA02T0002SE032T0002	2023-03-17	24	158,62	129,65916	BA S/E COPIAPO 110KV BP1
BA01T0058SE158T0058	BA02T0002SE032T0002	2023-03-18	1	154,21	127,16928	BA S/E COPIAPO 110KV BP1
BA01T0058SE158T0058	BA02T0002SE032T0002	2023-03-18	2	154,21	127,16928	BA S/E COPIAPO 110KV BP1
BA01T0058SE158T0058	BA02T0002SE032T0002	2023-03-18	3	148,21	122,22138	BA S/E COPIAPO 110KV BP1
BA01T0058SE158T0058	BA02T0002SE032T0002	2023-03-18	4	131,43	108,38375	BA S/E COPIAPO 110KV BP1
BA01T0058SE158T0058	BA02T0002SE032T0002	2023-03-18	5	140,04	115,48399	BA S/E COPIAPO 110KV BP1
BA01T0058SE158T0058	BA02T0002SE032T0002	2023-03-18	6	161,2	132,93358	BA S/E COPIAPO 110KV BP1
BA01T0058SE158T0058	BA02T0002SE032T0002	2023-03-18	7	166,78	137,53513	BA S/E COPIAPO 110KV BP1
BA01T0058SE158T0058	BA02T0002SE032T0002	2023-03-18	8	166,29	137,13105	BA S/E COPIAPO 110KV BP1
BA01T0058SE158T0058	BA02T0002SE032T0002	2023-03-18	9	106,68	87,97366	BA S/E COPIAPO 110KV BP1
BA01T0058SE158T0058	BA02T0002SE032T0002	2023-03-18	10	36,41	30,02551	BA S/E COPIAPO 110KV BP1
BA01T0058SE158T0058	BA02T0002SE032T0002	2023-03-18	11	0,0	0,0	BA S/E COPIAPO 110KV BP1
BA01T0058SE158T0058	BA02T0002SE032T0002	2023-03-18	12	0,0	0,0	BA S/E COPIAPO 110KV BP1
BA01T0058SE158T0058	BA02T0002SE032T0002	2023-03-18	13	0,0	0,0	BA S/E COPIAPO 110KV BP1
BA01T0058SE158T0058	BA02T0002SE032T0002	2023-03-18	14	0,0	0,0	BA S/E COPIAPO 110KV BP1
BA01T0058SE158T0058	BA02T0002SE032T0002	2023-03-18	15	0,0	0,0	BA S/E COPIAPO 110KV BP1
BA01T0058SE158T0058	BA02T0002SE032T0002	2023-03-18	16	0,0	0,0	BA S/E COPIAPO 110KV BP1
BA01T0058SE158T0058	BA02T0002SE032T0002	2023-03-18	17	0,0	0,0	BA S/E COPIAPO 110KV BP1
BA01T0058SE158T0058	BA02T0002SE032T0002	2023-03-18	18	0,0	0,0	BA S/E COPIAPO 110KV BP1
BA01T0058SE158T0058	BA02T0002SE032T0002	2023-03-18	19	33,94	27,98862	BA S/E COPIAPO 110KV BP1
BA01T0058SE158T0058	BA02T0002SE032T0002	2023-03-18	20	130,62	107,71578	BA S/E COPIAPO 110KV BP1
BA01T0058SE158T0058	BA02T0002SE032T0002	2023-03-18	21	164,69	135,81161	BA S/E COPIAPO 110KV BP1
BA01T0058SE158T0058	BA02T0002SE032T0002	2023-03-18	22	149,75	123,49134	BA S/E COPIAPO 110KV BP1
BA01T0058SE158T0058	BA02T0002SE032T0002	2023-03-18	23	131,51	108,44972	BA S/E COPIAPO 110KV BP1
BA01T0058SE158T0058	BA02T0002SE032T0002	2023-03-18	24	127,0	104,73055	BA S/E COPIAPO 110KV BP1
BA01T0058SE158T0058	BA02T0002SE032T0002	2023-03-19	1	137,31	113,23269	BA S/E COPIAPO 110KV BP1
BA01T0058SE158T0058	BA02T0002SE032T0002	2023-03-19	2	153,83	126,85591	BA S/E COPIAPO 110KV BP1
BA01T0058SE158T0058	BA02T0002SE032T0002	2023-03-19	3	142,18	117,24874	BA S/E COPIAPO 110KV BP1
BA01T0058SE158T0058	BA02T0002SE032T0002	2023-03-19	4	147,85	121,9245	BA S/E COPIAPO 110KV BP1
BA01T0058SE158T0058	BA02T0002SE032T0002	2023-03-19	5	149,18	123,02129	BA S/E COPIAPO 110KV BP1
BA01T0058SE158T0058	BA02T0002SE032T0002	2023-03-19	6	149,18	123,02129	BA S/E COPIAPO 110KV BP1
BA01T0058SE158T0058	BA02T0002SE032T0002	2023-03-19	7	149,18	123,02129	BA S/E COPIAPO 110KV BP1
BA01T0058SE158T0058	BA02T0002SE032T0002	2023-03-19	8	149,18	123,02129	BA S/E COPIAPO 110KV BP1
BA01T0058SE158T0058	BA02T0002SE032T0002	2023-03-19	9	83,56	68,90775	BA S/E COPIAPO 110KV BP1
BA01T0058SE158T0058	BA02T0002SE032T0002	2023-03-19	10	0,0	0,0	BA S/E COPIAPO 110KV BP1
BA01T0058SE158T0058	BA02T0002SE032T0002	2023-03-19	11	0,0	0,0	BA S/E COPIAPO 110KV BP1
BA01T0058SE158T0058	BA02T0002SE032T0002	2023-03-19	12	0,0	0,0	BA S/E COPIAPO 110KV BP1
BA01T0058SE158T0058	BA02T0002SE032T0002	2023-03-19	13	0,0	0,0	BA S/E COPIAPO 110KV BP1
BA01T0058SE158T0058	BA02T0002SE032T0002	2023-03-19	14	0,0	0,0	BA S/E COPIAPO 110KV BP1
BA01T0058SE158T0058	BA02T0002SE032T0002	2023-03-19	15	0,0	0,0	BA S/E COPIAPO 110KV BP1
BA01T0058SE158T0058	BA02T0002SE032T0002	2023-03-19	16	0,0	0,0	BA S/E COPIAPO 110KV BP1
BA01T0058SE158T0058	BA02T0002SE032T0002	2023-03-19	17	0,0	0,0	BA S/E COPIAPO 110KV BP1
BA01T0058SE158T0058	BA02T0002SE032T0002	2023-03-19	18	0,0	0,0	BA S/E COPIAPO 110KV BP1
BA01T0058SE158T0058	BA02T0002SE032T0002	2023-03-19	19	34,74	28,64834	BA S/E COPIAPO 110KV BP1
BA01T0058SE158T0058	BA02T0002SE032T0002	2023-03-19	20	179,03	147,63709	BA S/E COPIAPO 110KV BP1
BA01T0058SE158T0058	BA02T0002SE032T0002	2023-03-19	21	184,19	151,89228	BA S/E COPIAPO 110KV BP1
BA01T0058SE158T0058	BA02T0002SE032T0002	2023-03-19	22	175,77	144,94873	BA S/E COPIAPO 110KV BP1
BA01T0058SE158T0058	BA02T0002SE032T0002	2023-03-19	23	164,43	135,5972	BA S/E COPIAPO 110KV BP1
BA01T0058SE158T0058	BA02T0002SE032T0002	2023-03-19	24	149,43	123,22745	BA S/E COPIAPO 110KV BP1
BA01T0058SE158T0058	BA02T0002SE032T0002	2023-03-20	1	150,06	123,74698	BA S/E COPIAPO 110KV BP1
BA01T0058SE158T0058	BA02T0002SE032T0002	2023-03-20	2	179,85	148,3133	BA S/E COPIAPO 110KV BP1
BA01T0058SE158T0058	BA02T0002SE032T0002	2023-03-20	3	180,0	148,437	BA S/E COPIAPO 110KV BP1
BA01T0058SE158T0058	BA02T0002SE032T0002	2023-03-20	4	172,66	142,38407	BA S/E COPIAPO 110KV BP1
BA01T0058SE158T0058	BA02T0002SE032T0002	2023-03-20	5	172,98	142,64796	BA S/E COPIAPO 110KV BP1
BA01T0058SE158T0058	BA02T0002SE032T0002	2023-03-20	6	182,24	150,28422	BA S/E COPIAPO 110KV BP1
BA01T0058SE158T0058	BA02T0002SE032T0002	2023-03-20	7	182,24	150,28422	BA S/E COPIAPO 110KV BP1
BA01T0058SE158T0058	BA02T0002SE032T0002	2023-03-20	8	182,24	150,28422	BA S/E COPIAPO 110KV BP1
BA01T0058SE158T0058	BA02T0002SE032T0002	2023-03-20	9	161,08	132,83462	BA S/E COPIAPO 110KV BP1
BA01T0058SE158T0058	BA02T0002SE032T0002	2023-03-20	10	123,83	102,11641	BA S/E COPIAPO 110KV BP1
BA01T0058SE158T0058	BA02T0002SE032T0002	2023-03-20	11	36,21	29,86058	BA S/E COPIAPO 110KV BP1
BA01T0058SE158T0058	BA02T0002SE032T0002	2023-03-20	12	66,75	55,04539	BA S/E COPIAPO 110KV BP1
BA01T0058SE158T0058	BA02T0002SE032T0002	2023-03-20	13	106,78	88,05613	BA S/E COPIAPO 110KV BP1
BA01T0058SE158T0058	BA02T0002SE032T0002	2023-03-20	14	82,98	68,42946	BA S/E COPIAPO 110KV BP1
BA01T0058SE158T0058	BA02T0002SE032T0002	2023-03-20	15	0,0	0,0	BA S/E COPIAPO 110KV BP1
BA01T0058SE158T0058	BA02T0002SE032T0002	2023-03-20	16	77,49	63,90213	BA S/E COPIAPO 110KV BP1
BA01T0058SE158T0058	BA02T0002SE032T0002	2023-03-20	17	111,06	91,58563	BA S/E COPIAPO 110KV BP1
BA01T0058SE158T0058	BA02T0002SE032T0002	2023-03-20	18	95,24	78,53967	BA S/E COPIAPO 110KV BP1
BA01T0058SE158T0058	BA02T0002SE032T0002	2023-03-20	19	147,56	121,68535	BA S/E COPIAPO 110KV BP1
BA01T0058SE158T0058	BA02T0002SE032T0002	2023-03-20	20	178,19	146,94438	BA S/E COPIAPO 110KV BP1
BA01T0058SE158T0058	BA02T0002SE032T0002	2023-03-20	21	184,51	152,15617	BA S/E COPIAPO 110KV BP1
BA01T0058SE158T0058	BA02T0002SE032T0002	2023-03-20	22	180,17	148,57719	BA S/E COPIAPO 110KV BP1
BA01T0058SE158T0058	BA02T0002SE032T0002	2023-03-20	23	175,54	144,75906	BA S/E COPIAPO 110KV BP1
BA01T0058SE158T0058	BA02T0002SE032T0002	2023-03-20	24	151,1	124,60462	BA S/E COPIAPO 110KV BP1
BA01T0058SE158T0058	BA02T0002SE032T0002	2023-03-21	1	146,13	121,38288	BA S/E COPIAPO 110KV BP1
BA01T0058SE158T0058	BA02T0002SE032T0002	2023-03-21	2	175,93	146,13625	BA S/E COPIAPO 110KV BP1
BA01T0058SE158T0058	BA02T0002SE032T0002	2023-03-21	3	173,06	143,75229	BA S/E COPIAPO 110KV BP1
BA01T0058SE158T0058	BA02T0002SE032T0002	2023-03-21	4	151,9	126,17574	BA S/E COPIAPO 110KV BP1
BA01T0058SE158T0058	BA02T0002SE032T0002	2023-03-21	5	147,98	122,91959	BA S/E COPIAPO 110KV BP1
BA01T0058SE158T0058	BA02T0002SE032T0002	2023-03-21	6	147,98	122,91959	BA S/E COPIAPO 110KV BP1
BA01T0058SE158T0058	BA02T0002SE032T0002	2023-03-21	7	166,68	138,45274	BA S/E COPIAPO 110KV BP1
BA01T0058SE158T0058	BA02T0002SE032T0002	2023-03-21	8	178,14	147,97199	BA S/E COPIAPO 110KV BP1
BA01T0058SE158T0058	BA02T0002SE032T0002	2023-03-21	9	147,53	122,54579	BA S/E COPIAPO 110KV BP1
BA01T0058SE158T0058	BA02T0002SE032T0002	2023-03-21	10	80,62	66,967	BA S/E COPIAPO 110KV BP1
BA01T0058SE158T0058	BA02T0002SE032T0002	2023-03-21	11	79,22	65,80409	BA S/E COPIAPO 110KV BP1
BA01T0058SE158T0058	BA02T0002SE032T0002	2023-03-21	12	82,74	68,72798	BA S/E COPIAPO 110KV BP1
BA01T0058SE158T0058	BA02T0002SE032T0002	2023-03-21	13	66,06	54,87274	BA S/E COPIAPO 110KV BP1
BA01T0058SE158T0058	BA02T0002SE032T0002	2023-03-21	14	0,0	0,0	BA S/E COPIAPO 110KV BP1
BA01T0058SE158T0058	BA02T0002SE032T0002	2023-03-21	15	0,0	0,0	BA S/E COPIAPO 110KV BP1
BA01T0058SE158T0058	BA02T0002SE032T0002	2023-03-21	16	0,0	0,0	BA S/E COPIAPO 110KV BP1
BA01T0058SE158T0058	BA02T0002SE032T0002	2023-03-21	17	56,72	47,11447	BA S/E COPIAPO 110KV BP1
BA01T0058SE158T0058	BA02T0002SE032T0002	2023-03-21	18	0,0	0,0	BA S/E COPIAPO 110KV BP1
BA01T0058SE158T0058	BA02T0002SE032T0002	2023-03-21	19	111,19	92,35997	BA S/E COPIAPO 110KV BP1
BA01T0058SE158T0058	BA02T0002SE032T0002	2023-03-21	20	178,61	148,3624	BA S/E COPIAPO 110KV BP1
BA01T0058SE158T0058	BA02T0002SE032T0002	2023-03-21	21	180,84	150,21475	BA S/E COPIAPO 110KV BP1
BA01T0058SE158T0058	BA02T0002SE032T0002	2023-03-21	22	180,84	150,21475	BA S/E COPIAPO 110KV BP1
BA01T0058SE158T0058	BA02T0002SE032T0002	2023-03-21	23	180,84	150,21475	BA S/E COPIAPO 110KV BP1
BA01T0058SE158T0058	BA02T0002SE032T0002	2023-03-21	24	175,76	145,99504	BA S/E COPIAPO 110KV BP1
BA01T0058SE158T0058	BA02T0002SE032T0002	2023-03-22	1	153,29	126,67119	BA S/E COPIAPO 110KV BP1
BA01T0058SE158T0058	BA02T0002SE032T0002	2023-03-22	2	154,74	127,8694	BA S/E COPIAPO 110KV BP1
BA01T0058SE158T0058	BA02T0002SE032T0002	2023-03-22	3	154,99	128,07599	BA S/E COPIAPO 110KV BP1
BA01T0058SE158T0058	BA02T0002SE032T0002	2023-03-22	4	154,99	128,07599	BA S/E COPIAPO 110KV BP1
BA01T0058SE158T0058	BA02T0002SE032T0002	2023-03-22	5	160,26	132,43085	BA S/E COPIAPO 110KV BP1
BA01T0058SE158T0058	BA02T0002SE032T0002	2023-03-22	6	175,22	144,79305	BA S/E COPIAPO 110KV BP1
BA01T0058SE158T0058	BA02T0002SE032T0002	2023-03-22	7	176,59	145,92515	BA S/E COPIAPO 110KV BP1
BA01T0058SE158T0058	BA02T0002SE032T0002	2023-03-22	8	176,59	145,92515	BA S/E COPIAPO 110KV BP1
BA01T0058SE158T0058	BA02T0002SE032T0002	2023-03-22	9	138,7	114,61475	BA S/E COPIAPO 110KV BP1
BA01T0058SE158T0058	BA02T0002SE032T0002	2023-03-22	10	68,75	56,81156	BA S/E COPIAPO 110KV BP1
BA01T0058SE158T0058	BA02T0002SE032T0002	2023-03-22	11	72,98	60,30702	BA S/E COPIAPO 110KV BP1
BA01T0058SE158T0058	BA02T0002SE032T0002	2023-03-22	12	114,73	94,80714	BA S/E COPIAPO 110KV BP1
BA01T0058SE158T0058	BA02T0002SE032T0002	2023-03-22	13	122,68	101,37662	BA S/E COPIAPO 110KV BP1
BA01T0058SE158T0058	BA02T0002SE032T0002	2023-03-22	14	0,0	0,0	BA S/E COPIAPO 110KV BP1
BA01T0058SE158T0058	BA02T0002SE032T0002	2023-03-22	15	0,0	0,0	BA S/E COPIAPO 110KV BP1
BA01T0058SE158T0058	BA02T0002SE032T0002	2023-03-22	16	0,0	0,0	BA S/E COPIAPO 110KV BP1
BA01T0058SE158T0058	BA02T0002SE032T0002	2023-03-22	17	0,0	0,0	BA S/E COPIAPO 110KV BP1
BA01T0058SE158T0058	BA02T0002SE032T0002	2023-03-22	18	0,0	0,0	BA S/E COPIAPO 110KV BP1
BA01T0058SE158T0058	BA02T0002SE032T0002	2023-03-22	19	102,82	84,96531	BA S/E COPIAPO 110KV BP1
BA01T0058SE158T0058	BA02T0002SE032T0002	2023-03-22	20	217,39	179,64023	BA S/E COPIAPO 110KV BP1
BA01T0058SE158T0058	BA02T0002SE032T0002	2023-03-22	21	281,72	232,79932	BA S/E COPIAPO 110KV BP1
BA01T0058SE158T0058	BA02T0002SE032T0002	2023-03-22	22	220,51	182,21844	BA S/E COPIAPO 110KV BP1
BA01T0058SE158T0058	BA02T0002SE032T0002	2023-03-22	23	149,16	123,25837	BA S/E COPIAPO 110KV BP1
BA01T0058SE158T0058	BA02T0002SE032T0002	2023-03-22	24	144,18	119,14314	BA S/E COPIAPO 110KV BP1
BA01T0058SE158T0058	BA02T0002SE032T0002	2023-03-23	1	146,22	120,12704	BA S/E COPIAPO 110KV BP1
BA01T0058SE158T0058	BA02T0002SE032T0002	2023-03-23	2	146,22	120,12704	BA S/E COPIAPO 110KV BP1
BA01T0058SE158T0058	BA02T0002SE032T0002	2023-03-23	3	146,22	120,12704	BA S/E COPIAPO 110KV BP1
BA01T0058SE158T0058	BA02T0002SE032T0002	2023-03-23	4	146,22	120,12704	BA S/E COPIAPO 110KV BP1
BA01T0058SE158T0058	BA02T0002SE032T0002	2023-03-23	5	146,22	120,12704	BA S/E COPIAPO 110KV BP1
BA01T0058SE158T0058	BA02T0002SE032T0002	2023-03-23	6	165,59	136,04046	BA S/E COPIAPO 110KV BP1
BA01T0058SE158T0058	BA02T0002SE032T0002	2023-03-23	7	176,23	144,78176	BA S/E COPIAPO 110KV BP1
BA01T0058SE158T0058	BA02T0002SE032T0002	2023-03-23	8	176,23	144,78176	BA S/E COPIAPO 110KV BP1
BA01T0058SE158T0058	BA02T0002SE032T0002	2023-03-23	9	141,0	115,83855	BA S/E COPIAPO 110KV BP1
BA01T0058SE158T0058	BA02T0002SE032T0002	2023-03-23	10	71,97	59,12695	BA S/E COPIAPO 110KV BP1
BA01T0058SE158T0058	BA02T0002SE032T0002	2023-03-23	11	117,19	96,27744	BA S/E COPIAPO 110KV BP1
BA01T0058SE158T0058	BA02T0002SE032T0002	2023-03-23	12	150,47	123,61863	BA S/E COPIAPO 110KV BP1
BA01T0058SE158T0058	BA02T0002SE032T0002	2023-03-23	13	126,42	103,86035	BA S/E COPIAPO 110KV BP1
BA01T0058SE158T0058	BA02T0002SE032T0002	2023-03-23	14	17,69	14,53322	BA S/E COPIAPO 110KV BP1
BA01T0058SE158T0058	BA02T0002SE032T0002	2023-03-23	15	0,0	0,0	BA S/E COPIAPO 110KV BP1
BA01T0058SE158T0058	BA02T0002SE032T0002	2023-03-23	16	0,0	0,0	BA S/E COPIAPO 110KV BP1
BA01T0058SE158T0058	BA02T0002SE032T0002	2023-03-23	17	0,0	0,0	BA S/E COPIAPO 110KV BP1
BA01T0058SE158T0058	BA02T0002SE032T0002	2023-03-23	18	0,0	0,0	BA S/E COPIAPO 110KV BP1
BA01T0058SE158T0058	BA02T0002SE032T0002	2023-03-23	19	108,41	89,06424	BA S/E COPIAPO 110KV BP1
BA01T0058SE158T0058	BA02T0002SE032T0002	2023-03-23	20	203,27	166,99647	BA S/E COPIAPO 110KV BP1
BA01T0058SE158T0058	BA02T0002SE032T0002	2023-03-23	21	203,27	166,99647	BA S/E COPIAPO 110KV BP1
BA01T0058SE158T0058	BA02T0002SE032T0002	2023-03-23	22	203,27	166,99647	BA S/E COPIAPO 110KV BP1
BA01T0058SE158T0058	BA02T0002SE032T0002	2023-03-23	23	192,74	158,34555	BA S/E COPIAPO 110KV BP1
BA01T0058SE158T0058	BA02T0002SE032T0002	2023-03-23	24	154,83	127,20059	BA S/E COPIAPO 110KV BP1
BA01T0058SE158T0058	BA02T0002SE032T0002	2023-03-24	1	146,97	120,33316	BA S/E COPIAPO 110KV BP1
BA01T0058SE158T0058	BA02T0002SE032T0002	2023-03-24	2	146,97	120,33316	BA S/E COPIAPO 110KV BP1
BA01T0058SE158T0058	BA02T0002SE032T0002	2023-03-24	3	146,54	119,98109	BA S/E COPIAPO 110KV BP1
BA01T0058SE158T0058	BA02T0002SE032T0002	2023-03-24	4	146,43	119,89103	BA S/E COPIAPO 110KV BP1
BA01T0058SE158T0058	BA02T0002SE032T0002	2023-03-24	5	148,04	121,20923	BA S/E COPIAPO 110KV BP1
BA01T0058SE158T0058	BA02T0002SE032T0002	2023-03-24	6	160,4	131,3291	BA S/E COPIAPO 110KV BP1
BA01T0058SE158T0058	BA02T0002SE032T0002	2023-03-24	7	177,7	145,49365	BA S/E COPIAPO 110KV BP1
BA01T0058SE158T0058	BA02T0002SE032T0002	2023-03-24	8	177,7	145,49365	BA S/E COPIAPO 110KV BP1
BA01T0058SE158T0058	BA02T0002SE032T0002	2023-03-24	9	132,84	108,76408	BA S/E COPIAPO 110KV BP1
BA01T0058SE158T0058	BA02T0002SE032T0002	2023-03-24	10	30,83	25,24237	BA S/E COPIAPO 110KV BP1
BA01T0058SE158T0058	BA02T0002SE032T0002	2023-03-24	11	0,0	0,0	BA S/E COPIAPO 110KV BP1
BA01T0058SE158T0058	BA02T0002SE032T0002	2023-03-24	12	0,0	0,0	BA S/E COPIAPO 110KV BP1
BA01T0058SE158T0058	BA02T0002SE032T0002	2023-03-24	13	0,0	0,0	BA S/E COPIAPO 110KV BP1
BA01T0058SE158T0058	BA02T0002SE032T0002	2023-03-24	14	0,0	0,0	BA S/E COPIAPO 110KV BP1
BA01T0058SE158T0058	BA02T0002SE032T0002	2023-03-24	15	0,0	0,0	BA S/E COPIAPO 110KV BP1
BA01T0058SE158T0058	BA02T0002SE032T0002	2023-03-24	16	0,0	0,0	BA S/E COPIAPO 110KV BP1
BA01T0058SE158T0058	BA02T0002SE032T0002	2023-03-24	17	0,0	0,0	BA S/E COPIAPO 110KV BP1
BA01T0058SE158T0058	BA02T0002SE032T0002	2023-03-24	18	0,0	0,0	BA S/E COPIAPO 110KV BP1
BA01T0058SE158T0058	BA02T0002SE032T0002	2023-03-24	19	112,85	92,39707	BA S/E COPIAPO 110KV BP1
BA01T0058SE158T0058	BA02T0002SE032T0002	2023-03-24	20	174,59	142,94731	BA S/E COPIAPO 110KV BP1
BA01T0058SE158T0058	BA02T0002SE032T0002	2023-03-24	21	174,59	142,94731	BA S/E COPIAPO 110KV BP1
BA01T0058SE158T0058	BA02T0002SE032T0002	2023-03-24	22	174,59	142,94731	BA S/E COPIAPO 110KV BP1
BA01T0058SE158T0058	BA02T0002SE032T0002	2023-03-24	23	174,59	142,94731	BA S/E COPIAPO 110KV BP1
BA01T0058SE158T0058	BA02T0002SE032T0002	2023-03-24	24	174,59	142,94731	BA S/E COPIAPO 110KV BP1
BA01T0058SE158T0058	BA02T0002SE032T0002	2023-03-25	1	179,93	144,88503	BA S/E COPIAPO 110KV BP1
BA01T0058SE158T0058	BA02T0002SE032T0002	2023-03-25	2	179,93	144,88503	BA S/E COPIAPO 110KV BP1
BA01T0058SE158T0058	BA02T0002SE032T0002	2023-03-25	3	158,29	127,45986	BA S/E COPIAPO 110KV BP1
BA01T0058SE158T0058	BA02T0002SE032T0002	2023-03-25	4	179,29	144,36969	BA S/E COPIAPO 110KV BP1
BA01T0058SE158T0058	BA02T0002SE032T0002	2023-03-25	5	179,93	144,88503	BA S/E COPIAPO 110KV BP1
BA01T0058SE158T0058	BA02T0002SE032T0002	2023-03-25	6	179,93	144,88503	BA S/E COPIAPO 110KV BP1
BA01T0058SE158T0058	BA02T0002SE032T0002	2023-03-25	7	179,93	144,88503	BA S/E COPIAPO 110KV BP1
[truncated: 6,762 more rows]
