# Supplementary material for: Integrated forecasting and deep reinforcement learning for price-based self-scheduling of PV-BESS: Utility-scale evidence in Chile
Source: PLoS One. 2026 Jan 9;21(1):e0336753. doi: 10.1371/journal.pone.0336753 (PMC12788681; doi:10.1371/journal.pone.0336753)
Supplement: S1 Data — (ZIP) [file pone.0336753.s014.zip › 03_cmg_diego_almagro_2022.tsv]

barra_mnemotecnico	barra_referencia_mnemotecnico	fecha	hora	costo_en_dolares	costo_en_pesos	nombre
BA03T0002SE014T0002	BA02T0002SE032T0002	2022-01-01	1	84,29	71,66757	BA S/E DIEGO DE ALMAGRO 220KV BP1-1
BA03T0002SE014T0002	BA02T0002SE032T0002	2022-01-01	2	96,51	82,05763	BA S/E DIEGO DE ALMAGRO 220KV BP1-1
BA03T0002SE014T0002	BA02T0002SE032T0002	2022-01-01	3	193,51	164,53188	BA S/E DIEGO DE ALMAGRO 220KV BP1-1
BA03T0002SE014T0002	BA02T0002SE032T0002	2022-01-01	4	156,8	133,3192	BA S/E DIEGO DE ALMAGRO 220KV BP1-1
BA03T0002SE014T0002	BA02T0002SE032T0002	2022-01-01	5	124,53	105,88163	BA S/E DIEGO DE ALMAGRO 220KV BP1-1
BA03T0002SE014T0002	BA02T0002SE032T0002	2022-01-01	6	124,53	105,88163	BA S/E DIEGO DE ALMAGRO 220KV BP1-1
BA03T0002SE014T0002	BA02T0002SE032T0002	2022-01-01	7	111,34	94,66684	BA S/E DIEGO DE ALMAGRO 220KV BP1-1
BA03T0002SE014T0002	BA02T0002SE032T0002	2022-01-01	8	55,54	47,22289	BA S/E DIEGO DE ALMAGRO 220KV BP1-1
BA03T0002SE014T0002	BA02T0002SE032T0002	2022-01-01	9	0,0	0,0	BA S/E DIEGO DE ALMAGRO 220KV BP1-1
BA03T0002SE014T0002	BA02T0002SE032T0002	2022-01-01	10	0,0	0,0	BA S/E DIEGO DE ALMAGRO 220KV BP1-1
BA03T0002SE014T0002	BA02T0002SE032T0002	2022-01-01	11	0,0	0,0	BA S/E DIEGO DE ALMAGRO 220KV BP1-1
BA03T0002SE014T0002	BA02T0002SE032T0002	2022-01-01	12	0,0	0,0	BA S/E DIEGO DE ALMAGRO 220KV BP1-1
BA03T0002SE014T0002	BA02T0002SE032T0002	2022-01-01	13	0,0	0,0	BA S/E DIEGO DE ALMAGRO 220KV BP1-1
BA03T0002SE014T0002	BA02T0002SE032T0002	2022-01-01	14	0,0	0,0	BA S/E DIEGO DE ALMAGRO 220KV BP1-1
BA03T0002SE014T0002	BA02T0002SE032T0002	2022-01-01	15	0,0	0,0	BA S/E DIEGO DE ALMAGRO 220KV BP1-1
BA03T0002SE014T0002	BA02T0002SE032T0002	2022-01-01	16	0,0	0,0	BA S/E DIEGO DE ALMAGRO 220KV BP1-1
BA03T0002SE014T0002	BA02T0002SE032T0002	2022-01-01	17	0,0	0,0	BA S/E DIEGO DE ALMAGRO 220KV BP1-1
BA03T0002SE014T0002	BA02T0002SE032T0002	2022-01-01	18	0,0	0,0	BA S/E DIEGO DE ALMAGRO 220KV BP1-1
BA03T0002SE014T0002	BA02T0002SE032T0002	2022-01-01	19	0,0	0,0	BA S/E DIEGO DE ALMAGRO 220KV BP1-1
BA03T0002SE014T0002	BA02T0002SE032T0002	2022-01-01	20	15,88	13,50197	BA S/E DIEGO DE ALMAGRO 220KV BP1-1
BA03T0002SE014T0002	BA02T0002SE032T0002	2022-01-01	21	96,01	81,6325	BA S/E DIEGO DE ALMAGRO 220KV BP1-1
BA03T0002SE014T0002	BA02T0002SE032T0002	2022-01-01	22	75,66	64,32992	BA S/E DIEGO DE ALMAGRO 220KV BP1-1
BA03T0002SE014T0002	BA02T0002SE032T0002	2022-01-01	23	81,99	69,712	BA S/E DIEGO DE ALMAGRO 220KV BP1-1
BA03T0002SE014T0002	BA02T0002SE032T0002	2022-01-01	24	74,03	62,94401	BA S/E DIEGO DE ALMAGRO 220KV BP1-1
BA03T0002SE014T0002	BA02T0002SE032T0002	2022-01-02	1	79,88	67,91797	BA S/E DIEGO DE ALMAGRO 220KV BP1-1
BA03T0002SE014T0002	BA02T0002SE032T0002	2022-01-02	2	73,14	62,18729	BA S/E DIEGO DE ALMAGRO 220KV BP1-1
BA03T0002SE014T0002	BA02T0002SE032T0002	2022-01-02	3	72,99	62,05975	BA S/E DIEGO DE ALMAGRO 220KV BP1-1
BA03T0002SE014T0002	BA02T0002SE032T0002	2022-01-02	4	73,18	62,2213	BA S/E DIEGO DE ALMAGRO 220KV BP1-1
BA03T0002SE014T0002	BA02T0002SE032T0002	2022-01-02	5	73,18	62,2213	BA S/E DIEGO DE ALMAGRO 220KV BP1-1
BA03T0002SE014T0002	BA02T0002SE032T0002	2022-01-02	6	79,01	67,17825	BA S/E DIEGO DE ALMAGRO 220KV BP1-1
BA03T0002SE014T0002	BA02T0002SE032T0002	2022-01-02	7	108,07	91,88652	BA S/E DIEGO DE ALMAGRO 220KV BP1-1
BA03T0002SE014T0002	BA02T0002SE032T0002	2022-01-02	8	44,1	37,49603	BA S/E DIEGO DE ALMAGRO 220KV BP1-1
BA03T0002SE014T0002	BA02T0002SE032T0002	2022-01-02	9	0,65	0,55266	BA S/E DIEGO DE ALMAGRO 220KV BP1-1
BA03T0002SE014T0002	BA02T0002SE032T0002	2022-01-02	10	0,0	0,0	BA S/E DIEGO DE ALMAGRO 220KV BP1-1
BA03T0002SE014T0002	BA02T0002SE032T0002	2022-01-02	11	0,0	0,0	BA S/E DIEGO DE ALMAGRO 220KV BP1-1
BA03T0002SE014T0002	BA02T0002SE032T0002	2022-01-02	12	0,0	0,0	BA S/E DIEGO DE ALMAGRO 220KV BP1-1
BA03T0002SE014T0002	BA02T0002SE032T0002	2022-01-02	13	0,0	0,0	BA S/E DIEGO DE ALMAGRO 220KV BP1-1
BA03T0002SE014T0002	BA02T0002SE032T0002	2022-01-02	14	0,0	0,0	BA S/E DIEGO DE ALMAGRO 220KV BP1-1
BA03T0002SE014T0002	BA02T0002SE032T0002	2022-01-02	15	0,0	0,0	BA S/E DIEGO DE ALMAGRO 220KV BP1-1
BA03T0002SE014T0002	BA02T0002SE032T0002	2022-01-02	16	0,0	0,0	BA S/E DIEGO DE ALMAGRO 220KV BP1-1
BA03T0002SE014T0002	BA02T0002SE032T0002	2022-01-02	17	0,0	0,0	BA S/E DIEGO DE ALMAGRO 220KV BP1-1
BA03T0002SE014T0002	BA02T0002SE032T0002	2022-01-02	18	0,0	0,0	BA S/E DIEGO DE ALMAGRO 220KV BP1-1
BA03T0002SE014T0002	BA02T0002SE032T0002	2022-01-02	19	0,0	0,0	BA S/E DIEGO DE ALMAGRO 220KV BP1-1
BA03T0002SE014T0002	BA02T0002SE032T0002	2022-01-02	20	58,04	49,34851	BA S/E DIEGO DE ALMAGRO 220KV BP1-1
BA03T0002SE014T0002	BA02T0002SE032T0002	2022-01-02	21	84,74	72,05019	BA S/E DIEGO DE ALMAGRO 220KV BP1-1
BA03T0002SE014T0002	BA02T0002SE032T0002	2022-01-02	22	84,45	71,80361	BA S/E DIEGO DE ALMAGRO 220KV BP1-1
BA03T0002SE014T0002	BA02T0002SE032T0002	2022-01-02	23	72,49	61,63462	BA S/E DIEGO DE ALMAGRO 220KV BP1-1
BA03T0002SE014T0002	BA02T0002SE032T0002	2022-01-02	24	74,24	63,12256	BA S/E DIEGO DE ALMAGRO 220KV BP1-1
BA03T0002SE014T0002	BA02T0002SE032T0002	2022-01-03	1	93,28	79,31132	BA S/E DIEGO DE ALMAGRO 220KV BP1-1
BA03T0002SE014T0002	BA02T0002SE032T0002	2022-01-03	2	93,28	79,31132	BA S/E DIEGO DE ALMAGRO 220KV BP1-1
BA03T0002SE014T0002	BA02T0002SE032T0002	2022-01-03	3	93,28	79,31132	BA S/E DIEGO DE ALMAGRO 220KV BP1-1
BA03T0002SE014T0002	BA02T0002SE032T0002	2022-01-03	4	93,28	79,31132	BA S/E DIEGO DE ALMAGRO 220KV BP1-1
BA03T0002SE014T0002	BA02T0002SE032T0002	2022-01-03	5	93,28	79,31132	BA S/E DIEGO DE ALMAGRO 220KV BP1-1
BA03T0002SE014T0002	BA02T0002SE032T0002	2022-01-03	6	93,28	79,31132	BA S/E DIEGO DE ALMAGRO 220KV BP1-1
BA03T0002SE014T0002	BA02T0002SE032T0002	2022-01-03	7	118,31	100,59308	BA S/E DIEGO DE ALMAGRO 220KV BP1-1
BA03T0002SE014T0002	BA02T0002SE032T0002	2022-01-03	8	123,77	105,23544	BA S/E DIEGO DE ALMAGRO 220KV BP1-1
BA03T0002SE014T0002	BA02T0002SE032T0002	2022-01-03	9	52,14	44,33204	BA S/E DIEGO DE ALMAGRO 220KV BP1-1
BA03T0002SE014T0002	BA02T0002SE032T0002	2022-01-03	10	48,36	41,11809	BA S/E DIEGO DE ALMAGRO 220KV BP1-1
BA03T0002SE014T0002	BA02T0002SE032T0002	2022-01-03	11	59,33	50,44533	BA S/E DIEGO DE ALMAGRO 220KV BP1-1
BA03T0002SE014T0002	BA02T0002SE032T0002	2022-01-03	12	59,33	50,44533	BA S/E DIEGO DE ALMAGRO 220KV BP1-1
BA03T0002SE014T0002	BA02T0002SE032T0002	2022-01-03	13	65,16	55,40229	BA S/E DIEGO DE ALMAGRO 220KV BP1-1
BA03T0002SE014T0002	BA02T0002SE032T0002	2022-01-03	14	61,24	52,06931	BA S/E DIEGO DE ALMAGRO 220KV BP1-1
BA03T0002SE014T0002	BA02T0002SE032T0002	2022-01-03	15	65,63	55,80191	BA S/E DIEGO DE ALMAGRO 220KV BP1-1
BA03T0002SE014T0002	BA02T0002SE032T0002	2022-01-03	16	56,54	48,07314	BA S/E DIEGO DE ALMAGRO 220KV BP1-1
BA03T0002SE014T0002	BA02T0002SE032T0002	2022-01-03	17	24,3	20,66108	BA S/E DIEGO DE ALMAGRO 220KV BP1-1
BA03T0002SE014T0002	BA02T0002SE032T0002	2022-01-03	18	0,0	0,0	BA S/E DIEGO DE ALMAGRO 220KV BP1-1
BA03T0002SE014T0002	BA02T0002SE032T0002	2022-01-03	19	46,85	39,83421	BA S/E DIEGO DE ALMAGRO 220KV BP1-1
BA03T0002SE014T0002	BA02T0002SE032T0002	2022-01-03	20	101,22	86,06231	BA S/E DIEGO DE ALMAGRO 220KV BP1-1
BA03T0002SE014T0002	BA02T0002SE032T0002	2022-01-03	21	150,7	128,13268	BA S/E DIEGO DE ALMAGRO 220KV BP1-1
BA03T0002SE014T0002	BA02T0002SE032T0002	2022-01-03	22	169,61	144,2109	BA S/E DIEGO DE ALMAGRO 220KV BP1-1
BA03T0002SE014T0002	BA02T0002SE032T0002	2022-01-03	23	162,85	138,46321	BA S/E DIEGO DE ALMAGRO 220KV BP1-1
BA03T0002SE014T0002	BA02T0002SE032T0002	2022-01-03	24	77,15	65,59679	BA S/E DIEGO DE ALMAGRO 220KV BP1-1
BA03T0002SE014T0002	BA02T0002SE032T0002	2022-01-04	1	79,05	66,77274	BA S/E DIEGO DE ALMAGRO 220KV BP1-1
BA03T0002SE014T0002	BA02T0002SE032T0002	2022-01-04	2	97,37	82,24747	BA S/E DIEGO DE ALMAGRO 220KV BP1-1
BA03T0002SE014T0002	BA02T0002SE032T0002	2022-01-04	3	97,37	82,24747	BA S/E DIEGO DE ALMAGRO 220KV BP1-1
BA03T0002SE014T0002	BA02T0002SE032T0002	2022-01-04	4	97,93	82,72049	BA S/E DIEGO DE ALMAGRO 220KV BP1-1
BA03T0002SE014T0002	BA02T0002SE032T0002	2022-01-04	5	131,11	110,74731	BA S/E DIEGO DE ALMAGRO 220KV BP1-1
BA03T0002SE014T0002	BA02T0002SE032T0002	2022-01-04	6	131,11	110,74731	BA S/E DIEGO DE ALMAGRO 220KV BP1-1
BA03T0002SE014T0002	BA02T0002SE032T0002	2022-01-04	7	131,11	110,74731	BA S/E DIEGO DE ALMAGRO 220KV BP1-1
BA03T0002SE014T0002	BA02T0002SE032T0002	2022-01-04	8	121,5	102,62984	BA S/E DIEGO DE ALMAGRO 220KV BP1-1
BA03T0002SE014T0002	BA02T0002SE032T0002	2022-01-04	9	41,11	34,72521	BA S/E DIEGO DE ALMAGRO 220KV BP1-1
BA03T0002SE014T0002	BA02T0002SE032T0002	2022-01-04	10	37,99	32,08977	BA S/E DIEGO DE ALMAGRO 220KV BP1-1
BA03T0002SE014T0002	BA02T0002SE032T0002	2022-01-04	11	37,99	32,08977	BA S/E DIEGO DE ALMAGRO 220KV BP1-1
BA03T0002SE014T0002	BA02T0002SE032T0002	2022-01-04	12	27,56	23,27966	BA S/E DIEGO DE ALMAGRO 220KV BP1-1
BA03T0002SE014T0002	BA02T0002SE032T0002	2022-01-04	13	0,0	0,0	BA S/E DIEGO DE ALMAGRO 220KV BP1-1
BA03T0002SE014T0002	BA02T0002SE032T0002	2022-01-04	14	0,0	0,0	BA S/E DIEGO DE ALMAGRO 220KV BP1-1
BA03T0002SE014T0002	BA02T0002SE032T0002	2022-01-04	15	0,0	0,0	BA S/E DIEGO DE ALMAGRO 220KV BP1-1
BA03T0002SE014T0002	BA02T0002SE032T0002	2022-01-04	16	0,0	0,0	BA S/E DIEGO DE ALMAGRO 220KV BP1-1
BA03T0002SE014T0002	BA02T0002SE032T0002	2022-01-04	17	0,0	0,0	BA S/E DIEGO DE ALMAGRO 220KV BP1-1
BA03T0002SE014T0002	BA02T0002SE032T0002	2022-01-04	18	0,0	0,0	BA S/E DIEGO DE ALMAGRO 220KV BP1-1
BA03T0002SE014T0002	BA02T0002SE032T0002	2022-01-04	19	0,0	0,0	BA S/E DIEGO DE ALMAGRO 220KV BP1-1
BA03T0002SE014T0002	BA02T0002SE032T0002	2022-01-04	20	72,49	61,23158	BA S/E DIEGO DE ALMAGRO 220KV BP1-1
BA03T0002SE014T0002	BA02T0002SE032T0002	2022-01-04	21	93,42	78,91094	BA S/E DIEGO DE ALMAGRO 220KV BP1-1
BA03T0002SE014T0002	BA02T0002SE032T0002	2022-01-04	22	85,4	72,13653	BA S/E DIEGO DE ALMAGRO 220KV BP1-1
BA03T0002SE014T0002	BA02T0002SE032T0002	2022-01-04	23	72,41	61,164	BA S/E DIEGO DE ALMAGRO 220KV BP1-1
BA03T0002SE014T0002	BA02T0002SE032T0002	2022-01-04	24	76,04	64,23023	BA S/E DIEGO DE ALMAGRO 220KV BP1-1
BA03T0002SE014T0002	BA02T0002SE032T0002	2022-01-05	1	88,49	75,34304	BA S/E DIEGO DE ALMAGRO 220KV BP1-1
BA03T0002SE014T0002	BA02T0002SE032T0002	2022-01-05	2	75,07	63,91685	BA S/E DIEGO DE ALMAGRO 220KV BP1-1
BA03T0002SE014T0002	BA02T0002SE032T0002	2022-01-05	3	75,11	63,95091	BA S/E DIEGO DE ALMAGRO 220KV BP1-1
BA03T0002SE014T0002	BA02T0002SE032T0002	2022-01-05	4	75,41	64,20634	BA S/E DIEGO DE ALMAGRO 220KV BP1-1
BA03T0002SE014T0002	BA02T0002SE032T0002	2022-01-05	5	75,41	64,20634	BA S/E DIEGO DE ALMAGRO 220KV BP1-1
BA03T0002SE014T0002	BA02T0002SE032T0002	2022-01-05	6	75,41	64,20634	BA S/E DIEGO DE ALMAGRO 220KV BP1-1
BA03T0002SE014T0002	BA02T0002SE032T0002	2022-01-05	7	75,41	64,20634	BA S/E DIEGO DE ALMAGRO 220KV BP1-1
BA03T0002SE014T0002	BA02T0002SE032T0002	2022-01-05	8	66,72	56,80741	BA S/E DIEGO DE ALMAGRO 220KV BP1-1
BA03T0002SE014T0002	BA02T0002SE032T0002	2022-01-05	9	29,45	25,07461	BA S/E DIEGO DE ALMAGRO 220KV BP1-1
BA03T0002SE014T0002	BA02T0002SE032T0002	2022-01-05	10	29,66	25,25341	BA S/E DIEGO DE ALMAGRO 220KV BP1-1
BA03T0002SE014T0002	BA02T0002SE032T0002	2022-01-05	11	31,0	26,39433	BA S/E DIEGO DE ALMAGRO 220KV BP1-1
BA03T0002SE014T0002	BA02T0002SE032T0002	2022-01-05	12	39,51	33,64	BA S/E DIEGO DE ALMAGRO 220KV BP1-1
BA03T0002SE014T0002	BA02T0002SE032T0002	2022-01-05	13	39,51	33,64	BA S/E DIEGO DE ALMAGRO 220KV BP1-1
BA03T0002SE014T0002	BA02T0002SE032T0002	2022-01-05	14	29,63	25,22787	BA S/E DIEGO DE ALMAGRO 220KV BP1-1
BA03T0002SE014T0002	BA02T0002SE032T0002	2022-01-05	15	0,0	0,0	BA S/E DIEGO DE ALMAGRO 220KV BP1-1
BA03T0002SE014T0002	BA02T0002SE032T0002	2022-01-05	16	0,0	0,0	BA S/E DIEGO DE ALMAGRO 220KV BP1-1
BA03T0002SE014T0002	BA02T0002SE032T0002	2022-01-05	17	0,0	0,0	BA S/E DIEGO DE ALMAGRO 220KV BP1-1
BA03T0002SE014T0002	BA02T0002SE032T0002	2022-01-05	18	0,0	0,0	BA S/E DIEGO DE ALMAGRO 220KV BP1-1
BA03T0002SE014T0002	BA02T0002SE032T0002	2022-01-05	19	33,38	28,42073	BA S/E DIEGO DE ALMAGRO 220KV BP1-1
BA03T0002SE014T0002	BA02T0002SE032T0002	2022-01-05	20	100,02	85,16003	BA S/E DIEGO DE ALMAGRO 220KV BP1-1
BA03T0002SE014T0002	BA02T0002SE032T0002	2022-01-05	21	140,43	119,56631	BA S/E DIEGO DE ALMAGRO 220KV BP1-1
BA03T0002SE014T0002	BA02T0002SE032T0002	2022-01-05	22	120,64	102,71652	BA S/E DIEGO DE ALMAGRO 220KV BP1-1
BA03T0002SE014T0002	BA02T0002SE032T0002	2022-01-05	23	107,04	91,13707	BA S/E DIEGO DE ALMAGRO 220KV BP1-1
BA03T0002SE014T0002	BA02T0002SE032T0002	2022-01-05	24	89,74	76,40733	BA S/E DIEGO DE ALMAGRO 220KV BP1-1
BA03T0002SE014T0002	BA02T0002SE032T0002	2022-01-06	1	88,55	75,44726	BA S/E DIEGO DE ALMAGRO 220KV BP1-1
BA03T0002SE014T0002	BA02T0002SE032T0002	2022-01-06	2	78,86	67,19109	BA S/E DIEGO DE ALMAGRO 220KV BP1-1
BA03T0002SE014T0002	BA02T0002SE032T0002	2022-01-06	3	84,9	72,33735	BA S/E DIEGO DE ALMAGRO 220KV BP1-1
BA03T0002SE014T0002	BA02T0002SE032T0002	2022-01-06	4	73,6	62,70941	BA S/E DIEGO DE ALMAGRO 220KV BP1-1
BA03T0002SE014T0002	BA02T0002SE032T0002	2022-01-06	5	75,66	64,46459	BA S/E DIEGO DE ALMAGRO 220KV BP1-1
BA03T0002SE014T0002	BA02T0002SE032T0002	2022-01-06	6	82,76	70,514	BA S/E DIEGO DE ALMAGRO 220KV BP1-1
BA03T0002SE014T0002	BA02T0002SE032T0002	2022-01-06	7	83,15	70,84629	BA S/E DIEGO DE ALMAGRO 220KV BP1-1
BA03T0002SE014T0002	BA02T0002SE032T0002	2022-01-06	8	81,15	69,14223	BA S/E DIEGO DE ALMAGRO 220KV BP1-1
BA03T0002SE014T0002	BA02T0002SE032T0002	2022-01-06	9	35,38	30,14482	BA S/E DIEGO DE ALMAGRO 220KV BP1-1
BA03T0002SE014T0002	BA02T0002SE032T0002	2022-01-06	10	29,49	25,12636	BA S/E DIEGO DE ALMAGRO 220KV BP1-1
BA03T0002SE014T0002	BA02T0002SE032T0002	2022-01-06	11	29,49	25,12636	BA S/E DIEGO DE ALMAGRO 220KV BP1-1
BA03T0002SE014T0002	BA02T0002SE032T0002	2022-01-06	12	39,04	33,26325	BA S/E DIEGO DE ALMAGRO 220KV BP1-1
BA03T0002SE014T0002	BA02T0002SE032T0002	2022-01-06	13	38,54	32,83724	BA S/E DIEGO DE ALMAGRO 220KV BP1-1
BA03T0002SE014T0002	BA02T0002SE032T0002	2022-01-06	14	1,12	0,95427	BA S/E DIEGO DE ALMAGRO 220KV BP1-1
BA03T0002SE014T0002	BA02T0002SE032T0002	2022-01-06	15	0,49	0,41749	BA S/E DIEGO DE ALMAGRO 220KV BP1-1
BA03T0002SE014T0002	BA02T0002SE032T0002	2022-01-06	16	0,0	0,0	BA S/E DIEGO DE ALMAGRO 220KV BP1-1
BA03T0002SE014T0002	BA02T0002SE032T0002	2022-01-06	17	0,0	0,0	BA S/E DIEGO DE ALMAGRO 220KV BP1-1
BA03T0002SE014T0002	BA02T0002SE032T0002	2022-01-06	18	0,0	0,0	BA S/E DIEGO DE ALMAGRO 220KV BP1-1
BA03T0002SE014T0002	BA02T0002SE032T0002	2022-01-06	19	0,0	0,0	BA S/E DIEGO DE ALMAGRO 220KV BP1-1
BA03T0002SE014T0002	BA02T0002SE032T0002	2022-01-06	20	83,0	70,71849	BA S/E DIEGO DE ALMAGRO 220KV BP1-1
BA03T0002SE014T0002	BA02T0002SE032T0002	2022-01-06	21	102,96	87,72501	BA S/E DIEGO DE ALMAGRO 220KV BP1-1
BA03T0002SE014T0002	BA02T0002SE032T0002	2022-01-06	22	102,96	87,72501	BA S/E DIEGO DE ALMAGRO 220KV BP1-1
BA03T0002SE014T0002	BA02T0002SE032T0002	2022-01-06	23	89,44	76,20556	BA S/E DIEGO DE ALMAGRO 220KV BP1-1
BA03T0002SE014T0002	BA02T0002SE032T0002	2022-01-06	24	79,96	68,12832	BA S/E DIEGO DE ALMAGRO 220KV BP1-1
BA03T0002SE014T0002	BA02T0002SE032T0002	2022-01-07	1	86,91	73,14606	BA S/E DIEGO DE ALMAGRO 220KV BP1-1
BA03T0002SE014T0002	BA02T0002SE032T0002	2022-01-07	2	100,34	84,44915	BA S/E DIEGO DE ALMAGRO 220KV BP1-1
BA03T0002SE014T0002	BA02T0002SE032T0002	2022-01-07	3	86,4	72,71683	BA S/E DIEGO DE ALMAGRO 220KV BP1-1
BA03T0002SE014T0002	BA02T0002SE032T0002	2022-01-07	4	102,5	86,26708	BA S/E DIEGO DE ALMAGRO 220KV BP1-1
BA03T0002SE014T0002	BA02T0002SE032T0002	2022-01-07	5	198,67	167,20663	BA S/E DIEGO DE ALMAGRO 220KV BP1-1
BA03T0002SE014T0002	BA02T0002SE032T0002	2022-01-07	6	203,25	171,0613	BA S/E DIEGO DE ALMAGRO 220KV BP1-1
BA03T0002SE014T0002	BA02T0002SE032T0002	2022-01-07	7	203,25	171,0613	BA S/E DIEGO DE ALMAGRO 220KV BP1-1
BA03T0002SE014T0002	BA02T0002SE032T0002	2022-01-07	8	194,45	163,65495	BA S/E DIEGO DE ALMAGRO 220KV BP1-1
BA03T0002SE014T0002	BA02T0002SE032T0002	2022-01-07	9	55,47	46,68522	BA S/E DIEGO DE ALMAGRO 220KV BP1-1
BA03T0002SE014T0002	BA02T0002SE032T0002	2022-01-07	10	41,71	35,10439	BA S/E DIEGO DE ALMAGRO 220KV BP1-1
BA03T0002SE014T0002	BA02T0002SE032T0002	2022-01-07	11	64,25	54,07473	BA S/E DIEGO DE ALMAGRO 220KV BP1-1
BA03T0002SE014T0002	BA02T0002SE032T0002	2022-01-07	12	72,6	61,10234	BA S/E DIEGO DE ALMAGRO 220KV BP1-1
BA03T0002SE014T0002	BA02T0002SE032T0002	2022-01-07	13	50,45	42,46023	BA S/E DIEGO DE ALMAGRO 220KV BP1-1
BA03T0002SE014T0002	BA02T0002SE032T0002	2022-01-07	14	47,31	39,81752	BA S/E DIEGO DE ALMAGRO 220KV BP1-1
BA03T0002SE014T0002	BA02T0002SE032T0002	2022-01-07	15	45,54	38,32783	BA S/E DIEGO DE ALMAGRO 220KV BP1-1
BA03T0002SE014T0002	BA02T0002SE032T0002	2022-01-07	16	45,54	38,32783	BA S/E DIEGO DE ALMAGRO 220KV BP1-1
BA03T0002SE014T0002	BA02T0002SE032T0002	2022-01-07	17	34,91	29,3813	BA S/E DIEGO DE ALMAGRO 220KV BP1-1
BA03T0002SE014T0002	BA02T0002SE032T0002	2022-01-07	18	0,0	0,0	BA S/E DIEGO DE ALMAGRO 220KV BP1-1
BA03T0002SE014T0002	BA02T0002SE032T0002	2022-01-07	19	17,82	14,99785	BA S/E DIEGO DE ALMAGRO 220KV BP1-1
BA03T0002SE014T0002	BA02T0002SE032T0002	2022-01-07	20	96,27	81,02372	BA S/E DIEGO DE ALMAGRO 220KV BP1-1
BA03T0002SE014T0002	BA02T0002SE032T0002	2022-01-07	21	121,6	102,34221	BA S/E DIEGO DE ALMAGRO 220KV BP1-1
BA03T0002SE014T0002	BA02T0002SE032T0002	2022-01-07	22	171,01	143,92715	BA S/E DIEGO DE ALMAGRO 220KV BP1-1
BA03T0002SE014T0002	BA02T0002SE032T0002	2022-01-07	23	199,49	167,89677	BA S/E DIEGO DE ALMAGRO 220KV BP1-1
BA03T0002SE014T0002	BA02T0002SE032T0002	2022-01-07	24	202,01	170,01768	BA S/E DIEGO DE ALMAGRO 220KV BP1-1
BA03T0002SE014T0002	BA02T0002SE032T0002	2022-01-08	1	228,54	191,71764	BA S/E DIEGO DE ALMAGRO 220KV BP1-1
BA03T0002SE014T0002	BA02T0002SE032T0002	2022-01-08	2	224,7	188,49634	BA S/E DIEGO DE ALMAGRO 220KV BP1-1
BA03T0002SE014T0002	BA02T0002SE032T0002	2022-01-08	3	223,06	187,12057	BA S/E DIEGO DE ALMAGRO 220KV BP1-1
BA03T0002SE014T0002	BA02T0002SE032T0002	2022-01-08	4	221,93	186,17264	BA S/E DIEGO DE ALMAGRO 220KV BP1-1
BA03T0002SE014T0002	BA02T0002SE032T0002	2022-01-08	5	200,44	168,14511	BA S/E DIEGO DE ALMAGRO 220KV BP1-1
BA03T0002SE014T0002	BA02T0002SE032T0002	2022-01-08	6	200,44	168,14511	BA S/E DIEGO DE ALMAGRO 220KV BP1-1
BA03T0002SE014T0002	BA02T0002SE032T0002	2022-01-08	7	200,44	168,14511	BA S/E DIEGO DE ALMAGRO 220KV BP1-1
BA03T0002SE014T0002	BA02T0002SE032T0002	2022-01-08	8	157,94	132,49271	BA S/E DIEGO DE ALMAGRO 220KV BP1-1
BA03T0002SE014T0002	BA02T0002SE032T0002	2022-01-08	9	59,87	50,22375	BA S/E DIEGO DE ALMAGRO 220KV BP1-1
BA03T0002SE014T0002	BA02T0002SE032T0002	2022-01-08	10	49,78	41,75945	BA S/E DIEGO DE ALMAGRO 220KV BP1-1
BA03T0002SE014T0002	BA02T0002SE032T0002	2022-01-08	11	46,42	38,94081	BA S/E DIEGO DE ALMAGRO 220KV BP1-1
BA03T0002SE014T0002	BA02T0002SE032T0002	2022-01-08	12	52,63	44,15025	BA S/E DIEGO DE ALMAGRO 220KV BP1-1
BA03T0002SE014T0002	BA02T0002SE032T0002	2022-01-08	13	46,42	38,94081	BA S/E DIEGO DE ALMAGRO 220KV BP1-1
BA03T0002SE014T0002	BA02T0002SE032T0002	2022-01-08	14	38,9	32,63243	BA S/E DIEGO DE ALMAGRO 220KV BP1-1
BA03T0002SE014T0002	BA02T0002SE032T0002	2022-01-08	15	33,51	28,11087	BA S/E DIEGO DE ALMAGRO 220KV BP1-1
BA03T0002SE014T0002	BA02T0002SE032T0002	2022-01-08	16	30,37	25,47679	BA S/E DIEGO DE ALMAGRO 220KV BP1-1
BA03T0002SE014T0002	BA02T0002SE032T0002	2022-01-08	17	32,32	27,1126	BA S/E DIEGO DE ALMAGRO 220KV BP1-1
BA03T0002SE014T0002	BA02T0002SE032T0002	2022-01-08	18	44,89	37,65732	BA S/E DIEGO DE ALMAGRO 220KV BP1-1
BA03T0002SE014T0002	BA02T0002SE032T0002	2022-01-08	19	76,34	64,0401	BA S/E DIEGO DE ALMAGRO 220KV BP1-1
BA03T0002SE014T0002	BA02T0002SE032T0002	2022-01-08	20	95,02	79,71038	BA S/E DIEGO DE ALMAGRO 220KV BP1-1
BA03T0002SE014T0002	BA02T0002SE032T0002	2022-01-08	21	187,06	156,92089	BA S/E DIEGO DE ALMAGRO 220KV BP1-1
BA03T0002SE014T0002	BA02T0002SE032T0002	2022-01-08	22	218,68	183,44628	BA S/E DIEGO DE ALMAGRO 220KV BP1-1
BA03T0002SE014T0002	BA02T0002SE032T0002	2022-01-08	23	218,27	183,10234	BA S/E DIEGO DE ALMAGRO 220KV BP1-1
BA03T0002SE014T0002	BA02T0002SE032T0002	2022-01-08	24	214,98	180,34242	BA S/E DIEGO DE ALMAGRO 220KV BP1-1
BA03T0002SE014T0002	BA02T0002SE032T0002	2022-01-09	1	218,37	183,18623	BA S/E DIEGO DE ALMAGRO 220KV BP1-1
BA03T0002SE014T0002	BA02T0002SE032T0002	2022-01-09	2	218,37	183,18623	BA S/E DIEGO DE ALMAGRO 220KV BP1-1
BA03T0002SE014T0002	BA02T0002SE032T0002	2022-01-09	3	213,61	179,19316	BA S/E DIEGO DE ALMAGRO 220KV BP1-1
BA03T0002SE014T0002	BA02T0002SE032T0002	2022-01-09	4	161,23	135,25262	BA S/E DIEGO DE ALMAGRO 220KV BP1-1
BA03T0002SE014T0002	BA02T0002SE032T0002	2022-01-09	5	161,23	135,25262	BA S/E DIEGO DE ALMAGRO 220KV BP1-1
BA03T0002SE014T0002	BA02T0002SE032T0002	2022-01-09	6	161,23	135,25262	BA S/E DIEGO DE ALMAGRO 220KV BP1-1
BA03T0002SE014T0002	BA02T0002SE032T0002	2022-01-09	7	159,32	133,65036	BA S/E DIEGO DE ALMAGRO 220KV BP1-1
BA03T0002SE014T0002	BA02T0002SE032T0002	2022-01-09	8	98,68	82,78068	BA S/E DIEGO DE ALMAGRO 220KV BP1-1
BA03T0002SE014T0002	BA02T0002SE032T0002	2022-01-09	9	60,44	50,70191	BA S/E DIEGO DE ALMAGRO 220KV BP1-1
BA03T0002SE014T0002	BA02T0002SE032T0002	2022-01-09	10	46,67	39,15053	BA S/E DIEGO DE ALMAGRO 220KV BP1-1
BA03T0002SE014T0002	BA02T0002SE032T0002	2022-01-09	11	46,67	39,15053	BA S/E DIEGO DE ALMAGRO 220KV BP1-1
BA03T0002SE014T0002	BA02T0002SE032T0002	2022-01-09	12	23,34	19,57946	BA S/E DIEGO DE ALMAGRO 220KV BP1-1
BA03T0002SE014T0002	BA02T0002SE032T0002	2022-01-09	13	0,0	0,0	BA S/E DIEGO DE ALMAGRO 220KV BP1-1
BA03T0002SE014T0002	BA02T0002SE032T0002	2022-01-09	14	0,0	0,0	BA S/E DIEGO DE ALMAGRO 220KV BP1-1
BA03T0002SE014T0002	BA02T0002SE032T0002	2022-01-09	15	0,0	0,0	BA S/E DIEGO DE ALMAGRO 220KV BP1-1
BA03T0002SE014T0002	BA02T0002SE032T0002	2022-01-09	16	0,0	0,0	BA S/E DIEGO DE ALMAGRO 220KV BP1-1
BA03T0002SE014T0002	BA02T0002SE032T0002	2022-01-09	17	0,0	0,0	BA S/E DIEGO DE ALMAGRO 220KV BP1-1
BA03T0002SE014T0002	BA02T0002SE032T0002	2022-01-09	18	46,67	39,15053	BA S/E DIEGO DE ALMAGRO 220KV BP1-1
BA03T0002SE014T0002	BA02T0002SE032T0002	2022-01-09	19	74,15	62,20295	BA S/E DIEGO DE ALMAGRO 220KV BP1-1
BA03T0002SE014T0002	BA02T0002SE032T0002	2022-01-09	20	94,03	78,87989	BA S/E DIEGO DE ALMAGRO 220KV BP1-1
BA03T0002SE014T0002	BA02T0002SE032T0002	2022-01-09	21	191,31	160,48613	BA S/E DIEGO DE ALMAGRO 220KV BP1-1
BA03T0002SE014T0002	BA02T0002SE032T0002	2022-01-09	22	205,14	172,08784	BA S/E DIEGO DE ALMAGRO 220KV BP1-1
BA03T0002SE014T0002	BA02T0002SE032T0002	2022-01-09	23	205,14	172,08784	BA S/E DIEGO DE ALMAGRO 220KV BP1-1
BA03T0002SE014T0002	BA02T0002SE032T0002	2022-01-09	24	191,53	160,67069	BA S/E DIEGO DE ALMAGRO 220KV BP1-1
BA03T0002SE014T0002	BA02T0002SE032T0002	2022-01-10	1	166,37	139,56447	BA S/E DIEGO DE ALMAGRO 220KV BP1-1
BA03T0002SE014T0002	BA02T0002SE032T0002	2022-01-10	2	166,37	139,56447	BA S/E DIEGO DE ALMAGRO 220KV BP1-1
BA03T0002SE014T0002	BA02T0002SE032T0002	2022-01-10	3	166,37	139,56447	BA S/E DIEGO DE ALMAGRO 220KV BP1-1
BA03T0002SE014T0002	BA02T0002SE032T0002	2022-01-10	4	165,05	138,45714	BA S/E DIEGO DE ALMAGRO 220KV BP1-1
BA03T0002SE014T0002	BA02T0002SE032T0002	2022-01-10	5	110,86	92,99824	BA S/E DIEGO DE ALMAGRO 220KV BP1-1
BA03T0002SE014T0002	BA02T0002SE032T0002	2022-01-10	6	106,84	89,62594	BA S/E DIEGO DE ALMAGRO 220KV BP1-1
BA03T0002SE014T0002	BA02T0002SE032T0002	2022-01-10	7	169,52	142,20694	BA S/E DIEGO DE ALMAGRO 220KV BP1-1
BA03T0002SE014T0002	BA02T0002SE032T0002	2022-01-10	8	165,51	138,84303	BA S/E DIEGO DE ALMAGRO 220KV BP1-1
BA03T0002SE014T0002	BA02T0002SE032T0002	2022-01-10	9	73,88	61,97645	BA S/E DIEGO DE ALMAGRO 220KV BP1-1
BA03T0002SE014T0002	BA02T0002SE032T0002	2022-01-10	10	69,12	57,98339	BA S/E DIEGO DE ALMAGRO 220KV BP1-1
BA03T0002SE014T0002	BA02T0002SE032T0002	2022-01-10	11	78,48	65,8353	BA S/E DIEGO DE ALMAGRO 220KV BP1-1
BA03T0002SE014T0002	BA02T0002SE032T0002	2022-01-10	12	68,14	57,16128	BA S/E DIEGO DE ALMAGRO 220KV BP1-1
BA03T0002SE014T0002	BA02T0002SE032T0002	2022-01-10	13	61,79	51,8344	BA S/E DIEGO DE ALMAGRO 220KV BP1-1
BA03T0002SE014T0002	BA02T0002SE032T0002	2022-01-10	14	57,32	48,0846	BA S/E DIEGO DE ALMAGRO 220KV BP1-1
BA03T0002SE014T0002	BA02T0002SE032T0002	2022-01-10	15	71,6	60,06381	BA S/E DIEGO DE ALMAGRO 220KV BP1-1
BA03T0002SE014T0002	BA02T0002SE032T0002	2022-01-10	16	67,99	57,03545	BA S/E DIEGO DE ALMAGRO 220KV BP1-1
BA03T0002SE014T0002	BA02T0002SE032T0002	2022-01-10	17	77,17	64,73637	BA S/E DIEGO DE ALMAGRO 220KV BP1-1
BA03T0002SE014T0002	BA02T0002SE032T0002	2022-01-10	18	86,46	72,52956	BA S/E DIEGO DE ALMAGRO 220KV BP1-1
BA03T0002SE014T0002	BA02T0002SE032T0002	2022-01-10	19	106,31	89,18133	BA S/E DIEGO DE ALMAGRO 220KV BP1-1
BA03T0002SE014T0002	BA02T0002SE032T0002	2022-01-10	20	117,48	98,55162	BA S/E DIEGO DE ALMAGRO 220KV BP1-1
BA03T0002SE014T0002	BA02T0002SE032T0002	2022-01-10	21	147,86	124,0368	BA S/E DIEGO DE ALMAGRO 220KV BP1-1
BA03T0002SE014T0002	BA02T0002SE032T0002	2022-01-10	22	173,96	145,93156	BA S/E DIEGO DE ALMAGRO 220KV BP1-1
BA03T0002SE014T0002	BA02T0002SE032T0002	2022-01-10	23	176,77	148,28882	BA S/E DIEGO DE ALMAGRO 220KV BP1-1
BA03T0002SE014T0002	BA02T0002SE032T0002	2022-01-10	24	176,77	148,28882	BA S/E DIEGO DE ALMAGRO 220KV BP1-1
BA03T0002SE014T0002	BA02T0002SE032T0002	2022-01-11	1	176,77	147,00016	BA S/E DIEGO DE ALMAGRO 220KV BP1-1
BA03T0002SE014T0002	BA02T0002SE032T0002	2022-01-11	2	176,77	147,00016	BA S/E DIEGO DE ALMAGRO 220KV BP1-1
BA03T0002SE014T0002	BA02T0002SE032T0002	2022-01-11	3	112,47	93,52893	BA S/E DIEGO DE ALMAGRO 220KV BP1-1
BA03T0002SE014T0002	BA02T0002SE032T0002	2022-01-11	4	100,2	83,32532	BA S/E DIEGO DE ALMAGRO 220KV BP1-1
BA03T0002SE014T0002	BA02T0002SE032T0002	2022-01-11	5	100,2	83,32532	BA S/E DIEGO DE ALMAGRO 220KV BP1-1
BA03T0002SE014T0002	BA02T0002SE032T0002	2022-01-11	6	92,77	77,1466	BA S/E DIEGO DE ALMAGRO 220KV BP1-1
BA03T0002SE014T0002	BA02T0002SE032T0002	2022-01-11	7	92,38	76,82228	BA S/E DIEGO DE ALMAGRO 220KV BP1-1
BA03T0002SE014T0002	BA02T0002SE032T0002	2022-01-11	8	85,34	70,96789	BA S/E DIEGO DE ALMAGRO 220KV BP1-1
BA03T0002SE014T0002	BA02T0002SE032T0002	2022-01-11	9	52,93	44,01606	BA S/E DIEGO DE ALMAGRO 220KV BP1-1
BA03T0002SE014T0002	BA02T0002SE032T0002	2022-01-11	10	43,73	36,36543	BA S/E DIEGO DE ALMAGRO 220KV BP1-1
BA03T0002SE014T0002	BA02T0002SE032T0002	2022-01-11	11	43,73	36,36543	BA S/E DIEGO DE ALMAGRO 220KV BP1-1
BA03T0002SE014T0002	BA02T0002SE032T0002	2022-01-11	12	43,73	36,36543	BA S/E DIEGO DE ALMAGRO 220KV BP1-1
BA03T0002SE014T0002	BA02T0002SE032T0002	2022-01-11	13	43,73	36,36543	BA S/E DIEGO DE ALMAGRO 220KV BP1-1
BA03T0002SE014T0002	BA02T0002SE032T0002	2022-01-11	14	14,58	12,12458	BA S/E DIEGO DE ALMAGRO 220KV BP1-1
BA03T0002SE014T0002	BA02T0002SE032T0002	2022-01-11	15	0,0	0,0	BA S/E DIEGO DE ALMAGRO 220KV BP1-1
BA03T0002SE014T0002	BA02T0002SE032T0002	2022-01-11	16	0,0	0,0	BA S/E DIEGO DE ALMAGRO 220KV BP1-1
BA03T0002SE014T0002	BA02T0002SE032T0002	2022-01-11	17	0,0	0,0	BA S/E DIEGO DE ALMAGRO 220KV BP1-1
BA03T0002SE014T0002	BA02T0002SE032T0002	2022-01-11	18	46,61	38,76041	BA S/E DIEGO DE ALMAGRO 220KV BP1-1
BA03T0002SE014T0002	BA02T0002SE032T0002	2022-01-11	19	79,0	65,69561	BA S/E DIEGO DE ALMAGRO 220KV BP1-1
BA03T0002SE014T0002	BA02T0002SE032T0002	2022-01-11	20	128,33	106,71794	BA S/E DIEGO DE ALMAGRO 220KV BP1-1
BA03T0002SE014T0002	BA02T0002SE032T0002	2022-01-11	21	138,96	115,55775	BA S/E DIEGO DE ALMAGRO 220KV BP1-1
BA03T0002SE014T0002	BA02T0002SE032T0002	2022-01-11	22	144,06	119,79886	BA S/E DIEGO DE ALMAGRO 220KV BP1-1
BA03T0002SE014T0002	BA02T0002SE032T0002	2022-01-11	23	144,06	119,79886	BA S/E DIEGO DE ALMAGRO 220KV BP1-1
BA03T0002SE014T0002	BA02T0002SE032T0002	2022-01-11	24	119,79	99,61617	BA S/E DIEGO DE ALMAGRO 220KV BP1-1
BA03T0002SE014T0002	BA02T0002SE032T0002	2022-01-12	1	89,86	74,70871	BA S/E DIEGO DE ALMAGRO 220KV BP1-1
BA03T0002SE014T0002	BA02T0002SE032T0002	2022-01-12	2	85,35	70,95914	BA S/E DIEGO DE ALMAGRO 220KV BP1-1
BA03T0002SE014T0002	BA02T0002SE032T0002	2022-01-12	3	84,66	70,38548	BA S/E DIEGO DE ALMAGRO 220KV BP1-1
BA03T0002SE014T0002	BA02T0002SE032T0002	2022-01-12	4	84,66	70,38548	BA S/E DIEGO DE ALMAGRO 220KV BP1-1
BA03T0002SE014T0002	BA02T0002SE032T0002	2022-01-12	5	84,66	70,38548	BA S/E DIEGO DE ALMAGRO 220KV BP1-1
BA03T0002SE014T0002	BA02T0002SE032T0002	2022-01-12	6	94,57	78,62455	BA S/E DIEGO DE ALMAGRO 220KV BP1-1
BA03T0002SE014T0002	BA02T0002SE032T0002	2022-01-12	7	122,01	101,43789	BA S/E DIEGO DE ALMAGRO 220KV BP1-1
BA03T0002SE014T0002	BA02T0002SE032T0002	2022-01-12	8	130,81	108,75413	BA S/E DIEGO DE ALMAGRO 220KV BP1-1
BA03T0002SE014T0002	BA02T0002SE032T0002	2022-01-12	9	66,41	55,21261	BA S/E DIEGO DE ALMAGRO 220KV BP1-1
BA03T0002SE014T0002	BA02T0002SE032T0002	2022-01-12	10	46,66	38,79266	BA S/E DIEGO DE ALMAGRO 220KV BP1-1
BA03T0002SE014T0002	BA02T0002SE032T0002	2022-01-12	11	43,56	36,21535	BA S/E DIEGO DE ALMAGRO 220KV BP1-1
BA03T0002SE014T0002	BA02T0002SE032T0002	2022-01-12	12	43,56	36,21535	BA S/E DIEGO DE ALMAGRO 220KV BP1-1
BA03T0002SE014T0002	BA02T0002SE032T0002	2022-01-12	13	25,41	21,12562	BA S/E DIEGO DE ALMAGRO 220KV BP1-1
BA03T0002SE014T0002	BA02T0002SE032T0002	2022-01-12	14	0,0	0,0	BA S/E DIEGO DE ALMAGRO 220KV BP1-1
BA03T0002SE014T0002	BA02T0002SE032T0002	2022-01-12	15	0,0	0,0	BA S/E DIEGO DE ALMAGRO 220KV BP1-1
BA03T0002SE014T0002	BA02T0002SE032T0002	2022-01-12	16	0,0	0,0	BA S/E DIEGO DE ALMAGRO 220KV BP1-1
BA03T0002SE014T0002	BA02T0002SE032T0002	2022-01-12	17	0,0	0,0	BA S/E DIEGO DE ALMAGRO 220KV BP1-1
BA03T0002SE014T0002	BA02T0002SE032T0002	2022-01-12	18	0,0	0,0	BA S/E DIEGO DE ALMAGRO 220KV BP1-1
BA03T0002SE014T0002	BA02T0002SE032T0002	2022-01-12	19	46,43	38,60144	BA S/E DIEGO DE ALMAGRO 220KV BP1-1
BA03T0002SE014T0002	BA02T0002SE032T0002	2022-01-12	20	87,48	72,73	BA S/E DIEGO DE ALMAGRO 220KV BP1-1
BA03T0002SE014T0002	BA02T0002SE032T0002	2022-01-12	21	101,55	84,42765	BA S/E DIEGO DE ALMAGRO 220KV BP1-1
BA03T0002SE014T0002	BA02T0002SE032T0002	2022-01-12	22	101,55	84,42765	BA S/E DIEGO DE ALMAGRO 220KV BP1-1
BA03T0002SE014T0002	BA02T0002SE032T0002	2022-01-12	23	101,55	84,42765	BA S/E DIEGO DE ALMAGRO 220KV BP1-1
BA03T0002SE014T0002	BA02T0002SE032T0002	2022-01-12	24	101,55	84,42765	BA S/E DIEGO DE ALMAGRO 220KV BP1-1
BA03T0002SE014T0002	BA02T0002SE032T0002	2022-01-13	1	97,03	80,78718	BA S/E DIEGO DE ALMAGRO 220KV BP1-1
BA03T0002SE014T0002	BA02T0002SE032T0002	2022-01-13	2	94,98	79,08035	BA S/E DIEGO DE ALMAGRO 220KV BP1-1
BA03T0002SE014T0002	BA02T0002SE032T0002	2022-01-13	3	82,13	68,38144	BA S/E DIEGO DE ALMAGRO 220KV BP1-1
BA03T0002SE014T0002	BA02T0002SE032T0002	2022-01-13	4	81,61	67,94849	BA S/E DIEGO DE ALMAGRO 220KV BP1-1
BA03T0002SE014T0002	BA02T0002SE032T0002	2022-01-13	5	77,34	64,39328	BA S/E DIEGO DE ALMAGRO 220KV BP1-1
BA03T0002SE014T0002	BA02T0002SE032T0002	2022-01-13	6	84,67	70,49624	BA S/E DIEGO DE ALMAGRO 220KV BP1-1
BA03T0002SE014T0002	BA02T0002SE032T0002	2022-01-13	7	99,22	82,61057	BA S/E DIEGO DE ALMAGRO 220KV BP1-1
BA03T0002SE014T0002	BA02T0002SE032T0002	2022-01-13	8	75,23	62,6365	BA S/E DIEGO DE ALMAGRO 220KV BP1-1
BA03T0002SE014T0002	BA02T0002SE032T0002	2022-01-13	9	63,48	52,85345	BA S/E DIEGO DE ALMAGRO 220KV BP1-1
BA03T0002SE014T0002	BA02T0002SE032T0002	2022-01-13	10	59,32	49,38983	BA S/E DIEGO DE ALMAGRO 220KV BP1-1
BA03T0002SE014T0002	BA02T0002SE032T0002	2022-01-13	11	45,73	38,0748	BA S/E DIEGO DE ALMAGRO 220KV BP1-1
BA03T0002SE014T0002	BA02T0002SE032T0002	2022-01-13	12	45,73	38,0748	BA S/E DIEGO DE ALMAGRO 220KV BP1-1
BA03T0002SE014T0002	BA02T0002SE032T0002	2022-01-13	13	45,73	38,0748	BA S/E DIEGO DE ALMAGRO 220KV BP1-1
BA03T0002SE014T0002	BA02T0002SE032T0002	2022-01-13	14	3,81	3,17221	BA S/E DIEGO DE ALMAGRO 220KV BP1-1
BA03T0002SE014T0002	BA02T0002SE032T0002	2022-01-13	15	0,0	0,0	BA S/E DIEGO DE ALMAGRO 220KV BP1-1
BA03T0002SE014T0002	BA02T0002SE032T0002	2022-01-13	16	0,0	0,0	BA S/E DIEGO DE ALMAGRO 220KV BP1-1
BA03T0002SE014T0002	BA02T0002SE032T0002	2022-01-13	17	0,0	0,0	BA S/E DIEGO DE ALMAGRO 220KV BP1-1
BA03T0002SE014T0002	BA02T0002SE032T0002	2022-01-13	18	0,0	0,0	BA S/E DIEGO DE ALMAGRO 220KV BP1-1
BA03T0002SE014T0002	BA02T0002SE032T0002	2022-01-13	19	7,94	6,61084	BA S/E DIEGO DE ALMAGRO 220KV BP1-1
BA03T0002SE014T0002	BA02T0002SE032T0002	2022-01-13	20	73,22	60,96297	BA S/E DIEGO DE ALMAGRO 220KV BP1-1
BA03T0002SE014T0002	BA02T0002SE032T0002	2022-01-13	21	92,92	77,36519	BA S/E DIEGO DE ALMAGRO 220KV BP1-1
BA03T0002SE014T0002	BA02T0002SE032T0002	2022-01-13	22	82,18	68,42307	BA S/E DIEGO DE ALMAGRO 220KV BP1-1
BA03T0002SE014T0002	BA02T0002SE032T0002	2022-01-13	23	75,61	62,95289	BA S/E DIEGO DE ALMAGRO 220KV BP1-1
BA03T0002SE014T0002	BA02T0002SE032T0002	2022-01-13	24	74,57	62,08698	BA S/E DIEGO DE ALMAGRO 220KV BP1-1
BA03T0002SE014T0002	BA02T0002SE032T0002	2022-01-14	1	74,07	61,2196	BA S/E DIEGO DE ALMAGRO 220KV BP1-1
BA03T0002SE014T0002	BA02T0002SE032T0002	2022-01-14	2	73,66	60,88073	BA S/E DIEGO DE ALMAGRO 220KV BP1-1
BA03T0002SE014T0002	BA02T0002SE032T0002	2022-01-14	3	73,58	60,81461	BA S/E DIEGO DE ALMAGRO 220KV BP1-1
BA03T0002SE014T0002	BA02T0002SE032T0002	2022-01-14	4	73,58	60,81461	BA S/E DIEGO DE ALMAGRO 220KV BP1-1
BA03T0002SE014T0002	BA02T0002SE032T0002	2022-01-14	5	76,99	63,633	BA S/E DIEGO DE ALMAGRO 220KV BP1-1
BA03T0002SE014T0002	BA02T0002SE032T0002	2022-01-14	6	82,88	68,50115	BA S/E DIEGO DE ALMAGRO 220KV BP1-1
BA03T0002SE014T0002	BA02T0002SE032T0002	2022-01-14	7	82,88	68,50115	BA S/E DIEGO DE ALMAGRO 220KV BP1-1
BA03T0002SE014T0002	BA02T0002SE032T0002	2022-01-14	8	79,01	65,30256	BA S/E DIEGO DE ALMAGRO 220KV BP1-1
BA03T0002SE014T0002	BA02T0002SE032T0002	2022-01-14	9	60,11	49,68152	BA S/E DIEGO DE ALMAGRO 220KV BP1-1
BA03T0002SE014T0002	BA02T0002SE032T0002	2022-01-14	10	43,12	35,63911	BA S/E DIEGO DE ALMAGRO 220KV BP1-1
BA03T0002SE014T0002	BA02T0002SE032T0002	2022-01-14	11	46,72	38,61455	BA S/E DIEGO DE ALMAGRO 220KV BP1-1
BA03T0002SE014T0002	BA02T0002SE032T0002	2022-01-14	12	18,38	15,19125	BA S/E DIEGO DE ALMAGRO 220KV BP1-1
BA03T0002SE014T0002	BA02T0002SE032T0002	2022-01-14	13	0,41	0,33887	BA S/E DIEGO DE ALMAGRO 220KV BP1-1
BA03T0002SE014T0002	BA02T0002SE032T0002	2022-01-14	14	2,96	2,44647	BA S/E DIEGO DE ALMAGRO 220KV BP1-1
BA03T0002SE014T0002	BA02T0002SE032T0002	2022-01-14	15	35,51	29,34937	BA S/E DIEGO DE ALMAGRO 220KV BP1-1
BA03T0002SE014T0002	BA02T0002SE032T0002	2022-01-14	16	58,65	48,47481	BA S/E DIEGO DE ALMAGRO 220KV BP1-1
BA03T0002SE014T0002	BA02T0002SE032T0002	2022-01-14	17	72,99	60,32696	BA S/E DIEGO DE ALMAGRO 220KV BP1-1
BA03T0002SE014T0002	BA02T0002SE032T0002	2022-01-14	18	71,45	59,05414	BA S/E DIEGO DE ALMAGRO 220KV BP1-1
BA03T0002SE014T0002	BA02T0002SE032T0002	2022-01-14	19	72,65	60,04595	BA S/E DIEGO DE ALMAGRO 220KV BP1-1
BA03T0002SE014T0002	BA02T0002SE032T0002	2022-01-14	20	81,79	67,60025	BA S/E DIEGO DE ALMAGRO 220KV BP1-1
BA03T0002SE014T0002	BA02T0002SE032T0002	2022-01-14	21	81,41	67,28618	BA S/E DIEGO DE ALMAGRO 220KV BP1-1
BA03T0002SE014T0002	BA02T0002SE032T0002	2022-01-14	22	82,16	67,90606	BA S/E DIEGO DE ALMAGRO 220KV BP1-1
BA03T0002SE014T0002	BA02T0002SE032T0002	2022-01-14	23	83,09	68,67472	BA S/E DIEGO DE ALMAGRO 220KV BP1-1
BA03T0002SE014T0002	BA02T0002SE032T0002	2022-01-14	24	75,55	62,44283	BA S/E DIEGO DE ALMAGRO 220KV BP1-1
BA03T0002SE014T0002	BA02T0002SE032T0002	2022-01-15	1	75,07	61,69778	BA S/E DIEGO DE ALMAGRO 220KV BP1-1
BA03T0002SE014T0002	BA02T0002SE032T0002	2022-01-15	2	79,72	65,51948	BA S/E DIEGO DE ALMAGRO 220KV BP1-1
BA03T0002SE014T0002	BA02T0002SE032T0002	2022-01-15	3	79,72	65,51948	BA S/E DIEGO DE ALMAGRO 220KV BP1-1
BA03T0002SE014T0002	BA02T0002SE032T0002	2022-01-15	4	82,45	67,76318	BA S/E DIEGO DE ALMAGRO 220KV BP1-1
BA03T0002SE014T0002	BA02T0002SE032T0002	2022-01-15	5	83,92	68,97133	BA S/E DIEGO DE ALMAGRO 220KV BP1-1
BA03T0002SE014T0002	BA02T0002SE032T0002	2022-01-15	6	83,92	68,97133	BA S/E DIEGO DE ALMAGRO 220KV BP1-1
BA03T0002SE014T0002	BA02T0002SE032T0002	2022-01-15	7	83,92	68,97133	BA S/E DIEGO DE ALMAGRO 220KV BP1-1
BA03T0002SE014T0002	BA02T0002SE032T0002	2022-01-15	8	74,47	61,20466	BA S/E DIEGO DE ALMAGRO 220KV BP1-1
BA03T0002SE014T0002	BA02T0002SE032T0002	2022-01-15	9	67,77	55,69813	BA S/E DIEGO DE ALMAGRO 220KV BP1-1
BA03T0002SE014T0002	BA02T0002SE032T0002	2022-01-15	10	71,43	58,70617	BA S/E DIEGO DE ALMAGRO 220KV BP1-1
BA03T0002SE014T0002	BA02T0002SE032T0002	2022-01-15	11	59,82	49,16426	BA S/E DIEGO DE ALMAGRO 220KV BP1-1
BA03T0002SE014T0002	BA02T0002SE032T0002	2022-01-15	12	24,8	20,38238	BA S/E DIEGO DE ALMAGRO 220KV BP1-1
BA03T0002SE014T0002	BA02T0002SE032T0002	2022-01-15	13	0,0	0,0	BA S/E DIEGO DE ALMAGRO 220KV BP1-1
BA03T0002SE014T0002	BA02T0002SE032T0002	2022-01-15	14	0,0	0,0	BA S/E DIEGO DE ALMAGRO 220KV BP1-1
BA03T0002SE014T0002	BA02T0002SE032T0002	2022-01-15	15	0,0	0,0	BA S/E DIEGO DE ALMAGRO 220KV BP1-1
BA03T0002SE014T0002	BA02T0002SE032T0002	2022-01-15	16	0,0	0,0	BA S/E DIEGO DE ALMAGRO 220KV BP1-1
BA03T0002SE014T0002	BA02T0002SE032T0002	2022-01-15	17	0,0	0,0	BA S/E DIEGO DE ALMAGRO 220KV BP1-1
BA03T0002SE014T0002	BA02T0002SE032T0002	2022-01-15	18	0,0	0,0	BA S/E DIEGO DE ALMAGRO 220KV BP1-1
BA03T0002SE014T0002	BA02T0002SE032T0002	2022-01-15	19	0,0	0,0	BA S/E DIEGO DE ALMAGRO 220KV BP1-1
BA03T0002SE014T0002	BA02T0002SE032T0002	2022-01-15	20	70,71	58,11443	BA S/E DIEGO DE ALMAGRO 220KV BP1-1
BA03T0002SE014T0002	BA02T0002SE032T0002	2022-01-15	21	82,3	67,6399	BA S/E DIEGO DE ALMAGRO 220KV BP1-1
BA03T0002SE014T0002	BA02T0002SE032T0002	2022-01-15	22	80,01	65,75782	BA S/E DIEGO DE ALMAGRO 220KV BP1-1
BA03T0002SE014T0002	BA02T0002SE032T0002	2022-01-15	23	72,53	59,61023	BA S/E DIEGO DE ALMAGRO 220KV BP1-1
BA03T0002SE014T0002	BA02T0002SE032T0002	2022-01-15	24	75,5	62,05119	BA S/E DIEGO DE ALMAGRO 220KV BP1-1
BA03T0002SE014T0002	BA02T0002SE032T0002	2022-01-16	1	89,55	73,59846	BA S/E DIEGO DE ALMAGRO 220KV BP1-1
BA03T0002SE014T0002	BA02T0002SE032T0002	2022-01-16	2	81,77	67,20431	BA S/E DIEGO DE ALMAGRO 220KV BP1-1
BA03T0002SE014T0002	BA02T0002SE032T0002	2022-01-16	3	72,25	59,38011	BA S/E DIEGO DE ALMAGRO 220KV BP1-1
BA03T0002SE014T0002	BA02T0002SE032T0002	2022-01-16	4	73,89	60,72797	BA S/E DIEGO DE ALMAGRO 220KV BP1-1
BA03T0002SE014T0002	BA02T0002SE032T0002	2022-01-16	5	89,49	73,54915	BA S/E DIEGO DE ALMAGRO 220KV BP1-1
BA03T0002SE014T0002	BA02T0002SE032T0002	2022-01-16	6	89,55	73,59846	BA S/E DIEGO DE ALMAGRO 220KV BP1-1
BA03T0002SE014T0002	BA02T0002SE032T0002	2022-01-16	7	89,55	73,59846	BA S/E DIEGO DE ALMAGRO 220KV BP1-1
BA03T0002SE014T0002	BA02T0002SE032T0002	2022-01-16	8	81,49	66,97419	BA S/E DIEGO DE ALMAGRO 220KV BP1-1
BA03T0002SE014T0002	BA02T0002SE032T0002	2022-01-16	9	9,05	7,43792	BA S/E DIEGO DE ALMAGRO 220KV BP1-1
BA03T0002SE014T0002	BA02T0002SE032T0002	2022-01-16	10	7,69	6,32018	BA S/E DIEGO DE ALMAGRO 220KV BP1-1
BA03T0002SE014T0002	BA02T0002SE032T0002	2022-01-16	11	50,56	41,55375	BA S/E DIEGO DE ALMAGRO 220KV BP1-1
BA03T0002SE014T0002	BA02T0002SE032T0002	2022-01-16	12	50,27	41,3154	BA S/E DIEGO DE ALMAGRO 220KV BP1-1
BA03T0002SE014T0002	BA02T0002SE032T0002	2022-01-16	13	10,64	8,7447	BA S/E DIEGO DE ALMAGRO 220KV BP1-1
BA03T0002SE014T0002	BA02T0002SE032T0002	2022-01-16	14	0,55	0,45203	BA S/E DIEGO DE ALMAGRO 220KV BP1-1
BA03T0002SE014T0002	BA02T0002SE032T0002	2022-01-16	15	0,0	0,0	BA S/E DIEGO DE ALMAGRO 220KV BP1-1
BA03T0002SE014T0002	BA02T0002SE032T0002	2022-01-16	16	0,0	0,0	BA S/E DIEGO DE ALMAGRO 220KV BP1-1
BA03T0002SE014T0002	BA02T0002SE032T0002	2022-01-16	17	0,0	0,0	BA S/E DIEGO DE ALMAGRO 220KV BP1-1
BA03T0002SE014T0002	BA02T0002SE032T0002	2022-01-16	18	0,0	0,0	BA S/E DIEGO DE ALMAGRO 220KV BP1-1
BA03T0002SE014T0002	BA02T0002SE032T0002	2022-01-16	19	17,55	14,42382	BA S/E DIEGO DE ALMAGRO 220KV BP1-1
BA03T0002SE014T0002	BA02T0002SE032T0002	2022-01-16	20	70,38	57,84321	BA S/E DIEGO DE ALMAGRO 220KV BP1-1
BA03T0002SE014T0002	BA02T0002SE032T0002	2022-01-16	21	73,54	60,44032	BA S/E DIEGO DE ALMAGRO 220KV BP1-1
BA03T0002SE014T0002	BA02T0002SE032T0002	2022-01-16	22	82,28	67,62346	BA S/E DIEGO DE ALMAGRO 220KV BP1-1
BA03T0002SE014T0002	BA02T0002SE032T0002	2022-01-16	23	83,94	68,98777	BA S/E DIEGO DE ALMAGRO 220KV BP1-1
BA03T0002SE014T0002	BA02T0002SE032T0002	2022-01-16	24	77,91	64,03189	BA S/E DIEGO DE ALMAGRO 220KV BP1-1
BA03T0002SE014T0002	BA02T0002SE032T0002	2022-01-17	1	76,05	62,50321	BA S/E DIEGO DE ALMAGRO 220KV BP1-1
BA03T0002SE014T0002	BA02T0002SE032T0002	2022-01-17	2	81,79	67,22075	BA S/E DIEGO DE ALMAGRO 220KV BP1-1
BA03T0002SE014T0002	BA02T0002SE032T0002	2022-01-17	3	78,86	64,81267	BA S/E DIEGO DE ALMAGRO 220KV BP1-1
BA03T0002SE014T0002	BA02T0002SE032T0002	2022-01-17	4	83,61	68,71655	BA S/E DIEGO DE ALMAGRO 220KV BP1-1
BA03T0002SE014T0002	BA02T0002SE032T0002	2022-01-17	5	85,35	70,1466	BA S/E DIEGO DE ALMAGRO 220KV BP1-1
BA03T0002SE014T0002	BA02T0002SE032T0002	2022-01-17	6	85,35	70,1466	BA S/E DIEGO DE ALMAGRO 220KV BP1-1
BA03T0002SE014T0002	BA02T0002SE032T0002	2022-01-17	7	85,35	70,1466	BA S/E DIEGO DE ALMAGRO 220KV BP1-1
BA03T0002SE014T0002	BA02T0002SE032T0002	2022-01-17	8	83,86	68,92202	BA S/E DIEGO DE ALMAGRO 220KV BP1-1
BA03T0002SE014T0002	BA02T0002SE032T0002	2022-01-17	9	62,41	51,29291	BA S/E DIEGO DE ALMAGRO 220KV BP1-1
BA03T0002SE014T0002	BA02T0002SE032T0002	2022-01-17	10	60,07	49,36973	BA S/E DIEGO DE ALMAGRO 220KV BP1-1
BA03T0002SE014T0002	BA02T0002SE032T0002	2022-01-17	11	49,71	40,85516	BA S/E DIEGO DE ALMAGRO 220KV BP1-1
BA03T0002SE014T0002	BA02T0002SE032T0002	2022-01-17	12	16,21	13,32251	BA S/E DIEGO DE ALMAGRO 220KV BP1-1
BA03T0002SE014T0002	BA02T0002SE032T0002	2022-01-17	13	0,47	0,38628	BA S/E DIEGO DE ALMAGRO 220KV BP1-1
BA03T0002SE014T0002	BA02T0002SE032T0002	2022-01-17	14	0,0	0,0	BA S/E DIEGO DE ALMAGRO 220KV BP1-1
BA03T0002SE014T0002	BA02T0002SE032T0002	2022-01-17	15	0,0	0,0	BA S/E DIEGO DE ALMAGRO 220KV BP1-1
BA03T0002SE014T0002	BA02T0002SE032T0002	2022-01-17	16	0,0	0,0	BA S/E DIEGO DE ALMAGRO 220KV BP1-1
BA03T0002SE014T0002	BA02T0002SE032T0002	2022-01-17	17	0,0	0,0	BA S/E DIEGO DE ALMAGRO 220KV BP1-1
BA03T0002SE014T0002	BA02T0002SE032T0002	2022-01-17	18	0,0	0,0	BA S/E DIEGO DE ALMAGRO 220KV BP1-1
BA03T0002SE014T0002	BA02T0002SE032T0002	2022-01-17	19	0,0	0,0	BA S/E DIEGO DE ALMAGRO 220KV BP1-1
BA03T0002SE014T0002	BA02T0002SE032T0002	2022-01-17	20	77,96	64,07299	BA S/E DIEGO DE ALMAGRO 220KV BP1-1
BA03T0002SE014T0002	BA02T0002SE032T0002	2022-01-17	21	83,17	68,35493	BA S/E DIEGO DE ALMAGRO 220KV BP1-1
BA03T0002SE014T0002	BA02T0002SE032T0002	2022-01-17	22	85,59	70,34385	BA S/E DIEGO DE ALMAGRO 220KV BP1-1
BA03T0002SE014T0002	BA02T0002SE032T0002	2022-01-17	23	78,9	64,84554	BA S/E DIEGO DE ALMAGRO 220KV BP1-1
BA03T0002SE014T0002	BA02T0002SE032T0002	2022-01-17	24	78,75	64,72226	BA S/E DIEGO DE ALMAGRO 220KV BP1-1
BA03T0002SE014T0002	BA02T0002SE032T0002	2022-01-18	1	77,28	63,01334	BA S/E DIEGO DE ALMAGRO 220KV BP1-1
BA03T0002SE014T0002	BA02T0002SE032T0002	2022-01-18	2	73,21	59,6947	BA S/E DIEGO DE ALMAGRO 220KV BP1-1
BA03T0002SE014T0002	BA02T0002SE032T0002	2022-01-18	3	73,81	60,18394	BA S/E DIEGO DE ALMAGRO 220KV BP1-1
BA03T0002SE014T0002	BA02T0002SE032T0002	2022-01-18	4	77,72	63,37211	BA S/E DIEGO DE ALMAGRO 220KV BP1-1
BA03T0002SE014T0002	BA02T0002SE032T0002	2022-01-18	5	78,63	64,11412	BA S/E DIEGO DE ALMAGRO 220KV BP1-1
BA03T0002SE014T0002	BA02T0002SE032T0002	2022-01-18	6	78,63	64,11412	BA S/E DIEGO DE ALMAGRO 220KV BP1-1
BA03T0002SE014T0002	BA02T0002SE032T0002	2022-01-18	7	80,84	65,91613	BA S/E DIEGO DE ALMAGRO 220KV BP1-1
BA03T0002SE014T0002	BA02T0002SE032T0002	2022-01-18	8	73,64	60,04532	BA S/E DIEGO DE ALMAGRO 220KV BP1-1
BA03T0002SE014T0002	BA02T0002SE032T0002	2022-01-18	9	46,68	38,06241	BA S/E DIEGO DE ALMAGRO 220KV BP1-1
BA03T0002SE014T0002	BA02T0002SE032T0002	2022-01-18	10	4,84	3,94649	BA S/E DIEGO DE ALMAGRO 220KV BP1-1
BA03T0002SE014T0002	BA02T0002SE032T0002	2022-01-18	11	1,1	0,89693	BA S/E DIEGO DE ALMAGRO 220KV BP1-1
BA03T0002SE014T0002	BA02T0002SE032T0002	2022-01-18	12	1,1	0,89693	BA S/E DIEGO DE ALMAGRO 220KV BP1-1
BA03T0002SE014T0002	BA02T0002SE032T0002	2022-01-18	13	0,28	0,22831	BA S/E DIEGO DE ALMAGRO 220KV BP1-1
BA03T0002SE014T0002	BA02T0002SE032T0002	2022-01-18	14	0,0	0,0	BA S/E DIEGO DE ALMAGRO 220KV BP1-1
BA03T0002SE014T0002	BA02T0002SE032T0002	2022-01-18	15	0,0	0,0	BA S/E DIEGO DE ALMAGRO 220KV BP1-1
BA03T0002SE014T0002	BA02T0002SE032T0002	2022-01-18	16	0,0	0,0	BA S/E DIEGO DE ALMAGRO 220KV BP1-1
BA03T0002SE014T0002	BA02T0002SE032T0002	2022-01-18	17	0,0	0,0	BA S/E DIEGO DE ALMAGRO 220KV BP1-1
BA03T0002SE014T0002	BA02T0002SE032T0002	2022-01-18	18	7,85	6,40081	BA S/E DIEGO DE ALMAGRO 220KV BP1-1
BA03T0002SE014T0002	BA02T0002SE032T0002	2022-01-18	19	0,0	0,0	BA S/E DIEGO DE ALMAGRO 220KV BP1-1
BA03T0002SE014T0002	BA02T0002SE032T0002	2022-01-18	20	64,92	52,93512	BA S/E DIEGO DE ALMAGRO 220KV BP1-1
BA03T0002SE014T0002	BA02T0002SE032T0002	2022-01-18	21	82,62	67,36752	BA S/E DIEGO DE ALMAGRO 220KV BP1-1
BA03T0002SE014T0002	BA02T0002SE032T0002	2022-01-18	22	81,35	66,33198	BA S/E DIEGO DE ALMAGRO 220KV BP1-1
BA03T0002SE014T0002	BA02T0002SE032T0002	2022-01-18	23	70,83	57,75407	BA S/E DIEGO DE ALMAGRO 220KV BP1-1
BA03T0002SE014T0002	BA02T0002SE032T0002	2022-01-18	24	67,02	54,64744	BA S/E DIEGO DE ALMAGRO 220KV BP1-1
BA03T0002SE014T0002	BA02T0002SE032T0002	2022-01-19	1	71,96	59,15112	BA S/E DIEGO DE ALMAGRO 220KV BP1-1
BA03T0002SE014T0002	BA02T0002SE032T0002	2022-01-19	2	72,49	59,58678	BA S/E DIEGO DE ALMAGRO 220KV BP1-1
BA03T0002SE014T0002	BA02T0002SE032T0002	2022-01-19	3	72,49	59,58678	BA S/E DIEGO DE ALMAGRO 220KV BP1-1
BA03T0002SE014T0002	BA02T0002SE032T0002	2022-01-19	4	72,81	59,84982	BA S/E DIEGO DE ALMAGRO 220KV BP1-1
BA03T0002SE014T0002	BA02T0002SE032T0002	2022-01-19	5	78,8	64,7736	BA S/E DIEGO DE ALMAGRO 220KV BP1-1
BA03T0002SE014T0002	BA02T0002SE032T0002	2022-01-19	6	80,1	65,8422	BA S/E DIEGO DE ALMAGRO 220KV BP1-1
BA03T0002SE014T0002	BA02T0002SE032T0002	2022-01-19	7	80,1	65,8422	BA S/E DIEGO DE ALMAGRO 220KV BP1-1
BA03T0002SE014T0002	BA02T0002SE032T0002	2022-01-19	8	77,16	63,42552	BA S/E DIEGO DE ALMAGRO 220KV BP1-1
BA03T0002SE014T0002	BA02T0002SE032T0002	2022-01-19	9	42,26	34,73772	BA S/E DIEGO DE ALMAGRO 220KV BP1-1
BA03T0002SE014T0002	BA02T0002SE032T0002	2022-01-19	10	34,6	28,4412	BA S/E DIEGO DE ALMAGRO 220KV BP1-1
BA03T0002SE014T0002	BA02T0002SE032T0002	2022-01-19	11	34,6	28,4412	BA S/E DIEGO DE ALMAGRO 220KV BP1-1
BA03T0002SE014T0002	BA02T0002SE032T0002	2022-01-19	12	43,92	36,10224	BA S/E DIEGO DE ALMAGRO 220KV BP1-1
BA03T0002SE014T0002	BA02T0002SE032T0002	2022-01-19	13	44,96	36,95712	BA S/E DIEGO DE ALMAGRO 220KV BP1-1
BA03T0002SE014T0002	BA02T0002SE032T0002	2022-01-19	14	0,68	0,55896	BA S/E DIEGO DE ALMAGRO 220KV BP1-1
BA03T0002SE014T0002	BA02T0002SE032T0002	2022-01-19	15	0,0	0,0	BA S/E DIEGO DE ALMAGRO 220KV BP1-1
BA03T0002SE014T0002	BA02T0002SE032T0002	2022-01-19	16	0,0	0,0	BA S/E DIEGO DE ALMAGRO 220KV BP1-1
BA03T0002SE014T0002	BA02T0002SE032T0002	2022-01-19	17	0,0	0,0	BA S/E DIEGO DE ALMAGRO 220KV BP1-1
BA03T0002SE014T0002	BA02T0002SE032T0002	2022-01-19	18	7,63	6,27186	BA S/E DIEGO DE ALMAGRO 220KV BP1-1
BA03T0002SE014T0002	BA02T0002SE032T0002	2022-01-19	19	0,0	0,0	BA S/E DIEGO DE ALMAGRO 220KV BP1-1
BA03T0002SE014T0002	BA02T0002SE032T0002	2022-01-19	20	78,53	64,55166	BA S/E DIEGO DE ALMAGRO 220KV BP1-1
BA03T0002SE014T0002	BA02T0002SE032T0002	2022-01-19	21	75,45	62,0199	BA S/E DIEGO DE ALMAGRO 220KV BP1-1
BA03T0002SE014T0002	BA02T0002SE032T0002	2022-01-19	22	75,29	61,88838	BA S/E DIEGO DE ALMAGRO 220KV BP1-1
BA03T0002SE014T0002	BA02T0002SE032T0002	2022-01-19	23	68,64	56,42208	BA S/E DIEGO DE ALMAGRO 220KV BP1-1
BA03T0002SE014T0002	BA02T0002SE032T0002	2022-01-19	24	66,03	54,27666	BA S/E DIEGO DE ALMAGRO 220KV BP1-1
BA03T0002SE014T0002	BA02T0002SE032T0002	2022-01-20	1	70,43	57,79486	BA S/E DIEGO DE ALMAGRO 220KV BP1-1
BA03T0002SE014T0002	BA02T0002SE032T0002	2022-01-20	2	71,04	58,29542	BA S/E DIEGO DE ALMAGRO 220KV BP1-1
BA03T0002SE014T0002	BA02T0002SE032T0002	2022-01-20	3	70,37	57,74562	BA S/E DIEGO DE ALMAGRO 220KV BP1-1
BA03T0002SE014T0002	BA02T0002SE032T0002	2022-01-20	4	70,66	57,9836	BA S/E DIEGO DE ALMAGRO 220KV BP1-1
BA03T0002SE014T0002	BA02T0002SE032T0002	2022-01-20	5	73,35	60,19101	BA S/E DIEGO DE ALMAGRO 220KV BP1-1
BA03T0002SE014T0002	BA02T0002SE032T0002	2022-01-20	6	74,41	61,06085	BA S/E DIEGO DE ALMAGRO 220KV BP1-1
BA03T0002SE014T0002	BA02T0002SE032T0002	2022-01-20	7	74,23	60,91314	BA S/E DIEGO DE ALMAGRO 220KV BP1-1
BA03T0002SE014T0002	BA02T0002SE032T0002	2022-01-20	8	71,71	58,84523	BA S/E DIEGO DE ALMAGRO 220KV BP1-1
BA03T0002SE014T0002	BA02T0002SE032T0002	2022-01-20	9	45,19	37,08291	BA S/E DIEGO DE ALMAGRO 220KV BP1-1
BA03T0002SE014T0002	BA02T0002SE032T0002	2022-01-20	10	35,21	28,89333	BA S/E DIEGO DE ALMAGRO 220KV BP1-1
BA03T0002SE014T0002	BA02T0002SE032T0002	2022-01-20	11	14,67	12,0382	BA S/E DIEGO DE ALMAGRO 220KV BP1-1
BA03T0002SE014T0002	BA02T0002SE032T0002	2022-01-20	12	0,0	0,0	BA S/E DIEGO DE ALMAGRO 220KV BP1-1
BA03T0002SE014T0002	BA02T0002SE032T0002	2022-01-20	13	0,0	0,0	BA S/E DIEGO DE ALMAGRO 220KV BP1-1
BA03T0002SE014T0002	BA02T0002SE032T0002	2022-01-20	14	0,0	0,0	BA S/E DIEGO DE ALMAGRO 220KV BP1-1
BA03T0002SE014T0002	BA02T0002SE032T0002	2022-01-20	15	0,0	0,0	BA S/E DIEGO DE ALMAGRO 220KV BP1-1
BA03T0002SE014T0002	BA02T0002SE032T0002	2022-01-20	16	31,1	25,52066	BA S/E DIEGO DE ALMAGRO 220KV BP1-1
BA03T0002SE014T0002	BA02T0002SE032T0002	2022-01-20	17	30,47	25,00368	BA S/E DIEGO DE ALMAGRO 220KV BP1-1
BA03T0002SE014T0002	BA02T0002SE032T0002	2022-01-20	18	0,0	0,0	BA S/E DIEGO DE ALMAGRO 220KV BP1-1
BA03T0002SE014T0002	BA02T0002SE032T0002	2022-01-20	19	0,0	0,0	BA S/E DIEGO DE ALMAGRO 220KV BP1-1
BA03T0002SE014T0002	BA02T0002SE032T0002	2022-01-20	20	56,63	46,47058	BA S/E DIEGO DE ALMAGRO 220KV BP1-1
BA03T0002SE014T0002	BA02T0002SE032T0002	2022-01-20	21	82,07	67,34664	BA S/E DIEGO DE ALMAGRO 220KV BP1-1
BA03T0002SE014T0002	BA02T0002SE032T0002	2022-01-20	22	81,5	66,8789	BA S/E DIEGO DE ALMAGRO 220KV BP1-1
BA03T0002SE014T0002	BA02T0002SE032T0002	2022-01-20	23	73,75	60,51925	BA S/E DIEGO DE ALMAGRO 220KV BP1-1
BA03T0002SE014T0002	BA02T0002SE032T0002	2022-01-20	24	69,72	57,21223	BA S/E DIEGO DE ALMAGRO 220KV BP1-1
BA03T0002SE014T0002	BA02T0002SE032T0002	2022-01-21	1	74,91	60,93629	BA S/E DIEGO DE ALMAGRO 220KV BP1-1
BA03T0002SE014T0002	BA02T0002SE032T0002	2022-01-21	2	73,13	59,48833	BA S/E DIEGO DE ALMAGRO 220KV BP1-1
BA03T0002SE014T0002	BA02T0002SE032T0002	2022-01-21	3	73,66	59,91946	BA S/E DIEGO DE ALMAGRO 220KV BP1-1
BA03T0002SE014T0002	BA02T0002SE032T0002	2022-01-21	4	74,96	60,97696	BA S/E DIEGO DE ALMAGRO 220KV BP1-1
BA03T0002SE014T0002	BA02T0002SE032T0002	2022-01-21	5	74,08	60,26112	BA S/E DIEGO DE ALMAGRO 220KV BP1-1
BA03T0002SE014T0002	BA02T0002SE032T0002	2022-01-21	6	73,47	59,76491	BA S/E DIEGO DE ALMAGRO 220KV BP1-1
BA03T0002SE014T0002	BA02T0002SE032T0002	2022-01-21	7	74,05	60,23671	BA S/E DIEGO DE ALMAGRO 220KV BP1-1
BA03T0002SE014T0002	BA02T0002SE032T0002	2022-01-21	8	69,62	56,63309	BA S/E DIEGO DE ALMAGRO 220KV BP1-1
BA03T0002SE014T0002	BA02T0002SE032T0002	2022-01-21	9	44,71	36,3698	BA S/E DIEGO DE ALMAGRO 220KV BP1-1
BA03T0002SE014T0002	BA02T0002SE032T0002	2022-01-21	10	44,71	36,3698	BA S/E DIEGO DE ALMAGRO 220KV BP1-1
BA03T0002SE014T0002	BA02T0002SE032T0002	2022-01-21	11	44,71	36,3698	BA S/E DIEGO DE ALMAGRO 220KV BP1-1
BA03T0002SE014T0002	BA02T0002SE032T0002	2022-01-21	12	44,71	36,3698	BA S/E DIEGO DE ALMAGRO 220KV BP1-1
BA03T0002SE014T0002	BA02T0002SE032T0002	2022-01-21	13	20,64	16,78981	BA S/E DIEGO DE ALMAGRO 220KV BP1-1
BA03T0002SE014T0002	BA02T0002SE032T0002	2022-01-21	14	0,0	0,0	BA S/E DIEGO DE ALMAGRO 220KV BP1-1
BA03T0002SE014T0002	BA02T0002SE032T0002	2022-01-21	15	0,0	0,0	BA S/E DIEGO DE ALMAGRO 220KV BP1-1
BA03T0002SE014T0002	BA02T0002SE032T0002	2022-01-21	16	0,0	0,0	BA S/E DIEGO DE ALMAGRO 220KV BP1-1
BA03T0002SE014T0002	BA02T0002SE032T0002	2022-01-21	17	0,0	0,0	BA S/E DIEGO DE ALMAGRO 220KV BP1-1
BA03T0002SE014T0002	BA02T0002SE032T0002	2022-01-21	18	0,0	0,0	BA S/E DIEGO DE ALMAGRO 220KV BP1-1
BA03T0002SE014T0002	BA02T0002SE032T0002	2022-01-21	19	0,0	0,0	BA S/E DIEGO DE ALMAGRO 220KV BP1-1
BA03T0002SE014T0002	BA02T0002SE032T0002	2022-01-21	20	64,53	52,49257	BA S/E DIEGO DE ALMAGRO 220KV BP1-1
BA03T0002SE014T0002	BA02T0002SE032T0002	2022-01-21	21	82,52	67,12672	BA S/E DIEGO DE ALMAGRO 220KV BP1-1
BA03T0002SE014T0002	BA02T0002SE032T0002	2022-01-21	22	83,17	67,65547	BA S/E DIEGO DE ALMAGRO 220KV BP1-1
BA03T0002SE014T0002	BA02T0002SE032T0002	2022-01-21	23	79,42	64,60499	BA S/E DIEGO DE ALMAGRO 220KV BP1-1
BA03T0002SE014T0002	BA02T0002SE032T0002	2022-01-21	24	79,42	64,60499	BA S/E DIEGO DE ALMAGRO 220KV BP1-1
BA03T0002SE014T0002	BA02T0002SE032T0002	2022-01-22	1	76,62	61,69826	BA S/E DIEGO DE ALMAGRO 220KV BP1-1
BA03T0002SE014T0002	BA02T0002SE032T0002	2022-01-22	2	71,64	57,68811	BA S/E DIEGO DE ALMAGRO 220KV BP1-1
BA03T0002SE014T0002	BA02T0002SE032T0002	2022-01-22	3	76,94	61,95594	BA S/E DIEGO DE ALMAGRO 220KV BP1-1
BA03T0002SE014T0002	BA02T0002SE032T0002	2022-01-22	4	81,37	65,52319	BA S/E DIEGO DE ALMAGRO 220KV BP1-1
BA03T0002SE014T0002	BA02T0002SE032T0002	2022-01-22	5	85,43	68,79251	BA S/E DIEGO DE ALMAGRO 220KV BP1-1
BA03T0002SE014T0002	BA02T0002SE032T0002	2022-01-22	6	85,43	68,79251	BA S/E DIEGO DE ALMAGRO 220KV BP1-1
BA03T0002SE014T0002	BA02T0002SE032T0002	2022-01-22	7	85,43	68,79251	BA S/E DIEGO DE ALMAGRO 220KV BP1-1
BA03T0002SE014T0002	BA02T0002SE032T0002	2022-01-22	8	78,8	63,4537	BA S/E DIEGO DE ALMAGRO 220KV BP1-1
BA03T0002SE014T0002	BA02T0002SE032T0002	2022-01-22	9	11,06	8,90607	BA S/E DIEGO DE ALMAGRO 220KV BP1-1
BA03T0002SE014T0002	BA02T0002SE032T0002	2022-01-22	10	0,0	0,0	BA S/E DIEGO DE ALMAGRO 220KV BP1-1
BA03T0002SE014T0002	BA02T0002SE032T0002	2022-01-22	11	0,0	0,0	BA S/E DIEGO DE ALMAGRO 220KV BP1-1
BA03T0002SE014T0002	BA02T0002SE032T0002	2022-01-22	12	0,0	0,0	BA S/E DIEGO DE ALMAGRO 220KV BP1-1
BA03T0002SE014T0002	BA02T0002SE032T0002	2022-01-22	13	0,0	0,0	BA S/E DIEGO DE ALMAGRO 220KV BP1-1
BA03T0002SE014T0002	BA02T0002SE032T0002	2022-01-22	14	0,0	0,0	BA S/E DIEGO DE ALMAGRO 220KV BP1-1
BA03T0002SE014T0002	BA02T0002SE032T0002	2022-01-22	15	0,0	0,0	BA S/E DIEGO DE ALMAGRO 220KV BP1-1
BA03T0002SE014T0002	BA02T0002SE032T0002	2022-01-22	16	0,0	0,0	BA S/E DIEGO DE ALMAGRO 220KV BP1-1
BA03T0002SE014T0002	BA02T0002SE032T0002	2022-01-22	17	0,0	0,0	BA S/E DIEGO DE ALMAGRO 220KV BP1-1
BA03T0002SE014T0002	BA02T0002SE032T0002	2022-01-22	18	0,0	0,0	BA S/E DIEGO DE ALMAGRO 220KV BP1-1
BA03T0002SE014T0002	BA02T0002SE032T0002	2022-01-22	19	0,0	0,0	BA S/E DIEGO DE ALMAGRO 220KV BP1-1
BA03T0002SE014T0002	BA02T0002SE032T0002	2022-01-22	20	41,59	33,49035	BA S/E DIEGO DE ALMAGRO 220KV BP1-1
BA03T0002SE014T0002	BA02T0002SE032T0002	2022-01-22	21	81,44	65,57956	BA S/E DIEGO DE ALMAGRO 220KV BP1-1
BA03T0002SE014T0002	BA02T0002SE032T0002	2022-01-22	22	78,12	62,90613	BA S/E DIEGO DE ALMAGRO 220KV BP1-1
BA03T0002SE014T0002	BA02T0002SE032T0002	2022-01-22	23	71,79	57,8089	BA S/E DIEGO DE ALMAGRO 220KV BP1-1
BA03T0002SE014T0002	BA02T0002SE032T0002	2022-01-22	24	71,79	57,8089	BA S/E DIEGO DE ALMAGRO 220KV BP1-1
BA03T0002SE014T0002	BA02T0002SE032T0002	2022-01-23	1	74,42	59,92671	BA S/E DIEGO DE ALMAGRO 220KV BP1-1
BA03T0002SE014T0002	BA02T0002SE032T0002	2022-01-23	2	74,15	59,70929	BA S/E DIEGO DE ALMAGRO 220KV BP1-1
BA03T0002SE014T0002	BA02T0002SE032T0002	2022-01-23	3	76,98	61,98815	BA S/E DIEGO DE ALMAGRO 220KV BP1-1
BA03T0002SE014T0002	BA02T0002SE032T0002	2022-01-23	4	76,84	61,87541	BA S/E DIEGO DE ALMAGRO 220KV BP1-1
BA03T0002SE014T0002	BA02T0002SE032T0002	2022-01-23	5	76,39	61,51305	BA S/E DIEGO DE ALMAGRO 220KV BP1-1
BA03T0002SE014T0002	BA02T0002SE032T0002	2022-01-23	6	77,16	62,13309	BA S/E DIEGO DE ALMAGRO 220KV BP1-1
BA03T0002SE014T0002	BA02T0002SE032T0002	2022-01-23	7	80,24	64,61326	BA S/E DIEGO DE ALMAGRO 220KV BP1-1
BA03T0002SE014T0002	BA02T0002SE032T0002	2022-01-23	8	66,9	53,87123	BA S/E DIEGO DE ALMAGRO 220KV BP1-1
BA03T0002SE014T0002	BA02T0002SE032T0002	2022-01-23	9	1,1	0,88578	BA S/E DIEGO DE ALMAGRO 220KV BP1-1
BA03T0002SE014T0002	BA02T0002SE032T0002	2022-01-23	10	1,1	0,88578	BA S/E DIEGO DE ALMAGRO 220KV BP1-1
BA03T0002SE014T0002	BA02T0002SE032T0002	2022-01-23	11	0,55	0,44289	BA S/E DIEGO DE ALMAGRO 220KV BP1-1
BA03T0002SE014T0002	BA02T0002SE032T0002	2022-01-23	12	0,0	0,0	BA S/E DIEGO DE ALMAGRO 220KV BP1-1
BA03T0002SE014T0002	BA02T0002SE032T0002	2022-01-23	13	0,0	0,0	BA S/E DIEGO DE ALMAGRO 220KV BP1-1
BA03T0002SE014T0002	BA02T0002SE032T0002	2022-01-23	14	0,0	0,0	BA S/E DIEGO DE ALMAGRO 220KV BP1-1
BA03T0002SE014T0002	BA02T0002SE032T0002	2022-01-23	15	0,0	0,0	BA S/E DIEGO DE ALMAGRO 220KV BP1-1
BA03T0002SE014T0002	BA02T0002SE032T0002	2022-01-23	16	0,0	0,0	BA S/E DIEGO DE ALMAGRO 220KV BP1-1
BA03T0002SE014T0002	BA02T0002SE032T0002	2022-01-23	17	0,0	0,0	BA S/E DIEGO DE ALMAGRO 220KV BP1-1
BA03T0002SE014T0002	BA02T0002SE032T0002	2022-01-23	18	0,0	0,0	BA S/E DIEGO DE ALMAGRO 220KV BP1-1
BA03T0002SE014T0002	BA02T0002SE032T0002	2022-01-23	19	3,45	2,77811	BA S/E DIEGO DE ALMAGRO 220KV BP1-1
BA03T0002SE014T0002	BA02T0002SE032T0002	2022-01-23	20	69,6	56,0454	BA S/E DIEGO DE ALMAGRO 220KV BP1-1
BA03T0002SE014T0002	BA02T0002SE032T0002	2022-01-23	21	89,84	72,34366	BA S/E DIEGO DE ALMAGRO 220KV BP1-1
BA03T0002SE014T0002	BA02T0002SE032T0002	2022-01-23	22	80,53	64,84678	BA S/E DIEGO DE ALMAGRO 220KV BP1-1
BA03T0002SE014T0002	BA02T0002SE032T0002	2022-01-23	23	80,53	64,84678	BA S/E DIEGO DE ALMAGRO 220KV BP1-1
BA03T0002SE014T0002	BA02T0002SE032T0002	2022-01-23	24	80,53	64,84678	BA S/E DIEGO DE ALMAGRO 220KV BP1-1
BA03T0002SE014T0002	BA02T0002SE032T0002	2022-01-24	1	85,88	69,15487	BA S/E DIEGO DE ALMAGRO 220KV BP1-1
BA03T0002SE014T0002	BA02T0002SE032T0002	2022-01-24	2	85,88	69,15487	BA S/E DIEGO DE ALMAGRO 220KV BP1-1
BA03T0002SE014T0002	BA02T0002SE032T0002	2022-01-24	3	85,88	69,15487	BA S/E DIEGO DE ALMAGRO 220KV BP1-1
BA03T0002SE014T0002	BA02T0002SE032T0002	2022-01-24	4	85,88	69,15487	BA S/E DIEGO DE ALMAGRO 220KV BP1-1
BA03T0002SE014T0002	BA02T0002SE032T0002	2022-01-24	5	86,89	69,96817	BA S/E DIEGO DE ALMAGRO 220KV BP1-1
BA03T0002SE014T0002	BA02T0002SE032T0002	2022-01-24	6	87,39	70,3708	BA S/E DIEGO DE ALMAGRO 220KV BP1-1
BA03T0002SE014T0002	BA02T0002SE032T0002	2022-01-24	7	87,91	70,78953	BA S/E DIEGO DE ALMAGRO 220KV BP1-1
BA03T0002SE014T0002	BA02T0002SE032T0002	2022-01-24	8	87,86	70,74927	BA S/E DIEGO DE ALMAGRO 220KV BP1-1
BA03T0002SE014T0002	BA02T0002SE032T0002	2022-01-24	9	69,48	55,94877	BA S/E DIEGO DE ALMAGRO 220KV BP1-1
BA03T0002SE014T0002	BA02T0002SE032T0002	2022-01-24	10	48,36	38,94189	BA S/E DIEGO DE ALMAGRO 220KV BP1-1
BA03T0002SE014T0002	BA02T0002SE032T0002	2022-01-24	11	35,93	28,93263	BA S/E DIEGO DE ALMAGRO 220KV BP1-1
BA03T0002SE014T0002	BA02T0002SE032T0002	2022-01-24	12	45,09	36,30872	BA S/E DIEGO DE ALMAGRO 220KV BP1-1
BA03T0002SE014T0002	BA02T0002SE032T0002	2022-01-24	13	54,61	43,9747	BA S/E DIEGO DE ALMAGRO 220KV BP1-1
BA03T0002SE014T0002	BA02T0002SE032T0002	2022-01-24	14	59,7	48,07343	BA S/E DIEGO DE ALMAGRO 220KV BP1-1
BA03T0002SE014T0002	BA02T0002SE032T0002	2022-01-24	15	71,73	57,76058	BA S/E DIEGO DE ALMAGRO 220KV BP1-1
BA03T0002SE014T0002	BA02T0002SE032T0002	2022-01-24	16	87,72	70,63653	BA S/E DIEGO DE ALMAGRO 220KV BP1-1
BA03T0002SE014T0002	BA02T0002SE032T0002	2022-01-24	17	85,46	68,81667	BA S/E DIEGO DE ALMAGRO 220KV BP1-1
BA03T0002SE014T0002	BA02T0002SE032T0002	2022-01-24	18	85,46	68,81667	BA S/E DIEGO DE ALMAGRO 220KV BP1-1
BA03T0002SE014T0002	BA02T0002SE032T0002	2022-01-24	19	97,24	78,30251	BA S/E DIEGO DE ALMAGRO 220KV BP1-1
BA03T0002SE014T0002	BA02T0002SE032T0002	2022-01-24	20	107,99	86,95895	BA S/E DIEGO DE ALMAGRO 220KV BP1-1
BA03T0002SE014T0002	BA02T0002SE032T0002	2022-01-24	21	163,87	131,95632	BA S/E DIEGO DE ALMAGRO 220KV BP1-1
BA03T0002SE014T0002	BA02T0002SE032T0002	2022-01-24	22	163,87	131,95632	BA S/E DIEGO DE ALMAGRO 220KV BP1-1
BA03T0002SE014T0002	BA02T0002SE032T0002	2022-01-24	23	138,16	111,25334	BA S/E DIEGO DE ALMAGRO 220KV BP1-1
BA03T0002SE014T0002	BA02T0002SE032T0002	2022-01-24	24	82,04	66,06271	BA S/E DIEGO DE ALMAGRO 220KV BP1-1
BA03T0002SE014T0002	BA02T0002SE032T0002	2022-01-25	1	79,99	63,93041	BA S/E DIEGO DE ALMAGRO 220KV BP1-1
BA03T0002SE014T0002	BA02T0002SE032T0002	2022-01-25	2	82,54	65,96844	BA S/E DIEGO DE ALMAGRO 220KV BP1-1
BA03T0002SE014T0002	BA02T0002SE032T0002	2022-01-25	3	89,75	71,73089	BA S/E DIEGO DE ALMAGRO 220KV BP1-1
BA03T0002SE014T0002	BA02T0002SE032T0002	2022-01-25	4	94,02	75,1436	BA S/E DIEGO DE ALMAGRO 220KV BP1-1
BA03T0002SE014T0002	BA02T0002SE032T0002	2022-01-25	5	85,14	68,04644	BA S/E DIEGO DE ALMAGRO 220KV BP1-1
BA03T0002SE014T0002	BA02T0002SE032T0002	2022-01-25	6	85,14	68,04644	BA S/E DIEGO DE ALMAGRO 220KV BP1-1
BA03T0002SE014T0002	BA02T0002SE032T0002	2022-01-25	7	88,76	70,93965	BA S/E DIEGO DE ALMAGRO 220KV BP1-1
BA03T0002SE014T0002	BA02T0002SE032T0002	2022-01-25	8	101,12	80,81814	BA S/E DIEGO DE ALMAGRO 220KV BP1-1
BA03T0002SE014T0002	BA02T0002SE032T0002	2022-01-25	9	57,16	45,68399	BA S/E DIEGO DE ALMAGRO 220KV BP1-1
BA03T0002SE014T0002	BA02T0002SE032T0002	2022-01-25	10	34,06	27,22177	BA S/E DIEGO DE ALMAGRO 220KV BP1-1
BA03T0002SE014T0002	BA02T0002SE032T0002	2022-01-25	11	34,06	27,22177	BA S/E DIEGO DE ALMAGRO 220KV BP1-1
BA03T0002SE014T0002	BA02T0002SE032T0002	2022-01-25	12	34,06	27,22177	BA S/E DIEGO DE ALMAGRO 220KV BP1-1
BA03T0002SE014T0002	BA02T0002SE032T0002	2022-01-25	13	34,06	27,22177	BA S/E DIEGO DE ALMAGRO 220KV BP1-1
BA03T0002SE014T0002	BA02T0002SE032T0002	2022-01-25	14	34,06	27,22177	BA S/E DIEGO DE ALMAGRO 220KV BP1-1
BA03T0002SE014T0002	BA02T0002SE032T0002	2022-01-25	15	34,4	27,49351	BA S/E DIEGO DE ALMAGRO 220KV BP1-1
BA03T0002SE014T0002	BA02T0002SE032T0002	2022-01-25	16	44,24	35,35794	BA S/E DIEGO DE ALMAGRO 220KV BP1-1
BA03T0002SE014T0002	BA02T0002SE032T0002	2022-01-25	17	44,24	35,35794	BA S/E DIEGO DE ALMAGRO 220KV BP1-1
BA03T0002SE014T0002	BA02T0002SE032T0002	2022-01-25	18	44,02	35,1821	BA S/E DIEGO DE ALMAGRO 220KV BP1-1
BA03T0002SE014T0002	BA02T0002SE032T0002	2022-01-25	19	47,64	38,07532	BA S/E DIEGO DE ALMAGRO 220KV BP1-1
BA03T0002SE014T0002	BA02T0002SE032T0002	2022-01-25	20	134,74	107,68825	BA S/E DIEGO DE ALMAGRO 220KV BP1-1
BA03T0002SE014T0002	BA02T0002SE032T0002	2022-01-25	21	155,23	124,06447	BA S/E DIEGO DE ALMAGRO 220KV BP1-1
BA03T0002SE014T0002	BA02T0002SE032T0002	2022-01-25	22	126,26	100,91078	BA S/E DIEGO DE ALMAGRO 220KV BP1-1
BA03T0002SE014T0002	BA02T0002SE032T0002	2022-01-25	23	144,38	115,39283	BA S/E DIEGO DE ALMAGRO 220KV BP1-1
BA03T0002SE014T0002	BA02T0002SE032T0002	2022-01-25	24	148,59	118,75759	BA S/E DIEGO DE ALMAGRO 220KV BP1-1
BA03T0002SE014T0002	BA02T0002SE032T0002	2022-01-26	1	181,46	145,22425	BA S/E DIEGO DE ALMAGRO 220KV BP1-1
BA03T0002SE014T0002	BA02T0002SE032T0002	2022-01-26	2	178,19	142,60724	BA S/E DIEGO DE ALMAGRO 220KV BP1-1
BA03T0002SE014T0002	BA02T0002SE032T0002	2022-01-26	3	179,83	143,91975	BA S/E DIEGO DE ALMAGRO 220KV BP1-1
BA03T0002SE014T0002	BA02T0002SE032T0002	2022-01-26	4	195,2	156,22051	BA S/E DIEGO DE ALMAGRO 220KV BP1-1
BA03T0002SE014T0002	BA02T0002SE032T0002	2022-01-26	5	222,68	178,21303	BA S/E DIEGO DE ALMAGRO 220KV BP1-1
BA03T0002SE014T0002	BA02T0002SE032T0002	2022-01-26	6	222,68	178,21303	BA S/E DIEGO DE ALMAGRO 220KV BP1-1
BA03T0002SE014T0002	BA02T0002SE032T0002	2022-01-26	7	222,68	178,21303	BA S/E DIEGO DE ALMAGRO 220KV BP1-1
BA03T0002SE014T0002	BA02T0002SE032T0002	2022-01-26	8	211,43	169,20954	BA S/E DIEGO DE ALMAGRO 220KV BP1-1
BA03T0002SE014T0002	BA02T0002SE032T0002	2022-01-26	9	76,89	61,53584	BA S/E DIEGO DE ALMAGRO 220KV BP1-1
BA03T0002SE014T0002	BA02T0002SE032T0002	2022-01-26	10	51,35	41,09592	BA S/E DIEGO DE ALMAGRO 220KV BP1-1
BA03T0002SE014T0002	BA02T0002SE032T0002	2022-01-26	11	32,74	26,20215	BA S/E DIEGO DE ALMAGRO 220KV BP1-1
BA03T0002SE014T0002	BA02T0002SE032T0002	2022-01-26	12	1,13	0,90435	BA S/E DIEGO DE ALMAGRO 220KV BP1-1
BA03T0002SE014T0002	BA02T0002SE032T0002	2022-01-26	13	1,13	0,90435	BA S/E DIEGO DE ALMAGRO 220KV BP1-1
BA03T0002SE014T0002	BA02T0002SE032T0002	2022-01-26	14	1,13	0,90435	BA S/E DIEGO DE ALMAGRO 220KV BP1-1
BA03T0002SE014T0002	BA02T0002SE032T0002	2022-01-26	15	1,13	0,90435	BA S/E DIEGO DE ALMAGRO 220KV BP1-1
BA03T0002SE014T0002	BA02T0002SE032T0002	2022-01-26	16	0,72	0,57622	BA S/E DIEGO DE ALMAGRO 220KV BP1-1
BA03T0002SE014T0002	BA02T0002SE032T0002	2022-01-26	17	0,0	0,0	BA S/E DIEGO DE ALMAGRO 220KV BP1-1
BA03T0002SE014T0002	BA02T0002SE032T0002	2022-01-26	18	4,57	3,65742	BA S/E DIEGO DE ALMAGRO 220KV BP1-1
BA03T0002SE014T0002	BA02T0002SE032T0002	2022-01-26	19	15,53	12,42881	BA S/E DIEGO DE ALMAGRO 220KV BP1-1
BA03T0002SE014T0002	BA02T0002SE032T0002	2022-01-26	20	101,13	80,93535	BA S/E DIEGO DE ALMAGRO 220KV BP1-1
BA03T0002SE014T0002	BA02T0002SE032T0002	2022-01-26	21	159,89	127,96157	BA S/E DIEGO DE ALMAGRO 220KV BP1-1
BA03T0002SE014T0002	BA02T0002SE032T0002	2022-01-26	22	163,82	131,10678	BA S/E DIEGO DE ALMAGRO 220KV BP1-1
BA03T0002SE014T0002	BA02T0002SE032T0002	2022-01-26	23	148,9	119,16616	BA S/E DIEGO DE ALMAGRO 220KV BP1-1
BA03T0002SE014T0002	BA02T0002SE032T0002	2022-01-26	24	142,33	113,90812	BA S/E DIEGO DE ALMAGRO 220KV BP1-1
BA03T0002SE014T0002	BA02T0002SE032T0002	2022-01-27	1	172,25	138,84384	BA S/E DIEGO DE ALMAGRO 220KV BP1-1
BA03T0002SE014T0002	BA02T0002SE032T0002	2022-01-27	2	172,25	138,84384	BA S/E DIEGO DE ALMAGRO 220KV BP1-1
BA03T0002SE014T0002	BA02T0002SE032T0002	2022-01-27	3	172,25	138,84384	BA S/E DIEGO DE ALMAGRO 220KV BP1-1
BA03T0002SE014T0002	BA02T0002SE032T0002	2022-01-27	4	172,25	138,84384	BA S/E DIEGO DE ALMAGRO 220KV BP1-1
BA03T0002SE014T0002	BA02T0002SE032T0002	2022-01-27	5	198,13	159,70467	BA S/E DIEGO DE ALMAGRO 220KV BP1-1
BA03T0002SE014T0002	BA02T0002SE032T0002	2022-01-27	6	221,97	178,92114	BA S/E DIEGO DE ALMAGRO 220KV BP1-1
BA03T0002SE014T0002	BA02T0002SE032T0002	2022-01-27	7	231,44	186,55453	BA S/E DIEGO DE ALMAGRO 220KV BP1-1
BA03T0002SE014T0002	BA02T0002SE032T0002	2022-01-27	8	212,9	171,61017	BA S/E DIEGO DE ALMAGRO 220KV BP1-1
BA03T0002SE014T0002	BA02T0002SE032T0002	2022-01-27	9	86,21	69,49043	BA S/E DIEGO DE ALMAGRO 220KV BP1-1
BA03T0002SE014T0002	BA02T0002SE032T0002	2022-01-27	10	59,26	47,76712	BA S/E DIEGO DE ALMAGRO 220KV BP1-1
BA03T0002SE014T0002	BA02T0002SE032T0002	2022-01-27	11	44,18	35,61173	BA S/E DIEGO DE ALMAGRO 220KV BP1-1
BA03T0002SE014T0002	BA02T0002SE032T0002	2022-01-27	12	44,18	35,61173	BA S/E DIEGO DE ALMAGRO 220KV BP1-1
BA03T0002SE014T0002	BA02T0002SE032T0002	2022-01-27	13	44,18	35,61173	BA S/E DIEGO DE ALMAGRO 220KV BP1-1
BA03T0002SE014T0002	BA02T0002SE032T0002	2022-01-27	14	15,88	12,80023	BA S/E DIEGO DE ALMAGRO 220KV BP1-1
BA03T0002SE014T0002	BA02T0002SE032T0002	2022-01-27	15	0,0	0,0	BA S/E DIEGO DE ALMAGRO 220KV BP1-1
BA03T0002SE014T0002	BA02T0002SE032T0002	2022-01-27	16	0,0	0,0	BA S/E DIEGO DE ALMAGRO 220KV BP1-1
BA03T0002SE014T0002	BA02T0002SE032T0002	2022-01-27	17	0,0	0,0	BA S/E DIEGO DE ALMAGRO 220KV BP1-1
BA03T0002SE014T0002	BA02T0002SE032T0002	2022-01-27	18	34,1	27,48665	BA S/E DIEGO DE ALMAGRO 220KV BP1-1
BA03T0002SE014T0002	BA02T0002SE032T0002	2022-01-27	19	41,23	33,23385	BA S/E DIEGO DE ALMAGRO 220KV BP1-1
BA03T0002SE014T0002	BA02T0002SE032T0002	2022-01-27	20	97,43	78,53443	BA S/E DIEGO DE ALMAGRO 220KV BP1-1
BA03T0002SE014T0002	BA02T0002SE032T0002	2022-01-27	21	105,19	84,78945	BA S/E DIEGO DE ALMAGRO 220KV BP1-1
BA03T0002SE014T0002	BA02T0002SE032T0002	2022-01-27	22	105,19	84,78945	BA S/E DIEGO DE ALMAGRO 220KV BP1-1
BA03T0002SE014T0002	BA02T0002SE032T0002	2022-01-27	23	105,19	84,78945	BA S/E DIEGO DE ALMAGRO 220KV BP1-1
BA03T0002SE014T0002	BA02T0002SE032T0002	2022-01-27	24	105,19	84,78945	BA S/E DIEGO DE ALMAGRO 220KV BP1-1
BA03T0002SE014T0002	BA02T0002SE032T0002	2022-01-28	1	106,89	85,39015	BA S/E DIEGO DE ALMAGRO 220KV BP1-1
BA03T0002SE014T0002	BA02T0002SE032T0002	2022-01-28	2	106,89	85,39015	BA S/E DIEGO DE ALMAGRO 220KV BP1-1
BA03T0002SE014T0002	BA02T0002SE032T0002	2022-01-28	3	106,89	85,39015	BA S/E DIEGO DE ALMAGRO 220KV BP1-1
BA03T0002SE014T0002	BA02T0002SE032T0002	2022-01-28	4	106,89	85,39015	BA S/E DIEGO DE ALMAGRO 220KV BP1-1
BA03T0002SE014T0002	BA02T0002SE032T0002	2022-01-28	5	106,89	85,39015	BA S/E DIEGO DE ALMAGRO 220KV BP1-1
BA03T0002SE014T0002	BA02T0002SE032T0002	2022-01-28	6	106,89	85,39015	BA S/E DIEGO DE ALMAGRO 220KV BP1-1
BA03T0002SE014T0002	BA02T0002SE032T0002	2022-01-28	7	138,87	110,93769	BA S/E DIEGO DE ALMAGRO 220KV BP1-1
BA03T0002SE014T0002	BA02T0002SE032T0002	2022-01-28	8	147,26	117,64012	BA S/E DIEGO DE ALMAGRO 220KV BP1-1
BA03T0002SE014T0002	BA02T0002SE032T0002	2022-01-28	9	63,18	50,47197	BA S/E DIEGO DE ALMAGRO 220KV BP1-1
BA03T0002SE014T0002	BA02T0002SE032T0002	2022-01-28	10	55,84	44,60834	BA S/E DIEGO DE ALMAGRO 220KV BP1-1
BA03T0002SE014T0002	BA02T0002SE032T0002	2022-01-28	11	50,99	40,73387	BA S/E DIEGO DE ALMAGRO 220KV BP1-1
BA03T0002SE014T0002	BA02T0002SE032T0002	2022-01-28	12	55,84	44,60834	BA S/E DIEGO DE ALMAGRO 220KV BP1-1
BA03T0002SE014T0002	BA02T0002SE032T0002	2022-01-28	13	43,49	34,74242	BA S/E DIEGO DE ALMAGRO 220KV BP1-1
BA03T0002SE014T0002	BA02T0002SE032T0002	2022-01-28	14	0,96	0,76691	BA S/E DIEGO DE ALMAGRO 220KV BP1-1
BA03T0002SE014T0002	BA02T0002SE032T0002	2022-01-28	15	0,0	0,0	BA S/E DIEGO DE ALMAGRO 220KV BP1-1
BA03T0002SE014T0002	BA02T0002SE032T0002	2022-01-28	16	0,0	0,0	BA S/E DIEGO DE ALMAGRO 220KV BP1-1
BA03T0002SE014T0002	BA02T0002SE032T0002	2022-01-28	17	16,68	13,32498	BA S/E DIEGO DE ALMAGRO 220KV BP1-1
BA03T0002SE014T0002	BA02T0002SE032T0002	2022-01-28	18	0,0	0,0	BA S/E DIEGO DE ALMAGRO 220KV BP1-1
BA03T0002SE014T0002	BA02T0002SE032T0002	2022-01-28	19	0,11	0,08787	BA S/E DIEGO DE ALMAGRO 220KV BP1-1
BA03T0002SE014T0002	BA02T0002SE032T0002	2022-01-28	20	58,98	47,11676	BA S/E DIEGO DE ALMAGRO 220KV BP1-1
BA03T0002SE014T0002	BA02T0002SE032T0002	2022-01-28	21	79,49	63,50138	BA S/E DIEGO DE ALMAGRO 220KV BP1-1
BA03T0002SE014T0002	BA02T0002SE032T0002	2022-01-28	22	79,49	63,50138	BA S/E DIEGO DE ALMAGRO 220KV BP1-1
BA03T0002SE014T0002	BA02T0002SE032T0002	2022-01-28	23	79,49	63,50138	BA S/E DIEGO DE ALMAGRO 220KV BP1-1
BA03T0002SE014T0002	BA02T0002SE032T0002	2022-01-28	24	90,23	72,08114	BA S/E DIEGO DE ALMAGRO 220KV BP1-1
BA03T0002SE014T0002	BA02T0002SE032T0002	2022-01-29	1	82,59	66,0018	BA S/E DIEGO DE ALMAGRO 220KV BP1-1
BA03T0002SE014T0002	BA02T0002SE032T0002	2022-01-29	2	90,3	72,16325	BA S/E DIEGO DE ALMAGRO 220KV BP1-1
BA03T0002SE014T0002	BA02T0002SE032T0002	2022-01-29	3	82,59	66,0018	BA S/E DIEGO DE ALMAGRO 220KV BP1-1
BA03T0002SE014T0002	BA02T0002SE032T0002	2022-01-29	4	82,59	66,0018	BA S/E DIEGO DE ALMAGRO 220KV BP1-1
BA03T0002SE014T0002	BA02T0002SE032T0002	2022-01-29	5	82,59	66,0018	BA S/E DIEGO DE ALMAGRO 220KV BP1-1
BA03T0002SE014T0002	BA02T0002SE032T0002	2022-01-29	6	82,59	66,0018	BA S/E DIEGO DE ALMAGRO 220KV BP1-1
BA03T0002SE014T0002	BA02T0002SE032T0002	2022-01-29	7	82,59	66,0018	BA S/E DIEGO DE ALMAGRO 220KV BP1-1
BA03T0002SE014T0002	BA02T0002SE032T0002	2022-01-29	8	79,46	63,50046	BA S/E DIEGO DE ALMAGRO 220KV BP1-1
BA03T0002SE014T0002	BA02T0002SE032T0002	2022-01-29	9	62,47	49,9229	BA S/E DIEGO DE ALMAGRO 220KV BP1-1
BA03T0002SE014T0002	BA02T0002SE032T0002	2022-01-29	10	47,44	37,91168	BA S/E DIEGO DE ALMAGRO 220KV BP1-1
BA03T0002SE014T0002	BA02T0002SE032T0002	2022-01-29	11	46,34	37,03261	BA S/E DIEGO DE ALMAGRO 220KV BP1-1
BA03T0002SE014T0002	BA02T0002SE032T0002	2022-01-29	12	46,49	37,15248	BA S/E DIEGO DE ALMAGRO 220KV BP1-1
BA03T0002SE014T0002	BA02T0002SE032T0002	2022-01-29	13	26,53	21,20145	BA S/E DIEGO DE ALMAGRO 220KV BP1-1
BA03T0002SE014T0002	BA02T0002SE032T0002	2022-01-29	14	0,34	0,27171	BA S/E DIEGO DE ALMAGRO 220KV BP1-1
BA03T0002SE014T0002	BA02T0002SE032T0002	2022-01-29	15	0,0	0,0	BA S/E DIEGO DE ALMAGRO 220KV BP1-1
BA03T0002SE014T0002	BA02T0002SE032T0002	2022-01-29	16	0,0	0,0	BA S/E DIEGO DE ALMAGRO 220KV BP1-1
BA03T0002SE014T0002	BA02T0002SE032T0002	2022-01-29	17	0,0	0,0	BA S/E DIEGO DE ALMAGRO 220KV BP1-1
BA03T0002SE014T0002	BA02T0002SE032T0002	2022-01-29	18	0,0	0,0	BA S/E DIEGO DE ALMAGRO 220KV BP1-1
BA03T0002SE014T0002	BA02T0002SE032T0002	2022-01-29	19	0,0	0,0	BA S/E DIEGO DE ALMAGRO 220KV BP1-1
BA03T0002SE014T0002	BA02T0002SE032T0002	2022-01-29	20	48,22	38,53501	BA S/E DIEGO DE ALMAGRO 220KV BP1-1
BA03T0002SE014T0002	BA02T0002SE032T0002	2022-01-29	21	107,0	85,50905	BA S/E DIEGO DE ALMAGRO 220KV BP1-1
BA03T0002SE014T0002	BA02T0002SE032T0002	2022-01-29	22	109,63	87,61081	BA S/E DIEGO DE ALMAGRO 220KV BP1-1
BA03T0002SE014T0002	BA02T0002SE032T0002	2022-01-29	23	110,2	88,06633	BA S/E DIEGO DE ALMAGRO 220KV BP1-1
BA03T0002SE014T0002	BA02T0002SE032T0002	2022-01-29	24	81,43	65,07478	BA S/E DIEGO DE ALMAGRO 220KV BP1-1
BA03T0002SE014T0002	BA02T0002SE032T0002	2022-01-30	1	72,88	58,24205	BA S/E DIEGO DE ALMAGRO 220KV BP1-1
BA03T0002SE014T0002	BA02T0002SE032T0002	2022-01-30	2	75,69	60,48766	BA S/E DIEGO DE ALMAGRO 220KV BP1-1
BA03T0002SE014T0002	BA02T0002SE032T0002	2022-01-30	3	77,32	61,79028	BA S/E DIEGO DE ALMAGRO 220KV BP1-1
BA03T0002SE014T0002	BA02T0002SE032T0002	2022-01-30	4	78,63	62,83716	BA S/E DIEGO DE ALMAGRO 220KV BP1-1
BA03T0002SE014T0002	BA02T0002SE032T0002	2022-01-30	5	77,36	61,82224	BA S/E DIEGO DE ALMAGRO 220KV BP1-1
BA03T0002SE014T0002	BA02T0002SE032T0002	2022-01-30	6	77,1	61,61447	BA S/E DIEGO DE ALMAGRO 220KV BP1-1
BA03T0002SE014T0002	BA02T0002SE032T0002	2022-01-30	7	77,1	61,61447	BA S/E DIEGO DE ALMAGRO 220KV BP1-1
BA03T0002SE014T0002	BA02T0002SE032T0002	2022-01-30	8	75,94	60,68745	BA S/E DIEGO DE ALMAGRO 220KV BP1-1
BA03T0002SE014T0002	BA02T0002SE032T0002	2022-01-30	9	24,58	19,64311	BA S/E DIEGO DE ALMAGRO 220KV BP1-1
BA03T0002SE014T0002	BA02T0002SE032T0002	2022-01-30	10	0,0	0,0	BA S/E DIEGO DE ALMAGRO 220KV BP1-1
BA03T0002SE014T0002	BA02T0002SE032T0002	2022-01-30	11	0,0	0,0	BA S/E DIEGO DE ALMAGRO 220KV BP1-1
BA03T0002SE014T0002	BA02T0002SE032T0002	2022-01-30	12	0,0	0,0	BA S/E DIEGO DE ALMAGRO 220KV BP1-1
BA03T0002SE014T0002	BA02T0002SE032T0002	2022-01-30	13	0,0	0,0	BA S/E DIEGO DE ALMAGRO 220KV BP1-1
BA03T0002SE014T0002	BA02T0002SE032T0002	2022-01-30	14	0,0	0,0	BA S/E DIEGO DE ALMAGRO 220KV BP1-1
BA03T0002SE014T0002	BA02T0002SE032T0002	2022-01-30	15	0,0	0,0	BA S/E DIEGO DE ALMAGRO 220KV BP1-1
BA03T0002SE014T0002	BA02T0002SE032T0002	2022-01-30	16	0,0	0,0	BA S/E DIEGO DE ALMAGRO 220KV BP1-1
BA03T0002SE014T0002	BA02T0002SE032T0002	2022-01-30	17	0,0	0,0	BA S/E DIEGO DE ALMAGRO 220KV BP1-1
BA03T0002SE014T0002	BA02T0002SE032T0002	2022-01-30	18	0,0	0,0	BA S/E DIEGO DE ALMAGRO 220KV BP1-1
BA03T0002SE014T0002	BA02T0002SE032T0002	2022-01-30	19	0,0	0,0	BA S/E DIEGO DE ALMAGRO 220KV BP1-1
BA03T0002SE014T0002	BA02T0002SE032T0002	2022-01-30	20	51,09	40,82857	BA S/E DIEGO DE ALMAGRO 220KV BP1-1
BA03T0002SE014T0002	BA02T0002SE032T0002	2022-01-30	21	78,58	62,79721	BA S/E DIEGO DE ALMAGRO 220KV BP1-1
BA03T0002SE014T0002	BA02T0002SE032T0002	2022-01-30	22	76,94	61,4866	BA S/E DIEGO DE ALMAGRO 220KV BP1-1
BA03T0002SE014T0002	BA02T0002SE032T0002	2022-01-30	23	75,3	60,176	BA S/E DIEGO DE ALMAGRO 220KV BP1-1
BA03T0002SE014T0002	BA02T0002SE032T0002	2022-01-30	24	72,35	57,8185	BA S/E DIEGO DE ALMAGRO 220KV BP1-1
BA03T0002SE014T0002	BA02T0002SE032T0002	2022-01-31	1	72,3	57,77855	BA S/E DIEGO DE ALMAGRO 220KV BP1-1
BA03T0002SE014T0002	BA02T0002SE032T0002	2022-01-31	2	72,72	58,11419	BA S/E DIEGO DE ALMAGRO 220KV BP1-1
BA03T0002SE014T0002	BA02T0002SE032T0002	2022-01-31	3	73,5	58,73753	BA S/E DIEGO DE ALMAGRO 220KV BP1-1
BA03T0002SE014T0002	BA02T0002SE032T0002	2022-01-31	4	73,5	58,73753	BA S/E DIEGO DE ALMAGRO 220KV BP1-1
BA03T0002SE014T0002	BA02T0002SE032T0002	2022-01-31	5	73,5	58,73753	BA S/E DIEGO DE ALMAGRO 220KV BP1-1
BA03T0002SE014T0002	BA02T0002SE032T0002	2022-01-31	6	75,46	60,30386	BA S/E DIEGO DE ALMAGRO 220KV BP1-1
BA03T0002SE014T0002	BA02T0002SE032T0002	2022-01-31	7	85,86	68,61502	BA S/E DIEGO DE ALMAGRO 220KV BP1-1
BA03T0002SE014T0002	BA02T0002SE032T0002	2022-01-31	8	82,5	65,92988	BA S/E DIEGO DE ALMAGRO 220KV BP1-1
BA03T0002SE014T0002	BA02T0002SE032T0002	2022-01-31	9	46,12	36,8568	BA S/E DIEGO DE ALMAGRO 220KV BP1-1
BA03T0002SE014T0002	BA02T0002SE032T0002	2022-01-31	10	41,06	32,8131	BA S/E DIEGO DE ALMAGRO 220KV BP1-1
BA03T0002SE014T0002	BA02T0002SE032T0002	2022-01-31	11	32,32	25,82853	BA S/E DIEGO DE ALMAGRO 220KV BP1-1
BA03T0002SE014T0002	BA02T0002SE032T0002	2022-01-31	12	32,32	25,82853	BA S/E DIEGO DE ALMAGRO 220KV BP1-1
BA03T0002SE014T0002	BA02T0002SE032T0002	2022-01-31	13	32,32	25,82853	BA S/E DIEGO DE ALMAGRO 220KV BP1-1
BA03T0002SE014T0002	BA02T0002SE032T0002	2022-01-31	14	32,32	25,82853	BA S/E DIEGO DE ALMAGRO 220KV BP1-1
BA03T0002SE014T0002	BA02T0002SE032T0002	2022-01-31	15	32,32	25,82853	BA S/E DIEGO DE ALMAGRO 220KV BP1-1
BA03T0002SE014T0002	BA02T0002SE032T0002	2022-01-31	16	32,32	25,82853	BA S/E DIEGO DE ALMAGRO 220KV BP1-1
BA03T0002SE014T0002	BA02T0002SE032T0002	2022-01-31	17	32,32	25,82853	BA S/E DIEGO DE ALMAGRO 220KV BP1-1
BA03T0002SE014T0002	BA02T0002SE032T0002	2022-01-31	18	32,32	25,82853	BA S/E DIEGO DE ALMAGRO 220KV BP1-1
BA03T0002SE014T0002	BA02T0002SE032T0002	2022-01-31	19	44,24	35,3544	BA S/E DIEGO DE ALMAGRO 220KV BP1-1
BA03T0002SE014T0002	BA02T0002SE032T0002	2022-01-31	20	80,2	64,09183	BA S/E DIEGO DE ALMAGRO 220KV BP1-1
BA03T0002SE014T0002	BA02T0002SE032T0002	2022-01-31	21	79,6	63,61234	BA S/E DIEGO DE ALMAGRO 220KV BP1-1
BA03T0002SE014T0002	BA02T0002SE032T0002	2022-01-31	22	79,04	63,16482	BA S/E DIEGO DE ALMAGRO 220KV BP1-1
BA03T0002SE014T0002	BA02T0002SE032T0002	2022-01-31	23	80,18	64,07585	BA S/E DIEGO DE ALMAGRO 220KV BP1-1
BA03T0002SE014T0002	BA02T0002SE032T0002	2022-01-31	24	79,54	63,56439	BA S/E DIEGO DE ALMAGRO 220KV BP1-1
BA03T0002SE014T0002	BA02T0002SE032T0002	2022-02-01	1	77,34	62,65468	BA S/E DIEGO DE ALMAGRO 220KV BP1-1
BA03T0002SE014T0002	BA02T0002SE032T0002	2022-02-01	2	78,09	63,26227	BA S/E DIEGO DE ALMAGRO 220KV BP1-1
BA03T0002SE014T0002	BA02T0002SE032T0002	2022-02-01	3	78,09	63,26227	BA S/E DIEGO DE ALMAGRO 220KV BP1-1
BA03T0002SE014T0002	BA02T0002SE032T0002	2022-02-01	4	82,19	66,58376	BA S/E DIEGO DE ALMAGRO 220KV BP1-1
BA03T0002SE014T0002	BA02T0002SE032T0002	2022-02-01	5	82,56	66,88351	BA S/E DIEGO DE ALMAGRO 220KV BP1-1
BA03T0002SE014T0002	BA02T0002SE032T0002	2022-02-01	6	82,56	66,88351	BA S/E DIEGO DE ALMAGRO 220KV BP1-1
BA03T0002SE014T0002	BA02T0002SE032T0002	2022-02-01	7	82,56	66,88351	BA S/E DIEGO DE ALMAGRO 220KV BP1-1
BA03T0002SE014T0002	BA02T0002SE032T0002	2022-02-01	8	75,59	61,23697	BA S/E DIEGO DE ALMAGRO 220KV BP1-1
BA03T0002SE014T0002	BA02T0002SE032T0002	2022-02-01	9	45,01	36,4635	BA S/E DIEGO DE ALMAGRO 220KV BP1-1
BA03T0002SE014T0002	BA02T0002SE032T0002	2022-02-01	10	45,57	36,91717	BA S/E DIEGO DE ALMAGRO 220KV BP1-1
BA03T0002SE014T0002	BA02T0002SE032T0002	2022-02-01	11	45,36	36,74704	BA S/E DIEGO DE ALMAGRO 220KV BP1-1
BA03T0002SE014T0002	BA02T0002SE032T0002	2022-02-01	12	45,01	36,4635	BA S/E DIEGO DE ALMAGRO 220KV BP1-1
BA03T0002SE014T0002	BA02T0002SE032T0002	2022-02-01	13	45,01	36,4635	BA S/E DIEGO DE ALMAGRO 220KV BP1-1
BA03T0002SE014T0002	BA02T0002SE032T0002	2022-02-01	14	45,01	36,4635	BA S/E DIEGO DE ALMAGRO 220KV BP1-1
BA03T0002SE014T0002	BA02T0002SE032T0002	2022-02-01	15	45,01	36,4635	BA S/E DIEGO DE ALMAGRO 220KV BP1-1
BA03T0002SE014T0002	BA02T0002SE032T0002	2022-02-01	16	1,11	0,89923	BA S/E DIEGO DE ALMAGRO 220KV BP1-1
BA03T0002SE014T0002	BA02T0002SE032T0002	2022-02-01	17	35,79	28,99419	BA S/E DIEGO DE ALMAGRO 220KV BP1-1
BA03T0002SE014T0002	BA02T0002SE032T0002	2022-02-01	18	45,01	36,4635	BA S/E DIEGO DE ALMAGRO 220KV BP1-1
BA03T0002SE014T0002	BA02T0002SE032T0002	2022-02-01	19	68,19	55,24208	BA S/E DIEGO DE ALMAGRO 220KV BP1-1
BA03T0002SE014T0002	BA02T0002SE032T0002	2022-02-01	20	82,62	66,93211	BA S/E DIEGO DE ALMAGRO 220KV BP1-1
BA03T0002SE014T0002	BA02T0002SE032T0002	2022-02-01	21	173,35	140,4343	BA S/E DIEGO DE ALMAGRO 220KV BP1-1
BA03T0002SE014T0002	BA02T0002SE032T0002	2022-02-01	22	173,35	140,4343	BA S/E DIEGO DE ALMAGRO 220KV BP1-1
BA03T0002SE014T0002	BA02T0002SE032T0002	2022-02-01	23	145,18	117,61322	BA S/E DIEGO DE ALMAGRO 220KV BP1-1
BA03T0002SE014T0002	BA02T0002SE032T0002	2022-02-01	24	99,27	80,42061	BA S/E DIEGO DE ALMAGRO 220KV BP1-1
BA03T0002SE014T0002	BA02T0002SE032T0002	2022-02-02	1	120,59	96,93989	BA S/E DIEGO DE ALMAGRO 220KV BP1-1
BA03T0002SE014T0002	BA02T0002SE032T0002	2022-02-02	2	120,59	96,93989	BA S/E DIEGO DE ALMAGRO 220KV BP1-1
BA03T0002SE014T0002	BA02T0002SE032T0002	2022-02-02	3	120,59	96,93989	BA S/E DIEGO DE ALMAGRO 220KV BP1-1
BA03T0002SE014T0002	BA02T0002SE032T0002	2022-02-02	4	120,59	96,93989	BA S/E DIEGO DE ALMAGRO 220KV BP1-1
BA03T0002SE014T0002	BA02T0002SE032T0002	2022-02-02	5	179,13	143,99902	BA S/E DIEGO DE ALMAGRO 220KV BP1-1
BA03T0002SE014T0002	BA02T0002SE032T0002	2022-02-02	6	185,63	149,22424	BA S/E DIEGO DE ALMAGRO 220KV BP1-1
BA03T0002SE014T0002	BA02T0002SE032T0002	2022-02-02	7	185,63	149,22424	BA S/E DIEGO DE ALMAGRO 220KV BP1-1
BA03T0002SE014T0002	BA02T0002SE032T0002	2022-02-02	8	168,99	135,84768	BA S/E DIEGO DE ALMAGRO 220KV BP1-1
BA03T0002SE014T0002	BA02T0002SE032T0002	2022-02-02	9	54,53	43,83558	BA S/E DIEGO DE ALMAGRO 220KV BP1-1
BA03T0002SE014T0002	BA02T0002SE032T0002	2022-02-02	10	44,84	36,04598	BA S/E DIEGO DE ALMAGRO 220KV BP1-1
BA03T0002SE014T0002	BA02T0002SE032T0002	2022-02-02	11	44,84	36,04598	BA S/E DIEGO DE ALMAGRO 220KV BP1-1
BA03T0002SE014T0002	BA02T0002SE032T0002	2022-02-02	12	44,84	36,04598	BA S/E DIEGO DE ALMAGRO 220KV BP1-1
BA03T0002SE014T0002	BA02T0002SE032T0002	2022-02-02	13	44,84	36,04598	BA S/E DIEGO DE ALMAGRO 220KV BP1-1
BA03T0002SE014T0002	BA02T0002SE032T0002	2022-02-02	14	1,1	0,88427	BA S/E DIEGO DE ALMAGRO 220KV BP1-1
BA03T0002SE014T0002	BA02T0002SE032T0002	2022-02-02	15	0,15	0,12058	BA S/E DIEGO DE ALMAGRO 220KV BP1-1
BA03T0002SE014T0002	BA02T0002SE032T0002	2022-02-02	16	0,0	0,0	BA S/E DIEGO DE ALMAGRO 220KV BP1-1
BA03T0002SE014T0002	BA02T0002SE032T0002	2022-02-02	17	0,0	0,0	BA S/E DIEGO DE ALMAGRO 220KV BP1-1
BA03T0002SE014T0002	BA02T0002SE032T0002	2022-02-02	18	0,0	0,0	BA S/E DIEGO DE ALMAGRO 220KV BP1-1
BA03T0002SE014T0002	BA02T0002SE032T0002	2022-02-02	19	39,38	31,65679	BA S/E DIEGO DE ALMAGRO 220KV BP1-1
BA03T0002SE014T0002	BA02T0002SE032T0002	2022-02-02	20	85,34	68,60312	BA S/E DIEGO DE ALMAGRO 220KV BP1-1
BA03T0002SE014T0002	BA02T0002SE032T0002	2022-02-02	21	109,58	88,08917	BA S/E DIEGO DE ALMAGRO 220KV BP1-1
BA03T0002SE014T0002	BA02T0002SE032T0002	2022-02-02	22	127,98	102,88056	BA S/E DIEGO DE ALMAGRO 220KV BP1-1
BA03T0002SE014T0002	BA02T0002SE032T0002	2022-02-02	23	89,31	71,79452	BA S/E DIEGO DE ALMAGRO 220KV BP1-1
BA03T0002SE014T0002	BA02T0002SE032T0002	2022-02-02	24	76,28	61,31997	BA S/E DIEGO DE ALMAGRO 220KV BP1-1
BA03T0002SE014T0002	BA02T0002SE032T0002	2022-02-03	1	85,56	68,57805	BA S/E DIEGO DE ALMAGRO 220KV BP1-1
BA03T0002SE014T0002	BA02T0002SE032T0002	2022-02-03	2	83,53	66,95097	BA S/E DIEGO DE ALMAGRO 220KV BP1-1
BA03T0002SE014T0002	BA02T0002SE032T0002	2022-02-03	3	80,3	64,36206	BA S/E DIEGO DE ALMAGRO 220KV BP1-1
BA03T0002SE014T0002	BA02T0002SE032T0002	2022-02-03	4	84,81	67,97691	BA S/E DIEGO DE ALMAGRO 220KV BP1-1
BA03T0002SE014T0002	BA02T0002SE032T0002	2022-02-03	5	84,81	67,97691	BA S/E DIEGO DE ALMAGRO 220KV BP1-1
BA03T0002SE014T0002	BA02T0002SE032T0002	2022-02-03	6	106,38	85,2657	BA S/E DIEGO DE ALMAGRO 220KV BP1-1
BA03T0002SE014T0002	BA02T0002SE032T0002	2022-02-03	7	114,96	92,14274	BA S/E DIEGO DE ALMAGRO 220KV BP1-1
BA03T0002SE014T0002	BA02T0002SE032T0002	2022-02-03	8	99,67	79,8875	BA S/E DIEGO DE ALMAGRO 220KV BP1-1
BA03T0002SE014T0002	BA02T0002SE032T0002	2022-02-03	9	43,32	34,72185	BA S/E DIEGO DE ALMAGRO 220KV BP1-1
BA03T0002SE014T0002	BA02T0002SE032T0002	2022-02-03	10	34,23	27,43603	BA S/E DIEGO DE ALMAGRO 220KV BP1-1
BA03T0002SE014T0002	BA02T0002SE032T0002	2022-02-03	11	34,23	27,43603	BA S/E DIEGO DE ALMAGRO 220KV BP1-1
BA03T0002SE014T0002	BA02T0002SE032T0002	2022-02-03	12	34,23	27,43603	BA S/E DIEGO DE ALMAGRO 220KV BP1-1
BA03T0002SE014T0002	BA02T0002SE032T0002	2022-02-03	13	8,56	6,86101	BA S/E DIEGO DE ALMAGRO 220KV BP1-1
BA03T0002SE014T0002	BA02T0002SE032T0002	2022-02-03	14	0,0	0,0	BA S/E DIEGO DE ALMAGRO 220KV BP1-1
BA03T0002SE014T0002	BA02T0002SE032T0002	2022-02-03	15	0,0	0,0	BA S/E DIEGO DE ALMAGRO 220KV BP1-1
BA03T0002SE014T0002	BA02T0002SE032T0002	2022-02-03	16	0,0	0,0	BA S/E DIEGO DE ALMAGRO 220KV BP1-1
BA03T0002SE014T0002	BA02T0002SE032T0002	2022-02-03	17	0,0	0,0	BA S/E DIEGO DE ALMAGRO 220KV BP1-1
BA03T0002SE014T0002	BA02T0002SE032T0002	2022-02-03	18	0,0	0,0	BA S/E DIEGO DE ALMAGRO 220KV BP1-1
BA03T0002SE014T0002	BA02T0002SE032T0002	2022-02-03	19	49,61	39,76341	BA S/E DIEGO DE ALMAGRO 220KV BP1-1
BA03T0002SE014T0002	BA02T0002SE032T0002	2022-02-03	20	75,16	60,24224	BA S/E DIEGO DE ALMAGRO 220KV BP1-1
BA03T0002SE014T0002	BA02T0002SE032T0002	2022-02-03	21	99,05	79,39056	BA S/E DIEGO DE ALMAGRO 220KV BP1-1
BA03T0002SE014T0002	BA02T0002SE032T0002	2022-02-03	22	103,58	83,02144	BA S/E DIEGO DE ALMAGRO 220KV BP1-1
BA03T0002SE014T0002	BA02T0002SE032T0002	2022-02-03	23	99,8	79,9917	BA S/E DIEGO DE ALMAGRO 220KV BP1-1
BA03T0002SE014T0002	BA02T0002SE032T0002	2022-02-03	24	98,6	79,02987	BA S/E DIEGO DE ALMAGRO 220KV BP1-1
BA03T0002SE014T0002	BA02T0002SE032T0002	2022-02-04	1	88,7	71,48777	BA S/E DIEGO DE ALMAGRO 220KV BP1-1
BA03T0002SE014T0002	BA02T0002SE032T0002	2022-02-04	2	88,7	71,48777	BA S/E DIEGO DE ALMAGRO 220KV BP1-1
BA03T0002SE014T0002	BA02T0002SE032T0002	2022-02-04	3	88,7	71,48777	BA S/E DIEGO DE ALMAGRO 220KV BP1-1
BA03T0002SE014T0002	BA02T0002SE032T0002	2022-02-04	4	101,19	81,55408	BA S/E DIEGO DE ALMAGRO 220KV BP1-1
BA03T0002SE014T0002	BA02T0002SE032T0002	2022-02-04	5	88,7	71,48777	BA S/E DIEGO DE ALMAGRO 220KV BP1-1
BA03T0002SE014T0002	BA02T0002SE032T0002	2022-02-04	6	93,59	75,42886	BA S/E DIEGO DE ALMAGRO 220KV BP1-1
BA03T0002SE014T0002	BA02T0002SE032T0002	2022-02-04	7	104,99	84,61669	BA S/E DIEGO DE ALMAGRO 220KV BP1-1
BA03T0002SE014T0002	BA02T0002SE032T0002	2022-02-04	8	92,51	74,55843	BA S/E DIEGO DE ALMAGRO 220KV BP1-1
BA03T0002SE014T0002	BA02T0002SE032T0002	2022-02-04	9	43,48	35,04271	BA S/E DIEGO DE ALMAGRO 220KV BP1-1
BA03T0002SE014T0002	BA02T0002SE032T0002	2022-02-04	10	34,41	27,73274	BA S/E DIEGO DE ALMAGRO 220KV BP1-1
BA03T0002SE014T0002	BA02T0002SE032T0002	2022-02-04	11	34,41	27,73274	BA S/E DIEGO DE ALMAGRO 220KV BP1-1
BA03T0002SE014T0002	BA02T0002SE032T0002	2022-02-04	12	34,41	27,73274	BA S/E DIEGO DE ALMAGRO 220KV BP1-1
BA03T0002SE014T0002	BA02T0002SE032T0002	2022-02-04	13	44,36	35,75194	BA S/E DIEGO DE ALMAGRO 220KV BP1-1
BA03T0002SE014T0002	BA02T0002SE032T0002	2022-02-04	14	44,7	36,02597	BA S/E DIEGO DE ALMAGRO 220KV BP1-1
BA03T0002SE014T0002	BA02T0002SE032T0002	2022-02-04	15	44,7	36,02597	BA S/E DIEGO DE ALMAGRO 220KV BP1-1
BA03T0002SE014T0002	BA02T0002SE032T0002	2022-02-04	16	34,75	28,00676	BA S/E DIEGO DE ALMAGRO 220KV BP1-1
BA03T0002SE014T0002	BA02T0002SE032T0002	2022-02-04	17	13,67	11,01734	BA S/E DIEGO DE ALMAGRO 220KV BP1-1
BA03T0002SE014T0002	BA02T0002SE032T0002	2022-02-04	18	0,0	0,0	BA S/E DIEGO DE ALMAGRO 220KV BP1-1
BA03T0002SE014T0002	BA02T0002SE032T0002	2022-02-04	19	35,11	28,2969	BA S/E DIEGO DE ALMAGRO 220KV BP1-1
BA03T0002SE014T0002	BA02T0002SE032T0002	2022-02-04	20	79,59	64,14556	BA S/E DIEGO DE ALMAGRO 220KV BP1-1
BA03T0002SE014T0002	BA02T0002SE032T0002	2022-02-04	21	86,38	69,61796	BA S/E DIEGO DE ALMAGRO 220KV BP1-1
BA03T0002SE014T0002	BA02T0002SE032T0002	2022-02-04	22	79,78	64,29869	BA S/E DIEGO DE ALMAGRO 220KV BP1-1
BA03T0002SE014T0002	BA02T0002SE032T0002	2022-02-04	23	78,74	63,4605	BA S/E DIEGO DE ALMAGRO 220KV BP1-1
BA03T0002SE014T0002	BA02T0002SE032T0002	2022-02-04	24	76,82	61,91308	BA S/E DIEGO DE ALMAGRO 220KV BP1-1
BA03T0002SE014T0002	BA02T0002SE032T0002	2022-02-05	1	75,79	61,94241	BA S/E DIEGO DE ALMAGRO 220KV BP1-1
BA03T0002SE014T0002	BA02T0002SE032T0002	2022-02-05	2	82,27	67,23845	BA S/E DIEGO DE ALMAGRO 220KV BP1-1
BA03T0002SE014T0002	BA02T0002SE032T0002	2022-02-05	3	84,83	69,33071	BA S/E DIEGO DE ALMAGRO 220KV BP1-1
BA03T0002SE014T0002	BA02T0002SE032T0002	2022-02-05	4	87,71	71,68451	BA S/E DIEGO DE ALMAGRO 220KV BP1-1
BA03T0002SE014T0002	BA02T0002SE032T0002	2022-02-05	5	85,99	70,27877	BA S/E DIEGO DE ALMAGRO 220KV BP1-1
BA03T0002SE014T0002	BA02T0002SE032T0002	2022-02-05	6	80,76	66,00434	BA S/E DIEGO DE ALMAGRO 220KV BP1-1
BA03T0002SE014T0002	BA02T0002SE032T0002	2022-02-05	7	74,31	60,73282	BA S/E DIEGO DE ALMAGRO 220KV BP1-1
BA03T0002SE014T0002	BA02T0002SE032T0002	2022-02-05	8	55,84	45,63747	BA S/E DIEGO DE ALMAGRO 220KV BP1-1
BA03T0002SE014T0002	BA02T0002SE032T0002	2022-02-05	9	25,52	20,85724	BA S/E DIEGO DE ALMAGRO 220KV BP1-1
BA03T0002SE014T0002	BA02T0002SE032T0002	2022-02-05	10	0,0	0,0	BA S/E DIEGO DE ALMAGRO 220KV BP1-1
BA03T0002SE014T0002	BA02T0002SE032T0002	2022-02-05	11	0,0	0,0	BA S/E DIEGO DE ALMAGRO 220KV BP1-1
BA03T0002SE014T0002	BA02T0002SE032T0002	2022-02-05	12	0,0	0,0	BA S/E DIEGO DE ALMAGRO 220KV BP1-1
BA03T0002SE014T0002	BA02T0002SE032T0002	2022-02-05	13	0,0	0,0	BA S/E DIEGO DE ALMAGRO 220KV BP1-1
BA03T0002SE014T0002	BA02T0002SE032T0002	2022-02-05	14	0,0	0,0	BA S/E DIEGO DE ALMAGRO 220KV BP1-1
BA03T0002SE014T0002	BA02T0002SE032T0002	2022-02-05	15	0,0	0,0	BA S/E DIEGO DE ALMAGRO 220KV BP1-1
BA03T0002SE014T0002	BA02T0002SE032T0002	2022-02-05	16	0,0	0,0	BA S/E DIEGO DE ALMAGRO 220KV BP1-1
BA03T0002SE014T0002	BA02T0002SE032T0002	2022-02-05	17	0,0	0,0	BA S/E DIEGO DE ALMAGRO 220KV BP1-1
BA03T0002SE014T0002	BA02T0002SE032T0002	2022-02-05	18	0,0	0,0	BA S/E DIEGO DE ALMAGRO 220KV BP1-1
BA03T0002SE014T0002	BA02T0002SE032T0002	2022-02-05	19	0,0	0,0	BA S/E DIEGO DE ALMAGRO 220KV BP1-1
BA03T0002SE014T0002	BA02T0002SE032T0002	2022-02-05	20	56,64	46,29131	BA S/E DIEGO DE ALMAGRO 220KV BP1-1
BA03T0002SE014T0002	BA02T0002SE032T0002	2022-02-05	21	81,58	66,67452	BA S/E DIEGO DE ALMAGRO 220KV BP1-1
BA03T0002SE014T0002	BA02T0002SE032T0002	2022-02-05	22	81,58	66,67452	BA S/E DIEGO DE ALMAGRO 220KV BP1-1
BA03T0002SE014T0002	BA02T0002SE032T0002	2022-02-05	23	79,42	64,90917	BA S/E DIEGO DE ALMAGRO 220KV BP1-1
BA03T0002SE014T0002	BA02T0002SE032T0002	2022-02-05	24	79,67	65,11349	BA S/E DIEGO DE ALMAGRO 220KV BP1-1
BA03T0002SE014T0002	BA02T0002SE032T0002	2022-02-06	1	87,15	71,22682	BA S/E DIEGO DE ALMAGRO 220KV BP1-1
BA03T0002SE014T0002	BA02T0002SE032T0002	2022-02-06	2	83,03	67,85959	BA S/E DIEGO DE ALMAGRO 220KV BP1-1
BA03T0002SE014T0002	BA02T0002SE032T0002	2022-02-06	3	80,86	66,08607	BA S/E DIEGO DE ALMAGRO 220KV BP1-1
BA03T0002SE014T0002	BA02T0002SE032T0002	2022-02-06	4	76,98	62,91498	BA S/E DIEGO DE ALMAGRO 220KV BP1-1
BA03T0002SE014T0002	BA02T0002SE032T0002	2022-02-06	5	78,15	63,87121	BA S/E DIEGO DE ALMAGRO 220KV BP1-1
BA03T0002SE014T0002	BA02T0002SE032T0002	2022-02-06	6	78,19	63,90391	BA S/E DIEGO DE ALMAGRO 220KV BP1-1
BA03T0002SE014T0002	BA02T0002SE032T0002	2022-02-06	7	78,19	63,90391	BA S/E DIEGO DE ALMAGRO 220KV BP1-1
BA03T0002SE014T0002	BA02T0002SE032T0002	2022-02-06	8	64,7	52,87866	BA S/E DIEGO DE ALMAGRO 220KV BP1-1
BA03T0002SE014T0002	BA02T0002SE032T0002	2022-02-06	9	4,43	3,62059	BA S/E DIEGO DE ALMAGRO 220KV BP1-1
BA03T0002SE014T0002	BA02T0002SE032T0002	2022-02-06	10	0,0	0,0	BA S/E DIEGO DE ALMAGRO 220KV BP1-1
BA03T0002SE014T0002	BA02T0002SE032T0002	2022-02-06	11	0,0	0,0	BA S/E DIEGO DE ALMAGRO 220KV BP1-1
BA03T0002SE014T0002	BA02T0002SE032T0002	2022-02-06	12	11,32	9,25172	BA S/E DIEGO DE ALMAGRO 220KV BP1-1
BA03T0002SE014T0002	BA02T0002SE032T0002	2022-02-06	13	45,29	37,01506	BA S/E DIEGO DE ALMAGRO 220KV BP1-1
BA03T0002SE014T0002	BA02T0002SE032T0002	2022-02-06	14	45,29	37,01506	BA S/E DIEGO DE ALMAGRO 220KV BP1-1
BA03T0002SE014T0002	BA02T0002SE032T0002	2022-02-06	15	45,29	37,01506	BA S/E DIEGO DE ALMAGRO 220KV BP1-1
BA03T0002SE014T0002	BA02T0002SE032T0002	2022-02-06	16	45,29	37,01506	BA S/E DIEGO DE ALMAGRO 220KV BP1-1
BA03T0002SE014T0002	BA02T0002SE032T0002	2022-02-06	17	45,29	37,01506	BA S/E DIEGO DE ALMAGRO 220KV BP1-1
BA03T0002SE014T0002	BA02T0002SE032T0002	2022-02-06	18	45,29	37,01506	BA S/E DIEGO DE ALMAGRO 220KV BP1-1
BA03T0002SE014T0002	BA02T0002SE032T0002	2022-02-06	19	58,44	47,76243	BA S/E DIEGO DE ALMAGRO 220KV BP1-1
BA03T0002SE014T0002	BA02T0002SE032T0002	2022-02-06	20	82,81	67,67978	BA S/E DIEGO DE ALMAGRO 220KV BP1-1
BA03T0002SE014T0002	BA02T0002SE032T0002	2022-02-06	21	84,0	68,65236	BA S/E DIEGO DE ALMAGRO 220KV BP1-1
BA03T0002SE014T0002	BA02T0002SE032T0002	2022-02-06	22	84,97	69,44513	BA S/E DIEGO DE ALMAGRO 220KV BP1-1
BA03T0002SE014T0002	BA02T0002SE032T0002	2022-02-06	23	85,38	69,78022	BA S/E DIEGO DE ALMAGRO 220KV BP1-1
BA03T0002SE014T0002	BA02T0002SE032T0002	2022-02-06	24	82,44	67,37739	BA S/E DIEGO DE ALMAGRO 220KV BP1-1
BA03T0002SE014T0002	BA02T0002SE032T0002	2022-02-07	1	83,08	67,90045	BA S/E DIEGO DE ALMAGRO 220KV BP1-1
BA03T0002SE014T0002	BA02T0002SE032T0002	2022-02-07	2	83,08	67,90045	BA S/E DIEGO DE ALMAGRO 220KV BP1-1
BA03T0002SE014T0002	BA02T0002SE032T0002	2022-02-07	3	79,66	65,10532	BA S/E DIEGO DE ALMAGRO 220KV BP1-1
BA03T0002SE014T0002	BA02T0002SE032T0002	2022-02-07	4	79,66	65,10532	BA S/E DIEGO DE ALMAGRO 220KV BP1-1
BA03T0002SE014T0002	BA02T0002SE032T0002	2022-02-07	5	83,58	68,3091	BA S/E DIEGO DE ALMAGRO 220KV BP1-1
BA03T0002SE014T0002	BA02T0002SE032T0002	2022-02-07	6	86,0	70,28694	BA S/E DIEGO DE ALMAGRO 220KV BP1-1
BA03T0002SE014T0002	BA02T0002SE032T0002	2022-02-07	7	87,76	71,72537	BA S/E DIEGO DE ALMAGRO 220KV BP1-1
BA03T0002SE014T0002	BA02T0002SE032T0002	2022-02-07	8	87,87	71,81527	BA S/E DIEGO DE ALMAGRO 220KV BP1-1
BA03T0002SE014T0002	BA02T0002SE032T0002	2022-02-07	9	60,05	49,07826	BA S/E DIEGO DE ALMAGRO 220KV BP1-1
BA03T0002SE014T0002	BA02T0002SE032T0002	2022-02-07	10	45,51	37,19487	BA S/E DIEGO DE ALMAGRO 220KV BP1-1
BA03T0002SE014T0002	BA02T0002SE032T0002	2022-02-07	11	52,75	43,11205	BA S/E DIEGO DE ALMAGRO 220KV BP1-1
BA03T0002SE014T0002	BA02T0002SE032T0002	2022-02-07	12	58,79	48,04848	BA S/E DIEGO DE ALMAGRO 220KV BP1-1
BA03T0002SE014T0002	BA02T0002SE032T0002	2022-02-07	13	50,49	41,26497	BA S/E DIEGO DE ALMAGRO 220KV BP1-1
BA03T0002SE014T0002	BA02T0002SE032T0002	2022-02-07	14	53,34	43,59425	BA S/E DIEGO DE ALMAGRO 220KV BP1-1
BA03T0002SE014T0002	BA02T0002SE032T0002	2022-02-07	15	44,92	36,71267	BA S/E DIEGO DE ALMAGRO 220KV BP1-1
BA03T0002SE014T0002	BA02T0002SE032T0002	2022-02-07	16	34,98	28,5888	BA S/E DIEGO DE ALMAGRO 220KV BP1-1
BA03T0002SE014T0002	BA02T0002SE032T0002	2022-02-07	17	34,98	28,5888	BA S/E DIEGO DE ALMAGRO 220KV BP1-1
BA03T0002SE014T0002	BA02T0002SE032T0002	2022-02-07	18	12,42	10,15074	BA S/E DIEGO DE ALMAGRO 220KV BP1-1
BA03T0002SE014T0002	BA02T0002SE032T0002	2022-02-07	19	27,36	22,36105	BA S/E DIEGO DE ALMAGRO 220KV BP1-1
BA03T0002SE014T0002	BA02T0002SE032T0002	2022-02-07	20	81,81	66,86249	BA S/E DIEGO DE ALMAGRO 220KV BP1-1
BA03T0002SE014T0002	BA02T0002SE032T0002	2022-02-07	21	85,4	69,79657	BA S/E DIEGO DE ALMAGRO 220KV BP1-1
BA03T0002SE014T0002	BA02T0002SE032T0002	2022-02-07	22	85,4	69,79657	BA S/E DIEGO DE ALMAGRO 220KV BP1-1
BA03T0002SE014T0002	BA02T0002SE032T0002	2022-02-07	23	81,25	66,40481	BA S/E DIEGO DE ALMAGRO 220KV BP1-1
BA03T0002SE014T0002	BA02T0002SE032T0002	2022-02-07	24	78,68	64,30438	BA S/E DIEGO DE ALMAGRO 220KV BP1-1
BA03T0002SE014T0002	BA02T0002SE032T0002	2022-02-08	1	89,54	73,92243	BA S/E DIEGO DE ALMAGRO 220KV BP1-1
BA03T0002SE014T0002	BA02T0002SE032T0002	2022-02-08	2	75,83	62,60373	BA S/E DIEGO DE ALMAGRO 220KV BP1-1
BA03T0002SE014T0002	BA02T0002SE032T0002	2022-02-08	3	83,37	68,8286	BA S/E DIEGO DE ALMAGRO 220KV BP1-1
BA03T0002SE014T0002	BA02T0002SE032T0002	2022-02-08	4	85,99	70,99162	BA S/E DIEGO DE ALMAGRO 220KV BP1-1
BA03T0002SE014T0002	BA02T0002SE032T0002	2022-02-08	5	85,99	70,99162	BA S/E DIEGO DE ALMAGRO 220KV BP1-1
BA03T0002SE014T0002	BA02T0002SE032T0002	2022-02-08	6	88,71	73,2372	BA S/E DIEGO DE ALMAGRO 220KV BP1-1
BA03T0002SE014T0002	BA02T0002SE032T0002	2022-02-08	7	89,54	73,92243	BA S/E DIEGO DE ALMAGRO 220KV BP1-1
BA03T0002SE014T0002	BA02T0002SE032T0002	2022-02-08	8	89,54	73,92243	BA S/E DIEGO DE ALMAGRO 220KV BP1-1
BA03T0002SE014T0002	BA02T0002SE032T0002	2022-02-08	9	67,36	55,61107	BA S/E DIEGO DE ALMAGRO 220KV BP1-1
BA03T0002SE014T0002	BA02T0002SE032T0002	2022-02-08	10	46,57	38,44726	BA S/E DIEGO DE ALMAGRO 220KV BP1-1
BA03T0002SE014T0002	BA02T0002SE032T0002	2022-02-08	11	46,95	38,76098	BA S/E DIEGO DE ALMAGRO 220KV BP1-1
BA03T0002SE014T0002	BA02T0002SE032T0002	2022-02-08	12	45,53	37,58866	BA S/E DIEGO DE ALMAGRO 220KV BP1-1
BA03T0002SE014T0002	BA02T0002SE032T0002	2022-02-08	13	45,06	37,20063	BA S/E DIEGO DE ALMAGRO 220KV BP1-1
BA03T0002SE014T0002	BA02T0002SE032T0002	2022-02-08	14	45,06	37,20063	BA S/E DIEGO DE ALMAGRO 220KV BP1-1
BA03T0002SE014T0002	BA02T0002SE032T0002	2022-02-08	15	45,31	37,40703	BA S/E DIEGO DE ALMAGRO 220KV BP1-1
BA03T0002SE014T0002	BA02T0002SE032T0002	2022-02-08	16	46,95	38,76098	BA S/E DIEGO DE ALMAGRO 220KV BP1-1
BA03T0002SE014T0002	BA02T0002SE032T0002	2022-02-08	17	46,95	38,76098	BA S/E DIEGO DE ALMAGRO 220KV BP1-1
BA03T0002SE014T0002	BA02T0002SE032T0002	2022-02-08	18	39,87	32,91587	BA S/E DIEGO DE ALMAGRO 220KV BP1-1
BA03T0002SE014T0002	BA02T0002SE032T0002	2022-02-08	19	41,31	34,10471	BA S/E DIEGO DE ALMAGRO 220KV BP1-1
BA03T0002SE014T0002	BA02T0002SE032T0002	2022-02-08	20	84,4	69,67895	BA S/E DIEGO DE ALMAGRO 220KV BP1-1
BA03T0002SE014T0002	BA02T0002SE032T0002	2022-02-08	21	86,88	71,72639	BA S/E DIEGO DE ALMAGRO 220KV BP1-1
BA03T0002SE014T0002	BA02T0002SE032T0002	2022-02-08	22	86,88	71,72639	BA S/E DIEGO DE ALMAGRO 220KV BP1-1
BA03T0002SE014T0002	BA02T0002SE032T0002	2022-02-08	23	86,88	71,72639	BA S/E DIEGO DE ALMAGRO 220KV BP1-1
BA03T0002SE014T0002	BA02T0002SE032T0002	2022-02-08	24	86,88	71,72639	BA S/E DIEGO DE ALMAGRO 220KV BP1-1
BA03T0002SE014T0002	BA02T0002SE032T0002	2022-02-09	1	92,84	76,77218	BA S/E DIEGO DE ALMAGRO 220KV BP1-1
BA03T0002SE014T0002	BA02T0002SE032T0002	2022-02-09	2	92,84	76,77218	BA S/E DIEGO DE ALMAGRO 220KV BP1-1
BA03T0002SE014T0002	BA02T0002SE032T0002	2022-02-09	3	92,84	76,77218	BA S/E DIEGO DE ALMAGRO 220KV BP1-1
BA03T0002SE014T0002	BA02T0002SE032T0002	2022-02-09	4	92,84	76,77218	BA S/E DIEGO DE ALMAGRO 220KV BP1-1
BA03T0002SE014T0002	BA02T0002SE032T0002	2022-02-09	5	92,84	76,77218	BA S/E DIEGO DE ALMAGRO 220KV BP1-1
BA03T0002SE014T0002	BA02T0002SE032T0002	2022-02-09	6	92,84	76,77218	BA S/E DIEGO DE ALMAGRO 220KV BP1-1
BA03T0002SE014T0002	BA02T0002SE032T0002	2022-02-09	7	92,84	76,77218	BA S/E DIEGO DE ALMAGRO 220KV BP1-1
BA03T0002SE014T0002	BA02T0002SE032T0002	2022-02-09	8	90,57	74,89505	BA S/E DIEGO DE ALMAGRO 220KV BP1-1
BA03T0002SE014T0002	BA02T0002SE032T0002	2022-02-09	9	60,19	49,77292	BA S/E DIEGO DE ALMAGRO 220KV BP1-1
BA03T0002SE014T0002	BA02T0002SE032T0002	2022-02-09	10	45,92	37,97263	BA S/E DIEGO DE ALMAGRO 220KV BP1-1
BA03T0002SE014T0002	BA02T0002SE032T0002	2022-02-09	11	61,99	51,26139	BA S/E DIEGO DE ALMAGRO 220KV BP1-1
BA03T0002SE014T0002	BA02T0002SE032T0002	2022-02-09	12	55,57	45,9525	BA S/E DIEGO DE ALMAGRO 220KV BP1-1
BA03T0002SE014T0002	BA02T0002SE032T0002	2022-02-09	13	45,19	37,36897	BA S/E DIEGO DE ALMAGRO 220KV BP1-1
BA03T0002SE014T0002	BA02T0002SE032T0002	2022-02-09	14	45,19	37,36897	BA S/E DIEGO DE ALMAGRO 220KV BP1-1
BA03T0002SE014T0002	BA02T0002SE032T0002	2022-02-09	15	62,87	51,98909	BA S/E DIEGO DE ALMAGRO 220KV BP1-1
BA03T0002SE014T0002	BA02T0002SE032T0002	2022-02-09	16	68,25	56,43797	BA S/E DIEGO DE ALMAGRO 220KV BP1-1
BA03T0002SE014T0002	BA02T0002SE032T0002	2022-02-09	17	48,69	40,26322	BA S/E DIEGO DE ALMAGRO 220KV BP1-1
BA03T0002SE014T0002	BA02T0002SE032T0002	2022-02-09	18	34,79	28,76889	BA S/E DIEGO DE ALMAGRO 220KV BP1-1
BA03T0002SE014T0002	BA02T0002SE032T0002	2022-02-09	19	51,89	42,9094	BA S/E DIEGO DE ALMAGRO 220KV BP1-1
BA03T0002SE014T0002	BA02T0002SE032T0002	2022-02-09	20	85,48	70,68598	BA S/E DIEGO DE ALMAGRO 220KV BP1-1
BA03T0002SE014T0002	BA02T0002SE032T0002	2022-02-09	21	89,79	74,25004	BA S/E DIEGO DE ALMAGRO 220KV BP1-1
BA03T0002SE014T0002	BA02T0002SE032T0002	2022-02-09	22	89,79	74,25004	BA S/E DIEGO DE ALMAGRO 220KV BP1-1
BA03T0002SE014T0002	BA02T0002SE032T0002	2022-02-09	23	89,79	74,25004	BA S/E DIEGO DE ALMAGRO 220KV BP1-1
BA03T0002SE014T0002	BA02T0002SE032T0002	2022-02-09	24	89,79	74,25004	BA S/E DIEGO DE ALMAGRO 220KV BP1-1
BA03T0002SE014T0002	BA02T0002SE032T0002	2022-02-10	1	88,33	72,81307	BA S/E DIEGO DE ALMAGRO 220KV BP1-1
BA03T0002SE014T0002	BA02T0002SE032T0002	2022-02-10	2	81,67	67,32303	BA S/E DIEGO DE ALMAGRO 220KV BP1-1
BA03T0002SE014T0002	BA02T0002SE032T0002	2022-02-10	3	76,44	63,01179	BA S/E DIEGO DE ALMAGRO 220KV BP1-1
BA03T0002SE014T0002	BA02T0002SE032T0002	2022-02-10	4	76,44	63,01179	BA S/E DIEGO DE ALMAGRO 220KV BP1-1
BA03T0002SE014T0002	BA02T0002SE032T0002	2022-02-10	5	77,29	63,71247	BA S/E DIEGO DE ALMAGRO 220KV BP1-1
BA03T0002SE014T0002	BA02T0002SE032T0002	2022-02-10	6	77,29	63,71247	BA S/E DIEGO DE ALMAGRO 220KV BP1-1
BA03T0002SE014T0002	BA02T0002SE032T0002	2022-02-10	7	79,72	65,71559	BA S/E DIEGO DE ALMAGRO 220KV BP1-1
BA03T0002SE014T0002	BA02T0002SE032T0002	2022-02-10	8	83,13	68,52655	BA S/E DIEGO DE ALMAGRO 220KV BP1-1
BA03T0002SE014T0002	BA02T0002SE032T0002	2022-02-10	9	67,59	55,71646	BA S/E DIEGO DE ALMAGRO 220KV BP1-1
BA03T0002SE014T0002	BA02T0002SE032T0002	2022-02-10	10	64,24	52,95496	BA S/E DIEGO DE ALMAGRO 220KV BP1-1
BA03T0002SE014T0002	BA02T0002SE032T0002	2022-02-10	11	49,46	40,77136	BA S/E DIEGO DE ALMAGRO 220KV BP1-1
BA03T0002SE014T0002	BA02T0002SE032T0002	2022-02-10	12	42,3	34,86916	BA S/E DIEGO DE ALMAGRO 220KV BP1-1
BA03T0002SE014T0002	BA02T0002SE032T0002	2022-02-10	13	30,65	25,26571	BA S/E DIEGO DE ALMAGRO 220KV BP1-1
BA03T0002SE014T0002	BA02T0002SE032T0002	2022-02-10	14	30,65	25,26571	BA S/E DIEGO DE ALMAGRO 220KV BP1-1
BA03T0002SE014T0002	BA02T0002SE032T0002	2022-02-10	15	30,65	25,26571	BA S/E DIEGO DE ALMAGRO 220KV BP1-1
BA03T0002SE014T0002	BA02T0002SE032T0002	2022-02-10	16	30,65	25,26571	BA S/E DIEGO DE ALMAGRO 220KV BP1-1
BA03T0002SE014T0002	BA02T0002SE032T0002	2022-02-10	17	30,71	25,31517	BA S/E DIEGO DE ALMAGRO 220KV BP1-1
BA03T0002SE014T0002	BA02T0002SE032T0002	2022-02-10	18	34,14	28,14263	BA S/E DIEGO DE ALMAGRO 220KV BP1-1
BA03T0002SE014T0002	BA02T0002SE032T0002	2022-02-10	19	49,23	40,58177	BA S/E DIEGO DE ALMAGRO 220KV BP1-1
BA03T0002SE014T0002	BA02T0002SE032T0002	2022-02-10	20	82,68	68,1556	BA S/E DIEGO DE ALMAGRO 220KV BP1-1
BA03T0002SE014T0002	BA02T0002SE032T0002	2022-02-10	21	88,84	73,23348	BA S/E DIEGO DE ALMAGRO 220KV BP1-1
BA03T0002SE014T0002	BA02T0002SE032T0002	2022-02-10	22	102,54	84,5268	BA S/E DIEGO DE ALMAGRO 220KV BP1-1
BA03T0002SE014T0002	BA02T0002SE032T0002	2022-02-10	23	85,49	70,47197	BA S/E DIEGO DE ALMAGRO 220KV BP1-1
BA03T0002SE014T0002	BA02T0002SE032T0002	2022-02-10	24	81,01	66,77897	BA S/E DIEGO DE ALMAGRO 220KV BP1-1
BA03T0002SE014T0002	BA02T0002SE032T0002	2022-02-11	1	83,05	68,16661	BA S/E DIEGO DE ALMAGRO 220KV BP1-1
BA03T0002SE014T0002	BA02T0002SE032T0002	2022-02-11	2	78,86	64,7275	BA S/E DIEGO DE ALMAGRO 220KV BP1-1
BA03T0002SE014T0002	BA02T0002SE032T0002	2022-02-11	3	78,86	64,7275	BA S/E DIEGO DE ALMAGRO 220KV BP1-1
BA03T0002SE014T0002	BA02T0002SE032T0002	2022-02-11	4	79,51	65,26101	BA S/E DIEGO DE ALMAGRO 220KV BP1-1
BA03T0002SE014T0002	BA02T0002SE032T0002	2022-02-11	5	89,47	73,43608	BA S/E DIEGO DE ALMAGRO 220KV BP1-1
BA03T0002SE014T0002	BA02T0002SE032T0002	2022-02-11	6	89,65	73,58382	BA S/E DIEGO DE ALMAGRO 220KV BP1-1
BA03T0002SE014T0002	BA02T0002SE032T0002	2022-02-11	7	86,6	71,08041	BA S/E DIEGO DE ALMAGRO 220KV BP1-1
BA03T0002SE014T0002	BA02T0002SE032T0002	2022-02-11	8	88,61	72,7302	BA S/E DIEGO DE ALMAGRO 220KV BP1-1
BA03T0002SE014T0002	BA02T0002SE032T0002	2022-02-11	9	44,02	36,13118	BA S/E DIEGO DE ALMAGRO 220KV BP1-1
BA03T0002SE014T0002	BA02T0002SE032T0002	2022-02-11	10	30,41	24,96022	BA S/E DIEGO DE ALMAGRO 220KV BP1-1
BA03T0002SE014T0002	BA02T0002SE032T0002	2022-02-11	11	7,6	6,238	BA S/E DIEGO DE ALMAGRO 220KV BP1-1
BA03T0002SE014T0002	BA02T0002SE032T0002	2022-02-11	12	0,0	0,0	BA S/E DIEGO DE ALMAGRO 220KV BP1-1
BA03T0002SE014T0002	BA02T0002SE032T0002	2022-02-11	13	0,0	0,0	BA S/E DIEGO DE ALMAGRO 220KV BP1-1
BA03T0002SE014T0002	BA02T0002SE032T0002	2022-02-11	14	0,0	0,0	BA S/E DIEGO DE ALMAGRO 220KV BP1-1
BA03T0002SE014T0002	BA02T0002SE032T0002	2022-02-11	15	0,0	0,0	BA S/E DIEGO DE ALMAGRO 220KV BP1-1
BA03T0002SE014T0002	BA02T0002SE032T0002	2022-02-11	16	0,0	0,0	BA S/E DIEGO DE ALMAGRO 220KV BP1-1
BA03T0002SE014T0002	BA02T0002SE032T0002	2022-02-11	17	0,0	0,0	BA S/E DIEGO DE ALMAGRO 220KV BP1-1
BA03T0002SE014T0002	BA02T0002SE032T0002	2022-02-11	18	0,0	0,0	BA S/E DIEGO DE ALMAGRO 220KV BP1-1
BA03T0002SE014T0002	BA02T0002SE032T0002	2022-02-11	19	9,94	8,15865	BA S/E DIEGO DE ALMAGRO 220KV BP1-1
BA03T0002SE014T0002	BA02T0002SE032T0002	2022-02-11	20	74,93	61,50179	BA S/E DIEGO DE ALMAGRO 220KV BP1-1
BA03T0002SE014T0002	BA02T0002SE032T0002	2022-02-11	21	86,08	70,6536	BA S/E DIEGO DE ALMAGRO 220KV BP1-1
BA03T0002SE014T0002	BA02T0002SE032T0002	2022-02-11	22	88,84	72,91898	BA S/E DIEGO DE ALMAGRO 220KV BP1-1
BA03T0002SE014T0002	BA02T0002SE032T0002	2022-02-11	23	81,26	66,6974	BA S/E DIEGO DE ALMAGRO 220KV BP1-1
BA03T0002SE014T0002	BA02T0002SE032T0002	2022-02-11	24	77,51	63,61943	BA S/E DIEGO DE ALMAGRO 220KV BP1-1
BA03T0002SE014T0002	BA02T0002SE032T0002	2022-02-12	1	94,25	75,79585	BA S/E DIEGO DE ALMAGRO 220KV BP1-1
BA03T0002SE014T0002	BA02T0002SE032T0002	2022-02-12	2	94,25	75,79585	BA S/E DIEGO DE ALMAGRO 220KV BP1-1
BA03T0002SE014T0002	BA02T0002SE032T0002	2022-02-12	3	94,25	75,79585	BA S/E DIEGO DE ALMAGRO 220KV BP1-1
BA03T0002SE014T0002	BA02T0002SE032T0002	2022-02-12	4	86,85	69,84477	BA S/E DIEGO DE ALMAGRO 220KV BP1-1
BA03T0002SE014T0002	BA02T0002SE032T0002	2022-02-12	5	94,04	75,62697	BA S/E DIEGO DE ALMAGRO 220KV BP1-1
BA03T0002SE014T0002	BA02T0002SE032T0002	2022-02-12	6	82,47	66,32237	BA S/E DIEGO DE ALMAGRO 220KV BP1-1
BA03T0002SE014T0002	BA02T0002SE032T0002	2022-02-12	7	84,13	67,65735	BA S/E DIEGO DE ALMAGRO 220KV BP1-1
BA03T0002SE014T0002	BA02T0002SE032T0002	2022-02-12	8	68,13	54,79015	BA S/E DIEGO DE ALMAGRO 220KV BP1-1
BA03T0002SE014T0002	BA02T0002SE032T0002	2022-02-12	9	32,84	26,40993	BA S/E DIEGO DE ALMAGRO 220KV BP1-1
BA03T0002SE014T0002	BA02T0002SE032T0002	2022-02-12	10	0,78	0,62728	BA S/E DIEGO DE ALMAGRO 220KV BP1-1
BA03T0002SE014T0002	BA02T0002SE032T0002	2022-02-12	11	0,0	0,0	BA S/E DIEGO DE ALMAGRO 220KV BP1-1
BA03T0002SE014T0002	BA02T0002SE032T0002	2022-02-12	12	0,0	0,0	BA S/E DIEGO DE ALMAGRO 220KV BP1-1
BA03T0002SE014T0002	BA02T0002SE032T0002	2022-02-12	13	0,0	0,0	BA S/E DIEGO DE ALMAGRO 220KV BP1-1
BA03T0002SE014T0002	BA02T0002SE032T0002	2022-02-12	14	0,0	0,0	BA S/E DIEGO DE ALMAGRO 220KV BP1-1
BA03T0002SE014T0002	BA02T0002SE032T0002	2022-02-12	15	0,0	0,0	BA S/E DIEGO DE ALMAGRO 220KV BP1-1
BA03T0002SE014T0002	BA02T0002SE032T0002	2022-02-12	16	0,0	0,0	BA S/E DIEGO DE ALMAGRO 220KV BP1-1
BA03T0002SE014T0002	BA02T0002SE032T0002	2022-02-12	17	0,0	0,0	BA S/E DIEGO DE ALMAGRO 220KV BP1-1
BA03T0002SE014T0002	BA02T0002SE032T0002	2022-02-12	18	0,0	0,0	BA S/E DIEGO DE ALMAGRO 220KV BP1-1
BA03T0002SE014T0002	BA02T0002SE032T0002	2022-02-12	19	52,09	41,89078	BA S/E DIEGO DE ALMAGRO 220KV BP1-1
BA03T0002SE014T0002	BA02T0002SE032T0002	2022-02-12	20	77,08	61,98774	BA S/E DIEGO DE ALMAGRO 220KV BP1-1
BA03T0002SE014T0002	BA02T0002SE032T0002	2022-02-12	21	95,78	77,02628	BA S/E DIEGO DE ALMAGRO 220KV BP1-1
BA03T0002SE014T0002	BA02T0002SE032T0002	2022-02-12	22	95,78	77,02628	BA S/E DIEGO DE ALMAGRO 220KV BP1-1
BA03T0002SE014T0002	BA02T0002SE032T0002	2022-02-12	23	83,17	66,88531	BA S/E DIEGO DE ALMAGRO 220KV BP1-1
BA03T0002SE014T0002	BA02T0002SE032T0002	2022-02-12	24	80,08	64,40034	BA S/E DIEGO DE ALMAGRO 220KV BP1-1
BA03T0002SE014T0002	BA02T0002SE032T0002	2022-02-13	1	96,33	77,46859	BA S/E DIEGO DE ALMAGRO 220KV BP1-1
BA03T0002SE014T0002	BA02T0002SE032T0002	2022-02-13	2	101,99	82,02036	BA S/E DIEGO DE ALMAGRO 220KV BP1-1
BA03T0002SE014T0002	BA02T0002SE032T0002	2022-02-13	3	89,4	71,89548	BA S/E DIEGO DE ALMAGRO 220KV BP1-1
BA03T0002SE014T0002	BA02T0002SE032T0002	2022-02-13	4	79,35	63,81327	BA S/E DIEGO DE ALMAGRO 220KV BP1-1
BA03T0002SE014T0002	BA02T0002SE032T0002	2022-02-13	5	97,65	78,53013	BA S/E DIEGO DE ALMAGRO 220KV BP1-1
BA03T0002SE014T0002	BA02T0002SE032T0002	2022-02-13	6	120,02	96,52008	BA S/E DIEGO DE ALMAGRO 220KV BP1-1
BA03T0002SE014T0002	BA02T0002SE032T0002	2022-02-13	7	103,95	83,59659	BA S/E DIEGO DE ALMAGRO 220KV BP1-1
BA03T0002SE014T0002	BA02T0002SE032T0002	2022-02-13	8	77,59	62,39788	BA S/E DIEGO DE ALMAGRO 220KV BP1-1
BA03T0002SE014T0002	BA02T0002SE032T0002	2022-02-13	9	25,22	20,28192	BA S/E DIEGO DE ALMAGRO 220KV BP1-1
BA03T0002SE014T0002	BA02T0002SE032T0002	2022-02-13	10	0,0	0,0	BA S/E DIEGO DE ALMAGRO 220KV BP1-1
BA03T0002SE014T0002	BA02T0002SE032T0002	2022-02-13	11	0,0	0,0	BA S/E DIEGO DE ALMAGRO 220KV BP1-1
BA03T0002SE014T0002	BA02T0002SE032T0002	2022-02-13	12	0,0	0,0	BA S/E DIEGO DE ALMAGRO 220KV BP1-1
BA03T0002SE014T0002	BA02T0002SE032T0002	2022-02-13	13	0,0	0,0	BA S/E DIEGO DE ALMAGRO 220KV BP1-1
BA03T0002SE014T0002	BA02T0002SE032T0002	2022-02-13	14	0,0	0,0	BA S/E DIEGO DE ALMAGRO 220KV BP1-1
BA03T0002SE014T0002	BA02T0002SE032T0002	2022-02-13	15	0,0	0,0	BA S/E DIEGO DE ALMAGRO 220KV BP1-1
BA03T0002SE014T0002	BA02T0002SE032T0002	2022-02-13	16	0,0	0,0	BA S/E DIEGO DE ALMAGRO 220KV BP1-1
BA03T0002SE014T0002	BA02T0002SE032T0002	2022-02-13	17	0,0	0,0	BA S/E DIEGO DE ALMAGRO 220KV BP1-1
BA03T0002SE014T0002	BA02T0002SE032T0002	2022-02-13	18	0,0	0,0	BA S/E DIEGO DE ALMAGRO 220KV BP1-1
BA03T0002SE014T0002	BA02T0002SE032T0002	2022-02-13	19	49,59	39,88028	BA S/E DIEGO DE ALMAGRO 220KV BP1-1
BA03T0002SE014T0002	BA02T0002SE032T0002	2022-02-13	20	103,43	83,17841	BA S/E DIEGO DE ALMAGRO 220KV BP1-1
BA03T0002SE014T0002	BA02T0002SE032T0002	2022-02-13	21	115,67	93,02181	BA S/E DIEGO DE ALMAGRO 220KV BP1-1
BA03T0002SE014T0002	BA02T0002SE032T0002	2022-02-13	22	115,67	93,02181	BA S/E DIEGO DE ALMAGRO 220KV BP1-1
BA03T0002SE014T0002	BA02T0002SE032T0002	2022-02-13	23	113,66	91,40537	BA S/E DIEGO DE ALMAGRO 220KV BP1-1
BA03T0002SE014T0002	BA02T0002SE032T0002	2022-02-13	24	85,52	68,77518	BA S/E DIEGO DE ALMAGRO 220KV BP1-1
BA03T0002SE014T0002	BA02T0002SE032T0002	2022-02-14	1	122,1	98,19282	BA S/E DIEGO DE ALMAGRO 220KV BP1-1
BA03T0002SE014T0002	BA02T0002SE032T0002	2022-02-14	2	122,1	98,19282	BA S/E DIEGO DE ALMAGRO 220KV BP1-1
BA03T0002SE014T0002	BA02T0002SE032T0002	2022-02-14	3	83,68	67,29546	BA S/E DIEGO DE ALMAGRO 220KV BP1-1
BA03T0002SE014T0002	BA02T0002SE032T0002	2022-02-14	4	134,89	108,47854	BA S/E DIEGO DE ALMAGRO 220KV BP1-1
BA03T0002SE014T0002	BA02T0002SE032T0002	2022-02-14	5	186,56	150,03155	BA S/E DIEGO DE ALMAGRO 220KV BP1-1
BA03T0002SE014T0002	BA02T0002SE032T0002	2022-02-14	6	186,56	150,03155	BA S/E DIEGO DE ALMAGRO 220KV BP1-1
BA03T0002SE014T0002	BA02T0002SE032T0002	2022-02-14	7	257,02	206,69548	BA S/E DIEGO DE ALMAGRO 220KV BP1-1
BA03T0002SE014T0002	BA02T0002SE032T0002	2022-02-14	8	262,32	210,95774	BA S/E DIEGO DE ALMAGRO 220KV BP1-1
BA03T0002SE014T0002	BA02T0002SE032T0002	2022-02-14	9	99,16	79,74447	BA S/E DIEGO DE ALMAGRO 220KV BP1-1
BA03T0002SE014T0002	BA02T0002SE032T0002	2022-02-14	10	49,17	39,54251	BA S/E DIEGO DE ALMAGRO 220KV BP1-1
BA03T0002SE014T0002	BA02T0002SE032T0002	2022-02-14	11	49,17	39,54251	BA S/E DIEGO DE ALMAGRO 220KV BP1-1
BA03T0002SE014T0002	BA02T0002SE032T0002	2022-02-14	12	49,17	39,54251	BA S/E DIEGO DE ALMAGRO 220KV BP1-1
BA03T0002SE014T0002	BA02T0002SE032T0002	2022-02-14	13	49,17	39,54251	BA S/E DIEGO DE ALMAGRO 220KV BP1-1
BA03T0002SE014T0002	BA02T0002SE032T0002	2022-02-14	14	37,97	30,53547	BA S/E DIEGO DE ALMAGRO 220KV BP1-1
BA03T0002SE014T0002	BA02T0002SE032T0002	2022-02-14	15	11,41	9,17592	BA S/E DIEGO DE ALMAGRO 220KV BP1-1
BA03T0002SE014T0002	BA02T0002SE032T0002	2022-02-14	16	0,0	0,0	BA S/E DIEGO DE ALMAGRO 220KV BP1-1
BA03T0002SE014T0002	BA02T0002SE032T0002	2022-02-14	17	0,0	0,0	BA S/E DIEGO DE ALMAGRO 220KV BP1-1
BA03T0002SE014T0002	BA02T0002SE032T0002	2022-02-14	18	119,83	96,36729	BA S/E DIEGO DE ALMAGRO 220KV BP1-1
BA03T0002SE014T0002	BA02T0002SE032T0002	2022-02-14	19	59,78	48,07508	BA S/E DIEGO DE ALMAGRO 220KV BP1-1
BA03T0002SE014T0002	BA02T0002SE032T0002	2022-02-14	20	130,56	104,99635	BA S/E DIEGO DE ALMAGRO 220KV BP1-1
BA03T0002SE014T0002	BA02T0002SE032T0002	2022-02-14	21	171,07	137,57449	BA S/E DIEGO DE ALMAGRO 220KV BP1-1
BA03T0002SE014T0002	BA02T0002SE032T0002	2022-02-14	22	171,07	137,57449	BA S/E DIEGO DE ALMAGRO 220KV BP1-1
BA03T0002SE014T0002	BA02T0002SE032T0002	2022-02-14	23	171,07	137,57449	BA S/E DIEGO DE ALMAGRO 220KV BP1-1
BA03T0002SE014T0002	BA02T0002SE032T0002	2022-02-14	24	122,21	98,28128	BA S/E DIEGO DE ALMAGRO 220KV BP1-1
BA03T0002SE014T0002	BA02T0002SE032T0002	2022-02-15	1	81,62	65,80531	BA S/E DIEGO DE ALMAGRO 220KV BP1-1
BA03T0002SE014T0002	BA02T0002SE032T0002	2022-02-15	2	88,04	70,98137	BA S/E DIEGO DE ALMAGRO 220KV BP1-1
BA03T0002SE014T0002	BA02T0002SE032T0002	2022-02-15	3	88,04	70,98137	BA S/E DIEGO DE ALMAGRO 220KV BP1-1
BA03T0002SE014T0002	BA02T0002SE032T0002	2022-02-15	4	88,04	70,98137	BA S/E DIEGO DE ALMAGRO 220KV BP1-1
BA03T0002SE014T0002	BA02T0002SE032T0002	2022-02-15	5	88,04	70,98137	BA S/E DIEGO DE ALMAGRO 220KV BP1-1
BA03T0002SE014T0002	BA02T0002SE032T0002	2022-02-15	6	97,86	78,89865	BA S/E DIEGO DE ALMAGRO 220KV BP1-1
BA03T0002SE014T0002	BA02T0002SE032T0002	2022-02-15	7	104,87	84,55039	BA S/E DIEGO DE ALMAGRO 220KV BP1-1
BA03T0002SE014T0002	BA02T0002SE032T0002	2022-02-15	8	143,37	115,59063	BA S/E DIEGO DE ALMAGRO 220KV BP1-1
BA03T0002SE014T0002	BA02T0002SE032T0002	2022-02-15	9	98,65	79,53558	BA S/E DIEGO DE ALMAGRO 220KV BP1-1
BA03T0002SE014T0002	BA02T0002SE032T0002	2022-02-15	10	61,46	49,55151	BA S/E DIEGO DE ALMAGRO 220KV BP1-1
BA03T0002SE014T0002	BA02T0002SE032T0002	2022-02-15	11	48,9	39,42514	BA S/E DIEGO DE ALMAGRO 220KV BP1-1
BA03T0002SE014T0002	BA02T0002SE032T0002	2022-02-15	12	45,76	36,89354	BA S/E DIEGO DE ALMAGRO 220KV BP1-1
BA03T0002SE014T0002	BA02T0002SE032T0002	2022-02-15	13	45,76	36,89354	BA S/E DIEGO DE ALMAGRO 220KV BP1-1
BA03T0002SE014T0002	BA02T0002SE032T0002	2022-02-15	14	11,21	9,03795	BA S/E DIEGO DE ALMAGRO 220KV BP1-1
BA03T0002SE014T0002	BA02T0002SE032T0002	2022-02-15	15	0,0	0,0	BA S/E DIEGO DE ALMAGRO 220KV BP1-1
BA03T0002SE014T0002	BA02T0002SE032T0002	2022-02-15	16	0,0	0,0	BA S/E DIEGO DE ALMAGRO 220KV BP1-1
BA03T0002SE014T0002	BA02T0002SE032T0002	2022-02-15	17	0,0	0,0	BA S/E DIEGO DE ALMAGRO 220KV BP1-1
BA03T0002SE014T0002	BA02T0002SE032T0002	2022-02-15	18	0,0	0,0	BA S/E DIEGO DE ALMAGRO 220KV BP1-1
BA03T0002SE014T0002	BA02T0002SE032T0002	2022-02-15	19	53,63	43,23865	BA S/E DIEGO DE ALMAGRO 220KV BP1-1
BA03T0002SE014T0002	BA02T0002SE032T0002	2022-02-15	20	87,84	70,82012	BA S/E DIEGO DE ALMAGRO 220KV BP1-1
BA03T0002SE014T0002	BA02T0002SE032T0002	2022-02-15	21	174,94	141,04363	BA S/E DIEGO DE ALMAGRO 220KV BP1-1
BA03T0002SE014T0002	BA02T0002SE032T0002	2022-02-15	22	174,94	141,04363	BA S/E DIEGO DE ALMAGRO 220KV BP1-1
BA03T0002SE014T0002	BA02T0002SE032T0002	2022-02-15	23	174,94	141,04363	BA S/E DIEGO DE ALMAGRO 220KV BP1-1
BA03T0002SE014T0002	BA02T0002SE032T0002	2022-02-15	24	174,94	141,04363	BA S/E DIEGO DE ALMAGRO 220KV BP1-1
BA03T0002SE014T0002	BA02T0002SE032T0002	2022-02-16	1	181,7	147,58401	BA S/E DIEGO DE ALMAGRO 220KV BP1-1
BA03T0002SE014T0002	BA02T0002SE032T0002	2022-02-16	2	181,7	147,58401	BA S/E DIEGO DE ALMAGRO 220KV BP1-1
BA03T0002SE014T0002	BA02T0002SE032T0002	2022-02-16	3	94,64	76,87039	BA S/E DIEGO DE ALMAGRO 220KV BP1-1
BA03T0002SE014T0002	BA02T0002SE032T0002	2022-02-16	4	86,72	70,43745	BA S/E DIEGO DE ALMAGRO 220KV BP1-1
BA03T0002SE014T0002	BA02T0002SE032T0002	2022-02-16	5	79,97	64,95483	BA S/E DIEGO DE ALMAGRO 220KV BP1-1
BA03T0002SE014T0002	BA02T0002SE032T0002	2022-02-16	6	79,97	64,95483	BA S/E DIEGO DE ALMAGRO 220KV BP1-1
BA03T0002SE014T0002	BA02T0002SE032T0002	2022-02-16	7	85,72	69,62521	BA S/E DIEGO DE ALMAGRO 220KV BP1-1
BA03T0002SE014T0002	BA02T0002SE032T0002	2022-02-16	8	86,89	70,57553	BA S/E DIEGO DE ALMAGRO 220KV BP1-1
BA03T0002SE014T0002	BA02T0002SE032T0002	2022-02-16	9	66,8	54,25763	BA S/E DIEGO DE ALMAGRO 220KV BP1-1
BA03T0002SE014T0002	BA02T0002SE032T0002	2022-02-16	10	46,33	37,63108	BA S/E DIEGO DE ALMAGRO 220KV BP1-1
BA03T0002SE014T0002	BA02T0002SE032T0002	2022-02-16	11	35,05	28,46901	BA S/E DIEGO DE ALMAGRO 220KV BP1-1
BA03T0002SE014T0002	BA02T0002SE032T0002	2022-02-16	12	30,09	24,4403	BA S/E DIEGO DE ALMAGRO 220KV BP1-1
BA03T0002SE014T0002	BA02T0002SE032T0002	2022-02-16	13	30,09	24,4403	BA S/E DIEGO DE ALMAGRO 220KV BP1-1
BA03T0002SE014T0002	BA02T0002SE032T0002	2022-02-16	14	30,09	24,4403	BA S/E DIEGO DE ALMAGRO 220KV BP1-1
BA03T0002SE014T0002	BA02T0002SE032T0002	2022-02-16	15	15,05	12,22421	BA S/E DIEGO DE ALMAGRO 220KV BP1-1
BA03T0002SE014T0002	BA02T0002SE032T0002	2022-02-16	16	0,0	0,0	BA S/E DIEGO DE ALMAGRO 220KV BP1-1
BA03T0002SE014T0002	BA02T0002SE032T0002	2022-02-16	17	0,0	0,0	BA S/E DIEGO DE ALMAGRO 220KV BP1-1
BA03T0002SE014T0002	BA02T0002SE032T0002	2022-02-16	18	0,0	0,0	BA S/E DIEGO DE ALMAGRO 220KV BP1-1
BA03T0002SE014T0002	BA02T0002SE032T0002	2022-02-16	19	8,49	6,89592	BA S/E DIEGO DE ALMAGRO 220KV BP1-1
BA03T0002SE014T0002	BA02T0002SE032T0002	2022-02-16	20	79,29	64,40251	BA S/E DIEGO DE ALMAGRO 220KV BP1-1
BA03T0002SE014T0002	BA02T0002SE032T0002	2022-02-16	21	81,51	66,20568	BA S/E DIEGO DE ALMAGRO 220KV BP1-1
BA03T0002SE014T0002	BA02T0002SE032T0002	2022-02-16	22	82,12	66,70115	BA S/E DIEGO DE ALMAGRO 220KV BP1-1
BA03T0002SE014T0002	BA02T0002SE032T0002	2022-02-16	23	80,79	65,62087	BA S/E DIEGO DE ALMAGRO 220KV BP1-1
BA03T0002SE014T0002	BA02T0002SE032T0002	2022-02-16	24	80,79	65,62087	BA S/E DIEGO DE ALMAGRO 220KV BP1-1
BA03T0002SE014T0002	BA02T0002SE032T0002	2022-02-17	1	78,27	62,94239	BA S/E DIEGO DE ALMAGRO 220KV BP1-1
BA03T0002SE014T0002	BA02T0002SE032T0002	2022-02-17	2	78,27	62,94239	BA S/E DIEGO DE ALMAGRO 220KV BP1-1
BA03T0002SE014T0002	BA02T0002SE032T0002	2022-02-17	3	78,96	63,49726	BA S/E DIEGO DE ALMAGRO 220KV BP1-1
BA03T0002SE014T0002	BA02T0002SE032T0002	2022-02-17	4	76,38	61,4225	BA S/E DIEGO DE ALMAGRO 220KV BP1-1
BA03T0002SE014T0002	BA02T0002SE032T0002	2022-02-17	5	76,57	61,5753	BA S/E DIEGO DE ALMAGRO 220KV BP1-1
BA03T0002SE014T0002	BA02T0002SE032T0002	2022-02-17	6	85,4	68,67612	BA S/E DIEGO DE ALMAGRO 220KV BP1-1
BA03T0002SE014T0002	BA02T0002SE032T0002	2022-02-17	7	88,22	70,94388	BA S/E DIEGO DE ALMAGRO 220KV BP1-1
BA03T0002SE014T0002	BA02T0002SE032T0002	2022-02-17	8	108,34	87,12378	BA S/E DIEGO DE ALMAGRO 220KV BP1-1
BA03T0002SE014T0002	BA02T0002SE032T0002	2022-02-17	9	65,79	52,90634	BA S/E DIEGO DE ALMAGRO 220KV BP1-1
BA03T0002SE014T0002	BA02T0002SE032T0002	2022-02-17	10	33,45	26,89949	BA S/E DIEGO DE ALMAGRO 220KV BP1-1
BA03T0002SE014T0002	BA02T0002SE032T0002	2022-02-17	11	10,8	8,68504	BA S/E DIEGO DE ALMAGRO 220KV BP1-1
BA03T0002SE014T0002	BA02T0002SE032T0002	2022-02-17	12	43,7	35,14223	BA S/E DIEGO DE ALMAGRO 220KV BP1-1
BA03T0002SE014T0002	BA02T0002SE032T0002	2022-02-17	13	43,7	35,14223	BA S/E DIEGO DE ALMAGRO 220KV BP1-1
BA03T0002SE014T0002	BA02T0002SE032T0002	2022-02-17	14	43,7	35,14223	BA S/E DIEGO DE ALMAGRO 220KV BP1-1
BA03T0002SE014T0002	BA02T0002SE032T0002	2022-02-17	15	45,02	36,20373	BA S/E DIEGO DE ALMAGRO 220KV BP1-1
BA03T0002SE014T0002	BA02T0002SE032T0002	2022-02-17	16	61,38	49,35995	BA S/E DIEGO DE ALMAGRO 220KV BP1-1
BA03T0002SE014T0002	BA02T0002SE032T0002	2022-02-17	17	61,38	49,35995	BA S/E DIEGO DE ALMAGRO 220KV BP1-1
BA03T0002SE014T0002	BA02T0002SE032T0002	2022-02-17	18	49,82	40,06375	BA S/E DIEGO DE ALMAGRO 220KV BP1-1
BA03T0002SE014T0002	BA02T0002SE032T0002	2022-02-17	19	39,76	31,9738	BA S/E DIEGO DE ALMAGRO 220KV BP1-1
BA03T0002SE014T0002	BA02T0002SE032T0002	2022-02-17	20	90,32	72,63263	BA S/E DIEGO DE ALMAGRO 220KV BP1-1
BA03T0002SE014T0002	BA02T0002SE032T0002	2022-02-17	21	101,37	81,51871	BA S/E DIEGO DE ALMAGRO 220KV BP1-1
BA03T0002SE014T0002	BA02T0002SE032T0002	2022-02-17	22	97,02	78,02057	BA S/E DIEGO DE ALMAGRO 220KV BP1-1
BA03T0002SE014T0002	BA02T0002SE032T0002	2022-02-17	23	89,7	72,13405	BA S/E DIEGO DE ALMAGRO 220KV BP1-1
BA03T0002SE014T0002	BA02T0002SE032T0002	2022-02-17	24	87,03	69,98692	BA S/E DIEGO DE ALMAGRO 220KV BP1-1
BA03T0002SE014T0002	BA02T0002SE032T0002	2022-02-18	1	89,82	71,81558	BA S/E DIEGO DE ALMAGRO 220KV BP1-1
BA03T0002SE014T0002	BA02T0002SE032T0002	2022-02-18	2	89,82	71,81558	BA S/E DIEGO DE ALMAGRO 220KV BP1-1
BA03T0002SE014T0002	BA02T0002SE032T0002	2022-02-18	3	89,82	71,81558	BA S/E DIEGO DE ALMAGRO 220KV BP1-1
BA03T0002SE014T0002	BA02T0002SE032T0002	2022-02-18	4	93,93	75,10173	BA S/E DIEGO DE ALMAGRO 220KV BP1-1
BA03T0002SE014T0002	BA02T0002SE032T0002	2022-02-18	5	107,47	85,92764	BA S/E DIEGO DE ALMAGRO 220KV BP1-1
BA03T0002SE014T0002	BA02T0002SE032T0002	2022-02-18	6	130,3	104,18137	BA S/E DIEGO DE ALMAGRO 220KV BP1-1
BA03T0002SE014T0002	BA02T0002SE032T0002	2022-02-18	7	186,0	148,7163	BA S/E DIEGO DE ALMAGRO 220KV BP1-1
BA03T0002SE014T0002	BA02T0002SE032T0002	2022-02-18	8	186,0	148,7163	BA S/E DIEGO DE ALMAGRO 220KV BP1-1
BA03T0002SE014T0002	BA02T0002SE032T0002	2022-02-18	9	137,29	109,77022	BA S/E DIEGO DE ALMAGRO 220KV BP1-1
BA03T0002SE014T0002	BA02T0002SE032T0002	2022-02-18	10	85,07	68,01772	BA S/E DIEGO DE ALMAGRO 220KV BP1-1
BA03T0002SE014T0002	BA02T0002SE032T0002	2022-02-18	11	68,81	55,01704	BA S/E DIEGO DE ALMAGRO 220KV BP1-1
BA03T0002SE014T0002	BA02T0002SE032T0002	2022-02-18	12	48,41	38,70622	BA S/E DIEGO DE ALMAGRO 220KV BP1-1
BA03T0002SE014T0002	BA02T0002SE032T0002	2022-02-18	13	44,71	35,74788	BA S/E DIEGO DE ALMAGRO 220KV BP1-1
BA03T0002SE014T0002	BA02T0002SE032T0002	2022-02-18	14	44,53	35,60396	BA S/E DIEGO DE ALMAGRO 220KV BP1-1
BA03T0002SE014T0002	BA02T0002SE032T0002	2022-02-18	15	36,84	29,45542	BA S/E DIEGO DE ALMAGRO 220KV BP1-1
BA03T0002SE014T0002	BA02T0002SE032T0002	2022-02-18	16	30,54	24,41826	BA S/E DIEGO DE ALMAGRO 220KV BP1-1
BA03T0002SE014T0002	BA02T0002SE032T0002	2022-02-18	17	30,54	24,41826	BA S/E DIEGO DE ALMAGRO 220KV BP1-1
BA03T0002SE014T0002	BA02T0002SE032T0002	2022-02-18	18	30,54	24,41826	BA S/E DIEGO DE ALMAGRO 220KV BP1-1
BA03T0002SE014T0002	BA02T0002SE032T0002	2022-02-18	19	60,86	48,66061	BA S/E DIEGO DE ALMAGRO 220KV BP1-1
BA03T0002SE014T0002	BA02T0002SE032T0002	2022-02-18	20	103,35	82,63349	BA S/E DIEGO DE ALMAGRO 220KV BP1-1
BA03T0002SE014T0002	BA02T0002SE032T0002	2022-02-18	21	177,85	142,19997	BA S/E DIEGO DE ALMAGRO 220KV BP1-1
BA03T0002SE014T0002	BA02T0002SE032T0002	2022-02-18	22	137,28	109,76222	BA S/E DIEGO DE ALMAGRO 220KV BP1-1
BA03T0002SE014T0002	BA02T0002SE032T0002	2022-02-18	23	79,39	63,47627	BA S/E DIEGO DE ALMAGRO 220KV BP1-1
BA03T0002SE014T0002	BA02T0002SE032T0002	2022-02-18	24	79,39	63,47627	BA S/E DIEGO DE ALMAGRO 220KV BP1-1
BA03T0002SE014T0002	BA02T0002SE032T0002	2022-02-19	1	115,46	92,25023	BA S/E DIEGO DE ALMAGRO 220KV BP1-1
BA03T0002SE014T0002	BA02T0002SE032T0002	2022-02-19	2	112,88	90,18886	BA S/E DIEGO DE ALMAGRO 220KV BP1-1
BA03T0002SE014T0002	BA02T0002SE032T0002	2022-02-19	3	115,01	91,89069	BA S/E DIEGO DE ALMAGRO 220KV BP1-1
BA03T0002SE014T0002	BA02T0002SE032T0002	2022-02-19	4	150,86	120,53412	BA S/E DIEGO DE ALMAGRO 220KV BP1-1
BA03T0002SE014T0002	BA02T0002SE032T0002	2022-02-19	5	154,79	123,67411	BA S/E DIEGO DE ALMAGRO 220KV BP1-1
BA03T0002SE014T0002	BA02T0002SE032T0002	2022-02-19	6	116,63	93,18504	BA S/E DIEGO DE ALMAGRO 220KV BP1-1
BA03T0002SE014T0002	BA02T0002SE032T0002	2022-02-19	7	133,19	106,41615	BA S/E DIEGO DE ALMAGRO 220KV BP1-1
BA03T0002SE014T0002	BA02T0002SE032T0002	2022-02-19	8	154,79	123,67411	BA S/E DIEGO DE ALMAGRO 220KV BP1-1
BA03T0002SE014T0002	BA02T0002SE032T0002	2022-02-19	9	54,62	43,64029	BA S/E DIEGO DE ALMAGRO 220KV BP1-1
BA03T0002SE014T0002	BA02T0002SE032T0002	2022-02-19	10	4,08	3,25984	BA S/E DIEGO DE ALMAGRO 220KV BP1-1
BA03T0002SE014T0002	BA02T0002SE032T0002	2022-02-19	11	0,0	0,0	BA S/E DIEGO DE ALMAGRO 220KV BP1-1
BA03T0002SE014T0002	BA02T0002SE032T0002	2022-02-19	12	0,0	0,0	BA S/E DIEGO DE ALMAGRO 220KV BP1-1
BA03T0002SE014T0002	BA02T0002SE032T0002	2022-02-19	13	0,0	0,0	BA S/E DIEGO DE ALMAGRO 220KV BP1-1
BA03T0002SE014T0002	BA02T0002SE032T0002	2022-02-19	14	0,0	0,0	BA S/E DIEGO DE ALMAGRO 220KV BP1-1
BA03T0002SE014T0002	BA02T0002SE032T0002	2022-02-19	15	0,0	0,0	BA S/E DIEGO DE ALMAGRO 220KV BP1-1
BA03T0002SE014T0002	BA02T0002SE032T0002	2022-02-19	16	0,0	0,0	BA S/E DIEGO DE ALMAGRO 220KV BP1-1
BA03T0002SE014T0002	BA02T0002SE032T0002	2022-02-19	17	0,0	0,0	BA S/E DIEGO DE ALMAGRO 220KV BP1-1
BA03T0002SE014T0002	BA02T0002SE032T0002	2022-02-19	18	0,0	0,0	BA S/E DIEGO DE ALMAGRO 220KV BP1-1
BA03T0002SE014T0002	BA02T0002SE032T0002	2022-02-19	19	0,0	0,0	BA S/E DIEGO DE ALMAGRO 220KV BP1-1
BA03T0002SE014T0002	BA02T0002SE032T0002	2022-02-19	20	83,01	66,32333	BA S/E DIEGO DE ALMAGRO 220KV BP1-1
BA03T0002SE014T0002	BA02T0002SE032T0002	2022-02-19	21	104,93	83,83697	BA S/E DIEGO DE ALMAGRO 220KV BP1-1
BA03T0002SE014T0002	BA02T0002SE032T0002	2022-02-19	22	104,93	83,83697	BA S/E DIEGO DE ALMAGRO 220KV BP1-1
BA03T0002SE014T0002	BA02T0002SE032T0002	2022-02-19	23	101,52	81,11245	BA S/E DIEGO DE ALMAGRO 220KV BP1-1
BA03T0002SE014T0002	BA02T0002SE032T0002	2022-02-19	24	98,91	79,02711	BA S/E DIEGO DE ALMAGRO 220KV BP1-1
BA03T0002SE014T0002	BA02T0002SE032T0002	2022-02-20	1	90,88	72,6113	BA S/E DIEGO DE ALMAGRO 220KV BP1-1
BA03T0002SE014T0002	BA02T0002SE032T0002	2022-02-20	2	96,81	77,34925	BA S/E DIEGO DE ALMAGRO 220KV BP1-1
BA03T0002SE014T0002	BA02T0002SE032T0002	2022-02-20	3	95,32	76,15877	BA S/E DIEGO DE ALMAGRO 220KV BP1-1
BA03T0002SE014T0002	BA02T0002SE032T0002	2022-02-20	4	82,1	65,59626	BA S/E DIEGO DE ALMAGRO 220KV BP1-1
BA03T0002SE014T0002	BA02T0002SE032T0002	2022-02-20	5	73,97	59,10055	BA S/E DIEGO DE ALMAGRO 220KV BP1-1
BA03T0002SE014T0002	BA02T0002SE032T0002	2022-02-20	6	98,96	79,06706	BA S/E DIEGO DE ALMAGRO 220KV BP1-1
BA03T0002SE014T0002	BA02T0002SE032T0002	2022-02-20	7	103,99	83,08593	BA S/E DIEGO DE ALMAGRO 220KV BP1-1
BA03T0002SE014T0002	BA02T0002SE032T0002	2022-02-20	8	83,77	66,93055	BA S/E DIEGO DE ALMAGRO 220KV BP1-1
BA03T0002SE014T0002	BA02T0002SE032T0002	2022-02-20	9	21,99	17,56957	BA S/E DIEGO DE ALMAGRO 220KV BP1-1
BA03T0002SE014T0002	BA02T0002SE032T0002	2022-02-20	10	0,0	0,0	BA S/E DIEGO DE ALMAGRO 220KV BP1-1
BA03T0002SE014T0002	BA02T0002SE032T0002	2022-02-20	11	0,0	0,0	BA S/E DIEGO DE ALMAGRO 220KV BP1-1
BA03T0002SE014T0002	BA02T0002SE032T0002	2022-02-20	12	0,0	0,0	BA S/E DIEGO DE ALMAGRO 220KV BP1-1
BA03T0002SE014T0002	BA02T0002SE032T0002	2022-02-20	13	0,0	0,0	BA S/E DIEGO DE ALMAGRO 220KV BP1-1
BA03T0002SE014T0002	BA02T0002SE032T0002	2022-02-20	14	0,0	0,0	BA S/E DIEGO DE ALMAGRO 220KV BP1-1
BA03T0002SE014T0002	BA02T0002SE032T0002	2022-02-20	15	0,0	0,0	BA S/E DIEGO DE ALMAGRO 220KV BP1-1
BA03T0002SE014T0002	BA02T0002SE032T0002	2022-02-20	16	0,0	0,0	BA S/E DIEGO DE ALMAGRO 220KV BP1-1
BA03T0002SE014T0002	BA02T0002SE032T0002	2022-02-20	17	0,0	0,0	BA S/E DIEGO DE ALMAGRO 220KV BP1-1
BA03T0002SE014T0002	BA02T0002SE032T0002	2022-02-20	18	0,0	0,0	BA S/E DIEGO DE ALMAGRO 220KV BP1-1
BA03T0002SE014T0002	BA02T0002SE032T0002	2022-02-20	19	0,0	0,0	BA S/E DIEGO DE ALMAGRO 220KV BP1-1
BA03T0002SE014T0002	BA02T0002SE032T0002	2022-02-20	20	79,16	63,24726	BA S/E DIEGO DE ALMAGRO 220KV BP1-1
BA03T0002SE014T0002	BA02T0002SE032T0002	2022-02-20	21	98,95	79,05907	BA S/E DIEGO DE ALMAGRO 220KV BP1-1
BA03T0002SE014T0002	BA02T0002SE032T0002	2022-02-20	22	108,27	86,50556	BA S/E DIEGO DE ALMAGRO 220KV BP1-1
BA03T0002SE014T0002	BA02T0002SE032T0002	2022-02-20	23	104,0	83,09392	BA S/E DIEGO DE ALMAGRO 220KV BP1-1
BA03T0002SE014T0002	BA02T0002SE032T0002	2022-02-20	24	81,86	65,4045	BA S/E DIEGO DE ALMAGRO 220KV BP1-1
BA03T0002SE014T0002	BA02T0002SE032T0002	2022-02-21	1	78,78	62,94364	BA S/E DIEGO DE ALMAGRO 220KV BP1-1
BA03T0002SE014T0002	BA02T0002SE032T0002	2022-02-21	2	78,78	62,94364	BA S/E DIEGO DE ALMAGRO 220KV BP1-1
BA03T0002SE014T0002	BA02T0002SE032T0002	2022-02-21	3	74,63	59,62788	BA S/E DIEGO DE ALMAGRO 220KV BP1-1
BA03T0002SE014T0002	BA02T0002SE032T0002	2022-02-21	4	93,78	74,92834	BA S/E DIEGO DE ALMAGRO 220KV BP1-1
BA03T0002SE014T0002	BA02T0002SE032T0002	2022-02-21	5	113,89	90,99583	BA S/E DIEGO DE ALMAGRO 220KV BP1-1
BA03T0002SE014T0002	BA02T0002SE032T0002	2022-02-21	6	113,89	90,99583	BA S/E DIEGO DE ALMAGRO 220KV BP1-1
BA03T0002SE014T0002	BA02T0002SE032T0002	2022-02-21	7	113,89	90,99583	BA S/E DIEGO DE ALMAGRO 220KV BP1-1
BA03T0002SE014T0002	BA02T0002SE032T0002	2022-02-21	8	116,14	92,79354	BA S/E DIEGO DE ALMAGRO 220KV BP1-1
BA03T0002SE014T0002	BA02T0002SE032T0002	2022-02-21	9	103,02	82,31092	BA S/E DIEGO DE ALMAGRO 220KV BP1-1
BA03T0002SE014T0002	BA02T0002SE032T0002	2022-02-21	10	50,4	40,26859	BA S/E DIEGO DE ALMAGRO 220KV BP1-1
BA03T0002SE014T0002	BA02T0002SE032T0002	2022-02-21	11	50,22	40,12478	BA S/E DIEGO DE ALMAGRO 220KV BP1-1
BA03T0002SE014T0002	BA02T0002SE032T0002	2022-02-21	12	58,68	46,88415	BA S/E DIEGO DE ALMAGRO 220KV BP1-1
BA03T0002SE014T0002	BA02T0002SE032T0002	2022-02-21	13	56,22	44,91866	BA S/E DIEGO DE ALMAGRO 220KV BP1-1
BA03T0002SE014T0002	BA02T0002SE032T0002	2022-02-21	14	55,51	44,35138	BA S/E DIEGO DE ALMAGRO 220KV BP1-1
BA03T0002SE014T0002	BA02T0002SE032T0002	2022-02-21	15	48,35	38,63068	BA S/E DIEGO DE ALMAGRO 220KV BP1-1
BA03T0002SE014T0002	BA02T0002SE032T0002	2022-02-21	16	45,28	36,17781	BA S/E DIEGO DE ALMAGRO 220KV BP1-1
BA03T0002SE014T0002	BA02T0002SE032T0002	2022-02-21	17	33,96	27,13336	BA S/E DIEGO DE ALMAGRO 220KV BP1-1
BA03T0002SE014T0002	BA02T0002SE032T0002	2022-02-21	18	0,0	0,0	BA S/E DIEGO DE ALMAGRO 220KV BP1-1
BA03T0002SE014T0002	BA02T0002SE032T0002	2022-02-21	19	12,41	9,91534	BA S/E DIEGO DE ALMAGRO 220KV BP1-1
BA03T0002SE014T0002	BA02T0002SE032T0002	2022-02-21	20	95,46	76,27063	BA S/E DIEGO DE ALMAGRO 220KV BP1-1
BA03T0002SE014T0002	BA02T0002SE032T0002	2022-02-21	21	141,89	113,36727	BA S/E DIEGO DE ALMAGRO 220KV BP1-1
BA03T0002SE014T0002	BA02T0002SE032T0002	2022-02-21	22	247,64	197,85941	BA S/E DIEGO DE ALMAGRO 220KV BP1-1
BA03T0002SE014T0002	BA02T0002SE032T0002	2022-02-21	23	160,91	128,56387	BA S/E DIEGO DE ALMAGRO 220KV BP1-1
BA03T0002SE014T0002	BA02T0002SE032T0002	2022-02-21	24	109,71	87,6561	BA S/E DIEGO DE ALMAGRO 220KV BP1-1
BA03T0002SE014T0002	BA02T0002SE032T0002	2022-02-22	1	109,75	87,13162	BA S/E DIEGO DE ALMAGRO 220KV BP1-1
BA03T0002SE014T0002	BA02T0002SE032T0002	2022-02-22	2	109,75	87,13162	BA S/E DIEGO DE ALMAGRO 220KV BP1-1
BA03T0002SE014T0002	BA02T0002SE032T0002	2022-02-22	3	109,75	87,13162	BA S/E DIEGO DE ALMAGRO 220KV BP1-1
BA03T0002SE014T0002	BA02T0002SE032T0002	2022-02-22	4	109,75	87,13162	BA S/E DIEGO DE ALMAGRO 220KV BP1-1
BA03T0002SE014T0002	BA02T0002SE032T0002	2022-02-22	5	109,75	87,13162	BA S/E DIEGO DE ALMAGRO 220KV BP1-1
BA03T0002SE014T0002	BA02T0002SE032T0002	2022-02-22	6	109,75	87,13162	BA S/E DIEGO DE ALMAGRO 220KV BP1-1
BA03T0002SE014T0002	BA02T0002SE032T0002	2022-02-22	7	109,75	87,13162	BA S/E DIEGO DE ALMAGRO 220KV BP1-1
BA03T0002SE014T0002	BA02T0002SE032T0002	2022-02-22	8	109,75	87,13162	BA S/E DIEGO DE ALMAGRO 220KV BP1-1
BA03T0002SE014T0002	BA02T0002SE032T0002	2022-02-22	9	95,16	75,54848	BA S/E DIEGO DE ALMAGRO 220KV BP1-1
BA03T0002SE014T0002	BA02T0002SE032T0002	2022-02-22	10	58,05	46,08648	BA S/E DIEGO DE ALMAGRO 220KV BP1-1
BA03T0002SE014T0002	BA02T0002SE032T0002	2022-02-22	11	45,85	36,40077	BA S/E DIEGO DE ALMAGRO 220KV BP1-1
BA03T0002SE014T0002	BA02T0002SE032T0002	2022-02-22	12	54,35	43,14901	BA S/E DIEGO DE ALMAGRO 220KV BP1-1
BA03T0002SE014T0002	BA02T0002SE032T0002	2022-02-22	13	50,27	39,90986	BA S/E DIEGO DE ALMAGRO 220KV BP1-1
BA03T0002SE014T0002	BA02T0002SE032T0002	2022-02-22	14	0,0	0,0	BA S/E DIEGO DE ALMAGRO 220KV BP1-1
BA03T0002SE014T0002	BA02T0002SE032T0002	2022-02-22	15	0,0	0,0	BA S/E DIEGO DE ALMAGRO 220KV BP1-1
BA03T0002SE014T0002	BA02T0002SE032T0002	2022-02-22	16	0,0	0,0	BA S/E DIEGO DE ALMAGRO 220KV BP1-1
BA03T0002SE014T0002	BA02T0002SE032T0002	2022-02-22	17	0,0	0,0	BA S/E DIEGO DE ALMAGRO 220KV BP1-1
BA03T0002SE014T0002	BA02T0002SE032T0002	2022-02-22	18	0,0	0,0	BA S/E DIEGO DE ALMAGRO 220KV BP1-1
BA03T0002SE014T0002	BA02T0002SE032T0002	2022-02-22	19	37,54	29,80338	BA S/E DIEGO DE ALMAGRO 220KV BP1-1
BA03T0002SE014T0002	BA02T0002SE032T0002	2022-02-22	20	105,58	83,82102	BA S/E DIEGO DE ALMAGRO 220KV BP1-1
BA03T0002SE014T0002	BA02T0002SE032T0002	2022-02-22	21	107,43	85,28975	BA S/E DIEGO DE ALMAGRO 220KV BP1-1
BA03T0002SE014T0002	BA02T0002SE032T0002	2022-02-22	22	107,43	85,28975	BA S/E DIEGO DE ALMAGRO 220KV BP1-1
BA03T0002SE014T0002	BA02T0002SE032T0002	2022-02-22	23	107,43	85,28975	BA S/E DIEGO DE ALMAGRO 220KV BP1-1
BA03T0002SE014T0002	BA02T0002SE032T0002	2022-02-22	24	107,43	85,28975	BA S/E DIEGO DE ALMAGRO 220KV BP1-1
BA03T0002SE014T0002	BA02T0002SE032T0002	2022-02-23	1	160,74	128,59039	BA S/E DIEGO DE ALMAGRO 220KV BP1-1
BA03T0002SE014T0002	BA02T0002SE032T0002	2022-02-23	2	160,74	128,59039	BA S/E DIEGO DE ALMAGRO 220KV BP1-1
BA03T0002SE014T0002	BA02T0002SE032T0002	2022-02-23	3	160,74	128,59039	BA S/E DIEGO DE ALMAGRO 220KV BP1-1
BA03T0002SE014T0002	BA02T0002SE032T0002	2022-02-23	4	160,74	128,59039	BA S/E DIEGO DE ALMAGRO 220KV BP1-1
BA03T0002SE014T0002	BA02T0002SE032T0002	2022-02-23	5	160,74	128,59039	BA S/E DIEGO DE ALMAGRO 220KV BP1-1
BA03T0002SE014T0002	BA02T0002SE032T0002	2022-02-23	6	160,74	128,59039	BA S/E DIEGO DE ALMAGRO 220KV BP1-1
BA03T0002SE014T0002	BA02T0002SE032T0002	2022-02-23	7	164,97	131,97435	BA S/E DIEGO DE ALMAGRO 220KV BP1-1
BA03T0002SE014T0002	BA02T0002SE032T0002	2022-02-23	8	188,95	151,15811	BA S/E DIEGO DE ALMAGRO 220KV BP1-1
BA03T0002SE014T0002	BA02T0002SE032T0002	2022-02-23	9	155,64	124,51044	BA S/E DIEGO DE ALMAGRO 220KV BP1-1
BA03T0002SE014T0002	BA02T0002SE032T0002	2022-02-23	10	149,73	119,7825	BA S/E DIEGO DE ALMAGRO 220KV BP1-1
BA03T0002SE014T0002	BA02T0002SE032T0002	2022-02-23	11	73,47	58,77527	BA S/E DIEGO DE ALMAGRO 220KV BP1-1
BA03T0002SE014T0002	BA02T0002SE032T0002	2022-02-23	12	60,63	48,50339	BA S/E DIEGO DE ALMAGRO 220KV BP1-1
BA03T0002SE014T0002	BA02T0002SE032T0002	2022-02-23	13	50,7	40,55949	BA S/E DIEGO DE ALMAGRO 220KV BP1-1
BA03T0002SE014T0002	BA02T0002SE032T0002	2022-02-23	14	0,0	0,0	BA S/E DIEGO DE ALMAGRO 220KV BP1-1
BA03T0002SE014T0002	BA02T0002SE032T0002	2022-02-23	15	0,0	0,0	BA S/E DIEGO DE ALMAGRO 220KV BP1-1
BA03T0002SE014T0002	BA02T0002SE032T0002	2022-02-23	16	0,0	0,0	BA S/E DIEGO DE ALMAGRO 220KV BP1-1
BA03T0002SE014T0002	BA02T0002SE032T0002	2022-02-23	17	33,34	26,67167	BA S/E DIEGO DE ALMAGRO 220KV BP1-1
BA03T0002SE014T0002	BA02T0002SE032T0002	2022-02-23	18	11,37	9,09589	BA S/E DIEGO DE ALMAGRO 220KV BP1-1
BA03T0002SE014T0002	BA02T0002SE032T0002	2022-02-23	19	17,03	13,62383	BA S/E DIEGO DE ALMAGRO 220KV BP1-1
BA03T0002SE014T0002	BA02T0002SE032T0002	2022-02-23	20	104,56	83,64695	BA S/E DIEGO DE ALMAGRO 220KV BP1-1
BA03T0002SE014T0002	BA02T0002SE032T0002	2022-02-23	21	154,71	123,76645	BA S/E DIEGO DE ALMAGRO 220KV BP1-1
BA03T0002SE014T0002	BA02T0002SE032T0002	2022-02-23	22	173,68	138,94226	BA S/E DIEGO DE ALMAGRO 220KV BP1-1
BA03T0002SE014T0002	BA02T0002SE032T0002	2022-02-23	23	153,73	122,98246	BA S/E DIEGO DE ALMAGRO 220KV BP1-1
BA03T0002SE014T0002	BA02T0002SE032T0002	2022-02-23	24	95,97	76,77504	BA S/E DIEGO DE ALMAGRO 220KV BP1-1
BA03T0002SE014T0002	BA02T0002SE032T0002	2022-02-24	1	85,68	68,2227	BA S/E DIEGO DE ALMAGRO 220KV BP1-1
BA03T0002SE014T0002	BA02T0002SE032T0002	2022-02-24	2	110,18	87,73083	BA S/E DIEGO DE ALMAGRO 220KV BP1-1
BA03T0002SE014T0002	BA02T0002SE032T0002	2022-02-24	3	97,42	77,57068	BA S/E DIEGO DE ALMAGRO 220KV BP1-1
BA03T0002SE014T0002	BA02T0002SE032T0002	2022-02-24	4	79,55	63,34169	BA S/E DIEGO DE ALMAGRO 220KV BP1-1
BA03T0002SE014T0002	BA02T0002SE032T0002	2022-02-24	5	79,55	63,34169	BA S/E DIEGO DE ALMAGRO 220KV BP1-1
BA03T0002SE014T0002	BA02T0002SE032T0002	2022-02-24	6	98,21	78,19971	BA S/E DIEGO DE ALMAGRO 220KV BP1-1
BA03T0002SE014T0002	BA02T0002SE032T0002	2022-02-24	7	110,18	87,73083	BA S/E DIEGO DE ALMAGRO 220KV BP1-1
BA03T0002SE014T0002	BA02T0002SE032T0002	2022-02-24	8	109,9	87,50788	BA S/E DIEGO DE ALMAGRO 220KV BP1-1
BA03T0002SE014T0002	BA02T0002SE032T0002	2022-02-24	9	54,69	43,54691	BA S/E DIEGO DE ALMAGRO 220KV BP1-1
BA03T0002SE014T0002	BA02T0002SE032T0002	2022-02-24	10	45,01	35,83921	BA S/E DIEGO DE ALMAGRO 220KV BP1-1
BA03T0002SE014T0002	BA02T0002SE032T0002	2022-02-24	11	34,46	27,43878	BA S/E DIEGO DE ALMAGRO 220KV BP1-1
BA03T0002SE014T0002	BA02T0002SE032T0002	2022-02-24	12	25,85	20,58306	BA S/E DIEGO DE ALMAGRO 220KV BP1-1
BA03T0002SE014T0002	BA02T0002SE032T0002	2022-02-24	13	0,0	0,0	BA S/E DIEGO DE ALMAGRO 220KV BP1-1
BA03T0002SE014T0002	BA02T0002SE032T0002	2022-02-24	14	0,0	0,0	BA S/E DIEGO DE ALMAGRO 220KV BP1-1
BA03T0002SE014T0002	BA02T0002SE032T0002	2022-02-24	15	0,0	0,0	BA S/E DIEGO DE ALMAGRO 220KV BP1-1
BA03T0002SE014T0002	BA02T0002SE032T0002	2022-02-24	16	0,0	0,0	BA S/E DIEGO DE ALMAGRO 220KV BP1-1
BA03T0002SE014T0002	BA02T0002SE032T0002	2022-02-24	17	0,0	0,0	BA S/E DIEGO DE ALMAGRO 220KV BP1-1
BA03T0002SE014T0002	BA02T0002SE032T0002	2022-02-24	18	0,0	0,0	BA S/E DIEGO DE ALMAGRO 220KV BP1-1
BA03T0002SE014T0002	BA02T0002SE032T0002	2022-02-24	19	28,55	22,73294	BA S/E DIEGO DE ALMAGRO 220KV BP1-1
BA03T0002SE014T0002	BA02T0002SE032T0002	2022-02-24	20	78,66	62,63303	BA S/E DIEGO DE ALMAGRO 220KV BP1-1
BA03T0002SE014T0002	BA02T0002SE032T0002	2022-02-24	21	89,83	71,52714	BA S/E DIEGO DE ALMAGRO 220KV BP1-1
BA03T0002SE014T0002	BA02T0002SE032T0002	2022-02-24	22	89,83	71,52714	BA S/E DIEGO DE ALMAGRO 220KV BP1-1
BA03T0002SE014T0002	BA02T0002SE032T0002	2022-02-24	23	76,09	60,58666	BA S/E DIEGO DE ALMAGRO 220KV BP1-1
BA03T0002SE014T0002	BA02T0002SE032T0002	2022-02-24	24	75,62	60,21243	BA S/E DIEGO DE ALMAGRO 220KV BP1-1
BA03T0002SE014T0002	BA02T0002SE032T0002	2022-02-25	1	77,55	61,03573	BA S/E DIEGO DE ALMAGRO 220KV BP1-1
BA03T0002SE014T0002	BA02T0002SE032T0002	2022-02-25	2	113,42	89,26721	BA S/E DIEGO DE ALMAGRO 220KV BP1-1
BA03T0002SE014T0002	BA02T0002SE032T0002	2022-02-25	3	118,72	93,43858	BA S/E DIEGO DE ALMAGRO 220KV BP1-1
BA03T0002SE014T0002	BA02T0002SE032T0002	2022-02-25	4	118,72	93,43858	BA S/E DIEGO DE ALMAGRO 220KV BP1-1
BA03T0002SE014T0002	BA02T0002SE032T0002	2022-02-25	5	118,72	93,43858	BA S/E DIEGO DE ALMAGRO 220KV BP1-1
BA03T0002SE014T0002	BA02T0002SE032T0002	2022-02-25	6	118,72	93,43858	BA S/E DIEGO DE ALMAGRO 220KV BP1-1
BA03T0002SE014T0002	BA02T0002SE032T0002	2022-02-25	7	118,72	93,43858	BA S/E DIEGO DE ALMAGRO 220KV BP1-1
BA03T0002SE014T0002	BA02T0002SE032T0002	2022-02-25	8	118,72	93,43858	BA S/E DIEGO DE ALMAGRO 220KV BP1-1
BA03T0002SE014T0002	BA02T0002SE032T0002	2022-02-25	9	87,34	68,74095	BA S/E DIEGO DE ALMAGRO 220KV BP1-1
BA03T0002SE014T0002	BA02T0002SE032T0002	2022-02-25	10	49,95	39,31315	BA S/E DIEGO DE ALMAGRO 220KV BP1-1
BA03T0002SE014T0002	BA02T0002SE032T0002	2022-02-25	11	53,09	41,78448	BA S/E DIEGO DE ALMAGRO 220KV BP1-1
BA03T0002SE014T0002	BA02T0002SE032T0002	2022-02-25	12	53,36	41,99699	BA S/E DIEGO DE ALMAGRO 220KV BP1-1
BA03T0002SE014T0002	BA02T0002SE032T0002	2022-02-25	13	41,09	32,33988	BA S/E DIEGO DE ALMAGRO 220KV BP1-1
BA03T0002SE014T0002	BA02T0002SE032T0002	2022-02-25	14	0,0	0,0	BA S/E DIEGO DE ALMAGRO 220KV BP1-1
BA03T0002SE014T0002	BA02T0002SE032T0002	2022-02-25	15	0,0	0,0	BA S/E DIEGO DE ALMAGRO 220KV BP1-1
BA03T0002SE014T0002	BA02T0002SE032T0002	2022-02-25	16	0,0	0,0	BA S/E DIEGO DE ALMAGRO 220KV BP1-1
BA03T0002SE014T0002	BA02T0002SE032T0002	2022-02-25	17	0,0	0,0	BA S/E DIEGO DE ALMAGRO 220KV BP1-1
BA03T0002SE014T0002	BA02T0002SE032T0002	2022-02-25	18	0,0	0,0	BA S/E DIEGO DE ALMAGRO 220KV BP1-1
BA03T0002SE014T0002	BA02T0002SE032T0002	2022-02-25	19	0,0	0,0	BA S/E DIEGO DE ALMAGRO 220KV BP1-1
BA03T0002SE014T0002	BA02T0002SE032T0002	2022-02-25	20	63,24	49,77304	BA S/E DIEGO DE ALMAGRO 220KV BP1-1
BA03T0002SE014T0002	BA02T0002SE032T0002	2022-02-25	21	87,27	68,68585	BA S/E DIEGO DE ALMAGRO 220KV BP1-1
BA03T0002SE014T0002	BA02T0002SE032T0002	2022-02-25	22	101,22	79,6652	BA S/E DIEGO DE ALMAGRO 220KV BP1-1
BA03T0002SE014T0002	BA02T0002SE032T0002	2022-02-25	23	86,96	68,44187	BA S/E DIEGO DE ALMAGRO 220KV BP1-1
BA03T0002SE014T0002	BA02T0002SE032T0002	2022-02-25	24	82,62	65,02607	BA S/E DIEGO DE ALMAGRO 220KV BP1-1
BA03T0002SE014T0002	BA02T0002SE032T0002	2022-02-26	1	86,99	70,22355	BA S/E DIEGO DE ALMAGRO 220KV BP1-1
BA03T0002SE014T0002	BA02T0002SE032T0002	2022-02-26	2	86,99	70,22355	BA S/E DIEGO DE ALMAGRO 220KV BP1-1
BA03T0002SE014T0002	BA02T0002SE032T0002	2022-02-26	3	86,99	70,22355	BA S/E DIEGO DE ALMAGRO 220KV BP1-1
BA03T0002SE014T0002	BA02T0002SE032T0002	2022-02-26	4	86,99	70,22355	BA S/E DIEGO DE ALMAGRO 220KV BP1-1
BA03T0002SE014T0002	BA02T0002SE032T0002	2022-02-26	5	86,99	70,22355	BA S/E DIEGO DE ALMAGRO 220KV BP1-1
BA03T0002SE014T0002	BA02T0002SE032T0002	2022-02-26	6	99,38	80,2255	BA S/E DIEGO DE ALMAGRO 220KV BP1-1
BA03T0002SE014T0002	BA02T0002SE032T0002	2022-02-26	7	99,38	80,2255	BA S/E DIEGO DE ALMAGRO 220KV BP1-1
BA03T0002SE014T0002	BA02T0002SE032T0002	2022-02-26	8	97,22	78,48182	BA S/E DIEGO DE ALMAGRO 220KV BP1-1
BA03T0002SE014T0002	BA02T0002SE032T0002	2022-02-26	9	25,85	20,86767	BA S/E DIEGO DE ALMAGRO 220KV BP1-1
BA03T0002SE014T0002	BA02T0002SE032T0002	2022-02-26	10	0,0	0,0	BA S/E DIEGO DE ALMAGRO 220KV BP1-1
BA03T0002SE014T0002	BA02T0002SE032T0002	2022-02-26	11	0,0	0,0	BA S/E DIEGO DE ALMAGRO 220KV BP1-1
BA03T0002SE014T0002	BA02T0002SE032T0002	2022-02-26	12	0,0	0,0	BA S/E DIEGO DE ALMAGRO 220KV BP1-1
BA03T0002SE014T0002	BA02T0002SE032T0002	2022-02-26	13	0,0	0,0	BA S/E DIEGO DE ALMAGRO 220KV BP1-1
BA03T0002SE014T0002	BA02T0002SE032T0002	2022-02-26	14	0,0	0,0	BA S/E DIEGO DE ALMAGRO 220KV BP1-1
BA03T0002SE014T0002	BA02T0002SE032T0002	2022-02-26	15	0,0	0,0	BA S/E DIEGO DE ALMAGRO 220KV BP1-1
BA03T0002SE014T0002	BA02T0002SE032T0002	2022-02-26	16	0,0	0,0	BA S/E DIEGO DE ALMAGRO 220KV BP1-1
BA03T0002SE014T0002	BA02T0002SE032T0002	2022-02-26	17	0,0	0,0	BA S/E DIEGO DE ALMAGRO 220KV BP1-1
BA03T0002SE014T0002	BA02T0002SE032T0002	2022-02-26	18	0,0	0,0	BA S/E DIEGO DE ALMAGRO 220KV BP1-1
BA03T0002SE014T0002	BA02T0002SE032T0002	2022-02-26	19	0,0	0,0	BA S/E DIEGO DE ALMAGRO 220KV BP1-1
BA03T0002SE014T0002	BA02T0002SE032T0002	2022-02-26	20	99,06	79,96718	BA S/E DIEGO DE ALMAGRO 220KV BP1-1
BA03T0002SE014T0002	BA02T0002SE032T0002	2022-02-26	21	79,56	64,22561	BA S/E DIEGO DE ALMAGRO 220KV BP1-1
BA03T0002SE014T0002	BA02T0002SE032T0002	2022-02-26	22	76,32	61,61008	BA S/E DIEGO DE ALMAGRO 220KV BP1-1
BA03T0002SE014T0002	BA02T0002SE032T0002	2022-02-26	23	73,82	59,59193	BA S/E DIEGO DE ALMAGRO 220KV BP1-1
BA03T0002SE014T0002	BA02T0002SE032T0002	2022-02-26	24	73,82	59,59193	BA S/E DIEGO DE ALMAGRO 220KV BP1-1
BA03T0002SE014T0002	BA02T0002SE032T0002	2022-02-27	1	75,91	61,27911	BA S/E DIEGO DE ALMAGRO 220KV BP1-1
BA03T0002SE014T0002	BA02T0002SE032T0002	2022-02-27	2	75,91	61,27911	BA S/E DIEGO DE ALMAGRO 220KV BP1-1
BA03T0002SE014T0002	BA02T0002SE032T0002	2022-02-27	3	75,91	61,27911	BA S/E DIEGO DE ALMAGRO 220KV BP1-1
BA03T0002SE014T0002	BA02T0002SE032T0002	2022-02-27	4	75,91	61,27911	BA S/E DIEGO DE ALMAGRO 220KV BP1-1
BA03T0002SE014T0002	BA02T0002SE032T0002	2022-02-27	5	75,91	61,27911	BA S/E DIEGO DE ALMAGRO 220KV BP1-1
BA03T0002SE014T0002	BA02T0002SE032T0002	2022-02-27	6	73,54	59,3659	BA S/E DIEGO DE ALMAGRO 220KV BP1-1
BA03T0002SE014T0002	BA02T0002SE032T0002	2022-02-27	7	73,07	58,98649	BA S/E DIEGO DE ALMAGRO 220KV BP1-1
BA03T0002SE014T0002	BA02T0002SE032T0002	2022-02-27	8	68,2	55,05513	BA S/E DIEGO DE ALMAGRO 220KV BP1-1
BA03T0002SE014T0002	BA02T0002SE032T0002	2022-02-27	9	24,89	20,0927	BA S/E DIEGO DE ALMAGRO 220KV BP1-1
BA03T0002SE014T0002	BA02T0002SE032T0002	2022-02-27	10	0,0	0,0	BA S/E DIEGO DE ALMAGRO 220KV BP1-1
BA03T0002SE014T0002	BA02T0002SE032T0002	2022-02-27	11	0,0	0,0	BA S/E DIEGO DE ALMAGRO 220KV BP1-1
BA03T0002SE014T0002	BA02T0002SE032T0002	2022-02-27	12	0,0	0,0	BA S/E DIEGO DE ALMAGRO 220KV BP1-1
BA03T0002SE014T0002	BA02T0002SE032T0002	2022-02-27	13	0,0	0,0	BA S/E DIEGO DE ALMAGRO 220KV BP1-1
BA03T0002SE014T0002	BA02T0002SE032T0002	2022-02-27	14	0,0	0,0	BA S/E DIEGO DE ALMAGRO 220KV BP1-1
BA03T0002SE014T0002	BA02T0002SE032T0002	2022-02-27	15	0,0	0,0	BA S/E DIEGO DE ALMAGRO 220KV BP1-1
BA03T0002SE014T0002	BA02T0002SE032T0002	2022-02-27	16	0,0	0,0	BA S/E DIEGO DE ALMAGRO 220KV BP1-1
BA03T0002SE014T0002	BA02T0002SE032T0002	2022-02-27	17	0,0	0,0	BA S/E DIEGO DE ALMAGRO 220KV BP1-1
BA03T0002SE014T0002	BA02T0002SE032T0002	2022-02-27	18	0,0	0,0	BA S/E DIEGO DE ALMAGRO 220KV BP1-1
BA03T0002SE014T0002	BA02T0002SE032T0002	2022-02-27	19	0,0	0,0	BA S/E DIEGO DE ALMAGRO 220KV BP1-1
BA03T0002SE014T0002	BA02T0002SE032T0002	2022-02-27	20	64,48	52,05212	BA S/E DIEGO DE ALMAGRO 220KV BP1-1
BA03T0002SE014T0002	BA02T0002SE032T0002	2022-02-27	21	80,6	65,06516	BA S/E DIEGO DE ALMAGRO 220KV BP1-1
BA03T0002SE014T0002	BA02T0002SE032T0002	2022-02-27	22	80,58	65,04901	BA S/E DIEGO DE ALMAGRO 220KV BP1-1
BA03T0002SE014T0002	BA02T0002SE032T0002	2022-02-27	23	71,76	57,92898	BA S/E DIEGO DE ALMAGRO 220KV BP1-1
BA03T0002SE014T0002	BA02T0002SE032T0002	2022-02-27	24	70,28	56,73423	BA S/E DIEGO DE ALMAGRO 220KV BP1-1
BA03T0002SE014T0002	BA02T0002SE032T0002	2022-02-28	1	71,34	57,58993	BA S/E DIEGO DE ALMAGRO 220KV BP1-1
BA03T0002SE014T0002	BA02T0002SE032T0002	2022-02-28	2	65,5	52,87553	BA S/E DIEGO DE ALMAGRO 220KV BP1-1
BA03T0002SE014T0002	BA02T0002SE032T0002	2022-02-28	3	72,99	58,92191	BA S/E DIEGO DE ALMAGRO 220KV BP1-1
BA03T0002SE014T0002	BA02T0002SE032T0002	2022-02-28	4	72,85	58,80889	BA S/E DIEGO DE ALMAGRO 220KV BP1-1
BA03T0002SE014T0002	BA02T0002SE032T0002	2022-02-28	5	72,87	58,82504	BA S/E DIEGO DE ALMAGRO 220KV BP1-1
BA03T0002SE014T0002	BA02T0002SE032T0002	2022-02-28	6	83,24	67,19632	BA S/E DIEGO DE ALMAGRO 220KV BP1-1
BA03T0002SE014T0002	BA02T0002SE032T0002	2022-02-28	7	90,44	73,00859	BA S/E DIEGO DE ALMAGRO 220KV BP1-1
BA03T0002SE014T0002	BA02T0002SE032T0002	2022-02-28	8	93,71	75,64833	BA S/E DIEGO DE ALMAGRO 220KV BP1-1
BA03T0002SE014T0002	BA02T0002SE032T0002	2022-02-28	9	53,1	42,86551	BA S/E DIEGO DE ALMAGRO 220KV BP1-1
BA03T0002SE014T0002	BA02T0002SE032T0002	2022-02-28	10	3,36	2,71239	BA S/E DIEGO DE ALMAGRO 220KV BP1-1
BA03T0002SE014T0002	BA02T0002SE032T0002	2022-02-28	11	3,36	2,71239	BA S/E DIEGO DE ALMAGRO 220KV BP1-1
BA03T0002SE014T0002	BA02T0002SE032T0002	2022-02-28	12	1,06	0,8557	BA S/E DIEGO DE ALMAGRO 220KV BP1-1
BA03T0002SE014T0002	BA02T0002SE032T0002	2022-02-28	13	0,0	0,0	BA S/E DIEGO DE ALMAGRO 220KV BP1-1
BA03T0002SE014T0002	BA02T0002SE032T0002	2022-02-28	14	0,0	0,0	BA S/E DIEGO DE ALMAGRO 220KV BP1-1
BA03T0002SE014T0002	BA02T0002SE032T0002	2022-02-28	15	0,0	0,0	BA S/E DIEGO DE ALMAGRO 220KV BP1-1
BA03T0002SE014T0002	BA02T0002SE032T0002	2022-02-28	16	0,0	0,0	BA S/E DIEGO DE ALMAGRO 220KV BP1-1
BA03T0002SE014T0002	BA02T0002SE032T0002	2022-02-28	17	0,0	0,0	BA S/E DIEGO DE ALMAGRO 220KV BP1-1
BA03T0002SE014T0002	BA02T0002SE032T0002	2022-02-28	18	0,0	0,0	BA S/E DIEGO DE ALMAGRO 220KV BP1-1
BA03T0002SE014T0002	BA02T0002SE032T0002	2022-02-28	19	0,0	0,0	BA S/E DIEGO DE ALMAGRO 220KV BP1-1
BA03T0002SE014T0002	BA02T0002SE032T0002	2022-02-28	20	0,0	0,0	BA S/E DIEGO DE ALMAGRO 220KV BP1-1
BA03T0002SE014T0002	BA02T0002SE032T0002	2022-02-28	21	5,54	4,47222	BA S/E DIEGO DE ALMAGRO 220KV BP1-1
BA03T0002SE014T0002	BA02T0002SE032T0002	2022-02-28	22	83,12	67,09945	BA S/E DIEGO DE ALMAGRO 220KV BP1-1
BA03T0002SE014T0002	BA02T0002SE032T0002	2022-02-28	23	76,06	61,4002	BA S/E DIEGO DE ALMAGRO 220KV BP1-1
BA03T0002SE014T0002	BA02T0002SE032T0002	2022-02-28	24	76,06	61,4002	BA S/E DIEGO DE ALMAGRO 220KV BP1-1
BA03T0002SE014T0002	BA02T0002SE032T0002	2022-03-01	1	79,74	64,21064	BA S/E DIEGO DE ALMAGRO 220KV BP1-1
BA03T0002SE014T0002	BA02T0002SE032T0002	2022-03-01	2	79,39	63,9288	BA S/E DIEGO DE ALMAGRO 220KV BP1-1
BA03T0002SE014T0002	BA02T0002SE032T0002	2022-03-01	3	78,69	63,36512	BA S/E DIEGO DE ALMAGRO 220KV BP1-1
BA03T0002SE014T0002	BA02T0002SE032T0002	2022-03-01	4	78,69	63,36512	BA S/E DIEGO DE ALMAGRO 220KV BP1-1
BA03T0002SE014T0002	BA02T0002SE032T0002	2022-03-01	5	80,5	64,82263	BA S/E DIEGO DE ALMAGRO 220KV BP1-1
BA03T0002SE014T0002	BA02T0002SE032T0002	2022-03-01	6	84,42	67,97921	BA S/E DIEGO DE ALMAGRO 220KV BP1-1
BA03T0002SE014T0002	BA02T0002SE032T0002	2022-03-01	7	93,8	75,53245	BA S/E DIEGO DE ALMAGRO 220KV BP1-1
BA03T0002SE014T0002	BA02T0002SE032T0002	2022-03-01	8	114,96	92,57154	BA S/E DIEGO DE ALMAGRO 220KV BP1-1
BA03T0002SE014T0002	BA02T0002SE032T0002	2022-03-01	9	85,32	68,70393	BA S/E DIEGO DE ALMAGRO 220KV BP1-1
BA03T0002SE014T0002	BA02T0002SE032T0002	2022-03-01	10	57,59	46,37435	BA S/E DIEGO DE ALMAGRO 220KV BP1-1
BA03T0002SE014T0002	BA02T0002SE032T0002	2022-03-01	11	43,54	35,06059	BA S/E DIEGO DE ALMAGRO 220KV BP1-1
BA03T0002SE014T0002	BA02T0002SE032T0002	2022-03-01	12	52,02	41,88911	BA S/E DIEGO DE ALMAGRO 220KV BP1-1
BA03T0002SE014T0002	BA02T0002SE032T0002	2022-03-01	13	46,01	37,04955	BA S/E DIEGO DE ALMAGRO 220KV BP1-1
BA03T0002SE014T0002	BA02T0002SE032T0002	2022-03-01	14	49,97	40,23834	BA S/E DIEGO DE ALMAGRO 220KV BP1-1
BA03T0002SE014T0002	BA02T0002SE032T0002	2022-03-01	15	54,64	43,99886	BA S/E DIEGO DE ALMAGRO 220KV BP1-1
BA03T0002SE014T0002	BA02T0002SE032T0002	2022-03-01	16	68,19	54,91	BA S/E DIEGO DE ALMAGRO 220KV BP1-1
BA03T0002SE014T0002	BA02T0002SE032T0002	2022-03-01	17	54,09	43,55597	BA S/E DIEGO DE ALMAGRO 220KV BP1-1
BA03T0002SE014T0002	BA02T0002SE032T0002	2022-03-01	18	20,94	16,86194	BA S/E DIEGO DE ALMAGRO 220KV BP1-1
BA03T0002SE014T0002	BA02T0002SE032T0002	2022-03-01	19	26,2	21,09755	BA S/E DIEGO DE ALMAGRO 220KV BP1-1
BA03T0002SE014T0002	BA02T0002SE032T0002	2022-03-01	20	97,27	78,32667	BA S/E DIEGO DE ALMAGRO 220KV BP1-1
BA03T0002SE014T0002	BA02T0002SE032T0002	2022-03-01	21	124,16	99,97984	BA S/E DIEGO DE ALMAGRO 220KV BP1-1
BA03T0002SE014T0002	BA02T0002SE032T0002	2022-03-01	22	187,81	151,234	BA S/E DIEGO DE ALMAGRO 220KV BP1-1
BA03T0002SE014T0002	BA02T0002SE032T0002	2022-03-01	23	175,98	141,7079	BA S/E DIEGO DE ALMAGRO 220KV BP1-1
BA03T0002SE014T0002	BA02T0002SE032T0002	2022-03-01	24	118,01	95,02755	BA S/E DIEGO DE ALMAGRO 220KV BP1-1
BA03T0002SE014T0002	BA02T0002SE032T0002	2022-03-02	1	104,54	83,42397	BA S/E DIEGO DE ALMAGRO 220KV BP1-1
BA03T0002SE014T0002	BA02T0002SE032T0002	2022-03-02	2	104,54	83,42397	BA S/E DIEGO DE ALMAGRO 220KV BP1-1
BA03T0002SE014T0002	BA02T0002SE032T0002	2022-03-02	3	104,54	83,42397	BA S/E DIEGO DE ALMAGRO 220KV BP1-1
BA03T0002SE014T0002	BA02T0002SE032T0002	2022-03-02	4	104,54	83,42397	BA S/E DIEGO DE ALMAGRO 220KV BP1-1
BA03T0002SE014T0002	BA02T0002SE032T0002	2022-03-02	5	104,54	83,42397	BA S/E DIEGO DE ALMAGRO 220KV BP1-1
BA03T0002SE014T0002	BA02T0002SE032T0002	2022-03-02	6	106,27	84,80452	BA S/E DIEGO DE ALMAGRO 220KV BP1-1
BA03T0002SE014T0002	BA02T0002SE032T0002	2022-03-02	7	116,69	93,11979	BA S/E DIEGO DE ALMAGRO 220KV BP1-1
BA03T0002SE014T0002	BA02T0002SE032T0002	2022-03-02	8	116,9	93,28737	BA S/E DIEGO DE ALMAGRO 220KV BP1-1
BA03T0002SE014T0002	BA02T0002SE032T0002	2022-03-02	9	75,08	59,91459	BA S/E DIEGO DE ALMAGRO 220KV BP1-1
BA03T0002SE014T0002	BA02T0002SE032T0002	2022-03-02	10	3,81	3,04042	BA S/E DIEGO DE ALMAGRO 220KV BP1-1
BA03T0002SE014T0002	BA02T0002SE032T0002	2022-03-02	11	0,0	0,0	BA S/E DIEGO DE ALMAGRO 220KV BP1-1
BA03T0002SE014T0002	BA02T0002SE032T0002	2022-03-02	12	0,0	0,0	BA S/E DIEGO DE ALMAGRO 220KV BP1-1
BA03T0002SE014T0002	BA02T0002SE032T0002	2022-03-02	13	0,0	0,0	BA S/E DIEGO DE ALMAGRO 220KV BP1-1
BA03T0002SE014T0002	BA02T0002SE032T0002	2022-03-02	14	0,0	0,0	BA S/E DIEGO DE ALMAGRO 220KV BP1-1
BA03T0002SE014T0002	BA02T0002SE032T0002	2022-03-02	15	0,0	0,0	BA S/E DIEGO DE ALMAGRO 220KV BP1-1
BA03T0002SE014T0002	BA02T0002SE032T0002	2022-03-02	16	0,0	0,0	BA S/E DIEGO DE ALMAGRO 220KV BP1-1
BA03T0002SE014T0002	BA02T0002SE032T0002	2022-03-02	17	0,0	0,0	BA S/E DIEGO DE ALMAGRO 220KV BP1-1
BA03T0002SE014T0002	BA02T0002SE032T0002	2022-03-02	18	11,74	9,36864	BA S/E DIEGO DE ALMAGRO 220KV BP1-1
BA03T0002SE014T0002	BA02T0002SE032T0002	2022-03-02	19	62,79	50,10705	BA S/E DIEGO DE ALMAGRO 220KV BP1-1
BA03T0002SE014T0002	BA02T0002SE032T0002	2022-03-02	20	111,82	89,23348	BA S/E DIEGO DE ALMAGRO 220KV BP1-1
BA03T0002SE014T0002	BA02T0002SE032T0002	2022-03-02	21	107,59	85,8579	BA S/E DIEGO DE ALMAGRO 220KV BP1-1
BA03T0002SE014T0002	BA02T0002SE032T0002	2022-03-02	22	114,39	91,28436	BA S/E DIEGO DE ALMAGRO 220KV BP1-1
BA03T0002SE014T0002	BA02T0002SE032T0002	2022-03-02	23	109,7	87,5417	BA S/E DIEGO DE ALMAGRO 220KV BP1-1
BA03T0002SE014T0002	BA02T0002SE032T0002	2022-03-02	24	100,99	80,59103	BA S/E DIEGO DE ALMAGRO 220KV BP1-1
BA03T0002SE014T0002	BA02T0002SE032T0002	2022-03-03	1	103,74	83,33123	BA S/E DIEGO DE ALMAGRO 220KV BP1-1
BA03T0002SE014T0002	BA02T0002SE032T0002	2022-03-03	2	97,61	78,40718	BA S/E DIEGO DE ALMAGRO 220KV BP1-1
BA03T0002SE014T0002	BA02T0002SE032T0002	2022-03-03	3	110,19	88,51232	BA S/E DIEGO DE ALMAGRO 220KV BP1-1
BA03T0002SE014T0002	BA02T0002SE032T0002	2022-03-03	4	110,19	88,51232	BA S/E DIEGO DE ALMAGRO 220KV BP1-1
BA03T0002SE014T0002	BA02T0002SE032T0002	2022-03-03	5	115,37	92,67326	BA S/E DIEGO DE ALMAGRO 220KV BP1-1
BA03T0002SE014T0002	BA02T0002SE032T0002	2022-03-03	6	116,94	93,93439	BA S/E DIEGO DE ALMAGRO 220KV BP1-1
BA03T0002SE014T0002	BA02T0002SE032T0002	2022-03-03	7	116,94	93,93439	BA S/E DIEGO DE ALMAGRO 220KV BP1-1
BA03T0002SE014T0002	BA02T0002SE032T0002	2022-03-03	8	115,25	92,57687	BA S/E DIEGO DE ALMAGRO 220KV BP1-1
BA03T0002SE014T0002	BA02T0002SE032T0002	2022-03-03	9	95,71	76,88097	BA S/E DIEGO DE ALMAGRO 220KV BP1-1
BA03T0002SE014T0002	BA02T0002SE032T0002	2022-03-03	10	69,42	55,763	BA S/E DIEGO DE ALMAGRO 220KV BP1-1
BA03T0002SE014T0002	BA02T0002SE032T0002	2022-03-03	11	35,23	28,2992	BA S/E DIEGO DE ALMAGRO 220KV BP1-1
BA03T0002SE014T0002	BA02T0002SE032T0002	2022-03-03	12	20,89	16,78031	BA S/E DIEGO DE ALMAGRO 220KV BP1-1
BA03T0002SE014T0002	BA02T0002SE032T0002	2022-03-03	13	0,0	0,0	BA S/E DIEGO DE ALMAGRO 220KV BP1-1
BA03T0002SE014T0002	BA02T0002SE032T0002	2022-03-03	14	0,0	0,0	BA S/E DIEGO DE ALMAGRO 220KV BP1-1
BA03T0002SE014T0002	BA02T0002SE032T0002	2022-03-03	15	0,0	0,0	BA S/E DIEGO DE ALMAGRO 220KV BP1-1
BA03T0002SE014T0002	BA02T0002SE032T0002	2022-03-03	16	0,0	0,0	BA S/E DIEGO DE ALMAGRO 220KV BP1-1
BA03T0002SE014T0002	BA02T0002SE032T0002	2022-03-03	17	8,47	6,8037	BA S/E DIEGO DE ALMAGRO 220KV BP1-1
BA03T0002SE014T0002	BA02T0002SE032T0002	2022-03-03	18	45,5	36,54879	BA S/E DIEGO DE ALMAGRO 220KV BP1-1
BA03T0002SE014T0002	BA02T0002SE032T0002	2022-03-03	19	81,54	65,49864	BA S/E DIEGO DE ALMAGRO 220KV BP1-1
BA03T0002SE014T0002	BA02T0002SE032T0002	2022-03-03	20	108,77	87,37168	BA S/E DIEGO DE ALMAGRO 220KV BP1-1
BA03T0002SE014T0002	BA02T0002SE032T0002	2022-03-03	21	144,01	115,67891	BA S/E DIEGO DE ALMAGRO 220KV BP1-1
BA03T0002SE014T0002	BA02T0002SE032T0002	2022-03-03	22	231,83	186,22208	BA S/E DIEGO DE ALMAGRO 220KV BP1-1
BA03T0002SE014T0002	BA02T0002SE032T0002	2022-03-03	23	182,24	146,38792	BA S/E DIEGO DE ALMAGRO 220KV BP1-1
BA03T0002SE014T0002	BA02T0002SE032T0002	2022-03-03	24	182,24	146,38792	BA S/E DIEGO DE ALMAGRO 220KV BP1-1
BA03T0002SE014T0002	BA02T0002SE032T0002	2022-03-04	1	194,98	157,4093	BA S/E DIEGO DE ALMAGRO 220KV BP1-1
BA03T0002SE014T0002	BA02T0002SE032T0002	2022-03-04	2	194,98	157,4093	BA S/E DIEGO DE ALMAGRO 220KV BP1-1
BA03T0002SE014T0002	BA02T0002SE032T0002	2022-03-04	3	194,98	157,4093	BA S/E DIEGO DE ALMAGRO 220KV BP1-1
BA03T0002SE014T0002	BA02T0002SE032T0002	2022-03-04	4	194,98	157,4093	BA S/E DIEGO DE ALMAGRO 220KV BP1-1
BA03T0002SE014T0002	BA02T0002SE032T0002	2022-03-04	5	194,98	157,4093	BA S/E DIEGO DE ALMAGRO 220KV BP1-1
BA03T0002SE014T0002	BA02T0002SE032T0002	2022-03-04	6	194,98	157,4093	BA S/E DIEGO DE ALMAGRO 220KV BP1-1
BA03T0002SE014T0002	BA02T0002SE032T0002	2022-03-04	7	194,98	157,4093	BA S/E DIEGO DE ALMAGRO 220KV BP1-1
BA03T0002SE014T0002	BA02T0002SE032T0002	2022-03-04	8	194,98	157,4093	BA S/E DIEGO DE ALMAGRO 220KV BP1-1
BA03T0002SE014T0002	BA02T0002SE032T0002	2022-03-04	9	158,11	127,64378	BA S/E DIEGO DE ALMAGRO 220KV BP1-1
BA03T0002SE014T0002	BA02T0002SE032T0002	2022-03-04	10	102,02	82,36177	BA S/E DIEGO DE ALMAGRO 220KV BP1-1
BA03T0002SE014T0002	BA02T0002SE032T0002	2022-03-04	11	50,77	40,98713	BA S/E DIEGO DE ALMAGRO 220KV BP1-1
BA03T0002SE014T0002	BA02T0002SE032T0002	2022-03-04	12	41,57	33,55988	BA S/E DIEGO DE ALMAGRO 220KV BP1-1
BA03T0002SE014T0002	BA02T0002SE032T0002	2022-03-04	13	31,64	25,54329	BA S/E DIEGO DE ALMAGRO 220KV BP1-1
BA03T0002SE014T0002	BA02T0002SE032T0002	2022-03-04	14	82,39	66,51427	BA S/E DIEGO DE ALMAGRO 220KV BP1-1
BA03T0002SE014T0002	BA02T0002SE032T0002	2022-03-04	15	93,8	75,72568	BA S/E DIEGO DE ALMAGRO 220KV BP1-1
BA03T0002SE014T0002	BA02T0002SE032T0002	2022-03-04	16	88,59	71,51959	BA S/E DIEGO DE ALMAGRO 220KV BP1-1
BA03T0002SE014T0002	BA02T0002SE032T0002	2022-03-04	17	73,53	59,3615	BA S/E DIEGO DE ALMAGRO 220KV BP1-1
BA03T0002SE014T0002	BA02T0002SE032T0002	2022-03-04	18	66,82	53,94445	BA S/E DIEGO DE ALMAGRO 220KV BP1-1
BA03T0002SE014T0002	BA02T0002SE032T0002	2022-03-04	19	79,53	64,20536	BA S/E DIEGO DE ALMAGRO 220KV BP1-1
BA03T0002SE014T0002	BA02T0002SE032T0002	2022-03-04	20	99,14	80,03671	BA S/E DIEGO DE ALMAGRO 220KV BP1-1
BA03T0002SE014T0002	BA02T0002SE032T0002	2022-03-04	21	99,14	80,03671	BA S/E DIEGO DE ALMAGRO 220KV BP1-1
BA03T0002SE014T0002	BA02T0002SE032T0002	2022-03-04	22	117,03	94,47949	BA S/E DIEGO DE ALMAGRO 220KV BP1-1
BA03T0002SE014T0002	BA02T0002SE032T0002	2022-03-04	23	117,03	94,47949	BA S/E DIEGO DE ALMAGRO 220KV BP1-1
BA03T0002SE014T0002	BA02T0002SE032T0002	2022-03-04	24	117,03	94,47949	BA S/E DIEGO DE ALMAGRO 220KV BP1-1
BA03T0002SE014T0002	BA02T0002SE032T0002	2022-03-05	1	121,08	96,98145	BA S/E DIEGO DE ALMAGRO 220KV BP1-1
BA03T0002SE014T0002	BA02T0002SE032T0002	2022-03-05	2	121,08	96,98145	BA S/E DIEGO DE ALMAGRO 220KV BP1-1
BA03T0002SE014T0002	BA02T0002SE032T0002	2022-03-05	3	119,45	95,67587	BA S/E DIEGO DE ALMAGRO 220KV BP1-1
BA03T0002SE014T0002	BA02T0002SE032T0002	2022-03-05	4	119,0	95,31543	BA S/E DIEGO DE ALMAGRO 220KV BP1-1
BA03T0002SE014T0002	BA02T0002SE032T0002	2022-03-05	5	119,0	95,31543	BA S/E DIEGO DE ALMAGRO 220KV BP1-1
BA03T0002SE014T0002	BA02T0002SE032T0002	2022-03-05	6	119,0	95,31543	BA S/E DIEGO DE ALMAGRO 220KV BP1-1
BA03T0002SE014T0002	BA02T0002SE032T0002	2022-03-05	7	120,25	96,31664	BA S/E DIEGO DE ALMAGRO 220KV BP1-1
BA03T0002SE014T0002	BA02T0002SE032T0002	2022-03-05	8	121,08	96,98145	BA S/E DIEGO DE ALMAGRO 220KV BP1-1
BA03T0002SE014T0002	BA02T0002SE032T0002	2022-03-05	9	73,9	59,19168	BA S/E DIEGO DE ALMAGRO 220KV BP1-1
BA03T0002SE014T0002	BA02T0002SE032T0002	2022-03-05	10	3,35	2,68325	BA S/E DIEGO DE ALMAGRO 220KV BP1-1
BA03T0002SE014T0002	BA02T0002SE032T0002	2022-03-05	11	3,07	2,45898	BA S/E DIEGO DE ALMAGRO 220KV BP1-1
BA03T0002SE014T0002	BA02T0002SE032T0002	2022-03-05	12	0,0	0,0	BA S/E DIEGO DE ALMAGRO 220KV BP1-1
BA03T0002SE014T0002	BA02T0002SE032T0002	2022-03-05	13	0,0	0,0	BA S/E DIEGO DE ALMAGRO 220KV BP1-1
BA03T0002SE014T0002	BA02T0002SE032T0002	2022-03-05	14	0,0	0,0	BA S/E DIEGO DE ALMAGRO 220KV BP1-1
BA03T0002SE014T0002	BA02T0002SE032T0002	2022-03-05	15	0,0	0,0	BA S/E DIEGO DE ALMAGRO 220KV BP1-1
BA03T0002SE014T0002	BA02T0002SE032T0002	2022-03-05	16	0,0	0,0	BA S/E DIEGO DE ALMAGRO 220KV BP1-1
BA03T0002SE014T0002	BA02T0002SE032T0002	2022-03-05	17	0,0	0,0	BA S/E DIEGO DE ALMAGRO 220KV BP1-1
BA03T0002SE014T0002	BA02T0002SE032T0002	2022-03-05	18	0,0	0,0	BA S/E DIEGO DE ALMAGRO 220KV BP1-1
BA03T0002SE014T0002	BA02T0002SE032T0002	2022-03-05	19	20,38	16,32377	BA S/E DIEGO DE ALMAGRO 220KV BP1-1
BA03T0002SE014T0002	BA02T0002SE032T0002	2022-03-05	20	109,12	87,40185	BA S/E DIEGO DE ALMAGRO 220KV BP1-1
BA03T0002SE014T0002	BA02T0002SE032T0002	2022-03-05	21	110,82	88,7635	BA S/E DIEGO DE ALMAGRO 220KV BP1-1
BA03T0002SE014T0002	BA02T0002SE032T0002	2022-03-05	22	110,82	88,7635	BA S/E DIEGO DE ALMAGRO 220KV BP1-1
BA03T0002SE014T0002	BA02T0002SE032T0002	2022-03-05	23	87,83	70,3492	BA S/E DIEGO DE ALMAGRO 220KV BP1-1
BA03T0002SE014T0002	BA02T0002SE032T0002	2022-03-05	24	80,14	64,18974	BA S/E DIEGO DE ALMAGRO 220KV BP1-1
BA03T0002SE014T0002	BA02T0002SE032T0002	2022-03-06	1	89,24	71,47856	BA S/E DIEGO DE ALMAGRO 220KV BP1-1
BA03T0002SE014T0002	BA02T0002SE032T0002	2022-03-06	2	90,05	72,12735	BA S/E DIEGO DE ALMAGRO 220KV BP1-1
BA03T0002SE014T0002	BA02T0002SE032T0002	2022-03-06	3	92,31	73,93754	BA S/E DIEGO DE ALMAGRO 220KV BP1-1
BA03T0002SE014T0002	BA02T0002SE032T0002	2022-03-06	4	96,92	77,63001	BA S/E DIEGO DE ALMAGRO 220KV BP1-1
BA03T0002SE014T0002	BA02T0002SE032T0002	2022-03-06	5	90,64	72,59992	BA S/E DIEGO DE ALMAGRO 220KV BP1-1
BA03T0002SE014T0002	BA02T0002SE032T0002	2022-03-06	6	85,86	68,77128	BA S/E DIEGO DE ALMAGRO 220KV BP1-1
BA03T0002SE014T0002	BA02T0002SE032T0002	2022-03-06	7	82,84	66,35235	BA S/E DIEGO DE ALMAGRO 220KV BP1-1
BA03T0002SE014T0002	BA02T0002SE032T0002	2022-03-06	8	80,36	64,36595	BA S/E DIEGO DE ALMAGRO 220KV BP1-1
BA03T0002SE014T0002	BA02T0002SE032T0002	2022-03-06	9	53,36	42,73976	BA S/E DIEGO DE ALMAGRO 220KV BP1-1
BA03T0002SE014T0002	BA02T0002SE032T0002	2022-03-06	10	0,56	0,44854	BA S/E DIEGO DE ALMAGRO 220KV BP1-1
BA03T0002SE014T0002	BA02T0002SE032T0002	2022-03-06	11	0,0	0,0	BA S/E DIEGO DE ALMAGRO 220KV BP1-1
BA03T0002SE014T0002	BA02T0002SE032T0002	2022-03-06	12	0,0	0,0	BA S/E DIEGO DE ALMAGRO 220KV BP1-1
BA03T0002SE014T0002	BA02T0002SE032T0002	2022-03-06	13	0,0	0,0	BA S/E DIEGO DE ALMAGRO 220KV BP1-1
BA03T0002SE014T0002	BA02T0002SE032T0002	2022-03-06	14	0,0	0,0	BA S/E DIEGO DE ALMAGRO 220KV BP1-1
BA03T0002SE014T0002	BA02T0002SE032T0002	2022-03-06	15	0,0	0,0	BA S/E DIEGO DE ALMAGRO 220KV BP1-1
BA03T0002SE014T0002	BA02T0002SE032T0002	2022-03-06	16	0,0	0,0	BA S/E DIEGO DE ALMAGRO 220KV BP1-1
BA03T0002SE014T0002	BA02T0002SE032T0002	2022-03-06	17	0,0	0,0	BA S/E DIEGO DE ALMAGRO 220KV BP1-1
BA03T0002SE014T0002	BA02T0002SE032T0002	2022-03-06	18	0,0	0,0	BA S/E DIEGO DE ALMAGRO 220KV BP1-1
BA03T0002SE014T0002	BA02T0002SE032T0002	2022-03-06	19	2,74	2,19466	BA S/E DIEGO DE ALMAGRO 220KV BP1-1
BA03T0002SE014T0002	BA02T0002SE032T0002	2022-03-06	20	91,18	73,03244	BA S/E DIEGO DE ALMAGRO 220KV BP1-1
BA03T0002SE014T0002	BA02T0002SE032T0002	2022-03-06	21	102,31	81,94724	BA S/E DIEGO DE ALMAGRO 220KV BP1-1
BA03T0002SE014T0002	BA02T0002SE032T0002	2022-03-06	22	102,31	81,94724	BA S/E DIEGO DE ALMAGRO 220KV BP1-1
BA03T0002SE014T0002	BA02T0002SE032T0002	2022-03-06	23	88,97	71,2623	BA S/E DIEGO DE ALMAGRO 220KV BP1-1
BA03T0002SE014T0002	BA02T0002SE032T0002	2022-03-06	24	76,47	61,25018	BA S/E DIEGO DE ALMAGRO 220KV BP1-1
BA03T0002SE014T0002	BA02T0002SE032T0002	2022-03-07	1	78,55	62,91619	BA S/E DIEGO DE ALMAGRO 220KV BP1-1
BA03T0002SE014T0002	BA02T0002SE032T0002	2022-03-07	2	80,59	64,55017	BA S/E DIEGO DE ALMAGRO 220KV BP1-1
BA03T0002SE014T0002	BA02T0002SE032T0002	2022-03-07	3	80,59	64,55017	BA S/E DIEGO DE ALMAGRO 220KV BP1-1
BA03T0002SE014T0002	BA02T0002SE032T0002	2022-03-07	4	82,12	65,77566	BA S/E DIEGO DE ALMAGRO 220KV BP1-1
BA03T0002SE014T0002	BA02T0002SE032T0002	2022-03-07	5	83,31	66,72881	BA S/E DIEGO DE ALMAGRO 220KV BP1-1
BA03T0002SE014T0002	BA02T0002SE032T0002	2022-03-07	6	86,79	69,51619	BA S/E DIEGO DE ALMAGRO 220KV BP1-1
BA03T0002SE014T0002	BA02T0002SE032T0002	2022-03-07	7	104,93	84,04578	BA S/E DIEGO DE ALMAGRO 220KV BP1-1
BA03T0002SE014T0002	BA02T0002SE032T0002	2022-03-07	8	105,61	84,59044	BA S/E DIEGO DE ALMAGRO 220KV BP1-1
BA03T0002SE014T0002	BA02T0002SE032T0002	2022-03-07	9	82,1	65,75964	BA S/E DIEGO DE ALMAGRO 220KV BP1-1
BA03T0002SE014T0002	BA02T0002SE032T0002	2022-03-07	10	57,12	45,75141	BA S/E DIEGO DE ALMAGRO 220KV BP1-1
BA03T0002SE014T0002	BA02T0002SE032T0002	2022-03-07	11	57,12	45,75141	BA S/E DIEGO DE ALMAGRO 220KV BP1-1
BA03T0002SE014T0002	BA02T0002SE032T0002	2022-03-07	12	45,15	36,1638	BA S/E DIEGO DE ALMAGRO 220KV BP1-1
BA03T0002SE014T0002	BA02T0002SE032T0002	2022-03-07	13	34,08	27,29706	BA S/E DIEGO DE ALMAGRO 220KV BP1-1
BA03T0002SE014T0002	BA02T0002SE032T0002	2022-03-07	14	17,04	13,64853	BA S/E DIEGO DE ALMAGRO 220KV BP1-1
BA03T0002SE014T0002	BA02T0002SE032T0002	2022-03-07	15	0,0	0,0	BA S/E DIEGO DE ALMAGRO 220KV BP1-1
BA03T0002SE014T0002	BA02T0002SE032T0002	2022-03-07	16	0,0	0,0	BA S/E DIEGO DE ALMAGRO 220KV BP1-1
BA03T0002SE014T0002	BA02T0002SE032T0002	2022-03-07	17	0,0	0,0	BA S/E DIEGO DE ALMAGRO 220KV BP1-1
BA03T0002SE014T0002	BA02T0002SE032T0002	2022-03-07	18	65,82	52,71985	BA S/E DIEGO DE ALMAGRO 220KV BP1-1
BA03T0002SE014T0002	BA02T0002SE032T0002	2022-03-07	19	89,68	71,83099	BA S/E DIEGO DE ALMAGRO 220KV BP1-1
BA03T0002SE014T0002	BA02T0002SE032T0002	2022-03-07	20	239,33	191,69615	BA S/E DIEGO DE ALMAGRO 220KV BP1-1
BA03T0002SE014T0002	BA02T0002SE032T0002	2022-03-07	21	238,58	191,09542	BA S/E DIEGO DE ALMAGRO 220KV BP1-1
BA03T0002SE014T0002	BA02T0002SE032T0002	2022-03-07	22	143,88	115,24356	BA S/E DIEGO DE ALMAGRO 220KV BP1-1
BA03T0002SE014T0002	BA02T0002SE032T0002	2022-03-07	23	101,37	81,19433	BA S/E DIEGO DE ALMAGRO 220KV BP1-1
BA03T0002SE014T0002	BA02T0002SE032T0002	2022-03-07	24	100,87	80,79384	BA S/E DIEGO DE ALMAGRO 220KV BP1-1
BA03T0002SE014T0002	BA02T0002SE032T0002	2022-03-08	1	114,72	92,56642	BA S/E DIEGO DE ALMAGRO 220KV BP1-1
BA03T0002SE014T0002	BA02T0002SE032T0002	2022-03-08	2	114,72	92,56642	BA S/E DIEGO DE ALMAGRO 220KV BP1-1
BA03T0002SE014T0002	BA02T0002SE032T0002	2022-03-08	3	115,82	93,454	BA S/E DIEGO DE ALMAGRO 220KV BP1-1
BA03T0002SE014T0002	BA02T0002SE032T0002	2022-03-08	4	117,01	94,4142	BA S/E DIEGO DE ALMAGRO 220KV BP1-1
BA03T0002SE014T0002	BA02T0002SE032T0002	2022-03-08	5	117,01	94,4142	BA S/E DIEGO DE ALMAGRO 220KV BP1-1
BA03T0002SE014T0002	BA02T0002SE032T0002	2022-03-08	6	117,01	94,4142	BA S/E DIEGO DE ALMAGRO 220KV BP1-1
BA03T0002SE014T0002	BA02T0002SE032T0002	2022-03-08	7	119,39	96,3346	BA S/E DIEGO DE ALMAGRO 220KV BP1-1
BA03T0002SE014T0002	BA02T0002SE032T0002	2022-03-08	8	124,14	100,16732	BA S/E DIEGO DE ALMAGRO 220KV BP1-1
BA03T0002SE014T0002	BA02T0002SE032T0002	2022-03-08	9	104,85	84,60242	BA S/E DIEGO DE ALMAGRO 220KV BP1-1
BA03T0002SE014T0002	BA02T0002SE032T0002	2022-03-08	10	57,51	46,40424	BA S/E DIEGO DE ALMAGRO 220KV BP1-1
BA03T0002SE014T0002	BA02T0002SE032T0002	2022-03-08	11	44,97	36,28584	BA S/E DIEGO DE ALMAGRO 220KV BP1-1
BA03T0002SE014T0002	BA02T0002SE032T0002	2022-03-08	12	32,45	26,18358	BA S/E DIEGO DE ALMAGRO 220KV BP1-1
BA03T0002SE014T0002	BA02T0002SE032T0002	2022-03-08	13	0,0	0,0	BA S/E DIEGO DE ALMAGRO 220KV BP1-1
BA03T0002SE014T0002	BA02T0002SE032T0002	2022-03-08	14	0,0	0,0	BA S/E DIEGO DE ALMAGRO 220KV BP1-1
BA03T0002SE014T0002	BA02T0002SE032T0002	2022-03-08	15	0,0	0,0	BA S/E DIEGO DE ALMAGRO 220KV BP1-1
BA03T0002SE014T0002	BA02T0002SE032T0002	2022-03-08	16	0,0	0,0	BA S/E DIEGO DE ALMAGRO 220KV BP1-1
BA03T0002SE014T0002	BA02T0002SE032T0002	2022-03-08	17	0,0	0,0	BA S/E DIEGO DE ALMAGRO 220KV BP1-1
BA03T0002SE014T0002	BA02T0002SE032T0002	2022-03-08	18	0,0	0,0	BA S/E DIEGO DE ALMAGRO 220KV BP1-1
BA03T0002SE014T0002	BA02T0002SE032T0002	2022-03-08	19	19,38	15,63753	BA S/E DIEGO DE ALMAGRO 220KV BP1-1
BA03T0002SE014T0002	BA02T0002SE032T0002	2022-03-08	20	113,19	91,33188	BA S/E DIEGO DE ALMAGRO 220KV BP1-1
BA03T0002SE014T0002	BA02T0002SE032T0002	2022-03-08	21	106,47	85,90958	BA S/E DIEGO DE ALMAGRO 220KV BP1-1
BA03T0002SE014T0002	BA02T0002SE032T0002	2022-03-08	22	98,68	79,62391	BA S/E DIEGO DE ALMAGRO 220KV BP1-1
BA03T0002SE014T0002	BA02T0002SE032T0002	2022-03-08	23	74,45	60,07296	BA S/E DIEGO DE ALMAGRO 220KV BP1-1
BA03T0002SE014T0002	BA02T0002SE032T0002	2022-03-08	24	74,22	59,88738	BA S/E DIEGO DE ALMAGRO 220KV BP1-1
BA03T0002SE014T0002	BA02T0002SE032T0002	2022-03-09	1	75,02	60,66117	BA S/E DIEGO DE ALMAGRO 220KV BP1-1
BA03T0002SE014T0002	BA02T0002SE032T0002	2022-03-09	2	74,07	59,893	BA S/E DIEGO DE ALMAGRO 220KV BP1-1
BA03T0002SE014T0002	BA02T0002SE032T0002	2022-03-09	3	73,78	59,65851	BA S/E DIEGO DE ALMAGRO 220KV BP1-1
BA03T0002SE014T0002	BA02T0002SE032T0002	2022-03-09	4	80,8	65,33488	BA S/E DIEGO DE ALMAGRO 220KV BP1-1
BA03T0002SE014T0002	BA02T0002SE032T0002	2022-03-09	5	80,8	65,33488	BA S/E DIEGO DE ALMAGRO 220KV BP1-1
BA03T0002SE014T0002	BA02T0002SE032T0002	2022-03-09	6	97,05	78,47463	BA S/E DIEGO DE ALMAGRO 220KV BP1-1
BA03T0002SE014T0002	BA02T0002SE032T0002	2022-03-09	7	121,05	97,88103	BA S/E DIEGO DE ALMAGRO 220KV BP1-1
BA03T0002SE014T0002	BA02T0002SE032T0002	2022-03-09	8	134,93	109,1044	BA S/E DIEGO DE ALMAGRO 220KV BP1-1
BA03T0002SE014T0002	BA02T0002SE032T0002	2022-03-09	9	65,24	52,75306	BA S/E DIEGO DE ALMAGRO 220KV BP1-1
BA03T0002SE014T0002	BA02T0002SE032T0002	2022-03-09	10	45,09	36,45977	BA S/E DIEGO DE ALMAGRO 220KV BP1-1
BA03T0002SE014T0002	BA02T0002SE032T0002	2022-03-09	11	37,0	29,9182	BA S/E DIEGO DE ALMAGRO 220KV BP1-1
BA03T0002SE014T0002	BA02T0002SE032T0002	2022-03-09	12	14,02	11,33657	BA S/E DIEGO DE ALMAGRO 220KV BP1-1
BA03T0002SE014T0002	BA02T0002SE032T0002	2022-03-09	13	0,0	0,0	BA S/E DIEGO DE ALMAGRO 220KV BP1-1
BA03T0002SE014T0002	BA02T0002SE032T0002	2022-03-09	14	0,0	0,0	BA S/E DIEGO DE ALMAGRO 220KV BP1-1
BA03T0002SE014T0002	BA02T0002SE032T0002	2022-03-09	15	0,0	0,0	BA S/E DIEGO DE ALMAGRO 220KV BP1-1
BA03T0002SE014T0002	BA02T0002SE032T0002	2022-03-09	16	0,0	0,0	BA S/E DIEGO DE ALMAGRO 220KV BP1-1
BA03T0002SE014T0002	BA02T0002SE032T0002	2022-03-09	17	0,0	0,0	BA S/E DIEGO DE ALMAGRO 220KV BP1-1
BA03T0002SE014T0002	BA02T0002SE032T0002	2022-03-09	18	0,0	0,0	BA S/E DIEGO DE ALMAGRO 220KV BP1-1
BA03T0002SE014T0002	BA02T0002SE032T0002	2022-03-09	19	4,58	3,70339	BA S/E DIEGO DE ALMAGRO 220KV BP1-1
BA03T0002SE014T0002	BA02T0002SE032T0002	2022-03-09	20	96,79	78,26439	BA S/E DIEGO DE ALMAGRO 220KV BP1-1
BA03T0002SE014T0002	BA02T0002SE032T0002	2022-03-09	21	103,76	83,90034	BA S/E DIEGO DE ALMAGRO 220KV BP1-1
BA03T0002SE014T0002	BA02T0002SE032T0002	2022-03-09	22	85,36	69,0221	BA S/E DIEGO DE ALMAGRO 220KV BP1-1
BA03T0002SE014T0002	BA02T0002SE032T0002	2022-03-09	23	74,67	60,37816	BA S/E DIEGO DE ALMAGRO 220KV BP1-1
BA03T0002SE014T0002	BA02T0002SE032T0002	2022-03-09	24	72,96	58,99546	BA S/E DIEGO DE ALMAGRO 220KV BP1-1
BA03T0002SE014T0002	BA02T0002SE032T0002	2022-03-10	1	71,96	58,43368	BA S/E DIEGO DE ALMAGRO 220KV BP1-1
BA03T0002SE014T0002	BA02T0002SE032T0002	2022-03-10	2	71,96	58,43368	BA S/E DIEGO DE ALMAGRO 220KV BP1-1
BA03T0002SE014T0002	BA02T0002SE032T0002	2022-03-10	3	72,28	58,69353	BA S/E DIEGO DE ALMAGRO 220KV BP1-1
BA03T0002SE014T0002	BA02T0002SE032T0002	2022-03-10	4	72,7	59,03458	BA S/E DIEGO DE ALMAGRO 220KV BP1-1
BA03T0002SE014T0002	BA02T0002SE032T0002	2022-03-10	5	75,62	61,40571	BA S/E DIEGO DE ALMAGRO 220KV BP1-1
BA03T0002SE014T0002	BA02T0002SE032T0002	2022-03-10	6	77,08	62,59127	BA S/E DIEGO DE ALMAGRO 220KV BP1-1
BA03T0002SE014T0002	BA02T0002SE032T0002	2022-03-10	7	104,1	84,53232	BA S/E DIEGO DE ALMAGRO 220KV BP1-1
BA03T0002SE014T0002	BA02T0002SE032T0002	2022-03-10	8	115,95	94,15488	BA S/E DIEGO DE ALMAGRO 220KV BP1-1
BA03T0002SE014T0002	BA02T0002SE032T0002	2022-03-10	9	78,86	64,03669	BA S/E DIEGO DE ALMAGRO 220KV BP1-1
BA03T0002SE014T0002	BA02T0002SE032T0002	2022-03-10	10	11,25	9,13534	BA S/E DIEGO DE ALMAGRO 220KV BP1-1
BA03T0002SE014T0002	BA02T0002SE032T0002	2022-03-10	11	2,45	1,98947	BA S/E DIEGO DE ALMAGRO 220KV BP1-1
BA03T0002SE014T0002	BA02T0002SE032T0002	2022-03-10	12	3,27	2,65534	BA S/E DIEGO DE ALMAGRO 220KV BP1-1
BA03T0002SE014T0002	BA02T0002SE032T0002	2022-03-10	13	3,27	2,65534	BA S/E DIEGO DE ALMAGRO 220KV BP1-1
BA03T0002SE014T0002	BA02T0002SE032T0002	2022-03-10	14	0,65	0,52782	BA S/E DIEGO DE ALMAGRO 220KV BP1-1
BA03T0002SE014T0002	BA02T0002SE032T0002	2022-03-10	15	0,0	0,0	BA S/E DIEGO DE ALMAGRO 220KV BP1-1
BA03T0002SE014T0002	BA02T0002SE032T0002	2022-03-10	16	0,0	0,0	BA S/E DIEGO DE ALMAGRO 220KV BP1-1
BA03T0002SE014T0002	BA02T0002SE032T0002	2022-03-10	17	0,0	0,0	BA S/E DIEGO DE ALMAGRO 220KV BP1-1
BA03T0002SE014T0002	BA02T0002SE032T0002	2022-03-10	18	0,0	0,0	BA S/E DIEGO DE ALMAGRO 220KV BP1-1
BA03T0002SE014T0002	BA02T0002SE032T0002	2022-03-10	19	14,71	11,94496	BA S/E DIEGO DE ALMAGRO 220KV BP1-1
BA03T0002SE014T0002	BA02T0002SE032T0002	2022-03-10	20	83,45	67,7639	BA S/E DIEGO DE ALMAGRO 220KV BP1-1
BA03T0002SE014T0002	BA02T0002SE032T0002	2022-03-10	21	99,41	80,7239	BA S/E DIEGO DE ALMAGRO 220KV BP1-1
BA03T0002SE014T0002	BA02T0002SE032T0002	2022-03-10	22	99,41	80,7239	BA S/E DIEGO DE ALMAGRO 220KV BP1-1
BA03T0002SE014T0002	BA02T0002SE032T0002	2022-03-10	23	99,41	80,7239	BA S/E DIEGO DE ALMAGRO 220KV BP1-1
BA03T0002SE014T0002	BA02T0002SE032T0002	2022-03-10	24	86,64	70,35428	BA S/E DIEGO DE ALMAGRO 220KV BP1-1
BA03T0002SE014T0002	BA02T0002SE032T0002	2022-03-11	1	83,49	67,09006	BA S/E DIEGO DE ALMAGRO 220KV BP1-1
BA03T0002SE014T0002	BA02T0002SE032T0002	2022-03-11	2	98,63	79,25611	BA S/E DIEGO DE ALMAGRO 220KV BP1-1
BA03T0002SE014T0002	BA02T0002SE032T0002	2022-03-11	3	80,17	64,42221	BA S/E DIEGO DE ALMAGRO 220KV BP1-1
BA03T0002SE014T0002	BA02T0002SE032T0002	2022-03-11	4	80,17	64,42221	BA S/E DIEGO DE ALMAGRO 220KV BP1-1
BA03T0002SE014T0002	BA02T0002SE032T0002	2022-03-11	5	80,94	65,04096	BA S/E DIEGO DE ALMAGRO 220KV BP1-1
BA03T0002SE014T0002	BA02T0002SE032T0002	2022-03-11	6	90,75	72,92398	BA S/E DIEGO DE ALMAGRO 220KV BP1-1
BA03T0002SE014T0002	BA02T0002SE032T0002	2022-03-11	7	108,25	86,98645	BA S/E DIEGO DE ALMAGRO 220KV BP1-1
BA03T0002SE014T0002	BA02T0002SE032T0002	2022-03-11	8	119,16	95,7534	BA S/E DIEGO DE ALMAGRO 220KV BP1-1
BA03T0002SE014T0002	BA02T0002SE032T0002	2022-03-11	9	79,84	64,15703	BA S/E DIEGO DE ALMAGRO 220KV BP1-1
BA03T0002SE014T0002	BA02T0002SE032T0002	2022-03-11	10	50,72	40,75707	BA S/E DIEGO DE ALMAGRO 220KV BP1-1
BA03T0002SE014T0002	BA02T0002SE032T0002	2022-03-11	11	55,87	44,89546	BA S/E DIEGO DE ALMAGRO 220KV BP1-1
BA03T0002SE014T0002	BA02T0002SE032T0002	2022-03-11	12	56,58	45,46599	BA S/E DIEGO DE ALMAGRO 220KV BP1-1
BA03T0002SE014T0002	BA02T0002SE032T0002	2022-03-11	13	44,01	35,36512	BA S/E DIEGO DE ALMAGRO 220KV BP1-1
BA03T0002SE014T0002	BA02T0002SE032T0002	2022-03-11	14	44,01	35,36512	BA S/E DIEGO DE ALMAGRO 220KV BP1-1
BA03T0002SE014T0002	BA02T0002SE032T0002	2022-03-11	15	44,12	35,45351	BA S/E DIEGO DE ALMAGRO 220KV BP1-1
BA03T0002SE014T0002	BA02T0002SE032T0002	2022-03-11	16	54,35	43,67403	BA S/E DIEGO DE ALMAGRO 220KV BP1-1
BA03T0002SE014T0002	BA02T0002SE032T0002	2022-03-11	17	48,89	39,28654	BA S/E DIEGO DE ALMAGRO 220KV BP1-1
BA03T0002SE014T0002	BA02T0002SE032T0002	2022-03-11	18	21,45	17,23658	BA S/E DIEGO DE ALMAGRO 220KV BP1-1
BA03T0002SE014T0002	BA02T0002SE032T0002	2022-03-11	19	70,29	56,48294	BA S/E DIEGO DE ALMAGRO 220KV BP1-1
BA03T0002SE014T0002	BA02T0002SE032T0002	2022-03-11	20	115,83	93,07751	BA S/E DIEGO DE ALMAGRO 220KV BP1-1
BA03T0002SE014T0002	BA02T0002SE032T0002	2022-03-11	21	117,39	94,33108	BA S/E DIEGO DE ALMAGRO 220KV BP1-1
BA03T0002SE014T0002	BA02T0002SE032T0002	2022-03-11	22	117,39	94,33108	BA S/E DIEGO DE ALMAGRO 220KV BP1-1
BA03T0002SE014T0002	BA02T0002SE032T0002	2022-03-11	23	114,31	91,85609	BA S/E DIEGO DE ALMAGRO 220KV BP1-1
BA03T0002SE014T0002	BA02T0002SE032T0002	2022-03-11	24	113,69	91,35787	BA S/E DIEGO DE ALMAGRO 220KV BP1-1
BA03T0002SE014T0002	BA02T0002SE032T0002	2022-03-12	1	103,22	83,19842	BA S/E DIEGO DE ALMAGRO 220KV BP1-1
BA03T0002SE014T0002	BA02T0002SE032T0002	2022-03-12	2	103,22	83,19842	BA S/E DIEGO DE ALMAGRO 220KV BP1-1
BA03T0002SE014T0002	BA02T0002SE032T0002	2022-03-12	3	103,08	83,08557	BA S/E DIEGO DE ALMAGRO 220KV BP1-1
BA03T0002SE014T0002	BA02T0002SE032T0002	2022-03-12	4	101,51	81,82011	BA S/E DIEGO DE ALMAGRO 220KV BP1-1
BA03T0002SE014T0002	BA02T0002SE032T0002	2022-03-12	5	86,65	69,8425	BA S/E DIEGO DE ALMAGRO 220KV BP1-1
BA03T0002SE014T0002	BA02T0002SE032T0002	2022-03-12	6	101,51	81,82011	BA S/E DIEGO DE ALMAGRO 220KV BP1-1
BA03T0002SE014T0002	BA02T0002SE032T0002	2022-03-12	7	101,51	81,82011	BA S/E DIEGO DE ALMAGRO 220KV BP1-1
BA03T0002SE014T0002	BA02T0002SE032T0002	2022-03-12	8	102,82	82,876	BA S/E DIEGO DE ALMAGRO 220KV BP1-1
BA03T0002SE014T0002	BA02T0002SE032T0002	2022-03-12	9	78,24	63,06379	BA S/E DIEGO DE ALMAGRO 220KV BP1-1
BA03T0002SE014T0002	BA02T0002SE032T0002	2022-03-12	10	46,06	37,12574	BA S/E DIEGO DE ALMAGRO 220KV BP1-1
BA03T0002SE014T0002	BA02T0002SE032T0002	2022-03-12	11	43,01	34,66735	BA S/E DIEGO DE ALMAGRO 220KV BP1-1
BA03T0002SE014T0002	BA02T0002SE032T0002	2022-03-12	12	43,92	35,40084	BA S/E DIEGO DE ALMAGRO 220KV BP1-1
BA03T0002SE014T0002	BA02T0002SE032T0002	2022-03-12	13	53,93	43,4692	BA S/E DIEGO DE ALMAGRO 220KV BP1-1
BA03T0002SE014T0002	BA02T0002SE032T0002	2022-03-12	14	56,0	45,13768	BA S/E DIEGO DE ALMAGRO 220KV BP1-1
BA03T0002SE014T0002	BA02T0002SE032T0002	2022-03-12	15	43,92	35,40084	BA S/E DIEGO DE ALMAGRO 220KV BP1-1
BA03T0002SE014T0002	BA02T0002SE032T0002	2022-03-12	16	0,0	0,0	BA S/E DIEGO DE ALMAGRO 220KV BP1-1
BA03T0002SE014T0002	BA02T0002SE032T0002	2022-03-12	17	0,0	0,0	BA S/E DIEGO DE ALMAGRO 220KV BP1-1
BA03T0002SE014T0002	BA02T0002SE032T0002	2022-03-12	18	0,0	0,0	BA S/E DIEGO DE ALMAGRO 220KV BP1-1
BA03T0002SE014T0002	BA02T0002SE032T0002	2022-03-12	19	43,85	35,34442	BA S/E DIEGO DE ALMAGRO 220KV BP1-1
BA03T0002SE014T0002	BA02T0002SE032T0002	2022-03-12	20	100,59	81,07856	BA S/E DIEGO DE ALMAGRO 220KV BP1-1
BA03T0002SE014T0002	BA02T0002SE032T0002	2022-03-12	21	104,84	84,50419	BA S/E DIEGO DE ALMAGRO 220KV BP1-1
BA03T0002SE014T0002	BA02T0002SE032T0002	2022-03-12	22	106,41	85,76965	BA S/E DIEGO DE ALMAGRO 220KV BP1-1
BA03T0002SE014T0002	BA02T0002SE032T0002	2022-03-12	23	98,84	79,66801	BA S/E DIEGO DE ALMAGRO 220KV BP1-1
BA03T0002SE014T0002	BA02T0002SE032T0002	2022-03-12	24	85,69	69,06871	BA S/E DIEGO DE ALMAGRO 220KV BP1-1
BA03T0002SE014T0002	BA02T0002SE032T0002	2022-03-13	1	89,38	72,04296	BA S/E DIEGO DE ALMAGRO 220KV BP1-1
BA03T0002SE014T0002	BA02T0002SE032T0002	2022-03-13	2	85,87	69,2138	BA S/E DIEGO DE ALMAGRO 220KV BP1-1
BA03T0002SE014T0002	BA02T0002SE032T0002	2022-03-13	3	65,21	52,56122	BA S/E DIEGO DE ALMAGRO 220KV BP1-1
BA03T0002SE014T0002	BA02T0002SE032T0002	2022-03-13	4	68,45	55,17275	BA S/E DIEGO DE ALMAGRO 220KV BP1-1
BA03T0002SE014T0002	BA02T0002SE032T0002	2022-03-13	5	78,41	63,20081	BA S/E DIEGO DE ALMAGRO 220KV BP1-1
BA03T0002SE014T0002	BA02T0002SE032T0002	2022-03-13	6	76,1	61,33888	BA S/E DIEGO DE ALMAGRO 220KV BP1-1
BA03T0002SE014T0002	BA02T0002SE032T0002	2022-03-13	7	70,04	56,45434	BA S/E DIEGO DE ALMAGRO 220KV BP1-1
BA03T0002SE014T0002	BA02T0002SE032T0002	2022-03-13	8	73,39	59,15454	BA S/E DIEGO DE ALMAGRO 220KV BP1-1
BA03T0002SE014T0002	BA02T0002SE032T0002	2022-03-13	9	49,89	40,21284	BA S/E DIEGO DE ALMAGRO 220KV BP1-1
BA03T0002SE014T0002	BA02T0002SE032T0002	2022-03-13	10	3,62	2,91783	BA S/E DIEGO DE ALMAGRO 220KV BP1-1
BA03T0002SE014T0002	BA02T0002SE032T0002	2022-03-13	11	0,0	0,0	BA S/E DIEGO DE ALMAGRO 220KV BP1-1
BA03T0002SE014T0002	BA02T0002SE032T0002	2022-03-13	12	0,0	0,0	BA S/E DIEGO DE ALMAGRO 220KV BP1-1
BA03T0002SE014T0002	BA02T0002SE032T0002	2022-03-13	13	0,0	0,0	BA S/E DIEGO DE ALMAGRO 220KV BP1-1
BA03T0002SE014T0002	BA02T0002SE032T0002	2022-03-13	14	0,0	0,0	BA S/E DIEGO DE ALMAGRO 220KV BP1-1
BA03T0002SE014T0002	BA02T0002SE032T0002	2022-03-13	15	0,0	0,0	BA S/E DIEGO DE ALMAGRO 220KV BP1-1
BA03T0002SE014T0002	BA02T0002SE032T0002	2022-03-13	16	0,0	0,0	BA S/E DIEGO DE ALMAGRO 220KV BP1-1
BA03T0002SE014T0002	BA02T0002SE032T0002	2022-03-13	17	0,0	0,0	BA S/E DIEGO DE ALMAGRO 220KV BP1-1
BA03T0002SE014T0002	BA02T0002SE032T0002	2022-03-13	18	0,0	0,0	BA S/E DIEGO DE ALMAGRO 220KV BP1-1
BA03T0002SE014T0002	BA02T0002SE032T0002	2022-03-13	19	36,31	29,26695	BA S/E DIEGO DE ALMAGRO 220KV BP1-1
BA03T0002SE014T0002	BA02T0002SE032T0002	2022-03-13	20	100,3	80,84481	BA S/E DIEGO DE ALMAGRO 220KV BP1-1
BA03T0002SE014T0002	BA02T0002SE032T0002	2022-03-13	21	107,28	86,4709	BA S/E DIEGO DE ALMAGRO 220KV BP1-1
BA03T0002SE014T0002	BA02T0002SE032T0002	2022-03-13	22	108,23	87,23663	BA S/E DIEGO DE ALMAGRO 220KV BP1-1
BA03T0002SE014T0002	BA02T0002SE032T0002	2022-03-13	23	108,09	87,12378	BA S/E DIEGO DE ALMAGRO 220KV BP1-1
BA03T0002SE014T0002	BA02T0002SE032T0002	2022-03-13	24	107,02	86,26133	BA S/E DIEGO DE ALMAGRO 220KV BP1-1
BA03T0002SE014T0002	BA02T0002SE032T0002	2022-03-14	1	109,19	88,01042	BA S/E DIEGO DE ALMAGRO 220KV BP1-1
BA03T0002SE014T0002	BA02T0002SE032T0002	2022-03-14	2	109,19	88,01042	BA S/E DIEGO DE ALMAGRO 220KV BP1-1
BA03T0002SE014T0002	BA02T0002SE032T0002	2022-03-14	3	109,19	88,01042	BA S/E DIEGO DE ALMAGRO 220KV BP1-1
BA03T0002SE014T0002	BA02T0002SE032T0002	2022-03-14	4	109,19	88,01042	BA S/E DIEGO DE ALMAGRO 220KV BP1-1
BA03T0002SE014T0002	BA02T0002SE032T0002	2022-03-14	5	109,19	88,01042	BA S/E DIEGO DE ALMAGRO 220KV BP1-1
BA03T0002SE014T0002	BA02T0002SE032T0002	2022-03-14	6	109,19	88,01042	BA S/E DIEGO DE ALMAGRO 220KV BP1-1
BA03T0002SE014T0002	BA02T0002SE032T0002	2022-03-14	7	109,19	88,01042	BA S/E DIEGO DE ALMAGRO 220KV BP1-1
BA03T0002SE014T0002	BA02T0002SE032T0002	2022-03-14	8	114,61	92,3791	BA S/E DIEGO DE ALMAGRO 220KV BP1-1
BA03T0002SE014T0002	BA02T0002SE032T0002	2022-03-14	9	99,15	79,91787	BA S/E DIEGO DE ALMAGRO 220KV BP1-1
BA03T0002SE014T0002	BA02T0002SE032T0002	2022-03-14	10	63,47	51,15872	BA S/E DIEGO DE ALMAGRO 220KV BP1-1
BA03T0002SE014T0002	BA02T0002SE032T0002	2022-03-14	11	57,25	46,14522	BA S/E DIEGO DE ALMAGRO 220KV BP1-1
BA03T0002SE014T0002	BA02T0002SE032T0002	2022-03-14	12	74,48	60,03311	BA S/E DIEGO DE ALMAGRO 220KV BP1-1
BA03T0002SE014T0002	BA02T0002SE032T0002	2022-03-14	13	68,91	55,54353	BA S/E DIEGO DE ALMAGRO 220KV BP1-1
BA03T0002SE014T0002	BA02T0002SE032T0002	2022-03-14	14	68,32	55,06797	BA S/E DIEGO DE ALMAGRO 220KV BP1-1
BA03T0002SE014T0002	BA02T0002SE032T0002	2022-03-14	15	57,23	46,1291	BA S/E DIEGO DE ALMAGRO 220KV BP1-1
BA03T0002SE014T0002	BA02T0002SE032T0002	2022-03-14	16	64,81	52,2388	BA S/E DIEGO DE ALMAGRO 220KV BP1-1
BA03T0002SE014T0002	BA02T0002SE032T0002	2022-03-14	17	68,32	55,06797	BA S/E DIEGO DE ALMAGRO 220KV BP1-1
BA03T0002SE014T0002	BA02T0002SE032T0002	2022-03-14	18	64,05	51,62622	BA S/E DIEGO DE ALMAGRO 220KV BP1-1
BA03T0002SE014T0002	BA02T0002SE032T0002	2022-03-14	19	74,85	60,33135	BA S/E DIEGO DE ALMAGRO 220KV BP1-1
BA03T0002SE014T0002	BA02T0002SE032T0002	2022-03-14	20	142,59	114,93182	BA S/E DIEGO DE ALMAGRO 220KV BP1-1
BA03T0002SE014T0002	BA02T0002SE032T0002	2022-03-14	21	178,59	143,9489	BA S/E DIEGO DE ALMAGRO 220KV BP1-1
BA03T0002SE014T0002	BA02T0002SE032T0002	2022-03-14	22	183,64	148,01935	BA S/E DIEGO DE ALMAGRO 220KV BP1-1
BA03T0002SE014T0002	BA02T0002SE032T0002	2022-03-14	23	189,25	152,54118	BA S/E DIEGO DE ALMAGRO 220KV BP1-1
BA03T0002SE014T0002	BA02T0002SE032T0002	2022-03-14	24	248,18	200,04053	BA S/E DIEGO DE ALMAGRO 220KV BP1-1
BA03T0002SE014T0002	BA02T0002SE032T0002	2022-03-15	1	124,01	99,51554	BA S/E DIEGO DE ALMAGRO 220KV BP1-1
BA03T0002SE014T0002	BA02T0002SE032T0002	2022-03-15	2	214,9	172,45295	BA S/E DIEGO DE ALMAGRO 220KV BP1-1
BA03T0002SE014T0002	BA02T0002SE032T0002	2022-03-15	3	242,54	194,6335	BA S/E DIEGO DE ALMAGRO 220KV BP1-1
BA03T0002SE014T0002	BA02T0002SE032T0002	2022-03-15	4	242,54	194,6335	BA S/E DIEGO DE ALMAGRO 220KV BP1-1
BA03T0002SE014T0002	BA02T0002SE032T0002	2022-03-15	5	241,78	194,02361	BA S/E DIEGO DE ALMAGRO 220KV BP1-1
BA03T0002SE014T0002	BA02T0002SE032T0002	2022-03-15	6	196,84	157,96016	BA S/E DIEGO DE ALMAGRO 220KV BP1-1
BA03T0002SE014T0002	BA02T0002SE032T0002	2022-03-15	7	227,31	182,41173	BA S/E DIEGO DE ALMAGRO 220KV BP1-1
BA03T0002SE014T0002	BA02T0002SE032T0002	2022-03-15	8	279,09	223,96414	BA S/E DIEGO DE ALMAGRO 220KV BP1-1
BA03T0002SE014T0002	BA02T0002SE032T0002	2022-03-15	9	234,06	187,82847	BA S/E DIEGO DE ALMAGRO 220KV BP1-1
BA03T0002SE014T0002	BA02T0002SE032T0002	2022-03-15	10	135,85	109,01691	BA S/E DIEGO DE ALMAGRO 220KV BP1-1
BA03T0002SE014T0002	BA02T0002SE032T0002	2022-03-15	11	184,49	148,04954	BA S/E DIEGO DE ALMAGRO 220KV BP1-1
BA03T0002SE014T0002	BA02T0002SE032T0002	2022-03-15	12	228,13	183,06976	BA S/E DIEGO DE ALMAGRO 220KV BP1-1
BA03T0002SE014T0002	BA02T0002SE032T0002	2022-03-15	13	241,33	193,6625	BA S/E DIEGO DE ALMAGRO 220KV BP1-1
BA03T0002SE014T0002	BA02T0002SE032T0002	2022-03-15	14	244,29	196,03784	BA S/E DIEGO DE ALMAGRO 220KV BP1-1
BA03T0002SE014T0002	BA02T0002SE032T0002	2022-03-15	15	242,52	194,61745	BA S/E DIEGO DE ALMAGRO 220KV BP1-1
BA03T0002SE014T0002	BA02T0002SE032T0002	2022-03-15	16	242,41	194,52918	BA S/E DIEGO DE ALMAGRO 220KV BP1-1
BA03T0002SE014T0002	BA02T0002SE032T0002	2022-03-15	17	243,27	195,21931	BA S/E DIEGO DE ALMAGRO 220KV BP1-1
BA03T0002SE014T0002	BA02T0002SE032T0002	2022-03-15	18	216,21	173,5042	BA S/E DIEGO DE ALMAGRO 220KV BP1-1
BA03T0002SE014T0002	BA02T0002SE032T0002	2022-03-15	19	236,8	190,02726	BA S/E DIEGO DE ALMAGRO 220KV BP1-1
BA03T0002SE014T0002	BA02T0002SE032T0002	2022-03-15	20	271,57	217,92949	BA S/E DIEGO DE ALMAGRO 220KV BP1-1
BA03T0002SE014T0002	BA02T0002SE032T0002	2022-03-15	21	273,2	219,23754	BA S/E DIEGO DE ALMAGRO 220KV BP1-1
BA03T0002SE014T0002	BA02T0002SE032T0002	2022-03-15	22	267,7	214,8239	BA S/E DIEGO DE ALMAGRO 220KV BP1-1
BA03T0002SE014T0002	BA02T0002SE032T0002	2022-03-15	23	264,04	211,88682	BA S/E DIEGO DE ALMAGRO 220KV BP1-1
BA03T0002SE014T0002	BA02T0002SE032T0002	2022-03-15	24	261,77	210,06519	BA S/E DIEGO DE ALMAGRO 220KV BP1-1
BA03T0002SE014T0002	BA02T0002SE032T0002	2022-03-16	1	244,91	197,98769	BA S/E DIEGO DE ALMAGRO 220KV BP1-1
BA03T0002SE014T0002	BA02T0002SE032T0002	2022-03-16	2	118,12	95,48939	BA S/E DIEGO DE ALMAGRO 220KV BP1-1
BA03T0002SE014T0002	BA02T0002SE032T0002	2022-03-16	3	88,47	71,52003	BA S/E DIEGO DE ALMAGRO 220KV BP1-1
BA03T0002SE014T0002	BA02T0002SE032T0002	2022-03-16	4	88,47	71,52003	BA S/E DIEGO DE ALMAGRO 220KV BP1-1
BA03T0002SE014T0002	BA02T0002SE032T0002	2022-03-16	5	104,83	84,74562	BA S/E DIEGO DE ALMAGRO 220KV BP1-1
BA03T0002SE014T0002	BA02T0002SE032T0002	2022-03-16	6	132,21	106,87989	BA S/E DIEGO DE ALMAGRO 220KV BP1-1
BA03T0002SE014T0002	BA02T0002SE032T0002	2022-03-16	7	244,5	197,65625	BA S/E DIEGO DE ALMAGRO 220KV BP1-1
BA03T0002SE014T0002	BA02T0002SE032T0002	2022-03-16	8	271,92	219,82285	BA S/E DIEGO DE ALMAGRO 220KV BP1-1
BA03T0002SE014T0002	BA02T0002SE032T0002	2022-03-16	9	225,08	181,95692	BA S/E DIEGO DE ALMAGRO 220KV BP1-1
BA03T0002SE014T0002	BA02T0002SE032T0002	2022-03-16	10	213,79	172,82997	BA S/E DIEGO DE ALMAGRO 220KV BP1-1
BA03T0002SE014T0002	BA02T0002SE032T0002	2022-03-16	11	213,79	172,82997	BA S/E DIEGO DE ALMAGRO 220KV BP1-1
BA03T0002SE014T0002	BA02T0002SE032T0002	2022-03-16	12	222,15	179,58828	BA S/E DIEGO DE ALMAGRO 220KV BP1-1
BA03T0002SE014T0002	BA02T0002SE032T0002	2022-03-16	13	242,01	195,6433	BA S/E DIEGO DE ALMAGRO 220KV BP1-1
BA03T0002SE014T0002	BA02T0002SE032T0002	2022-03-16	14	242,01	195,6433	BA S/E DIEGO DE ALMAGRO 220KV BP1-1
BA03T0002SE014T0002	BA02T0002SE032T0002	2022-03-16	15	241,47	195,20676	BA S/E DIEGO DE ALMAGRO 220KV BP1-1
BA03T0002SE014T0002	BA02T0002SE032T0002	2022-03-16	16	241,13	194,9319	BA S/E DIEGO DE ALMAGRO 220KV BP1-1
BA03T0002SE014T0002	BA02T0002SE032T0002	2022-03-16	17	230,65	186,45977	BA S/E DIEGO DE ALMAGRO 220KV BP1-1
BA03T0002SE014T0002	BA02T0002SE032T0002	2022-03-16	18	209,69	169,51549	BA S/E DIEGO DE ALMAGRO 220KV BP1-1
BA03T0002SE014T0002	BA02T0002SE032T0002	2022-03-16	19	237,37	191,89228	BA S/E DIEGO DE ALMAGRO 220KV BP1-1
BA03T0002SE014T0002	BA02T0002SE032T0002	2022-03-16	20	263,41	212,94328	BA S/E DIEGO DE ALMAGRO 220KV BP1-1
BA03T0002SE014T0002	BA02T0002SE032T0002	2022-03-16	21	266,64	215,55444	BA S/E DIEGO DE ALMAGRO 220KV BP1-1
BA03T0002SE014T0002	BA02T0002SE032T0002	2022-03-16	22	266,64	215,55444	BA S/E DIEGO DE ALMAGRO 220KV BP1-1
BA03T0002SE014T0002	BA02T0002SE032T0002	2022-03-16	23	260,2	210,34828	BA S/E DIEGO DE ALMAGRO 220KV BP1-1
BA03T0002SE014T0002	BA02T0002SE032T0002	2022-03-16	24	260,2	210,34828	BA S/E DIEGO DE ALMAGRO 220KV BP1-1
BA03T0002SE014T0002	BA02T0002SE032T0002	2022-03-17	1	207,14	168,82531	BA S/E DIEGO DE ALMAGRO 220KV BP1-1
BA03T0002SE014T0002	BA02T0002SE032T0002	2022-03-17	2	136,33	111,11304	BA S/E DIEGO DE ALMAGRO 220KV BP1-1
BA03T0002SE014T0002	BA02T0002SE032T0002	2022-03-17	3	98,97	80,66352	BA S/E DIEGO DE ALMAGRO 220KV BP1-1
BA03T0002SE014T0002	BA02T0002SE032T0002	2022-03-17	4	85,78	69,91327	BA S/E DIEGO DE ALMAGRO 220KV BP1-1
BA03T0002SE014T0002	BA02T0002SE032T0002	2022-03-17	5	80,38	65,51211	BA S/E DIEGO DE ALMAGRO 220KV BP1-1
BA03T0002SE014T0002	BA02T0002SE032T0002	2022-03-17	6	113,26	92,3103	BA S/E DIEGO DE ALMAGRO 220KV BP1-1
BA03T0002SE014T0002	BA02T0002SE032T0002	2022-03-17	7	236,28	192,57529	BA S/E DIEGO DE ALMAGRO 220KV BP1-1
BA03T0002SE014T0002	BA02T0002SE032T0002	2022-03-17	8	263,53	214,78486	BA S/E DIEGO DE ALMAGRO 220KV BP1-1
BA03T0002SE014T0002	BA02T0002SE032T0002	2022-03-17	9	102,5	83,54058	BA S/E DIEGO DE ALMAGRO 220KV BP1-1
BA03T0002SE014T0002	BA02T0002SE032T0002	2022-03-17	10	7,68	6,25943	BA S/E DIEGO DE ALMAGRO 220KV BP1-1
BA03T0002SE014T0002	BA02T0002SE032T0002	2022-03-17	11	41,73	34,0112	BA S/E DIEGO DE ALMAGRO 220KV BP1-1
BA03T0002SE014T0002	BA02T0002SE032T0002	2022-03-17	12	49,94	40,7026	BA S/E DIEGO DE ALMAGRO 220KV BP1-1
BA03T0002SE014T0002	BA02T0002SE032T0002	2022-03-17	13	46,1	37,57288	BA S/E DIEGO DE ALMAGRO 220KV BP1-1
BA03T0002SE014T0002	BA02T0002SE032T0002	2022-03-17	14	86,79	70,73645	BA S/E DIEGO DE ALMAGRO 220KV BP1-1
BA03T0002SE014T0002	BA02T0002SE032T0002	2022-03-17	15	0,0	0,0	BA S/E DIEGO DE ALMAGRO 220KV BP1-1
BA03T0002SE014T0002	BA02T0002SE032T0002	2022-03-17	16	0,0	0,0	BA S/E DIEGO DE ALMAGRO 220KV BP1-1
BA03T0002SE014T0002	BA02T0002SE032T0002	2022-03-17	17	0,0	0,0	BA S/E DIEGO DE ALMAGRO 220KV BP1-1
BA03T0002SE014T0002	BA02T0002SE032T0002	2022-03-17	18	39,31	32,03883	BA S/E DIEGO DE ALMAGRO 220KV BP1-1
BA03T0002SE014T0002	BA02T0002SE032T0002	2022-03-17	19	72,97	59,47274	BA S/E DIEGO DE ALMAGRO 220KV BP1-1
BA03T0002SE014T0002	BA02T0002SE032T0002	2022-03-17	20	125,82	102,54707	BA S/E DIEGO DE ALMAGRO 220KV BP1-1
BA03T0002SE014T0002	BA02T0002SE032T0002	2022-03-17	21	183,88	149,86772	BA S/E DIEGO DE ALMAGRO 220KV BP1-1
BA03T0002SE014T0002	BA02T0002SE032T0002	2022-03-17	22	105,17	85,71671	BA S/E DIEGO DE ALMAGRO 220KV BP1-1
BA03T0002SE014T0002	BA02T0002SE032T0002	2022-03-17	23	69,0	56,23707	BA S/E DIEGO DE ALMAGRO 220KV BP1-1
BA03T0002SE014T0002	BA02T0002SE032T0002	2022-03-17	24	60,91	49,64348	BA S/E DIEGO DE ALMAGRO 220KV BP1-1
BA03T0002SE014T0002	BA02T0002SE032T0002	2022-03-18	1	72,31	58,1047	BA S/E DIEGO DE ALMAGRO 220KV BP1-1
BA03T0002SE014T0002	BA02T0002SE032T0002	2022-03-18	2	75,18	60,41089	BA S/E DIEGO DE ALMAGRO 220KV BP1-1
BA03T0002SE014T0002	BA02T0002SE032T0002	2022-03-18	3	62,7	50,38259	BA S/E DIEGO DE ALMAGRO 220KV BP1-1
BA03T0002SE014T0002	BA02T0002SE032T0002	2022-03-18	4	62,82	50,47901	BA S/E DIEGO DE ALMAGRO 220KV BP1-1
BA03T0002SE014T0002	BA02T0002SE032T0002	2022-03-18	5	102,05	82,00228	BA S/E DIEGO DE ALMAGRO 220KV BP1-1
BA03T0002SE014T0002	BA02T0002SE032T0002	2022-03-18	6	82,6	66,37323	BA S/E DIEGO DE ALMAGRO 220KV BP1-1
BA03T0002SE014T0002	BA02T0002SE032T0002	2022-03-18	7	80,25	64,48489	BA S/E DIEGO DE ALMAGRO 220KV BP1-1
BA03T0002SE014T0002	BA02T0002SE032T0002	2022-03-18	8	96,27	77,35776	BA S/E DIEGO DE ALMAGRO 220KV BP1-1
BA03T0002SE014T0002	BA02T0002SE032T0002	2022-03-18	9	56,7	45,56129	BA S/E DIEGO DE ALMAGRO 220KV BP1-1
BA03T0002SE014T0002	BA02T0002SE032T0002	2022-03-18	10	20,98	16,85848	BA S/E DIEGO DE ALMAGRO 220KV BP1-1
BA03T0002SE014T0002	BA02T0002SE032T0002	2022-03-18	11	24,18	19,42984	BA S/E DIEGO DE ALMAGRO 220KV BP1-1
BA03T0002SE014T0002	BA02T0002SE032T0002	2022-03-18	12	58,33	46,87107	BA S/E DIEGO DE ALMAGRO 220KV BP1-1
BA03T0002SE014T0002	BA02T0002SE032T0002	2022-03-18	13	145,39	116,82813	BA S/E DIEGO DE ALMAGRO 220KV BP1-1
BA03T0002SE014T0002	BA02T0002SE032T0002	2022-03-18	14	159,86	128,4555	BA S/E DIEGO DE ALMAGRO 220KV BP1-1
BA03T0002SE014T0002	BA02T0002SE032T0002	2022-03-18	15	93,25	74,93104	BA S/E DIEGO DE ALMAGRO 220KV BP1-1
BA03T0002SE014T0002	BA02T0002SE032T0002	2022-03-18	16	0,0	0,0	BA S/E DIEGO DE ALMAGRO 220KV BP1-1
BA03T0002SE014T0002	BA02T0002SE032T0002	2022-03-18	17	0,0	0,0	BA S/E DIEGO DE ALMAGRO 220KV BP1-1
BA03T0002SE014T0002	BA02T0002SE032T0002	2022-03-18	18	7,09	5,69717	BA S/E DIEGO DE ALMAGRO 220KV BP1-1
BA03T0002SE014T0002	BA02T0002SE032T0002	2022-03-18	19	93,41	75,05961	BA S/E DIEGO DE ALMAGRO 220KV BP1-1
BA03T0002SE014T0002	BA02T0002SE032T0002	2022-03-18	20	109,04	87,61909	BA S/E DIEGO DE ALMAGRO 220KV BP1-1
BA03T0002SE014T0002	BA02T0002SE032T0002	2022-03-18	21	109,04	87,61909	BA S/E DIEGO DE ALMAGRO 220KV BP1-1
BA03T0002SE014T0002	BA02T0002SE032T0002	2022-03-18	22	109,04	87,61909	BA S/E DIEGO DE ALMAGRO 220KV BP1-1
BA03T0002SE014T0002	BA02T0002SE032T0002	2022-03-18	23	109,04	87,61909	BA S/E DIEGO DE ALMAGRO 220KV BP1-1
BA03T0002SE014T0002	BA02T0002SE032T0002	2022-03-18	24	109,04	87,61909	BA S/E DIEGO DE ALMAGRO 220KV BP1-1
BA03T0002SE014T0002	BA02T0002SE032T0002	2022-03-19	1	111,81	89,23892	BA S/E DIEGO DE ALMAGRO 220KV BP1-1
BA03T0002SE014T0002	BA02T0002SE032T0002	2022-03-19	2	111,81	89,23892	BA S/E DIEGO DE ALMAGRO 220KV BP1-1
BA03T0002SE014T0002	BA02T0002SE032T0002	2022-03-19	3	98,7	78,77543	BA S/E DIEGO DE ALMAGRO 220KV BP1-1
BA03T0002SE014T0002	BA02T0002SE032T0002	2022-03-19	4	92,98	74,21013	BA S/E DIEGO DE ALMAGRO 220KV BP1-1
BA03T0002SE014T0002	BA02T0002SE032T0002	2022-03-19	5	92,51	73,83501	BA S/E DIEGO DE ALMAGRO 220KV BP1-1
BA03T0002SE014T0002	BA02T0002SE032T0002	2022-03-19	6	90,83	72,49415	BA S/E DIEGO DE ALMAGRO 220KV BP1-1
BA03T0002SE014T0002	BA02T0002SE032T0002	2022-03-19	7	95,02	75,83831	BA S/E DIEGO DE ALMAGRO 220KV BP1-1
BA03T0002SE014T0002	BA02T0002SE032T0002	2022-03-19	8	108,82	86,85251	BA S/E DIEGO DE ALMAGRO 220KV BP1-1
BA03T0002SE014T0002	BA02T0002SE032T0002	2022-03-19	9	87,15	69,55703	BA S/E DIEGO DE ALMAGRO 220KV BP1-1
BA03T0002SE014T0002	BA02T0002SE032T0002	2022-03-19	10	74,74	59,65224	BA S/E DIEGO DE ALMAGRO 220KV BP1-1
BA03T0002SE014T0002	BA02T0002SE032T0002	2022-03-19	11	79,18	63,19593	BA S/E DIEGO DE ALMAGRO 220KV BP1-1
BA03T0002SE014T0002	BA02T0002SE032T0002	2022-03-19	12	62,31	49,73148	BA S/E DIEGO DE ALMAGRO 220KV BP1-1
BA03T0002SE014T0002	BA02T0002SE032T0002	2022-03-19	13	57,65	46,01219	BA S/E DIEGO DE ALMAGRO 220KV BP1-1
BA03T0002SE014T0002	BA02T0002SE032T0002	2022-03-19	14	57,94	46,24365	BA S/E DIEGO DE ALMAGRO 220KV BP1-1
BA03T0002SE014T0002	BA02T0002SE032T0002	2022-03-19	15	57,94	46,24365	BA S/E DIEGO DE ALMAGRO 220KV BP1-1
BA03T0002SE014T0002	BA02T0002SE032T0002	2022-03-19	16	57,02	45,50937	BA S/E DIEGO DE ALMAGRO 220KV BP1-1
BA03T0002SE014T0002	BA02T0002SE032T0002	2022-03-19	17	55,84	44,56758	BA S/E DIEGO DE ALMAGRO 220KV BP1-1
BA03T0002SE014T0002	BA02T0002SE032T0002	2022-03-19	18	48,31	38,55766	BA S/E DIEGO DE ALMAGRO 220KV BP1-1
BA03T0002SE014T0002	BA02T0002SE032T0002	2022-03-19	19	91,05	72,66974	BA S/E DIEGO DE ALMAGRO 220KV BP1-1
BA03T0002SE014T0002	BA02T0002SE032T0002	2022-03-19	20	111,19	88,74407	BA S/E DIEGO DE ALMAGRO 220KV BP1-1
BA03T0002SE014T0002	BA02T0002SE032T0002	2022-03-19	21	116,39	92,89435	BA S/E DIEGO DE ALMAGRO 220KV BP1-1
BA03T0002SE014T0002	BA02T0002SE032T0002	2022-03-19	22	118,6	94,65822	BA S/E DIEGO DE ALMAGRO 220KV BP1-1
BA03T0002SE014T0002	BA02T0002SE032T0002	2022-03-19	23	113,74	90,77931	BA S/E DIEGO DE ALMAGRO 220KV BP1-1
BA03T0002SE014T0002	BA02T0002SE032T0002	2022-03-19	24	118,6	94,65822	BA S/E DIEGO DE ALMAGRO 220KV BP1-1
BA03T0002SE014T0002	BA02T0002SE032T0002	2022-03-20	1	118,49	94,57042	BA S/E DIEGO DE ALMAGRO 220KV BP1-1
BA03T0002SE014T0002	BA02T0002SE032T0002	2022-03-20	2	117,57	93,83614	BA S/E DIEGO DE ALMAGRO 220KV BP1-1
BA03T0002SE014T0002	BA02T0002SE032T0002	2022-03-20	3	117,57	93,83614	BA S/E DIEGO DE ALMAGRO 220KV BP1-1
BA03T0002SE014T0002	BA02T0002SE032T0002	2022-03-20	4	117,57	93,83614	BA S/E DIEGO DE ALMAGRO 220KV BP1-1
BA03T0002SE014T0002	BA02T0002SE032T0002	2022-03-20	5	117,57	93,83614	BA S/E DIEGO DE ALMAGRO 220KV BP1-1
BA03T0002SE014T0002	BA02T0002SE032T0002	2022-03-20	6	117,57	93,83614	BA S/E DIEGO DE ALMAGRO 220KV BP1-1
BA03T0002SE014T0002	BA02T0002SE032T0002	2022-03-20	7	115,85	92,46336	BA S/E DIEGO DE ALMAGRO 220KV BP1-1
BA03T0002SE014T0002	BA02T0002SE032T0002	2022-03-20	8	97,28	77,64209	BA S/E DIEGO DE ALMAGRO 220KV BP1-1
BA03T0002SE014T0002	BA02T0002SE032T0002	2022-03-20	9	57,08	45,55726	BA S/E DIEGO DE ALMAGRO 220KV BP1-1
BA03T0002SE014T0002	BA02T0002SE032T0002	2022-03-20	10	47,52	37,92714	BA S/E DIEGO DE ALMAGRO 220KV BP1-1
BA03T0002SE014T0002	BA02T0002SE032T0002	2022-03-20	11	47,52	37,92714	BA S/E DIEGO DE ALMAGRO 220KV BP1-1
BA03T0002SE014T0002	BA02T0002SE032T0002	2022-03-20	12	47,88	38,21446	BA S/E DIEGO DE ALMAGRO 220KV BP1-1
BA03T0002SE014T0002	BA02T0002SE032T0002	2022-03-20	13	47,65	38,03089	BA S/E DIEGO DE ALMAGRO 220KV BP1-1
BA03T0002SE014T0002	BA02T0002SE032T0002	2022-03-20	14	46,95	37,4722	BA S/E DIEGO DE ALMAGRO 220KV BP1-1
BA03T0002SE014T0002	BA02T0002SE032T0002	2022-03-20	15	1,16	0,92583	BA S/E DIEGO DE ALMAGRO 220KV BP1-1
BA03T0002SE014T0002	BA02T0002SE032T0002	2022-03-20	16	8,98	7,16721	BA S/E DIEGO DE ALMAGRO 220KV BP1-1
BA03T0002SE014T0002	BA02T0002SE032T0002	2022-03-20	17	0,0	0,0	BA S/E DIEGO DE ALMAGRO 220KV BP1-1
BA03T0002SE014T0002	BA02T0002SE032T0002	2022-03-20	18	0,0	0,0	BA S/E DIEGO DE ALMAGRO 220KV BP1-1
BA03T0002SE014T0002	BA02T0002SE032T0002	2022-03-20	19	51,13	40,80839	BA S/E DIEGO DE ALMAGRO 220KV BP1-1
BA03T0002SE014T0002	BA02T0002SE032T0002	2022-03-20	20	110,15	87,91402	BA S/E DIEGO DE ALMAGRO 220KV BP1-1
BA03T0002SE014T0002	BA02T0002SE032T0002	2022-03-20	21	115,71	92,35162	BA S/E DIEGO DE ALMAGRO 220KV BP1-1
BA03T0002SE014T0002	BA02T0002SE032T0002	2022-03-20	22	113,41	90,51592	BA S/E DIEGO DE ALMAGRO 220KV BP1-1
BA03T0002SE014T0002	BA02T0002SE032T0002	2022-03-20	23	113,41	90,51592	BA S/E DIEGO DE ALMAGRO 220KV BP1-1
BA03T0002SE014T0002	BA02T0002SE032T0002	2022-03-20	24	110,88	88,49665	BA S/E DIEGO DE ALMAGRO 220KV BP1-1
BA03T0002SE014T0002	BA02T0002SE032T0002	2022-03-21	1	97,67	77,95336	BA S/E DIEGO DE ALMAGRO 220KV BP1-1
BA03T0002SE014T0002	BA02T0002SE032T0002	2022-03-21	2	97,67	77,95336	BA S/E DIEGO DE ALMAGRO 220KV BP1-1
BA03T0002SE014T0002	BA02T0002SE032T0002	2022-03-21	3	97,67	77,95336	BA S/E DIEGO DE ALMAGRO 220KV BP1-1
BA03T0002SE014T0002	BA02T0002SE032T0002	2022-03-21	4	92,02	73,44392	BA S/E DIEGO DE ALMAGRO 220KV BP1-1
BA03T0002SE014T0002	BA02T0002SE032T0002	2022-03-21	5	96,88	77,32283	BA S/E DIEGO DE ALMAGRO 220KV BP1-1
BA03T0002SE014T0002	BA02T0002SE032T0002	2022-03-21	6	125,15	99,88597	BA S/E DIEGO DE ALMAGRO 220KV BP1-1
BA03T0002SE014T0002	BA02T0002SE032T0002	2022-03-21	7	146,7	117,08567	BA S/E DIEGO DE ALMAGRO 220KV BP1-1
BA03T0002SE014T0002	BA02T0002SE032T0002	2022-03-21	8	149,96	119,68757	BA S/E DIEGO DE ALMAGRO 220KV BP1-1
BA03T0002SE014T0002	BA02T0002SE032T0002	2022-03-21	9	115,6	92,26383	BA S/E DIEGO DE ALMAGRO 220KV BP1-1
BA03T0002SE014T0002	BA02T0002SE032T0002	2022-03-21	10	76,17	60,79356	BA S/E DIEGO DE ALMAGRO 220KV BP1-1
BA03T0002SE014T0002	BA02T0002SE032T0002	2022-03-21	11	47,78	38,13465	BA S/E DIEGO DE ALMAGRO 220KV BP1-1
BA03T0002SE014T0002	BA02T0002SE032T0002	2022-03-21	12	46,88	37,41633	BA S/E DIEGO DE ALMAGRO 220KV BP1-1
BA03T0002SE014T0002	BA02T0002SE032T0002	2022-03-21	13	46,98	37,49615	BA S/E DIEGO DE ALMAGRO 220KV BP1-1
BA03T0002SE014T0002	BA02T0002SE032T0002	2022-03-21	14	50,37	40,20181	BA S/E DIEGO DE ALMAGRO 220KV BP1-1
BA03T0002SE014T0002	BA02T0002SE032T0002	2022-03-21	15	37,41	29,85804	BA S/E DIEGO DE ALMAGRO 220KV BP1-1
BA03T0002SE014T0002	BA02T0002SE032T0002	2022-03-21	16	0,0	0,0	BA S/E DIEGO DE ALMAGRO 220KV BP1-1
BA03T0002SE014T0002	BA02T0002SE032T0002	2022-03-21	17	0,0	0,0	BA S/E DIEGO DE ALMAGRO 220KV BP1-1
BA03T0002SE014T0002	BA02T0002SE032T0002	2022-03-21	18	0,0	0,0	BA S/E DIEGO DE ALMAGRO 220KV BP1-1
BA03T0002SE014T0002	BA02T0002SE032T0002	2022-03-21	19	63,76	50,88877	BA S/E DIEGO DE ALMAGRO 220KV BP1-1
BA03T0002SE014T0002	BA02T0002SE032T0002	2022-03-21	20	120,68	96,31833	BA S/E DIEGO DE ALMAGRO 220KV BP1-1
BA03T0002SE014T0002	BA02T0002SE032T0002	2022-03-21	21	126,58	101,0273	BA S/E DIEGO DE ALMAGRO 220KV BP1-1
BA03T0002SE014T0002	BA02T0002SE032T0002	2022-03-21	22	111,09	88,66426	BA S/E DIEGO DE ALMAGRO 220KV BP1-1
BA03T0002SE014T0002	BA02T0002SE032T0002	2022-03-21	23	85,25	68,04058	BA S/E DIEGO DE ALMAGRO 220KV BP1-1
BA03T0002SE014T0002	BA02T0002SE032T0002	2022-03-21	24	84,76	67,6495	BA S/E DIEGO DE ALMAGRO 220KV BP1-1
BA03T0002SE014T0002	BA02T0002SE032T0002	2022-03-22	1	65,38	52,4498	BA S/E DIEGO DE ALMAGRO 220KV BP1-1
BA03T0002SE014T0002	BA02T0002SE032T0002	2022-03-22	2	65,92	52,883	BA S/E DIEGO DE ALMAGRO 220KV BP1-1
BA03T0002SE014T0002	BA02T0002SE032T0002	2022-03-22	3	71,57	57,4156	BA S/E DIEGO DE ALMAGRO 220KV BP1-1
BA03T0002SE014T0002	BA02T0002SE032T0002	2022-03-22	4	77,91	62,50174	BA S/E DIEGO DE ALMAGRO 220KV BP1-1
BA03T0002SE014T0002	BA02T0002SE032T0002	2022-03-22	5	82,6	66,2642	BA S/E DIEGO DE ALMAGRO 220KV BP1-1
BA03T0002SE014T0002	BA02T0002SE032T0002	2022-03-22	6	75,88	60,87321	BA S/E DIEGO DE ALMAGRO 220KV BP1-1
BA03T0002SE014T0002	BA02T0002SE032T0002	2022-03-22	7	80,15	64,29873	BA S/E DIEGO DE ALMAGRO 220KV BP1-1
BA03T0002SE014T0002	BA02T0002SE032T0002	2022-03-22	8	192,28	154,25278	BA S/E DIEGO DE ALMAGRO 220KV BP1-1
BA03T0002SE014T0002	BA02T0002SE032T0002	2022-03-22	9	126,02	101,09702	BA S/E DIEGO DE ALMAGRO 220KV BP1-1
BA03T0002SE014T0002	BA02T0002SE032T0002	2022-03-22	10	57,24	45,91965	BA S/E DIEGO DE ALMAGRO 220KV BP1-1
BA03T0002SE014T0002	BA02T0002SE032T0002	2022-03-22	11	56,59	45,3982	BA S/E DIEGO DE ALMAGRO 220KV BP1-1
BA03T0002SE014T0002	BA02T0002SE032T0002	2022-03-22	12	49,99	40,10348	BA S/E DIEGO DE ALMAGRO 220KV BP1-1
BA03T0002SE014T0002	BA02T0002SE032T0002	2022-03-22	13	0,0	0,0	BA S/E DIEGO DE ALMAGRO 220KV BP1-1
BA03T0002SE014T0002	BA02T0002SE032T0002	2022-03-22	14	25,46	20,42478	BA S/E DIEGO DE ALMAGRO 220KV BP1-1
BA03T0002SE014T0002	BA02T0002SE032T0002	2022-03-22	15	46,29	37,13523	BA S/E DIEGO DE ALMAGRO 220KV BP1-1
BA03T0002SE014T0002	BA02T0002SE032T0002	2022-03-22	16	29,32	23,52138	BA S/E DIEGO DE ALMAGRO 220KV BP1-1
BA03T0002SE014T0002	BA02T0002SE032T0002	2022-03-22	17	0,0	0,0	BA S/E DIEGO DE ALMAGRO 220KV BP1-1
BA03T0002SE014T0002	BA02T0002SE032T0002	2022-03-22	18	2,74	2,19811	BA S/E DIEGO DE ALMAGRO 220KV BP1-1
BA03T0002SE014T0002	BA02T0002SE032T0002	2022-03-22	19	112,43	90,19472	BA S/E DIEGO DE ALMAGRO 220KV BP1-1
BA03T0002SE014T0002	BA02T0002SE032T0002	2022-03-22	20	206,25	165,45994	BA S/E DIEGO DE ALMAGRO 220KV BP1-1
BA03T0002SE014T0002	BA02T0002SE032T0002	2022-03-22	21	206,25	165,45994	BA S/E DIEGO DE ALMAGRO 220KV BP1-1
BA03T0002SE014T0002	BA02T0002SE032T0002	2022-03-22	22	206,25	165,45994	BA S/E DIEGO DE ALMAGRO 220KV BP1-1
BA03T0002SE014T0002	BA02T0002SE032T0002	2022-03-22	23	206,25	165,45994	BA S/E DIEGO DE ALMAGRO 220KV BP1-1
BA03T0002SE014T0002	BA02T0002SE032T0002	2022-03-22	24	206,25	165,45994	BA S/E DIEGO DE ALMAGRO 220KV BP1-1
BA03T0002SE014T0002	BA02T0002SE032T0002	2022-03-23	1	84,38	67,37743	BA S/E DIEGO DE ALMAGRO 220KV BP1-1
BA03T0002SE014T0002	BA02T0002SE032T0002	2022-03-23	2	121,31	96,86604	BA S/E DIEGO DE ALMAGRO 220KV BP1-1
BA03T0002SE014T0002	BA02T0002SE032T0002	2022-03-23	3	86,16	68,79876	BA S/E DIEGO DE ALMAGRO 220KV BP1-1
BA03T0002SE014T0002	BA02T0002SE032T0002	2022-03-23	4	84,26	67,28161	BA S/E DIEGO DE ALMAGRO 220KV BP1-1
BA03T0002SE014T0002	BA02T0002SE032T0002	2022-03-23	5	76,25	60,88563	BA S/E DIEGO DE ALMAGRO 220KV BP1-1
BA03T0002SE014T0002	BA02T0002SE032T0002	2022-03-23	6	82,59	65,94812	BA S/E DIEGO DE ALMAGRO 220KV BP1-1
BA03T0002SE014T0002	BA02T0002SE032T0002	2022-03-23	7	99,41	79,37889	BA S/E DIEGO DE ALMAGRO 220KV BP1-1
BA03T0002SE014T0002	BA02T0002SE032T0002	2022-03-23	8	132,94	106,15259	BA S/E DIEGO DE ALMAGRO 220KV BP1-1
BA03T0002SE014T0002	BA02T0002SE032T0002	2022-03-23	9	108,89	86,94867	BA S/E DIEGO DE ALMAGRO 220KV BP1-1
BA03T0002SE014T0002	BA02T0002SE032T0002	2022-03-23	10	56,5	45,11525	BA S/E DIEGO DE ALMAGRO 220KV BP1-1
BA03T0002SE014T0002	BA02T0002SE032T0002	2022-03-23	11	56,5	45,11525	BA S/E DIEGO DE ALMAGRO 220KV BP1-1
BA03T0002SE014T0002	BA02T0002SE032T0002	2022-03-23	12	42,58	34,00013	BA S/E DIEGO DE ALMAGRO 220KV BP1-1
BA03T0002SE014T0002	BA02T0002SE032T0002	2022-03-23	13	0,0	0,0	BA S/E DIEGO DE ALMAGRO 220KV BP1-1
BA03T0002SE014T0002	BA02T0002SE032T0002	2022-03-23	14	0,0	0,0	BA S/E DIEGO DE ALMAGRO 220KV BP1-1
BA03T0002SE014T0002	BA02T0002SE032T0002	2022-03-23	15	0,0	0,0	BA S/E DIEGO DE ALMAGRO 220KV BP1-1
BA03T0002SE014T0002	BA02T0002SE032T0002	2022-03-23	16	0,0	0,0	BA S/E DIEGO DE ALMAGRO 220KV BP1-1
BA03T0002SE014T0002	BA02T0002SE032T0002	2022-03-23	17	0,0	0,0	BA S/E DIEGO DE ALMAGRO 220KV BP1-1
BA03T0002SE014T0002	BA02T0002SE032T0002	2022-03-23	18	0,0	0,0	BA S/E DIEGO DE ALMAGRO 220KV BP1-1
BA03T0002SE014T0002	BA02T0002SE032T0002	2022-03-23	19	53,04	42,35244	BA S/E DIEGO DE ALMAGRO 220KV BP1-1
BA03T0002SE014T0002	BA02T0002SE032T0002	2022-03-23	20	111,47	89,0088	BA S/E DIEGO DE ALMAGRO 220KV BP1-1
BA03T0002SE014T0002	BA02T0002SE032T0002	2022-03-23	21	82,09	65,54887	BA S/E DIEGO DE ALMAGRO 220KV BP1-1
BA03T0002SE014T0002	BA02T0002SE032T0002	2022-03-23	22	84,85	67,75273	BA S/E DIEGO DE ALMAGRO 220KV BP1-1
BA03T0002SE014T0002	BA02T0002SE032T0002	2022-03-23	23	83,17	66,41125	BA S/E DIEGO DE ALMAGRO 220KV BP1-1
BA03T0002SE014T0002	BA02T0002SE032T0002	2022-03-23	24	81,41	65,00589	BA S/E DIEGO DE ALMAGRO 220KV BP1-1
BA03T0002SE014T0002	BA02T0002SE032T0002	2022-03-24	1	81,39	64,56018	BA S/E DIEGO DE ALMAGRO 220KV BP1-1
BA03T0002SE014T0002	BA02T0002SE032T0002	2022-03-24	2	81,39	64,56018	BA S/E DIEGO DE ALMAGRO 220KV BP1-1
BA03T0002SE014T0002	BA02T0002SE032T0002	2022-03-24	3	81,38	64,55224	BA S/E DIEGO DE ALMAGRO 220KV BP1-1
BA03T0002SE014T0002	BA02T0002SE032T0002	2022-03-24	4	80,93	64,19529	BA S/E DIEGO DE ALMAGRO 220KV BP1-1
BA03T0002SE014T0002	BA02T0002SE032T0002	2022-03-24	5	80,93	64,19529	BA S/E DIEGO DE ALMAGRO 220KV BP1-1
BA03T0002SE014T0002	BA02T0002SE032T0002	2022-03-24	6	81,5	64,64743	BA S/E DIEGO DE ALMAGRO 220KV BP1-1
BA03T0002SE014T0002	BA02T0002SE032T0002	2022-03-24	7	101,78	80,73393	BA S/E DIEGO DE ALMAGRO 220KV BP1-1
BA03T0002SE014T0002	BA02T0002SE032T0002	2022-03-24	8	123,48	97,94681	BA S/E DIEGO DE ALMAGRO 220KV BP1-1
BA03T0002SE014T0002	BA02T0002SE032T0002	2022-03-24	9	86,33	68,47868	BA S/E DIEGO DE ALMAGRO 220KV BP1-1
BA03T0002SE014T0002	BA02T0002SE032T0002	2022-03-24	10	58,17	46,14161	BA S/E DIEGO DE ALMAGRO 220KV BP1-1
BA03T0002SE014T0002	BA02T0002SE032T0002	2022-03-24	11	51,03	40,47802	BA S/E DIEGO DE ALMAGRO 220KV BP1-1
BA03T0002SE014T0002	BA02T0002SE032T0002	2022-03-24	12	46,47	36,86093	BA S/E DIEGO DE ALMAGRO 220KV BP1-1
BA03T0002SE014T0002	BA02T0002SE032T0002	2022-03-24	13	59,47	47,17279	BA S/E DIEGO DE ALMAGRO 220KV BP1-1
BA03T0002SE014T0002	BA02T0002SE032T0002	2022-03-24	14	72,47	57,48465	BA S/E DIEGO DE ALMAGRO 220KV BP1-1
BA03T0002SE014T0002	BA02T0002SE032T0002	2022-03-24	15	55,14	43,73815	BA S/E DIEGO DE ALMAGRO 220KV BP1-1
BA03T0002SE014T0002	BA02T0002SE032T0002	2022-03-24	16	66,84	53,01882	BA S/E DIEGO DE ALMAGRO 220KV BP1-1
BA03T0002SE014T0002	BA02T0002SE032T0002	2022-03-24	17	19,36	15,35674	BA S/E DIEGO DE ALMAGRO 220KV BP1-1
BA03T0002SE014T0002	BA02T0002SE032T0002	2022-03-24	18	0,0	0,0	BA S/E DIEGO DE ALMAGRO 220KV BP1-1
BA03T0002SE014T0002	BA02T0002SE032T0002	2022-03-24	19	60,8	48,22778	BA S/E DIEGO DE ALMAGRO 220KV BP1-1
BA03T0002SE014T0002	BA02T0002SE032T0002	2022-03-24	20	113,97	90,40328	BA S/E DIEGO DE ALMAGRO 220KV BP1-1
BA03T0002SE014T0002	BA02T0002SE032T0002	2022-03-24	21	121,1	96,05894	BA S/E DIEGO DE ALMAGRO 220KV BP1-1
BA03T0002SE014T0002	BA02T0002SE032T0002	2022-03-24	22	121,1	96,05894	BA S/E DIEGO DE ALMAGRO 220KV BP1-1
BA03T0002SE014T0002	BA02T0002SE032T0002	2022-03-24	23	121,1	96,05894	BA S/E DIEGO DE ALMAGRO 220KV BP1-1
BA03T0002SE014T0002	BA02T0002SE032T0002	2022-03-24	24	121,1	96,05894	BA S/E DIEGO DE ALMAGRO 220KV BP1-1
BA03T0002SE014T0002	BA02T0002SE032T0002	2022-03-25	1	199,98	158,87211	BA S/E DIEGO DE ALMAGRO 220KV BP1-1
BA03T0002SE014T0002	BA02T0002SE032T0002	2022-03-25	2	85,41	67,85312	BA S/E DIEGO DE ALMAGRO 220KV BP1-1
BA03T0002SE014T0002	BA02T0002SE032T0002	2022-03-25	3	91,29	72,52443	BA S/E DIEGO DE ALMAGRO 220KV BP1-1
BA03T0002SE014T0002	BA02T0002SE032T0002	2022-03-25	4	83,63	66,43902	BA S/E DIEGO DE ALMAGRO 220KV BP1-1
BA03T0002SE014T0002	BA02T0002SE032T0002	2022-03-25	5	83,63	66,43902	BA S/E DIEGO DE ALMAGRO 220KV BP1-1
BA03T0002SE014T0002	BA02T0002SE032T0002	2022-03-25	6	91,08	72,3576	BA S/E DIEGO DE ALMAGRO 220KV BP1-1
BA03T0002SE014T0002	BA02T0002SE032T0002	2022-03-25	7	204,27	162,28026	BA S/E DIEGO DE ALMAGRO 220KV BP1-1
[truncated: 6,762 more rows]
