# Supplementary material for: Integrated forecasting and deep reinforcement learning for price-based self-scheduling of PV-BESS: Utility-scale evidence in Chile
Source: PLoS One. 2026 Jan 9;21(1):e0336753. doi: 10.1371/journal.pone.0336753 (PMC12788681; doi:10.1371/journal.pone.0336753)
Supplement: S1 Data — (ZIP) [file pone.0336753.s014.zip › 03_cmg_diego_almagro_2023.tsv]

barra_mnemotecnico	barra_referencia_mnemotecnico	fecha	hora	costo_en_dolares	costo_en_pesos	nombre
BA03T0002SE014T0002	BA02T0002SE032T0002	2023-01-01	1	174,9	150,3283	BA S/E DIEGO DE ALMAGRO 220KV BP1-1
BA03T0002SE014T0002	BA02T0002SE032T0002	2023-01-01	2	174,9	150,3283	BA S/E DIEGO DE ALMAGRO 220KV BP1-1
BA03T0002SE014T0002	BA02T0002SE032T0002	2023-01-01	3	168,16	144,5352	BA S/E DIEGO DE ALMAGRO 220KV BP1-1
BA03T0002SE014T0002	BA02T0002SE032T0002	2023-01-01	4	147,95	127,1645	BA S/E DIEGO DE ALMAGRO 220KV BP1-1
BA03T0002SE014T0002	BA02T0002SE032T0002	2023-01-01	5	147,95	127,1645	BA S/E DIEGO DE ALMAGRO 220KV BP1-1
BA03T0002SE014T0002	BA02T0002SE032T0002	2023-01-01	6	142,41	122,40282	BA S/E DIEGO DE ALMAGRO 220KV BP1-1
BA03T0002SE014T0002	BA02T0002SE032T0002	2023-01-01	7	86,47	74,32183	BA S/E DIEGO DE ALMAGRO 220KV BP1-1
BA03T0002SE014T0002	BA02T0002SE032T0002	2023-01-01	8	0,0	0,0	BA S/E DIEGO DE ALMAGRO 220KV BP1-1
BA03T0002SE014T0002	BA02T0002SE032T0002	2023-01-01	9	0,0	0,0	BA S/E DIEGO DE ALMAGRO 220KV BP1-1
BA03T0002SE014T0002	BA02T0002SE032T0002	2023-01-01	10	0,0	0,0	BA S/E DIEGO DE ALMAGRO 220KV BP1-1
BA03T0002SE014T0002	BA02T0002SE032T0002	2023-01-01	11	0,0	0,0	BA S/E DIEGO DE ALMAGRO 220KV BP1-1
BA03T0002SE014T0002	BA02T0002SE032T0002	2023-01-01	12	0,0	0,0	BA S/E DIEGO DE ALMAGRO 220KV BP1-1
BA03T0002SE014T0002	BA02T0002SE032T0002	2023-01-01	13	0,0	0,0	BA S/E DIEGO DE ALMAGRO 220KV BP1-1
BA03T0002SE014T0002	BA02T0002SE032T0002	2023-01-01	14	0,0	0,0	BA S/E DIEGO DE ALMAGRO 220KV BP1-1
BA03T0002SE014T0002	BA02T0002SE032T0002	2023-01-01	15	0,0	0,0	BA S/E DIEGO DE ALMAGRO 220KV BP1-1
BA03T0002SE014T0002	BA02T0002SE032T0002	2023-01-01	16	0,0	0,0	BA S/E DIEGO DE ALMAGRO 220KV BP1-1
BA03T0002SE014T0002	BA02T0002SE032T0002	2023-01-01	17	0,0	0,0	BA S/E DIEGO DE ALMAGRO 220KV BP1-1
BA03T0002SE014T0002	BA02T0002SE032T0002	2023-01-01	18	0,0	0,0	BA S/E DIEGO DE ALMAGRO 220KV BP1-1
BA03T0002SE014T0002	BA02T0002SE032T0002	2023-01-01	19	0,0	0,0	BA S/E DIEGO DE ALMAGRO 220KV BP1-1
BA03T0002SE014T0002	BA02T0002SE032T0002	2023-01-01	20	0,0	0,0	BA S/E DIEGO DE ALMAGRO 220KV BP1-1
BA03T0002SE014T0002	BA02T0002SE032T0002	2023-01-01	21	103,54	88,99367	BA S/E DIEGO DE ALMAGRO 220KV BP1-1
BA03T0002SE014T0002	BA02T0002SE032T0002	2023-01-01	22	108,98	93,6694	BA S/E DIEGO DE ALMAGRO 220KV BP1-1
BA03T0002SE014T0002	BA02T0002SE032T0002	2023-01-01	23	124,25	106,79412	BA S/E DIEGO DE ALMAGRO 220KV BP1-1
BA03T0002SE014T0002	BA02T0002SE032T0002	2023-01-01	24	124,25	106,79412	BA S/E DIEGO DE ALMAGRO 220KV BP1-1
BA03T0002SE014T0002	BA02T0002SE032T0002	2023-01-02	1	131,29	112,84507	BA S/E DIEGO DE ALMAGRO 220KV BP1-1
BA03T0002SE014T0002	BA02T0002SE032T0002	2023-01-02	2	134,09	115,2517	BA S/E DIEGO DE ALMAGRO 220KV BP1-1
BA03T0002SE014T0002	BA02T0002SE032T0002	2023-01-02	3	135,03	116,05964	BA S/E DIEGO DE ALMAGRO 220KV BP1-1
BA03T0002SE014T0002	BA02T0002SE032T0002	2023-01-02	4	135,03	116,05964	BA S/E DIEGO DE ALMAGRO 220KV BP1-1
BA03T0002SE014T0002	BA02T0002SE032T0002	2023-01-02	5	135,03	116,05964	BA S/E DIEGO DE ALMAGRO 220KV BP1-1
BA03T0002SE014T0002	BA02T0002SE032T0002	2023-01-02	6	140,69	120,92446	BA S/E DIEGO DE ALMAGRO 220KV BP1-1
BA03T0002SE014T0002	BA02T0002SE032T0002	2023-01-02	7	133,66	114,88211	BA S/E DIEGO DE ALMAGRO 220KV BP1-1
BA03T0002SE014T0002	BA02T0002SE032T0002	2023-01-02	8	57,81	49,68827	BA S/E DIEGO DE ALMAGRO 220KV BP1-1
BA03T0002SE014T0002	BA02T0002SE032T0002	2023-01-02	9	0,0	0,0	BA S/E DIEGO DE ALMAGRO 220KV BP1-1
BA03T0002SE014T0002	BA02T0002SE032T0002	2023-01-02	10	0,0	0,0	BA S/E DIEGO DE ALMAGRO 220KV BP1-1
BA03T0002SE014T0002	BA02T0002SE032T0002	2023-01-02	11	0,0	0,0	BA S/E DIEGO DE ALMAGRO 220KV BP1-1
BA03T0002SE014T0002	BA02T0002SE032T0002	2023-01-02	12	0,0	0,0	BA S/E DIEGO DE ALMAGRO 220KV BP1-1
BA03T0002SE014T0002	BA02T0002SE032T0002	2023-01-02	13	0,0	0,0	BA S/E DIEGO DE ALMAGRO 220KV BP1-1
BA03T0002SE014T0002	BA02T0002SE032T0002	2023-01-02	14	0,0	0,0	BA S/E DIEGO DE ALMAGRO 220KV BP1-1
BA03T0002SE014T0002	BA02T0002SE032T0002	2023-01-02	15	0,0	0,0	BA S/E DIEGO DE ALMAGRO 220KV BP1-1
BA03T0002SE014T0002	BA02T0002SE032T0002	2023-01-02	16	0,0	0,0	BA S/E DIEGO DE ALMAGRO 220KV BP1-1
BA03T0002SE014T0002	BA02T0002SE032T0002	2023-01-02	17	0,0	0,0	BA S/E DIEGO DE ALMAGRO 220KV BP1-1
BA03T0002SE014T0002	BA02T0002SE032T0002	2023-01-02	18	0,0	0,0	BA S/E DIEGO DE ALMAGRO 220KV BP1-1
BA03T0002SE014T0002	BA02T0002SE032T0002	2023-01-02	19	0,0	0,0	BA S/E DIEGO DE ALMAGRO 220KV BP1-1
BA03T0002SE014T0002	BA02T0002SE032T0002	2023-01-02	20	6,71	5,76731	BA S/E DIEGO DE ALMAGRO 220KV BP1-1
BA03T0002SE014T0002	BA02T0002SE032T0002	2023-01-02	21	135,32	116,30889	BA S/E DIEGO DE ALMAGRO 220KV BP1-1
BA03T0002SE014T0002	BA02T0002SE032T0002	2023-01-02	22	135,72	116,6527	BA S/E DIEGO DE ALMAGRO 220KV BP1-1
BA03T0002SE014T0002	BA02T0002SE032T0002	2023-01-02	23	134,54	115,63848	BA S/E DIEGO DE ALMAGRO 220KV BP1-1
BA03T0002SE014T0002	BA02T0002SE032T0002	2023-01-02	24	125,63	107,98024	BA S/E DIEGO DE ALMAGRO 220KV BP1-1
BA03T0002SE014T0002	BA02T0002SE032T0002	2023-01-03	1	132,22	113,64441	BA S/E DIEGO DE ALMAGRO 220KV BP1-1
BA03T0002SE014T0002	BA02T0002SE032T0002	2023-01-03	2	131,13	112,70755	BA S/E DIEGO DE ALMAGRO 220KV BP1-1
BA03T0002SE014T0002	BA02T0002SE032T0002	2023-01-03	3	125,66	108,00603	BA S/E DIEGO DE ALMAGRO 220KV BP1-1
BA03T0002SE014T0002	BA02T0002SE032T0002	2023-01-03	4	125,66	108,00603	BA S/E DIEGO DE ALMAGRO 220KV BP1-1
BA03T0002SE014T0002	BA02T0002SE032T0002	2023-01-03	5	125,66	108,00603	BA S/E DIEGO DE ALMAGRO 220KV BP1-1
BA03T0002SE014T0002	BA02T0002SE032T0002	2023-01-03	6	133,49	114,73599	BA S/E DIEGO DE ALMAGRO 220KV BP1-1
BA03T0002SE014T0002	BA02T0002SE032T0002	2023-01-03	7	117,1	100,64862	BA S/E DIEGO DE ALMAGRO 220KV BP1-1
BA03T0002SE014T0002	BA02T0002SE032T0002	2023-01-03	8	80,67	69,33667	BA S/E DIEGO DE ALMAGRO 220KV BP1-1
BA03T0002SE014T0002	BA02T0002SE032T0002	2023-01-03	9	12,93	11,11346	BA S/E DIEGO DE ALMAGRO 220KV BP1-1
BA03T0002SE014T0002	BA02T0002SE032T0002	2023-01-03	10	0,0	0,0	BA S/E DIEGO DE ALMAGRO 220KV BP1-1
BA03T0002SE014T0002	BA02T0002SE032T0002	2023-01-03	11	0,0	0,0	BA S/E DIEGO DE ALMAGRO 220KV BP1-1
BA03T0002SE014T0002	BA02T0002SE032T0002	2023-01-03	12	0,0	0,0	BA S/E DIEGO DE ALMAGRO 220KV BP1-1
BA03T0002SE014T0002	BA02T0002SE032T0002	2023-01-03	13	0,0	0,0	BA S/E DIEGO DE ALMAGRO 220KV BP1-1
BA03T0002SE014T0002	BA02T0002SE032T0002	2023-01-03	14	0,0	0,0	BA S/E DIEGO DE ALMAGRO 220KV BP1-1
BA03T0002SE014T0002	BA02T0002SE032T0002	2023-01-03	15	0,0	0,0	BA S/E DIEGO DE ALMAGRO 220KV BP1-1
BA03T0002SE014T0002	BA02T0002SE032T0002	2023-01-03	16	0,0	0,0	BA S/E DIEGO DE ALMAGRO 220KV BP1-1
BA03T0002SE014T0002	BA02T0002SE032T0002	2023-01-03	17	0,0	0,0	BA S/E DIEGO DE ALMAGRO 220KV BP1-1
BA03T0002SE014T0002	BA02T0002SE032T0002	2023-01-03	18	0,0	0,0	BA S/E DIEGO DE ALMAGRO 220KV BP1-1
BA03T0002SE014T0002	BA02T0002SE032T0002	2023-01-03	19	0,0	0,0	BA S/E DIEGO DE ALMAGRO 220KV BP1-1
BA03T0002SE014T0002	BA02T0002SE032T0002	2023-01-03	20	23,42	20,12972	BA S/E DIEGO DE ALMAGRO 220KV BP1-1
BA03T0002SE014T0002	BA02T0002SE032T0002	2023-01-03	21	103,13	88,64127	BA S/E DIEGO DE ALMAGRO 220KV BP1-1
BA03T0002SE014T0002	BA02T0002SE032T0002	2023-01-03	22	145,22	124,81804	BA S/E DIEGO DE ALMAGRO 220KV BP1-1
BA03T0002SE014T0002	BA02T0002SE032T0002	2023-01-03	23	150,25	129,14138	BA S/E DIEGO DE ALMAGRO 220KV BP1-1
BA03T0002SE014T0002	BA02T0002SE032T0002	2023-01-03	24	144,06	123,82101	BA S/E DIEGO DE ALMAGRO 220KV BP1-1
BA03T0002SE014T0002	BA02T0002SE032T0002	2023-01-04	1	141,8	121,36095	BA S/E DIEGO DE ALMAGRO 220KV BP1-1
BA03T0002SE014T0002	BA02T0002SE032T0002	2023-01-04	2	140,67	120,39383	BA S/E DIEGO DE ALMAGRO 220KV BP1-1
BA03T0002SE014T0002	BA02T0002SE032T0002	2023-01-04	3	136,33	116,67939	BA S/E DIEGO DE ALMAGRO 220KV BP1-1
BA03T0002SE014T0002	BA02T0002SE032T0002	2023-01-04	4	135,15	115,66948	BA S/E DIEGO DE ALMAGRO 220KV BP1-1
BA03T0002SE014T0002	BA02T0002SE032T0002	2023-01-04	5	143,21	122,56771	BA S/E DIEGO DE ALMAGRO 220KV BP1-1
BA03T0002SE014T0002	BA02T0002SE032T0002	2023-01-04	6	140,66	120,38527	BA S/E DIEGO DE ALMAGRO 220KV BP1-1
BA03T0002SE014T0002	BA02T0002SE032T0002	2023-01-04	7	127,53	109,14783	BA S/E DIEGO DE ALMAGRO 220KV BP1-1
BA03T0002SE014T0002	BA02T0002SE032T0002	2023-01-04	8	111,73	95,62524	BA S/E DIEGO DE ALMAGRO 220KV BP1-1
BA03T0002SE014T0002	BA02T0002SE032T0002	2023-01-04	9	0,0	0,0	BA S/E DIEGO DE ALMAGRO 220KV BP1-1
BA03T0002SE014T0002	BA02T0002SE032T0002	2023-01-04	10	0,0	0,0	BA S/E DIEGO DE ALMAGRO 220KV BP1-1
BA03T0002SE014T0002	BA02T0002SE032T0002	2023-01-04	11	0,0	0,0	BA S/E DIEGO DE ALMAGRO 220KV BP1-1
BA03T0002SE014T0002	BA02T0002SE032T0002	2023-01-04	12	0,0	0,0	BA S/E DIEGO DE ALMAGRO 220KV BP1-1
BA03T0002SE014T0002	BA02T0002SE032T0002	2023-01-04	13	0,0	0,0	BA S/E DIEGO DE ALMAGRO 220KV BP1-1
BA03T0002SE014T0002	BA02T0002SE032T0002	2023-01-04	14	0,0	0,0	BA S/E DIEGO DE ALMAGRO 220KV BP1-1
BA03T0002SE014T0002	BA02T0002SE032T0002	2023-01-04	15	0,0	0,0	BA S/E DIEGO DE ALMAGRO 220KV BP1-1
BA03T0002SE014T0002	BA02T0002SE032T0002	2023-01-04	16	0,0	0,0	BA S/E DIEGO DE ALMAGRO 220KV BP1-1
BA03T0002SE014T0002	BA02T0002SE032T0002	2023-01-04	17	0,0	0,0	BA S/E DIEGO DE ALMAGRO 220KV BP1-1
BA03T0002SE014T0002	BA02T0002SE032T0002	2023-01-04	18	0,0	0,0	BA S/E DIEGO DE ALMAGRO 220KV BP1-1
BA03T0002SE014T0002	BA02T0002SE032T0002	2023-01-04	19	0,0	0,0	BA S/E DIEGO DE ALMAGRO 220KV BP1-1
BA03T0002SE014T0002	BA02T0002SE032T0002	2023-01-04	20	52,87	45,24932	BA S/E DIEGO DE ALMAGRO 220KV BP1-1
BA03T0002SE014T0002	BA02T0002SE032T0002	2023-01-04	21	143,36	122,69609	BA S/E DIEGO DE ALMAGRO 220KV BP1-1
BA03T0002SE014T0002	BA02T0002SE032T0002	2023-01-04	22	150,34	128,66999	BA S/E DIEGO DE ALMAGRO 220KV BP1-1
BA03T0002SE014T0002	BA02T0002SE032T0002	2023-01-04	23	136,2	116,56813	BA S/E DIEGO DE ALMAGRO 220KV BP1-1
BA03T0002SE014T0002	BA02T0002SE032T0002	2023-01-04	24	133,22	114,01767	BA S/E DIEGO DE ALMAGRO 220KV BP1-1
BA03T0002SE014T0002	BA02T0002SE032T0002	2023-01-05	1	144,76	123,35579	BA S/E DIEGO DE ALMAGRO 220KV BP1-1
BA03T0002SE014T0002	BA02T0002SE032T0002	2023-01-05	2	139,62	118,97579	BA S/E DIEGO DE ALMAGRO 220KV BP1-1
BA03T0002SE014T0002	BA02T0002SE032T0002	2023-01-05	3	135,36	115,34567	BA S/E DIEGO DE ALMAGRO 220KV BP1-1
BA03T0002SE014T0002	BA02T0002SE032T0002	2023-01-05	4	144,11	122,8019	BA S/E DIEGO DE ALMAGRO 220KV BP1-1
BA03T0002SE014T0002	BA02T0002SE032T0002	2023-01-05	5	140,42	119,6575	BA S/E DIEGO DE ALMAGRO 220KV BP1-1
BA03T0002SE014T0002	BA02T0002SE032T0002	2023-01-05	6	156,29	133,18096	BA S/E DIEGO DE ALMAGRO 220KV BP1-1
BA03T0002SE014T0002	BA02T0002SE032T0002	2023-01-05	7	158,04	134,67221	BA S/E DIEGO DE ALMAGRO 220KV BP1-1
BA03T0002SE014T0002	BA02T0002SE032T0002	2023-01-05	8	93,61	79,76883	BA S/E DIEGO DE ALMAGRO 220KV BP1-1
BA03T0002SE014T0002	BA02T0002SE032T0002	2023-01-05	9	0,0	0,0	BA S/E DIEGO DE ALMAGRO 220KV BP1-1
BA03T0002SE014T0002	BA02T0002SE032T0002	2023-01-05	10	0,0	0,0	BA S/E DIEGO DE ALMAGRO 220KV BP1-1
BA03T0002SE014T0002	BA02T0002SE032T0002	2023-01-05	11	0,0	0,0	BA S/E DIEGO DE ALMAGRO 220KV BP1-1
BA03T0002SE014T0002	BA02T0002SE032T0002	2023-01-05	12	0,0	0,0	BA S/E DIEGO DE ALMAGRO 220KV BP1-1
BA03T0002SE014T0002	BA02T0002SE032T0002	2023-01-05	13	0,0	0,0	BA S/E DIEGO DE ALMAGRO 220KV BP1-1
BA03T0002SE014T0002	BA02T0002SE032T0002	2023-01-05	14	0,0	0,0	BA S/E DIEGO DE ALMAGRO 220KV BP1-1
BA03T0002SE014T0002	BA02T0002SE032T0002	2023-01-05	15	0,0	0,0	BA S/E DIEGO DE ALMAGRO 220KV BP1-1
BA03T0002SE014T0002	BA02T0002SE032T0002	2023-01-05	16	0,0	0,0	BA S/E DIEGO DE ALMAGRO 220KV BP1-1
BA03T0002SE014T0002	BA02T0002SE032T0002	2023-01-05	17	0,0	0,0	BA S/E DIEGO DE ALMAGRO 220KV BP1-1
BA03T0002SE014T0002	BA02T0002SE032T0002	2023-01-05	18	0,0	0,0	BA S/E DIEGO DE ALMAGRO 220KV BP1-1
BA03T0002SE014T0002	BA02T0002SE032T0002	2023-01-05	19	0,0	0,0	BA S/E DIEGO DE ALMAGRO 220KV BP1-1
BA03T0002SE014T0002	BA02T0002SE032T0002	2023-01-05	20	56,95	48,52937	BA S/E DIEGO DE ALMAGRO 220KV BP1-1
BA03T0002SE014T0002	BA02T0002SE032T0002	2023-01-05	21	157,69	134,37396	BA S/E DIEGO DE ALMAGRO 220KV BP1-1
BA03T0002SE014T0002	BA02T0002SE032T0002	2023-01-05	22	157,69	134,37396	BA S/E DIEGO DE ALMAGRO 220KV BP1-1
BA03T0002SE014T0002	BA02T0002SE032T0002	2023-01-05	23	153,32	130,6501	BA S/E DIEGO DE ALMAGRO 220KV BP1-1
BA03T0002SE014T0002	BA02T0002SE032T0002	2023-01-05	24	135,28	115,2775	BA S/E DIEGO DE ALMAGRO 220KV BP1-1
BA03T0002SE014T0002	BA02T0002SE032T0002	2023-01-06	1	142,3	121,68073	BA S/E DIEGO DE ALMAGRO 220KV BP1-1
BA03T0002SE014T0002	BA02T0002SE032T0002	2023-01-06	2	145,35	124,28879	BA S/E DIEGO DE ALMAGRO 220KV BP1-1
BA03T0002SE014T0002	BA02T0002SE032T0002	2023-01-06	3	142,32	121,69783	BA S/E DIEGO DE ALMAGRO 220KV BP1-1
BA03T0002SE014T0002	BA02T0002SE032T0002	2023-01-06	4	142,32	121,69783	BA S/E DIEGO DE ALMAGRO 220KV BP1-1
BA03T0002SE014T0002	BA02T0002SE032T0002	2023-01-06	5	142,32	121,69783	BA S/E DIEGO DE ALMAGRO 220KV BP1-1
BA03T0002SE014T0002	BA02T0002SE032T0002	2023-01-06	6	150,57	128,75241	BA S/E DIEGO DE ALMAGRO 220KV BP1-1
BA03T0002SE014T0002	BA02T0002SE032T0002	2023-01-06	7	154,03	131,71105	BA S/E DIEGO DE ALMAGRO 220KV BP1-1
BA03T0002SE014T0002	BA02T0002SE032T0002	2023-01-06	8	96,08	82,15801	BA S/E DIEGO DE ALMAGRO 220KV BP1-1
BA03T0002SE014T0002	BA02T0002SE032T0002	2023-01-06	9	0,0	0,0	BA S/E DIEGO DE ALMAGRO 220KV BP1-1
BA03T0002SE014T0002	BA02T0002SE032T0002	2023-01-06	10	0,0	0,0	BA S/E DIEGO DE ALMAGRO 220KV BP1-1
BA03T0002SE014T0002	BA02T0002SE032T0002	2023-01-06	11	0,0	0,0	BA S/E DIEGO DE ALMAGRO 220KV BP1-1
BA03T0002SE014T0002	BA02T0002SE032T0002	2023-01-06	12	0,0	0,0	BA S/E DIEGO DE ALMAGRO 220KV BP1-1
BA03T0002SE014T0002	BA02T0002SE032T0002	2023-01-06	13	0,0	0,0	BA S/E DIEGO DE ALMAGRO 220KV BP1-1
BA03T0002SE014T0002	BA02T0002SE032T0002	2023-01-06	14	0,0	0,0	BA S/E DIEGO DE ALMAGRO 220KV BP1-1
BA03T0002SE014T0002	BA02T0002SE032T0002	2023-01-06	15	0,0	0,0	BA S/E DIEGO DE ALMAGRO 220KV BP1-1
BA03T0002SE014T0002	BA02T0002SE032T0002	2023-01-06	16	0,0	0,0	BA S/E DIEGO DE ALMAGRO 220KV BP1-1
BA03T0002SE014T0002	BA02T0002SE032T0002	2023-01-06	17	0,0	0,0	BA S/E DIEGO DE ALMAGRO 220KV BP1-1
BA03T0002SE014T0002	BA02T0002SE032T0002	2023-01-06	18	0,0	0,0	BA S/E DIEGO DE ALMAGRO 220KV BP1-1
BA03T0002SE014T0002	BA02T0002SE032T0002	2023-01-06	19	0,0	0,0	BA S/E DIEGO DE ALMAGRO 220KV BP1-1
BA03T0002SE014T0002	BA02T0002SE032T0002	2023-01-06	20	85,58	73,17946	BA S/E DIEGO DE ALMAGRO 220KV BP1-1
BA03T0002SE014T0002	BA02T0002SE032T0002	2023-01-06	21	164,98	141,0744	BA S/E DIEGO DE ALMAGRO 220KV BP1-1
BA03T0002SE014T0002	BA02T0002SE032T0002	2023-01-06	22	165,54	141,55325	BA S/E DIEGO DE ALMAGRO 220KV BP1-1
BA03T0002SE014T0002	BA02T0002SE032T0002	2023-01-06	23	165,54	141,55325	BA S/E DIEGO DE ALMAGRO 220KV BP1-1
BA03T0002SE014T0002	BA02T0002SE032T0002	2023-01-06	24	169,76	145,16178	BA S/E DIEGO DE ALMAGRO 220KV BP1-1
BA03T0002SE014T0002	BA02T0002SE032T0002	2023-01-07	1	186,46	159,66756	BA S/E DIEGO DE ALMAGRO 220KV BP1-1
BA03T0002SE014T0002	BA02T0002SE032T0002	2023-01-07	2	184,58	158,0577	BA S/E DIEGO DE ALMAGRO 220KV BP1-1
BA03T0002SE014T0002	BA02T0002SE032T0002	2023-01-07	3	173,86	148,87806	BA S/E DIEGO DE ALMAGRO 220KV BP1-1
BA03T0002SE014T0002	BA02T0002SE032T0002	2023-01-07	4	162,59	139,22744	BA S/E DIEGO DE ALMAGRO 220KV BP1-1
BA03T0002SE014T0002	BA02T0002SE032T0002	2023-01-07	5	147,86	126,614	BA S/E DIEGO DE ALMAGRO 220KV BP1-1
BA03T0002SE014T0002	BA02T0002SE032T0002	2023-01-07	6	147,86	126,614	BA S/E DIEGO DE ALMAGRO 220KV BP1-1
BA03T0002SE014T0002	BA02T0002SE032T0002	2023-01-07	7	147,86	126,614	BA S/E DIEGO DE ALMAGRO 220KV BP1-1
BA03T0002SE014T0002	BA02T0002SE032T0002	2023-01-07	8	79,3	67,90538	BA S/E DIEGO DE ALMAGRO 220KV BP1-1
BA03T0002SE014T0002	BA02T0002SE032T0002	2023-01-07	9	0,0	0,0	BA S/E DIEGO DE ALMAGRO 220KV BP1-1
BA03T0002SE014T0002	BA02T0002SE032T0002	2023-01-07	10	0,0	0,0	BA S/E DIEGO DE ALMAGRO 220KV BP1-1
BA03T0002SE014T0002	BA02T0002SE032T0002	2023-01-07	11	0,0	0,0	BA S/E DIEGO DE ALMAGRO 220KV BP1-1
BA03T0002SE014T0002	BA02T0002SE032T0002	2023-01-07	12	0,0	0,0	BA S/E DIEGO DE ALMAGRO 220KV BP1-1
BA03T0002SE014T0002	BA02T0002SE032T0002	2023-01-07	13	0,0	0,0	BA S/E DIEGO DE ALMAGRO 220KV BP1-1
BA03T0002SE014T0002	BA02T0002SE032T0002	2023-01-07	14	0,0	0,0	BA S/E DIEGO DE ALMAGRO 220KV BP1-1
BA03T0002SE014T0002	BA02T0002SE032T0002	2023-01-07	15	0,0	0,0	BA S/E DIEGO DE ALMAGRO 220KV BP1-1
BA03T0002SE014T0002	BA02T0002SE032T0002	2023-01-07	16	0,0	0,0	BA S/E DIEGO DE ALMAGRO 220KV BP1-1
BA03T0002SE014T0002	BA02T0002SE032T0002	2023-01-07	17	0,0	0,0	BA S/E DIEGO DE ALMAGRO 220KV BP1-1
BA03T0002SE014T0002	BA02T0002SE032T0002	2023-01-07	18	0,0	0,0	BA S/E DIEGO DE ALMAGRO 220KV BP1-1
BA03T0002SE014T0002	BA02T0002SE032T0002	2023-01-07	19	0,0	0,0	BA S/E DIEGO DE ALMAGRO 220KV BP1-1
BA03T0002SE014T0002	BA02T0002SE032T0002	2023-01-07	20	35,4	30,31337	BA S/E DIEGO DE ALMAGRO 220KV BP1-1
BA03T0002SE014T0002	BA02T0002SE032T0002	2023-01-07	21	156,06	133,63574	BA S/E DIEGO DE ALMAGRO 220KV BP1-1
BA03T0002SE014T0002	BA02T0002SE032T0002	2023-01-07	22	156,06	133,63574	BA S/E DIEGO DE ALMAGRO 220KV BP1-1
BA03T0002SE014T0002	BA02T0002SE032T0002	2023-01-07	23	146,13	125,13258	BA S/E DIEGO DE ALMAGRO 220KV BP1-1
BA03T0002SE014T0002	BA02T0002SE032T0002	2023-01-07	24	140,38	120,2088	BA S/E DIEGO DE ALMAGRO 220KV BP1-1
BA03T0002SE014T0002	BA02T0002SE032T0002	2023-01-08	1	148,39	127,06784	BA S/E DIEGO DE ALMAGRO 220KV BP1-1
BA03T0002SE014T0002	BA02T0002SE032T0002	2023-01-08	2	145,5	124,59311	BA S/E DIEGO DE ALMAGRO 220KV BP1-1
BA03T0002SE014T0002	BA02T0002SE032T0002	2023-01-08	3	138,98	119,00996	BA S/E DIEGO DE ALMAGRO 220KV BP1-1
BA03T0002SE014T0002	BA02T0002SE032T0002	2023-01-08	4	146,12	125,12402	BA S/E DIEGO DE ALMAGRO 220KV BP1-1
BA03T0002SE014T0002	BA02T0002SE032T0002	2023-01-08	5	148,39	127,06784	BA S/E DIEGO DE ALMAGRO 220KV BP1-1
BA03T0002SE014T0002	BA02T0002SE032T0002	2023-01-08	6	146,6	125,53505	BA S/E DIEGO DE ALMAGRO 220KV BP1-1
BA03T0002SE014T0002	BA02T0002SE032T0002	2023-01-08	7	139,87	119,77208	BA S/E DIEGO DE ALMAGRO 220KV BP1-1
BA03T0002SE014T0002	BA02T0002SE032T0002	2023-01-08	8	59,47	50,92476	BA S/E DIEGO DE ALMAGRO 220KV BP1-1
BA03T0002SE014T0002	BA02T0002SE032T0002	2023-01-08	9	0,0	0,0	BA S/E DIEGO DE ALMAGRO 220KV BP1-1
BA03T0002SE014T0002	BA02T0002SE032T0002	2023-01-08	10	0,0	0,0	BA S/E DIEGO DE ALMAGRO 220KV BP1-1
BA03T0002SE014T0002	BA02T0002SE032T0002	2023-01-08	11	0,0	0,0	BA S/E DIEGO DE ALMAGRO 220KV BP1-1
BA03T0002SE014T0002	BA02T0002SE032T0002	2023-01-08	12	0,0	0,0	BA S/E DIEGO DE ALMAGRO 220KV BP1-1
BA03T0002SE014T0002	BA02T0002SE032T0002	2023-01-08	13	0,0	0,0	BA S/E DIEGO DE ALMAGRO 220KV BP1-1
BA03T0002SE014T0002	BA02T0002SE032T0002	2023-01-08	14	0,0	0,0	BA S/E DIEGO DE ALMAGRO 220KV BP1-1
BA03T0002SE014T0002	BA02T0002SE032T0002	2023-01-08	15	0,0	0,0	BA S/E DIEGO DE ALMAGRO 220KV BP1-1
BA03T0002SE014T0002	BA02T0002SE032T0002	2023-01-08	16	0,0	0,0	BA S/E DIEGO DE ALMAGRO 220KV BP1-1
BA03T0002SE014T0002	BA02T0002SE032T0002	2023-01-08	17	0,0	0,0	BA S/E DIEGO DE ALMAGRO 220KV BP1-1
BA03T0002SE014T0002	BA02T0002SE032T0002	2023-01-08	18	0,0	0,0	BA S/E DIEGO DE ALMAGRO 220KV BP1-1
BA03T0002SE014T0002	BA02T0002SE032T0002	2023-01-08	19	0,0	0,0	BA S/E DIEGO DE ALMAGRO 220KV BP1-1
BA03T0002SE014T0002	BA02T0002SE032T0002	2023-01-08	20	66,54	56,97887	BA S/E DIEGO DE ALMAGRO 220KV BP1-1
BA03T0002SE014T0002	BA02T0002SE032T0002	2023-01-08	21	166,1	142,23309	BA S/E DIEGO DE ALMAGRO 220KV BP1-1
BA03T0002SE014T0002	BA02T0002SE032T0002	2023-01-08	22	177,95	152,38036	BA S/E DIEGO DE ALMAGRO 220KV BP1-1
BA03T0002SE014T0002	BA02T0002SE032T0002	2023-01-08	23	153,49	131,43502	BA S/E DIEGO DE ALMAGRO 220KV BP1-1
BA03T0002SE014T0002	BA02T0002SE032T0002	2023-01-08	24	148,79	127,41036	BA S/E DIEGO DE ALMAGRO 220KV BP1-1
BA03T0002SE014T0002	BA02T0002SE032T0002	2023-01-09	1	165,38	141,61655	BA S/E DIEGO DE ALMAGRO 220KV BP1-1
BA03T0002SE014T0002	BA02T0002SE032T0002	2023-01-09	2	165,38	141,61655	BA S/E DIEGO DE ALMAGRO 220KV BP1-1
BA03T0002SE014T0002	BA02T0002SE032T0002	2023-01-09	3	157,59	134,94589	BA S/E DIEGO DE ALMAGRO 220KV BP1-1
BA03T0002SE014T0002	BA02T0002SE032T0002	2023-01-09	4	156,72	134,2009	BA S/E DIEGO DE ALMAGRO 220KV BP1-1
BA03T0002SE014T0002	BA02T0002SE032T0002	2023-01-09	5	156,72	134,2009	BA S/E DIEGO DE ALMAGRO 220KV BP1-1
BA03T0002SE014T0002	BA02T0002SE032T0002	2023-01-09	6	156,72	134,2009	BA S/E DIEGO DE ALMAGRO 220KV BP1-1
BA03T0002SE014T0002	BA02T0002SE032T0002	2023-01-09	7	156,72	134,2009	BA S/E DIEGO DE ALMAGRO 220KV BP1-1
BA03T0002SE014T0002	BA02T0002SE032T0002	2023-01-09	8	135,25	115,81593	BA S/E DIEGO DE ALMAGRO 220KV BP1-1
BA03T0002SE014T0002	BA02T0002SE032T0002	2023-01-09	9	110,49	94,61369	BA S/E DIEGO DE ALMAGRO 220KV BP1-1
BA03T0002SE014T0002	BA02T0002SE032T0002	2023-01-09	10	130,09	111,39737	BA S/E DIEGO DE ALMAGRO 220KV BP1-1
BA03T0002SE014T0002	BA02T0002SE032T0002	2023-01-09	11	128,36	109,91595	BA S/E DIEGO DE ALMAGRO 220KV BP1-1
BA03T0002SE014T0002	BA02T0002SE032T0002	2023-01-09	12	122,05	104,51264	BA S/E DIEGO DE ALMAGRO 220KV BP1-1
BA03T0002SE014T0002	BA02T0002SE032T0002	2023-01-09	13	79,68	68,23078	BA S/E DIEGO DE ALMAGRO 220KV BP1-1
BA03T0002SE014T0002	BA02T0002SE032T0002	2023-01-09	14	0,0	0,0	BA S/E DIEGO DE ALMAGRO 220KV BP1-1
BA03T0002SE014T0002	BA02T0002SE032T0002	2023-01-09	15	0,0	0,0	BA S/E DIEGO DE ALMAGRO 220KV BP1-1
BA03T0002SE014T0002	BA02T0002SE032T0002	2023-01-09	16	0,0	0,0	BA S/E DIEGO DE ALMAGRO 220KV BP1-1
BA03T0002SE014T0002	BA02T0002SE032T0002	2023-01-09	17	0,0	0,0	BA S/E DIEGO DE ALMAGRO 220KV BP1-1
BA03T0002SE014T0002	BA02T0002SE032T0002	2023-01-09	18	0,0	0,0	BA S/E DIEGO DE ALMAGRO 220KV BP1-1
BA03T0002SE014T0002	BA02T0002SE032T0002	2023-01-09	19	0,0	0,0	BA S/E DIEGO DE ALMAGRO 220KV BP1-1
BA03T0002SE014T0002	BA02T0002SE032T0002	2023-01-09	20	80,64	69,05284	BA S/E DIEGO DE ALMAGRO 220KV BP1-1
BA03T0002SE014T0002	BA02T0002SE032T0002	2023-01-09	21	200,18	171,41614	BA S/E DIEGO DE ALMAGRO 220KV BP1-1
BA03T0002SE014T0002	BA02T0002SE032T0002	2023-01-09	22	200,18	171,41614	BA S/E DIEGO DE ALMAGRO 220KV BP1-1
BA03T0002SE014T0002	BA02T0002SE032T0002	2023-01-09	23	200,18	171,41614	BA S/E DIEGO DE ALMAGRO 220KV BP1-1
BA03T0002SE014T0002	BA02T0002SE032T0002	2023-01-09	24	200,18	171,41614	BA S/E DIEGO DE ALMAGRO 220KV BP1-1
BA03T0002SE014T0002	BA02T0002SE032T0002	2023-01-10	1	191,22	161,84478	BA S/E DIEGO DE ALMAGRO 220KV BP1-1
BA03T0002SE014T0002	BA02T0002SE032T0002	2023-01-10	2	151,3	128,05729	BA S/E DIEGO DE ALMAGRO 220KV BP1-1
BA03T0002SE014T0002	BA02T0002SE032T0002	2023-01-10	3	135,14	114,37979	BA S/E DIEGO DE ALMAGRO 220KV BP1-1
BA03T0002SE014T0002	BA02T0002SE032T0002	2023-01-10	4	148,08	125,33195	BA S/E DIEGO DE ALMAGRO 220KV BP1-1
BA03T0002SE014T0002	BA02T0002SE032T0002	2023-01-10	5	140,52	118,93332	BA S/E DIEGO DE ALMAGRO 220KV BP1-1
BA03T0002SE014T0002	BA02T0002SE032T0002	2023-01-10	6	144,69	122,46272	BA S/E DIEGO DE ALMAGRO 220KV BP1-1
BA03T0002SE014T0002	BA02T0002SE032T0002	2023-01-10	7	155,23	131,38357	BA S/E DIEGO DE ALMAGRO 220KV BP1-1
BA03T0002SE014T0002	BA02T0002SE032T0002	2023-01-10	8	139,52	118,08694	BA S/E DIEGO DE ALMAGRO 220KV BP1-1
BA03T0002SE014T0002	BA02T0002SE032T0002	2023-01-10	9	65,83	55,7172	BA S/E DIEGO DE ALMAGRO 220KV BP1-1
BA03T0002SE014T0002	BA02T0002SE032T0002	2023-01-10	10	50,12	42,42057	BA S/E DIEGO DE ALMAGRO 220KV BP1-1
BA03T0002SE014T0002	BA02T0002SE032T0002	2023-01-10	11	14,2	12,0186	BA S/E DIEGO DE ALMAGRO 220KV BP1-1
BA03T0002SE014T0002	BA02T0002SE032T0002	2023-01-10	12	0,0	0,0	BA S/E DIEGO DE ALMAGRO 220KV BP1-1
BA03T0002SE014T0002	BA02T0002SE032T0002	2023-01-10	13	38,97	32,98343	BA S/E DIEGO DE ALMAGRO 220KV BP1-1
BA03T0002SE014T0002	BA02T0002SE032T0002	2023-01-10	14	0,0	0,0	BA S/E DIEGO DE ALMAGRO 220KV BP1-1
BA03T0002SE014T0002	BA02T0002SE032T0002	2023-01-10	15	0,0	0,0	BA S/E DIEGO DE ALMAGRO 220KV BP1-1
BA03T0002SE014T0002	BA02T0002SE032T0002	2023-01-10	16	0,0	0,0	BA S/E DIEGO DE ALMAGRO 220KV BP1-1
BA03T0002SE014T0002	BA02T0002SE032T0002	2023-01-10	17	0,0	0,0	BA S/E DIEGO DE ALMAGRO 220KV BP1-1
BA03T0002SE014T0002	BA02T0002SE032T0002	2023-01-10	18	0,0	0,0	BA S/E DIEGO DE ALMAGRO 220KV BP1-1
BA03T0002SE014T0002	BA02T0002SE032T0002	2023-01-10	19	0,0	0,0	BA S/E DIEGO DE ALMAGRO 220KV BP1-1
BA03T0002SE014T0002	BA02T0002SE032T0002	2023-01-10	20	97,12	82,20043	BA S/E DIEGO DE ALMAGRO 220KV BP1-1
BA03T0002SE014T0002	BA02T0002SE032T0002	2023-01-10	21	180,16	152,48382	BA S/E DIEGO DE ALMAGRO 220KV BP1-1
BA03T0002SE014T0002	BA02T0002SE032T0002	2023-01-10	22	180,16	152,48382	BA S/E DIEGO DE ALMAGRO 220KV BP1-1
BA03T0002SE014T0002	BA02T0002SE032T0002	2023-01-10	23	180,16	152,48382	BA S/E DIEGO DE ALMAGRO 220KV BP1-1
BA03T0002SE014T0002	BA02T0002SE032T0002	2023-01-10	24	180,16	152,48382	BA S/E DIEGO DE ALMAGRO 220KV BP1-1
BA03T0002SE014T0002	BA02T0002SE032T0002	2023-01-11	1	177,34	148,46727	BA S/E DIEGO DE ALMAGRO 220KV BP1-1
BA03T0002SE014T0002	BA02T0002SE032T0002	2023-01-11	2	146,72	122,83252	BA S/E DIEGO DE ALMAGRO 220KV BP1-1
BA03T0002SE014T0002	BA02T0002SE032T0002	2023-01-11	3	159,82	133,79971	BA S/E DIEGO DE ALMAGRO 220KV BP1-1
BA03T0002SE014T0002	BA02T0002SE032T0002	2023-01-11	4	177,34	148,46727	BA S/E DIEGO DE ALMAGRO 220KV BP1-1
BA03T0002SE014T0002	BA02T0002SE032T0002	2023-01-11	5	177,34	148,46727	BA S/E DIEGO DE ALMAGRO 220KV BP1-1
BA03T0002SE014T0002	BA02T0002SE032T0002	2023-01-11	6	177,34	148,46727	BA S/E DIEGO DE ALMAGRO 220KV BP1-1
BA03T0002SE014T0002	BA02T0002SE032T0002	2023-01-11	7	177,34	148,46727	BA S/E DIEGO DE ALMAGRO 220KV BP1-1
BA03T0002SE014T0002	BA02T0002SE032T0002	2023-01-11	8	135,24	113,22158	BA S/E DIEGO DE ALMAGRO 220KV BP1-1
BA03T0002SE014T0002	BA02T0002SE032T0002	2023-01-11	9	32,06	26,84031	BA S/E DIEGO DE ALMAGRO 220KV BP1-1
BA03T0002SE014T0002	BA02T0002SE032T0002	2023-01-11	10	0,0	0,0	BA S/E DIEGO DE ALMAGRO 220KV BP1-1
BA03T0002SE014T0002	BA02T0002SE032T0002	2023-01-11	11	0,0	0,0	BA S/E DIEGO DE ALMAGRO 220KV BP1-1
BA03T0002SE014T0002	BA02T0002SE032T0002	2023-01-11	12	0,0	0,0	BA S/E DIEGO DE ALMAGRO 220KV BP1-1
BA03T0002SE014T0002	BA02T0002SE032T0002	2023-01-11	13	0,0	0,0	BA S/E DIEGO DE ALMAGRO 220KV BP1-1
BA03T0002SE014T0002	BA02T0002SE032T0002	2023-01-11	14	0,0	0,0	BA S/E DIEGO DE ALMAGRO 220KV BP1-1
BA03T0002SE014T0002	BA02T0002SE032T0002	2023-01-11	15	0,0	0,0	BA S/E DIEGO DE ALMAGRO 220KV BP1-1
BA03T0002SE014T0002	BA02T0002SE032T0002	2023-01-11	16	0,0	0,0	BA S/E DIEGO DE ALMAGRO 220KV BP1-1
BA03T0002SE014T0002	BA02T0002SE032T0002	2023-01-11	17	0,0	0,0	BA S/E DIEGO DE ALMAGRO 220KV BP1-1
BA03T0002SE014T0002	BA02T0002SE032T0002	2023-01-11	18	0,0	0,0	BA S/E DIEGO DE ALMAGRO 220KV BP1-1
BA03T0002SE014T0002	BA02T0002SE032T0002	2023-01-11	19	0,0	0,0	BA S/E DIEGO DE ALMAGRO 220KV BP1-1
BA03T0002SE014T0002	BA02T0002SE032T0002	2023-01-11	20	130,08	108,90168	BA S/E DIEGO DE ALMAGRO 220KV BP1-1
BA03T0002SE014T0002	BA02T0002SE032T0002	2023-01-11	21	161,39	135,11409	BA S/E DIEGO DE ALMAGRO 220KV BP1-1
BA03T0002SE014T0002	BA02T0002SE032T0002	2023-01-11	22	161,39	135,11409	BA S/E DIEGO DE ALMAGRO 220KV BP1-1
BA03T0002SE014T0002	BA02T0002SE032T0002	2023-01-11	23	161,39	135,11409	BA S/E DIEGO DE ALMAGRO 220KV BP1-1
BA03T0002SE014T0002	BA02T0002SE032T0002	2023-01-11	24	161,39	135,11409	BA S/E DIEGO DE ALMAGRO 220KV BP1-1
BA03T0002SE014T0002	BA02T0002SE032T0002	2023-01-12	1	190,95	159,20074	BA S/E DIEGO DE ALMAGRO 220KV BP1-1
BA03T0002SE014T0002	BA02T0002SE032T0002	2023-01-12	2	179,39	149,56282	BA S/E DIEGO DE ALMAGRO 220KV BP1-1
BA03T0002SE014T0002	BA02T0002SE032T0002	2023-01-12	3	152,41	127,06879	BA S/E DIEGO DE ALMAGRO 220KV BP1-1
BA03T0002SE014T0002	BA02T0002SE032T0002	2023-01-12	4	152,41	127,06879	BA S/E DIEGO DE ALMAGRO 220KV BP1-1
BA03T0002SE014T0002	BA02T0002SE032T0002	2023-01-12	5	152,41	127,06879	BA S/E DIEGO DE ALMAGRO 220KV BP1-1
BA03T0002SE014T0002	BA02T0002SE032T0002	2023-01-12	6	152,41	127,06879	BA S/E DIEGO DE ALMAGRO 220KV BP1-1
BA03T0002SE014T0002	BA02T0002SE032T0002	2023-01-12	7	189,27	157,80008	BA S/E DIEGO DE ALMAGRO 220KV BP1-1
BA03T0002SE014T0002	BA02T0002SE032T0002	2023-01-12	8	131,1	109,302	BA S/E DIEGO DE ALMAGRO 220KV BP1-1
BA03T0002SE014T0002	BA02T0002SE032T0002	2023-01-12	9	36,19	30,17269	BA S/E DIEGO DE ALMAGRO 220KV BP1-1
BA03T0002SE014T0002	BA02T0002SE032T0002	2023-01-12	10	0,0	0,0	BA S/E DIEGO DE ALMAGRO 220KV BP1-1
BA03T0002SE014T0002	BA02T0002SE032T0002	2023-01-12	11	0,0	0,0	BA S/E DIEGO DE ALMAGRO 220KV BP1-1
BA03T0002SE014T0002	BA02T0002SE032T0002	2023-01-12	12	0,0	0,0	BA S/E DIEGO DE ALMAGRO 220KV BP1-1
BA03T0002SE014T0002	BA02T0002SE032T0002	2023-01-12	13	0,0	0,0	BA S/E DIEGO DE ALMAGRO 220KV BP1-1
BA03T0002SE014T0002	BA02T0002SE032T0002	2023-01-12	14	0,0	0,0	BA S/E DIEGO DE ALMAGRO 220KV BP1-1
BA03T0002SE014T0002	BA02T0002SE032T0002	2023-01-12	15	0,0	0,0	BA S/E DIEGO DE ALMAGRO 220KV BP1-1
BA03T0002SE014T0002	BA02T0002SE032T0002	2023-01-12	16	0,0	0,0	BA S/E DIEGO DE ALMAGRO 220KV BP1-1
BA03T0002SE014T0002	BA02T0002SE032T0002	2023-01-12	17	0,0	0,0	BA S/E DIEGO DE ALMAGRO 220KV BP1-1
BA03T0002SE014T0002	BA02T0002SE032T0002	2023-01-12	18	0,0	0,0	BA S/E DIEGO DE ALMAGRO 220KV BP1-1
BA03T0002SE014T0002	BA02T0002SE032T0002	2023-01-12	19	0,0	0,0	BA S/E DIEGO DE ALMAGRO 220KV BP1-1
BA03T0002SE014T0002	BA02T0002SE032T0002	2023-01-12	20	149,77	124,86774	BA S/E DIEGO DE ALMAGRO 220KV BP1-1
BA03T0002SE014T0002	BA02T0002SE032T0002	2023-01-12	21	228,91	190,84913	BA S/E DIEGO DE ALMAGRO 220KV BP1-1
BA03T0002SE014T0002	BA02T0002SE032T0002	2023-01-12	22	232,09	193,5004	BA S/E DIEGO DE ALMAGRO 220KV BP1-1
BA03T0002SE014T0002	BA02T0002SE032T0002	2023-01-12	23	239,52	199,69501	BA S/E DIEGO DE ALMAGRO 220KV BP1-1
BA03T0002SE014T0002	BA02T0002SE032T0002	2023-01-12	24	232,27	193,65047	BA S/E DIEGO DE ALMAGRO 220KV BP1-1
BA03T0002SE014T0002	BA02T0002SE032T0002	2023-01-13	1	241,22	199,16812	BA S/E DIEGO DE ALMAGRO 220KV BP1-1
BA03T0002SE014T0002	BA02T0002SE032T0002	2023-01-13	2	169,67	140,09143	BA S/E DIEGO DE ALMAGRO 220KV BP1-1
BA03T0002SE014T0002	BA02T0002SE032T0002	2023-01-13	3	161,08	132,99892	BA S/E DIEGO DE ALMAGRO 220KV BP1-1
BA03T0002SE014T0002	BA02T0002SE032T0002	2023-01-13	4	161,08	132,99892	BA S/E DIEGO DE ALMAGRO 220KV BP1-1
BA03T0002SE014T0002	BA02T0002SE032T0002	2023-01-13	5	161,08	132,99892	BA S/E DIEGO DE ALMAGRO 220KV BP1-1
BA03T0002SE014T0002	BA02T0002SE032T0002	2023-01-13	6	161,08	132,99892	BA S/E DIEGO DE ALMAGRO 220KV BP1-1
BA03T0002SE014T0002	BA02T0002SE032T0002	2023-01-13	7	161,08	132,99892	BA S/E DIEGO DE ALMAGRO 220KV BP1-1
BA03T0002SE014T0002	BA02T0002SE032T0002	2023-01-13	8	116,72	96,3722	BA S/E DIEGO DE ALMAGRO 220KV BP1-1
BA03T0002SE014T0002	BA02T0002SE032T0002	2023-01-13	9	19,85	16,38955	BA S/E DIEGO DE ALMAGRO 220KV BP1-1
BA03T0002SE014T0002	BA02T0002SE032T0002	2023-01-13	10	0,0	0,0	BA S/E DIEGO DE ALMAGRO 220KV BP1-1
BA03T0002SE014T0002	BA02T0002SE032T0002	2023-01-13	11	0,0	0,0	BA S/E DIEGO DE ALMAGRO 220KV BP1-1
BA03T0002SE014T0002	BA02T0002SE032T0002	2023-01-13	12	0,0	0,0	BA S/E DIEGO DE ALMAGRO 220KV BP1-1
BA03T0002SE014T0002	BA02T0002SE032T0002	2023-01-13	13	0,0	0,0	BA S/E DIEGO DE ALMAGRO 220KV BP1-1
BA03T0002SE014T0002	BA02T0002SE032T0002	2023-01-13	14	0,0	0,0	BA S/E DIEGO DE ALMAGRO 220KV BP1-1
BA03T0002SE014T0002	BA02T0002SE032T0002	2023-01-13	15	0,0	0,0	BA S/E DIEGO DE ALMAGRO 220KV BP1-1
BA03T0002SE014T0002	BA02T0002SE032T0002	2023-01-13	16	0,0	0,0	BA S/E DIEGO DE ALMAGRO 220KV BP1-1
BA03T0002SE014T0002	BA02T0002SE032T0002	2023-01-13	17	0,0	0,0	BA S/E DIEGO DE ALMAGRO 220KV BP1-1
BA03T0002SE014T0002	BA02T0002SE032T0002	2023-01-13	18	0,0	0,0	BA S/E DIEGO DE ALMAGRO 220KV BP1-1
BA03T0002SE014T0002	BA02T0002SE032T0002	2023-01-13	19	0,0	0,0	BA S/E DIEGO DE ALMAGRO 220KV BP1-1
BA03T0002SE014T0002	BA02T0002SE032T0002	2023-01-13	20	113,29	93,54015	BA S/E DIEGO DE ALMAGRO 220KV BP1-1
BA03T0002SE014T0002	BA02T0002SE032T0002	2023-01-13	21	207,31	171,16965	BA S/E DIEGO DE ALMAGRO 220KV BP1-1
BA03T0002SE014T0002	BA02T0002SE032T0002	2023-01-13	22	176,39	145,63993	BA S/E DIEGO DE ALMAGRO 220KV BP1-1
BA03T0002SE014T0002	BA02T0002SE032T0002	2023-01-13	23	152,41	125,84036	BA S/E DIEGO DE ALMAGRO 220KV BP1-1
BA03T0002SE014T0002	BA02T0002SE032T0002	2023-01-13	24	152,41	125,84036	BA S/E DIEGO DE ALMAGRO 220KV BP1-1
BA03T0002SE014T0002	BA02T0002SE032T0002	2023-01-14	1	158,72	130,51863	BA S/E DIEGO DE ALMAGRO 220KV BP1-1
BA03T0002SE014T0002	BA02T0002SE032T0002	2023-01-14	2	158,72	130,51863	BA S/E DIEGO DE ALMAGRO 220KV BP1-1
BA03T0002SE014T0002	BA02T0002SE032T0002	2023-01-14	3	158,72	130,51863	BA S/E DIEGO DE ALMAGRO 220KV BP1-1
BA03T0002SE014T0002	BA02T0002SE032T0002	2023-01-14	4	158,72	130,51863	BA S/E DIEGO DE ALMAGRO 220KV BP1-1
BA03T0002SE014T0002	BA02T0002SE032T0002	2023-01-14	5	158,72	130,51863	BA S/E DIEGO DE ALMAGRO 220KV BP1-1
BA03T0002SE014T0002	BA02T0002SE032T0002	2023-01-14	6	154,71	127,22113	BA S/E DIEGO DE ALMAGRO 220KV BP1-1
BA03T0002SE014T0002	BA02T0002SE032T0002	2023-01-14	7	145,34	119,51599	BA S/E DIEGO DE ALMAGRO 220KV BP1-1
BA03T0002SE014T0002	BA02T0002SE032T0002	2023-01-14	8	82,4	67,75917	BA S/E DIEGO DE ALMAGRO 220KV BP1-1
BA03T0002SE014T0002	BA02T0002SE032T0002	2023-01-14	9	0,0	0,0	BA S/E DIEGO DE ALMAGRO 220KV BP1-1
BA03T0002SE014T0002	BA02T0002SE032T0002	2023-01-14	10	0,0	0,0	BA S/E DIEGO DE ALMAGRO 220KV BP1-1
BA03T0002SE014T0002	BA02T0002SE032T0002	2023-01-14	11	0,0	0,0	BA S/E DIEGO DE ALMAGRO 220KV BP1-1
BA03T0002SE014T0002	BA02T0002SE032T0002	2023-01-14	12	0,0	0,0	BA S/E DIEGO DE ALMAGRO 220KV BP1-1
BA03T0002SE014T0002	BA02T0002SE032T0002	2023-01-14	13	0,0	0,0	BA S/E DIEGO DE ALMAGRO 220KV BP1-1
BA03T0002SE014T0002	BA02T0002SE032T0002	2023-01-14	14	0,0	0,0	BA S/E DIEGO DE ALMAGRO 220KV BP1-1
BA03T0002SE014T0002	BA02T0002SE032T0002	2023-01-14	15	0,0	0,0	BA S/E DIEGO DE ALMAGRO 220KV BP1-1
BA03T0002SE014T0002	BA02T0002SE032T0002	2023-01-14	16	0,0	0,0	BA S/E DIEGO DE ALMAGRO 220KV BP1-1
BA03T0002SE014T0002	BA02T0002SE032T0002	2023-01-14	17	0,0	0,0	BA S/E DIEGO DE ALMAGRO 220KV BP1-1
BA03T0002SE014T0002	BA02T0002SE032T0002	2023-01-14	18	0,0	0,0	BA S/E DIEGO DE ALMAGRO 220KV BP1-1
BA03T0002SE014T0002	BA02T0002SE032T0002	2023-01-14	19	0,0	0,0	BA S/E DIEGO DE ALMAGRO 220KV BP1-1
BA03T0002SE014T0002	BA02T0002SE032T0002	2023-01-14	20	42,21	34,71013	BA S/E DIEGO DE ALMAGRO 220KV BP1-1
BA03T0002SE014T0002	BA02T0002SE032T0002	2023-01-14	21	146,3	120,30542	BA S/E DIEGO DE ALMAGRO 220KV BP1-1
BA03T0002SE014T0002	BA02T0002SE032T0002	2023-01-14	22	151,89	124,90218	BA S/E DIEGO DE ALMAGRO 220KV BP1-1
BA03T0002SE014T0002	BA02T0002SE032T0002	2023-01-14	23	148,54	122,14741	BA S/E DIEGO DE ALMAGRO 220KV BP1-1
BA03T0002SE014T0002	BA02T0002SE032T0002	2023-01-14	24	146,3	120,30542	BA S/E DIEGO DE ALMAGRO 220KV BP1-1
BA03T0002SE014T0002	BA02T0002SE032T0002	2023-01-15	1	167,4	137,65637	BA S/E DIEGO DE ALMAGRO 220KV BP1-1
BA03T0002SE014T0002	BA02T0002SE032T0002	2023-01-15	2	136,0	111,83552	BA S/E DIEGO DE ALMAGRO 220KV BP1-1
BA03T0002SE014T0002	BA02T0002SE032T0002	2023-01-15	3	127,72	105,02671	BA S/E DIEGO DE ALMAGRO 220KV BP1-1
BA03T0002SE014T0002	BA02T0002SE032T0002	2023-01-15	4	148,8	122,36122	BA S/E DIEGO DE ALMAGRO 220KV BP1-1
BA03T0002SE014T0002	BA02T0002SE032T0002	2023-01-15	5	142,35	117,05725	BA S/E DIEGO DE ALMAGRO 220KV BP1-1
BA03T0002SE014T0002	BA02T0002SE032T0002	2023-01-15	6	113,8	93,58002	BA S/E DIEGO DE ALMAGRO 220KV BP1-1
BA03T0002SE014T0002	BA02T0002SE032T0002	2023-01-15	7	122,64	100,84932	BA S/E DIEGO DE ALMAGRO 220KV BP1-1
BA03T0002SE014T0002	BA02T0002SE032T0002	2023-01-15	8	67,45	55,46548	BA S/E DIEGO DE ALMAGRO 220KV BP1-1
BA03T0002SE014T0002	BA02T0002SE032T0002	2023-01-15	9	0,0	0,0	BA S/E DIEGO DE ALMAGRO 220KV BP1-1
BA03T0002SE014T0002	BA02T0002SE032T0002	2023-01-15	10	0,0	0,0	BA S/E DIEGO DE ALMAGRO 220KV BP1-1
BA03T0002SE014T0002	BA02T0002SE032T0002	2023-01-15	11	0,0	0,0	BA S/E DIEGO DE ALMAGRO 220KV BP1-1
BA03T0002SE014T0002	BA02T0002SE032T0002	2023-01-15	12	0,0	0,0	BA S/E DIEGO DE ALMAGRO 220KV BP1-1
BA03T0002SE014T0002	BA02T0002SE032T0002	2023-01-15	13	0,0	0,0	BA S/E DIEGO DE ALMAGRO 220KV BP1-1
BA03T0002SE014T0002	BA02T0002SE032T0002	2023-01-15	14	0,0	0,0	BA S/E DIEGO DE ALMAGRO 220KV BP1-1
BA03T0002SE014T0002	BA02T0002SE032T0002	2023-01-15	15	0,0	0,0	BA S/E DIEGO DE ALMAGRO 220KV BP1-1
BA03T0002SE014T0002	BA02T0002SE032T0002	2023-01-15	16	0,0	0,0	BA S/E DIEGO DE ALMAGRO 220KV BP1-1
BA03T0002SE014T0002	BA02T0002SE032T0002	2023-01-15	17	0,0	0,0	BA S/E DIEGO DE ALMAGRO 220KV BP1-1
BA03T0002SE014T0002	BA02T0002SE032T0002	2023-01-15	18	0,0	0,0	BA S/E DIEGO DE ALMAGRO 220KV BP1-1
BA03T0002SE014T0002	BA02T0002SE032T0002	2023-01-15	19	0,0	0,0	BA S/E DIEGO DE ALMAGRO 220KV BP1-1
BA03T0002SE014T0002	BA02T0002SE032T0002	2023-01-15	20	52,99	43,57474	BA S/E DIEGO DE ALMAGRO 220KV BP1-1
BA03T0002SE014T0002	BA02T0002SE032T0002	2023-01-15	21	151,4	124,49925	BA S/E DIEGO DE ALMAGRO 220KV BP1-1
BA03T0002SE014T0002	BA02T0002SE032T0002	2023-01-15	22	151,4	124,49925	BA S/E DIEGO DE ALMAGRO 220KV BP1-1
BA03T0002SE014T0002	BA02T0002SE032T0002	2023-01-15	23	151,4	124,49925	BA S/E DIEGO DE ALMAGRO 220KV BP1-1
BA03T0002SE014T0002	BA02T0002SE032T0002	2023-01-15	24	171,54	141,06077	BA S/E DIEGO DE ALMAGRO 220KV BP1-1
BA03T0002SE014T0002	BA02T0002SE032T0002	2023-01-16	1	189,76	156,04344	BA S/E DIEGO DE ALMAGRO 220KV BP1-1
BA03T0002SE014T0002	BA02T0002SE032T0002	2023-01-16	2	170,1	139,87663	BA S/E DIEGO DE ALMAGRO 220KV BP1-1
BA03T0002SE014T0002	BA02T0002SE032T0002	2023-01-16	3	169,72	139,56415	BA S/E DIEGO DE ALMAGRO 220KV BP1-1
BA03T0002SE014T0002	BA02T0002SE032T0002	2023-01-16	4	168,75	138,7665	BA S/E DIEGO DE ALMAGRO 220KV BP1-1
BA03T0002SE014T0002	BA02T0002SE032T0002	2023-01-16	5	168,75	138,7665	BA S/E DIEGO DE ALMAGRO 220KV BP1-1
BA03T0002SE014T0002	BA02T0002SE032T0002	2023-01-16	6	174,33	143,35505	BA S/E DIEGO DE ALMAGRO 220KV BP1-1
BA03T0002SE014T0002	BA02T0002SE032T0002	2023-01-16	7	192,99	158,69954	BA S/E DIEGO DE ALMAGRO 220KV BP1-1
BA03T0002SE014T0002	BA02T0002SE032T0002	2023-01-16	8	181,93	149,60468	BA S/E DIEGO DE ALMAGRO 220KV BP1-1
BA03T0002SE014T0002	BA02T0002SE032T0002	2023-01-16	9	83,93	69,01732	BA S/E DIEGO DE ALMAGRO 220KV BP1-1
BA03T0002SE014T0002	BA02T0002SE032T0002	2023-01-16	10	114,98	94,55035	BA S/E DIEGO DE ALMAGRO 220KV BP1-1
BA03T0002SE014T0002	BA02T0002SE032T0002	2023-01-16	11	16,15	13,28047	BA S/E DIEGO DE ALMAGRO 220KV BP1-1
BA03T0002SE014T0002	BA02T0002SE032T0002	2023-01-16	12	0,0	0,0	BA S/E DIEGO DE ALMAGRO 220KV BP1-1
BA03T0002SE014T0002	BA02T0002SE032T0002	2023-01-16	13	0,0	0,0	BA S/E DIEGO DE ALMAGRO 220KV BP1-1
BA03T0002SE014T0002	BA02T0002SE032T0002	2023-01-16	14	0,0	0,0	BA S/E DIEGO DE ALMAGRO 220KV BP1-1
BA03T0002SE014T0002	BA02T0002SE032T0002	2023-01-16	15	0,0	0,0	BA S/E DIEGO DE ALMAGRO 220KV BP1-1
BA03T0002SE014T0002	BA02T0002SE032T0002	2023-01-16	16	0,0	0,0	BA S/E DIEGO DE ALMAGRO 220KV BP1-1
BA03T0002SE014T0002	BA02T0002SE032T0002	2023-01-16	17	0,0	0,0	BA S/E DIEGO DE ALMAGRO 220KV BP1-1
BA03T0002SE014T0002	BA02T0002SE032T0002	2023-01-16	18	0,0	0,0	BA S/E DIEGO DE ALMAGRO 220KV BP1-1
BA03T0002SE014T0002	BA02T0002SE032T0002	2023-01-16	19	0,0	0,0	BA S/E DIEGO DE ALMAGRO 220KV BP1-1
BA03T0002SE014T0002	BA02T0002SE032T0002	2023-01-16	20	68,75	56,5345	BA S/E DIEGO DE ALMAGRO 220KV BP1-1
BA03T0002SE014T0002	BA02T0002SE032T0002	2023-01-16	21	170,33	140,06577	BA S/E DIEGO DE ALMAGRO 220KV BP1-1
BA03T0002SE014T0002	BA02T0002SE032T0002	2023-01-16	22	156,17	128,42171	BA S/E DIEGO DE ALMAGRO 220KV BP1-1
BA03T0002SE014T0002	BA02T0002SE032T0002	2023-01-16	23	156,17	128,42171	BA S/E DIEGO DE ALMAGRO 220KV BP1-1
BA03T0002SE014T0002	BA02T0002SE032T0002	2023-01-16	24	156,17	128,42171	BA S/E DIEGO DE ALMAGRO 220KV BP1-1
BA03T0002SE014T0002	BA02T0002SE032T0002	2023-01-17	1	196,41	161,90666	BA S/E DIEGO DE ALMAGRO 220KV BP1-1
BA03T0002SE014T0002	BA02T0002SE032T0002	2023-01-17	2	196,41	161,90666	BA S/E DIEGO DE ALMAGRO 220KV BP1-1
BA03T0002SE014T0002	BA02T0002SE032T0002	2023-01-17	3	176,32	145,34587	BA S/E DIEGO DE ALMAGRO 220KV BP1-1
BA03T0002SE014T0002	BA02T0002SE032T0002	2023-01-17	4	169,62	139,82285	BA S/E DIEGO DE ALMAGRO 220KV BP1-1
BA03T0002SE014T0002	BA02T0002SE032T0002	2023-01-17	5	164,6	135,68472	BA S/E DIEGO DE ALMAGRO 220KV BP1-1
BA03T0002SE014T0002	BA02T0002SE032T0002	2023-01-17	6	176,54	145,52722	BA S/E DIEGO DE ALMAGRO 220KV BP1-1
BA03T0002SE014T0002	BA02T0002SE032T0002	2023-01-17	7	196,41	161,90666	BA S/E DIEGO DE ALMAGRO 220KV BP1-1
BA03T0002SE014T0002	BA02T0002SE032T0002	2023-01-17	8	177,12	146,00533	BA S/E DIEGO DE ALMAGRO 220KV BP1-1
BA03T0002SE014T0002	BA02T0002SE032T0002	2023-01-17	9	53,48	44,08517	BA S/E DIEGO DE ALMAGRO 220KV BP1-1
BA03T0002SE014T0002	BA02T0002SE032T0002	2023-01-17	10	0,0	0,0	BA S/E DIEGO DE ALMAGRO 220KV BP1-1
BA03T0002SE014T0002	BA02T0002SE032T0002	2023-01-17	11	53,0	43,68949	BA S/E DIEGO DE ALMAGRO 220KV BP1-1
BA03T0002SE014T0002	BA02T0002SE032T0002	2023-01-17	12	46,19	38,0758	BA S/E DIEGO DE ALMAGRO 220KV BP1-1
BA03T0002SE014T0002	BA02T0002SE032T0002	2023-01-17	13	0,0	0,0	BA S/E DIEGO DE ALMAGRO 220KV BP1-1
BA03T0002SE014T0002	BA02T0002SE032T0002	2023-01-17	14	0,0	0,0	BA S/E DIEGO DE ALMAGRO 220KV BP1-1
BA03T0002SE014T0002	BA02T0002SE032T0002	2023-01-17	15	0,0	0,0	BA S/E DIEGO DE ALMAGRO 220KV BP1-1
BA03T0002SE014T0002	BA02T0002SE032T0002	2023-01-17	16	0,0	0,0	BA S/E DIEGO DE ALMAGRO 220KV BP1-1
BA03T0002SE014T0002	BA02T0002SE032T0002	2023-01-17	17	0,0	0,0	BA S/E DIEGO DE ALMAGRO 220KV BP1-1
BA03T0002SE014T0002	BA02T0002SE032T0002	2023-01-17	18	0,0	0,0	BA S/E DIEGO DE ALMAGRO 220KV BP1-1
BA03T0002SE014T0002	BA02T0002SE032T0002	2023-01-17	19	0,0	0,0	BA S/E DIEGO DE ALMAGRO 220KV BP1-1
BA03T0002SE014T0002	BA02T0002SE032T0002	2023-01-17	20	114,23	94,16322	BA S/E DIEGO DE ALMAGRO 220KV BP1-1
BA03T0002SE014T0002	BA02T0002SE032T0002	2023-01-17	21	195,08	160,8103	BA S/E DIEGO DE ALMAGRO 220KV BP1-1
BA03T0002SE014T0002	BA02T0002SE032T0002	2023-01-17	22	197,04	162,42598	BA S/E DIEGO DE ALMAGRO 220KV BP1-1
BA03T0002SE014T0002	BA02T0002SE032T0002	2023-01-17	23	200,97	165,6656	BA S/E DIEGO DE ALMAGRO 220KV BP1-1
BA03T0002SE014T0002	BA02T0002SE032T0002	2023-01-17	24	200,97	165,6656	BA S/E DIEGO DE ALMAGRO 220KV BP1-1
BA03T0002SE014T0002	BA02T0002SE032T0002	2023-01-18	1	205,0	168,42595	BA S/E DIEGO DE ALMAGRO 220KV BP1-1
BA03T0002SE014T0002	BA02T0002SE032T0002	2023-01-18	2	178,35	146,53058	BA S/E DIEGO DE ALMAGRO 220KV BP1-1
BA03T0002SE014T0002	BA02T0002SE032T0002	2023-01-18	3	151,84	124,75023	BA S/E DIEGO DE ALMAGRO 220KV BP1-1
BA03T0002SE014T0002	BA02T0002SE032T0002	2023-01-18	4	151,84	124,75023	BA S/E DIEGO DE ALMAGRO 220KV BP1-1
BA03T0002SE014T0002	BA02T0002SE032T0002	2023-01-18	5	157,57	129,45794	BA S/E DIEGO DE ALMAGRO 220KV BP1-1
BA03T0002SE014T0002	BA02T0002SE032T0002	2023-01-18	6	175,79	144,42731	BA S/E DIEGO DE ALMAGRO 220KV BP1-1
BA03T0002SE014T0002	BA02T0002SE032T0002	2023-01-18	7	182,23	149,71835	BA S/E DIEGO DE ALMAGRO 220KV BP1-1
BA03T0002SE014T0002	BA02T0002SE032T0002	2023-01-18	8	158,06	129,86052	BA S/E DIEGO DE ALMAGRO 220KV BP1-1
BA03T0002SE014T0002	BA02T0002SE032T0002	2023-01-18	9	23,89	19,62779	BA S/E DIEGO DE ALMAGRO 220KV BP1-1
BA03T0002SE014T0002	BA02T0002SE032T0002	2023-01-18	10	0,0	0,0	BA S/E DIEGO DE ALMAGRO 220KV BP1-1
BA03T0002SE014T0002	BA02T0002SE032T0002	2023-01-18	11	0,0	0,0	BA S/E DIEGO DE ALMAGRO 220KV BP1-1
BA03T0002SE014T0002	BA02T0002SE032T0002	2023-01-18	12	0,0	0,0	BA S/E DIEGO DE ALMAGRO 220KV BP1-1
BA03T0002SE014T0002	BA02T0002SE032T0002	2023-01-18	13	0,0	0,0	BA S/E DIEGO DE ALMAGRO 220KV BP1-1
BA03T0002SE014T0002	BA02T0002SE032T0002	2023-01-18	14	0,0	0,0	BA S/E DIEGO DE ALMAGRO 220KV BP1-1
BA03T0002SE014T0002	BA02T0002SE032T0002	2023-01-18	15	0,0	0,0	BA S/E DIEGO DE ALMAGRO 220KV BP1-1
BA03T0002SE014T0002	BA02T0002SE032T0002	2023-01-18	16	0,0	0,0	BA S/E DIEGO DE ALMAGRO 220KV BP1-1
BA03T0002SE014T0002	BA02T0002SE032T0002	2023-01-18	17	0,0	0,0	BA S/E DIEGO DE ALMAGRO 220KV BP1-1
BA03T0002SE014T0002	BA02T0002SE032T0002	2023-01-18	18	0,0	0,0	BA S/E DIEGO DE ALMAGRO 220KV BP1-1
BA03T0002SE014T0002	BA02T0002SE032T0002	2023-01-18	19	0,0	0,0	BA S/E DIEGO DE ALMAGRO 220KV BP1-1
BA03T0002SE014T0002	BA02T0002SE032T0002	2023-01-18	20	120,38	98,903	BA S/E DIEGO DE ALMAGRO 220KV BP1-1
BA03T0002SE014T0002	BA02T0002SE032T0002	2023-01-18	21	186,64	153,34156	BA S/E DIEGO DE ALMAGRO 220KV BP1-1
BA03T0002SE014T0002	BA02T0002SE032T0002	2023-01-18	22	186,64	153,34156	BA S/E DIEGO DE ALMAGRO 220KV BP1-1
BA03T0002SE014T0002	BA02T0002SE032T0002	2023-01-18	23	182,63	150,04698	BA S/E DIEGO DE ALMAGRO 220KV BP1-1
BA03T0002SE014T0002	BA02T0002SE032T0002	2023-01-18	24	168,12	138,12571	BA S/E DIEGO DE ALMAGRO 220KV BP1-1
BA03T0002SE014T0002	BA02T0002SE032T0002	2023-01-19	1	199,52	163,78397	BA S/E DIEGO DE ALMAGRO 220KV BP1-1
BA03T0002SE014T0002	BA02T0002SE032T0002	2023-01-19	2	199,52	163,78397	BA S/E DIEGO DE ALMAGRO 220KV BP1-1
BA03T0002SE014T0002	BA02T0002SE032T0002	2023-01-19	3	183,02	150,23929	BA S/E DIEGO DE ALMAGRO 220KV BP1-1
BA03T0002SE014T0002	BA02T0002SE032T0002	2023-01-19	4	179,32	147,20199	BA S/E DIEGO DE ALMAGRO 220KV BP1-1
BA03T0002SE014T0002	BA02T0002SE032T0002	2023-01-19	5	179,32	147,20199	BA S/E DIEGO DE ALMAGRO 220KV BP1-1
BA03T0002SE014T0002	BA02T0002SE032T0002	2023-01-19	6	196,83	161,57578	BA S/E DIEGO DE ALMAGRO 220KV BP1-1
BA03T0002SE014T0002	BA02T0002SE032T0002	2023-01-19	7	211,92	173,96301	BA S/E DIEGO DE ALMAGRO 220KV BP1-1
BA03T0002SE014T0002	BA02T0002SE032T0002	2023-01-19	8	182,85	150,09974	BA S/E DIEGO DE ALMAGRO 220KV BP1-1
BA03T0002SE014T0002	BA02T0002SE032T0002	2023-01-19	9	100,1	82,17109	BA S/E DIEGO DE ALMAGRO 220KV BP1-1
BA03T0002SE014T0002	BA02T0002SE032T0002	2023-01-19	10	83,63	68,65103	BA S/E DIEGO DE ALMAGRO 220KV BP1-1
BA03T0002SE014T0002	BA02T0002SE032T0002	2023-01-19	11	90,33	74,15099	BA S/E DIEGO DE ALMAGRO 220KV BP1-1
BA03T0002SE014T0002	BA02T0002SE032T0002	2023-01-19	12	104,11	85,46286	BA S/E DIEGO DE ALMAGRO 220KV BP1-1
BA03T0002SE014T0002	BA02T0002SE032T0002	2023-01-19	13	120,87	99,22097	BA S/E DIEGO DE ALMAGRO 220KV BP1-1
BA03T0002SE014T0002	BA02T0002SE032T0002	2023-01-19	14	45,65	37,47363	BA S/E DIEGO DE ALMAGRO 220KV BP1-1
BA03T0002SE014T0002	BA02T0002SE032T0002	2023-01-19	15	0,0	0,0	BA S/E DIEGO DE ALMAGRO 220KV BP1-1
BA03T0002SE014T0002	BA02T0002SE032T0002	2023-01-19	16	0,0	0,0	BA S/E DIEGO DE ALMAGRO 220KV BP1-1
BA03T0002SE014T0002	BA02T0002SE032T0002	2023-01-19	17	0,0	0,0	BA S/E DIEGO DE ALMAGRO 220KV BP1-1
BA03T0002SE014T0002	BA02T0002SE032T0002	2023-01-19	18	0,0	0,0	BA S/E DIEGO DE ALMAGRO 220KV BP1-1
BA03T0002SE014T0002	BA02T0002SE032T0002	2023-01-19	19	0,0	0,0	BA S/E DIEGO DE ALMAGRO 220KV BP1-1
BA03T0002SE014T0002	BA02T0002SE032T0002	2023-01-19	20	118,89	97,59561	BA S/E DIEGO DE ALMAGRO 220KV BP1-1
BA03T0002SE014T0002	BA02T0002SE032T0002	2023-01-19	21	196,51	161,31309	BA S/E DIEGO DE ALMAGRO 220KV BP1-1
BA03T0002SE014T0002	BA02T0002SE032T0002	2023-01-19	22	196,51	161,31309	BA S/E DIEGO DE ALMAGRO 220KV BP1-1
BA03T0002SE014T0002	BA02T0002SE032T0002	2023-01-19	23	186,91	153,43255	BA S/E DIEGO DE ALMAGRO 220KV BP1-1
BA03T0002SE014T0002	BA02T0002SE032T0002	2023-01-19	24	164,28	134,85581	BA S/E DIEGO DE ALMAGRO 220KV BP1-1
BA03T0002SE014T0002	BA02T0002SE032T0002	2023-01-20	1	160,03	130,01637	BA S/E DIEGO DE ALMAGRO 220KV BP1-1
BA03T0002SE014T0002	BA02T0002SE032T0002	2023-01-20	2	156,43	127,09155	BA S/E DIEGO DE ALMAGRO 220KV BP1-1
BA03T0002SE014T0002	BA02T0002SE032T0002	2023-01-20	3	159,37	129,48016	BA S/E DIEGO DE ALMAGRO 220KV BP1-1
BA03T0002SE014T0002	BA02T0002SE032T0002	2023-01-20	4	159,64	129,69952	BA S/E DIEGO DE ALMAGRO 220KV BP1-1
BA03T0002SE014T0002	BA02T0002SE032T0002	2023-01-20	5	159,64	129,69952	BA S/E DIEGO DE ALMAGRO 220KV BP1-1
BA03T0002SE014T0002	BA02T0002SE032T0002	2023-01-20	6	187,04	151,96065	BA S/E DIEGO DE ALMAGRO 220KV BP1-1
BA03T0002SE014T0002	BA02T0002SE032T0002	2023-01-20	7	210,92	171,36195	BA S/E DIEGO DE ALMAGRO 220KV BP1-1
BA03T0002SE014T0002	BA02T0002SE032T0002	2023-01-20	8	222,73	180,95699	BA S/E DIEGO DE ALMAGRO 220KV BP1-1
BA03T0002SE014T0002	BA02T0002SE032T0002	2023-01-20	9	97,1	78,8889	BA S/E DIEGO DE ALMAGRO 220KV BP1-1
BA03T0002SE014T0002	BA02T0002SE032T0002	2023-01-20	10	89,11	72,39742	BA S/E DIEGO DE ALMAGRO 220KV BP1-1
BA03T0002SE014T0002	BA02T0002SE032T0002	2023-01-20	11	66,03	53,64607	BA S/E DIEGO DE ALMAGRO 220KV BP1-1
BA03T0002SE014T0002	BA02T0002SE032T0002	2023-01-20	12	43,42	35,27658	BA S/E DIEGO DE ALMAGRO 220KV BP1-1
BA03T0002SE014T0002	BA02T0002SE032T0002	2023-01-20	13	0,0	0,0	BA S/E DIEGO DE ALMAGRO 220KV BP1-1
BA03T0002SE014T0002	BA02T0002SE032T0002	2023-01-20	14	0,0	0,0	BA S/E DIEGO DE ALMAGRO 220KV BP1-1
BA03T0002SE014T0002	BA02T0002SE032T0002	2023-01-20	15	0,0	0,0	BA S/E DIEGO DE ALMAGRO 220KV BP1-1
BA03T0002SE014T0002	BA02T0002SE032T0002	2023-01-20	16	0,0	0,0	BA S/E DIEGO DE ALMAGRO 220KV BP1-1
BA03T0002SE014T0002	BA02T0002SE032T0002	2023-01-20	17	0,0	0,0	BA S/E DIEGO DE ALMAGRO 220KV BP1-1
BA03T0002SE014T0002	BA02T0002SE032T0002	2023-01-20	18	0,0	0,0	BA S/E DIEGO DE ALMAGRO 220KV BP1-1
BA03T0002SE014T0002	BA02T0002SE032T0002	2023-01-20	19	0,0	0,0	BA S/E DIEGO DE ALMAGRO 220KV BP1-1
BA03T0002SE014T0002	BA02T0002SE032T0002	2023-01-20	20	24,67	20,04314	BA S/E DIEGO DE ALMAGRO 220KV BP1-1
BA03T0002SE014T0002	BA02T0002SE032T0002	2023-01-20	21	174,24	141,56129	BA S/E DIEGO DE ALMAGRO 220KV BP1-1
BA03T0002SE014T0002	BA02T0002SE032T0002	2023-01-20	22	181,97	147,84153	BA S/E DIEGO DE ALMAGRO 220KV BP1-1
BA03T0002SE014T0002	BA02T0002SE032T0002	2023-01-20	23	167,97	136,46723	BA S/E DIEGO DE ALMAGRO 220KV BP1-1
BA03T0002SE014T0002	BA02T0002SE032T0002	2023-01-20	24	159,87	129,88638	BA S/E DIEGO DE ALMAGRO 220KV BP1-1
BA03T0002SE014T0002	BA02T0002SE032T0002	2023-01-21	1	165,49	137,14818	BA S/E DIEGO DE ALMAGRO 220KV BP1-1
BA03T0002SE014T0002	BA02T0002SE032T0002	2023-01-21	2	159,51	132,19232	BA S/E DIEGO DE ALMAGRO 220KV BP1-1
BA03T0002SE014T0002	BA02T0002SE032T0002	2023-01-21	3	148,07	122,71153	BA S/E DIEGO DE ALMAGRO 220KV BP1-1
BA03T0002SE014T0002	BA02T0002SE032T0002	2023-01-21	4	157,65	130,65086	BA S/E DIEGO DE ALMAGRO 220KV BP1-1
BA03T0002SE014T0002	BA02T0002SE032T0002	2023-01-21	5	211,93	175,63487	BA S/E DIEGO DE ALMAGRO 220KV BP1-1
BA03T0002SE014T0002	BA02T0002SE032T0002	2023-01-21	6	235,87	195,4749	BA S/E DIEGO DE ALMAGRO 220KV BP1-1
BA03T0002SE014T0002	BA02T0002SE032T0002	2023-01-21	7	235,87	195,4749	BA S/E DIEGO DE ALMAGRO 220KV BP1-1
BA03T0002SE014T0002	BA02T0002SE032T0002	2023-01-21	8	91,47	75,80485	BA S/E DIEGO DE ALMAGRO 220KV BP1-1
BA03T0002SE014T0002	BA02T0002SE032T0002	2023-01-21	9	10,26	8,50287	BA S/E DIEGO DE ALMAGRO 220KV BP1-1
BA03T0002SE014T0002	BA02T0002SE032T0002	2023-01-21	10	0,0	0,0	BA S/E DIEGO DE ALMAGRO 220KV BP1-1
BA03T0002SE014T0002	BA02T0002SE032T0002	2023-01-21	11	0,0	0,0	BA S/E DIEGO DE ALMAGRO 220KV BP1-1
BA03T0002SE014T0002	BA02T0002SE032T0002	2023-01-21	12	0,0	0,0	BA S/E DIEGO DE ALMAGRO 220KV BP1-1
BA03T0002SE014T0002	BA02T0002SE032T0002	2023-01-21	13	0,0	0,0	BA S/E DIEGO DE ALMAGRO 220KV BP1-1
BA03T0002SE014T0002	BA02T0002SE032T0002	2023-01-21	14	0,0	0,0	BA S/E DIEGO DE ALMAGRO 220KV BP1-1
BA03T0002SE014T0002	BA02T0002SE032T0002	2023-01-21	15	0,0	0,0	BA S/E DIEGO DE ALMAGRO 220KV BP1-1
BA03T0002SE014T0002	BA02T0002SE032T0002	2023-01-21	16	0,0	0,0	BA S/E DIEGO DE ALMAGRO 220KV BP1-1
BA03T0002SE014T0002	BA02T0002SE032T0002	2023-01-21	17	0,0	0,0	BA S/E DIEGO DE ALMAGRO 220KV BP1-1
BA03T0002SE014T0002	BA02T0002SE032T0002	2023-01-21	18	0,0	0,0	BA S/E DIEGO DE ALMAGRO 220KV BP1-1
BA03T0002SE014T0002	BA02T0002SE032T0002	2023-01-21	19	0,0	0,0	BA S/E DIEGO DE ALMAGRO 220KV BP1-1
BA03T0002SE014T0002	BA02T0002SE032T0002	2023-01-21	20	52,9	43,84035	BA S/E DIEGO DE ALMAGRO 220KV BP1-1
BA03T0002SE014T0002	BA02T0002SE032T0002	2023-01-21	21	152,01	125,97677	BA S/E DIEGO DE ALMAGRO 220KV BP1-1
BA03T0002SE014T0002	BA02T0002SE032T0002	2023-01-21	22	152,09	126,04307	BA S/E DIEGO DE ALMAGRO 220KV BP1-1
BA03T0002SE014T0002	BA02T0002SE032T0002	2023-01-21	23	142,61	118,18661	BA S/E DIEGO DE ALMAGRO 220KV BP1-1
BA03T0002SE014T0002	BA02T0002SE032T0002	2023-01-21	24	139,71	115,78327	BA S/E DIEGO DE ALMAGRO 220KV BP1-1
BA03T0002SE014T0002	BA02T0002SE032T0002	2023-01-22	1	146,72	121,59273	BA S/E DIEGO DE ALMAGRO 220KV BP1-1
BA03T0002SE014T0002	BA02T0002SE032T0002	2023-01-22	2	189,21	156,8059	BA S/E DIEGO DE ALMAGRO 220KV BP1-1
BA03T0002SE014T0002	BA02T0002SE032T0002	2023-01-22	3	202,27	167,62924	BA S/E DIEGO DE ALMAGRO 220KV BP1-1
BA03T0002SE014T0002	BA02T0002SE032T0002	2023-01-22	4	202,27	167,62924	BA S/E DIEGO DE ALMAGRO 220KV BP1-1
BA03T0002SE014T0002	BA02T0002SE032T0002	2023-01-22	5	202,27	167,62924	BA S/E DIEGO DE ALMAGRO 220KV BP1-1
BA03T0002SE014T0002	BA02T0002SE032T0002	2023-01-22	6	202,27	167,62924	BA S/E DIEGO DE ALMAGRO 220KV BP1-1
BA03T0002SE014T0002	BA02T0002SE032T0002	2023-01-22	7	202,27	167,62924	BA S/E DIEGO DE ALMAGRO 220KV BP1-1
BA03T0002SE014T0002	BA02T0002SE032T0002	2023-01-22	8	106,1	87,92931	BA S/E DIEGO DE ALMAGRO 220KV BP1-1
BA03T0002SE014T0002	BA02T0002SE032T0002	2023-01-22	9	0,0	0,0	BA S/E DIEGO DE ALMAGRO 220KV BP1-1
BA03T0002SE014T0002	BA02T0002SE032T0002	2023-01-22	10	0,0	0,0	BA S/E DIEGO DE ALMAGRO 220KV BP1-1
BA03T0002SE014T0002	BA02T0002SE032T0002	2023-01-22	11	0,0	0,0	BA S/E DIEGO DE ALMAGRO 220KV BP1-1
BA03T0002SE014T0002	BA02T0002SE032T0002	2023-01-22	12	0,0	0,0	BA S/E DIEGO DE ALMAGRO 220KV BP1-1
BA03T0002SE014T0002	BA02T0002SE032T0002	2023-01-22	13	0,0	0,0	BA S/E DIEGO DE ALMAGRO 220KV BP1-1
BA03T0002SE014T0002	BA02T0002SE032T0002	2023-01-22	14	0,0	0,0	BA S/E DIEGO DE ALMAGRO 220KV BP1-1
BA03T0002SE014T0002	BA02T0002SE032T0002	2023-01-22	15	0,0	0,0	BA S/E DIEGO DE ALMAGRO 220KV BP1-1
BA03T0002SE014T0002	BA02T0002SE032T0002	2023-01-22	16	0,0	0,0	BA S/E DIEGO DE ALMAGRO 220KV BP1-1
BA03T0002SE014T0002	BA02T0002SE032T0002	2023-01-22	17	0,0	0,0	BA S/E DIEGO DE ALMAGRO 220KV BP1-1
BA03T0002SE014T0002	BA02T0002SE032T0002	2023-01-22	18	0,0	0,0	BA S/E DIEGO DE ALMAGRO 220KV BP1-1
BA03T0002SE014T0002	BA02T0002SE032T0002	2023-01-22	19	0,0	0,0	BA S/E DIEGO DE ALMAGRO 220KV BP1-1
BA03T0002SE014T0002	BA02T0002SE032T0002	2023-01-22	20	92,4	76,57558	BA S/E DIEGO DE ALMAGRO 220KV BP1-1
BA03T0002SE014T0002	BA02T0002SE032T0002	2023-01-22	21	184,79	153,14286	BA S/E DIEGO DE ALMAGRO 220KV BP1-1
BA03T0002SE014T0002	BA02T0002SE032T0002	2023-01-22	22	234,84	194,6213	BA S/E DIEGO DE ALMAGRO 220KV BP1-1
BA03T0002SE014T0002	BA02T0002SE032T0002	2023-01-22	23	246,91	204,62419	BA S/E DIEGO DE ALMAGRO 220KV BP1-1
BA03T0002SE014T0002	BA02T0002SE032T0002	2023-01-22	24	236,91	196,33679	BA S/E DIEGO DE ALMAGRO 220KV BP1-1
BA03T0002SE014T0002	BA02T0002SE032T0002	2023-01-23	1	247,27	204,92254	BA S/E DIEGO DE ALMAGRO 220KV BP1-1
BA03T0002SE014T0002	BA02T0002SE032T0002	2023-01-23	2	284,97	236,16604	BA S/E DIEGO DE ALMAGRO 220KV BP1-1
BA03T0002SE014T0002	BA02T0002SE032T0002	2023-01-23	3	254,81	211,17124	BA S/E DIEGO DE ALMAGRO 220KV BP1-1
BA03T0002SE014T0002	BA02T0002SE032T0002	2023-01-23	4	243,84	202,07996	BA S/E DIEGO DE ALMAGRO 220KV BP1-1
BA03T0002SE014T0002	BA02T0002SE032T0002	2023-01-23	5	243,84	202,07996	BA S/E DIEGO DE ALMAGRO 220KV BP1-1
BA03T0002SE014T0002	BA02T0002SE032T0002	2023-01-23	6	281,9	233,62181	BA S/E DIEGO DE ALMAGRO 220KV BP1-1
BA03T0002SE014T0002	BA02T0002SE032T0002	2023-01-23	7	330,27	273,70796	BA S/E DIEGO DE ALMAGRO 220KV BP1-1
BA03T0002SE014T0002	BA02T0002SE032T0002	2023-01-23	8	306,23	253,78505	BA S/E DIEGO DE ALMAGRO 220KV BP1-1
BA03T0002SE014T0002	BA02T0002SE032T0002	2023-01-23	9	101,18	83,85191	BA S/E DIEGO DE ALMAGRO 220KV BP1-1
BA03T0002SE014T0002	BA02T0002SE032T0002	2023-01-23	10	64,53	53,47859	BA S/E DIEGO DE ALMAGRO 220KV BP1-1
BA03T0002SE014T0002	BA02T0002SE032T0002	2023-01-23	11	54,37	45,05859	BA S/E DIEGO DE ALMAGRO 220KV BP1-1
BA03T0002SE014T0002	BA02T0002SE032T0002	2023-01-23	12	61,66	51,10011	BA S/E DIEGO DE ALMAGRO 220KV BP1-1
BA03T0002SE014T0002	BA02T0002SE032T0002	2023-01-23	13	10,28	8,51945	BA S/E DIEGO DE ALMAGRO 220KV BP1-1
BA03T0002SE014T0002	BA02T0002SE032T0002	2023-01-23	14	0,0	0,0	BA S/E DIEGO DE ALMAGRO 220KV BP1-1
BA03T0002SE014T0002	BA02T0002SE032T0002	2023-01-23	15	0,0	0,0	BA S/E DIEGO DE ALMAGRO 220KV BP1-1
BA03T0002SE014T0002	BA02T0002SE032T0002	2023-01-23	16	0,0	0,0	BA S/E DIEGO DE ALMAGRO 220KV BP1-1
BA03T0002SE014T0002	BA02T0002SE032T0002	2023-01-23	17	0,0	0,0	BA S/E DIEGO DE ALMAGRO 220KV BP1-1
BA03T0002SE014T0002	BA02T0002SE032T0002	2023-01-23	18	0,0	0,0	BA S/E DIEGO DE ALMAGRO 220KV BP1-1
BA03T0002SE014T0002	BA02T0002SE032T0002	2023-01-23	19	0,0	0,0	BA S/E DIEGO DE ALMAGRO 220KV BP1-1
BA03T0002SE014T0002	BA02T0002SE032T0002	2023-01-23	20	107,35	88,96524	BA S/E DIEGO DE ALMAGRO 220KV BP1-1
BA03T0002SE014T0002	BA02T0002SE032T0002	2023-01-23	21	270,45	224,13273	BA S/E DIEGO DE ALMAGRO 220KV BP1-1
BA03T0002SE014T0002	BA02T0002SE032T0002	2023-01-23	22	270,45	224,13273	BA S/E DIEGO DE ALMAGRO 220KV BP1-1
BA03T0002SE014T0002	BA02T0002SE032T0002	2023-01-23	23	248,19	205,68498	BA S/E DIEGO DE ALMAGRO 220KV BP1-1
BA03T0002SE014T0002	BA02T0002SE032T0002	2023-01-23	24	228,67	189,50798	BA S/E DIEGO DE ALMAGRO 220KV BP1-1
BA03T0002SE014T0002	BA02T0002SE032T0002	2023-01-24	1	220,33	180,89534	BA S/E DIEGO DE ALMAGRO 220KV BP1-1
BA03T0002SE014T0002	BA02T0002SE032T0002	2023-01-24	2	207,84	170,6408	BA S/E DIEGO DE ALMAGRO 220KV BP1-1
BA03T0002SE014T0002	BA02T0002SE032T0002	2023-01-24	3	154,87	127,15137	BA S/E DIEGO DE ALMAGRO 220KV BP1-1
BA03T0002SE014T0002	BA02T0002SE032T0002	2023-01-24	4	155,56	127,71787	BA S/E DIEGO DE ALMAGRO 220KV BP1-1
BA03T0002SE014T0002	BA02T0002SE032T0002	2023-01-24	5	184,42	151,41251	BA S/E DIEGO DE ALMAGRO 220KV BP1-1
BA03T0002SE014T0002	BA02T0002SE032T0002	2023-01-24	6	171,72	140,98555	BA S/E DIEGO DE ALMAGRO 220KV BP1-1
BA03T0002SE014T0002	BA02T0002SE032T0002	2023-01-24	7	204,7	168,06279	BA S/E DIEGO DE ALMAGRO 220KV BP1-1
BA03T0002SE014T0002	BA02T0002SE032T0002	2023-01-24	8	188,76	154,97574	BA S/E DIEGO DE ALMAGRO 220KV BP1-1
BA03T0002SE014T0002	BA02T0002SE032T0002	2023-01-24	9	66,82	54,86056	BA S/E DIEGO DE ALMAGRO 220KV BP1-1
BA03T0002SE014T0002	BA02T0002SE032T0002	2023-01-24	10	55,78	45,7965	BA S/E DIEGO DE ALMAGRO 220KV BP1-1
BA03T0002SE014T0002	BA02T0002SE032T0002	2023-01-24	11	21,38	17,55341	BA S/E DIEGO DE ALMAGRO 220KV BP1-1
BA03T0002SE014T0002	BA02T0002SE032T0002	2023-01-24	12	0,0	0,0	BA S/E DIEGO DE ALMAGRO 220KV BP1-1
BA03T0002SE014T0002	BA02T0002SE032T0002	2023-01-24	13	0,0	0,0	BA S/E DIEGO DE ALMAGRO 220KV BP1-1
BA03T0002SE014T0002	BA02T0002SE032T0002	2023-01-24	14	0,0	0,0	BA S/E DIEGO DE ALMAGRO 220KV BP1-1
BA03T0002SE014T0002	BA02T0002SE032T0002	2023-01-24	15	0,0	0,0	BA S/E DIEGO DE ALMAGRO 220KV BP1-1
BA03T0002SE014T0002	BA02T0002SE032T0002	2023-01-24	16	0,0	0,0	BA S/E DIEGO DE ALMAGRO 220KV BP1-1
BA03T0002SE014T0002	BA02T0002SE032T0002	2023-01-24	17	0,0	0,0	BA S/E DIEGO DE ALMAGRO 220KV BP1-1
BA03T0002SE014T0002	BA02T0002SE032T0002	2023-01-24	18	0,0	0,0	BA S/E DIEGO DE ALMAGRO 220KV BP1-1
BA03T0002SE014T0002	BA02T0002SE032T0002	2023-01-24	19	0,0	0,0	BA S/E DIEGO DE ALMAGRO 220KV BP1-1
BA03T0002SE014T0002	BA02T0002SE032T0002	2023-01-24	20	88,55	72,70132	BA S/E DIEGO DE ALMAGRO 220KV BP1-1
BA03T0002SE014T0002	BA02T0002SE032T0002	2023-01-24	21	175,81	144,34353	BA S/E DIEGO DE ALMAGRO 220KV BP1-1
BA03T0002SE014T0002	BA02T0002SE032T0002	2023-01-24	22	164,67	135,19736	BA S/E DIEGO DE ALMAGRO 220KV BP1-1
BA03T0002SE014T0002	BA02T0002SE032T0002	2023-01-24	23	164,67	135,19736	BA S/E DIEGO DE ALMAGRO 220KV BP1-1
BA03T0002SE014T0002	BA02T0002SE032T0002	2023-01-24	24	150,14	123,26794	BA S/E DIEGO DE ALMAGRO 220KV BP1-1
BA03T0002SE014T0002	BA02T0002SE032T0002	2023-01-25	1	182,24	148,36341	BA S/E DIEGO DE ALMAGRO 220KV BP1-1
BA03T0002SE014T0002	BA02T0002SE032T0002	2023-01-25	2	186,14	151,53844	BA S/E DIEGO DE ALMAGRO 220KV BP1-1
BA03T0002SE014T0002	BA02T0002SE032T0002	2023-01-25	3	188,02	153,06896	BA S/E DIEGO DE ALMAGRO 220KV BP1-1
BA03T0002SE014T0002	BA02T0002SE032T0002	2023-01-25	4	184,12	149,89393	BA S/E DIEGO DE ALMAGRO 220KV BP1-1
BA03T0002SE014T0002	BA02T0002SE032T0002	2023-01-25	5	184,12	149,89393	BA S/E DIEGO DE ALMAGRO 220KV BP1-1
BA03T0002SE014T0002	BA02T0002SE032T0002	2023-01-25	6	184,12	149,89393	BA S/E DIEGO DE ALMAGRO 220KV BP1-1
BA03T0002SE014T0002	BA02T0002SE032T0002	2023-01-25	7	184,12	149,89393	BA S/E DIEGO DE ALMAGRO 220KV BP1-1
BA03T0002SE014T0002	BA02T0002SE032T0002	2023-01-25	8	188,1	153,13409	BA S/E DIEGO DE ALMAGRO 220KV BP1-1
BA03T0002SE014T0002	BA02T0002SE032T0002	2023-01-25	9	0,0	0,0	BA S/E DIEGO DE ALMAGRO 220KV BP1-1
BA03T0002SE014T0002	BA02T0002SE032T0002	2023-01-25	10	0,0	0,0	BA S/E DIEGO DE ALMAGRO 220KV BP1-1
BA03T0002SE014T0002	BA02T0002SE032T0002	2023-01-25	11	0,0	0,0	BA S/E DIEGO DE ALMAGRO 220KV BP1-1
BA03T0002SE014T0002	BA02T0002SE032T0002	2023-01-25	12	0,0	0,0	BA S/E DIEGO DE ALMAGRO 220KV BP1-1
BA03T0002SE014T0002	BA02T0002SE032T0002	2023-01-25	13	0,0	0,0	BA S/E DIEGO DE ALMAGRO 220KV BP1-1
BA03T0002SE014T0002	BA02T0002SE032T0002	2023-01-25	14	0,0	0,0	BA S/E DIEGO DE ALMAGRO 220KV BP1-1
BA03T0002SE014T0002	BA02T0002SE032T0002	2023-01-25	15	0,0	0,0	BA S/E DIEGO DE ALMAGRO 220KV BP1-1
BA03T0002SE014T0002	BA02T0002SE032T0002	2023-01-25	16	0,0	0,0	BA S/E DIEGO DE ALMAGRO 220KV BP1-1
BA03T0002SE014T0002	BA02T0002SE032T0002	2023-01-25	17	0,0	0,0	BA S/E DIEGO DE ALMAGRO 220KV BP1-1
BA03T0002SE014T0002	BA02T0002SE032T0002	2023-01-25	18	0,0	0,0	BA S/E DIEGO DE ALMAGRO 220KV BP1-1
BA03T0002SE014T0002	BA02T0002SE032T0002	2023-01-25	19	0,0	0,0	BA S/E DIEGO DE ALMAGRO 220KV BP1-1
BA03T0002SE014T0002	BA02T0002SE032T0002	2023-01-25	20	8,41	6,84667	BA S/E DIEGO DE ALMAGRO 220KV BP1-1
BA03T0002SE014T0002	BA02T0002SE032T0002	2023-01-25	21	145,51	118,46115	BA S/E DIEGO DE ALMAGRO 220KV BP1-1
BA03T0002SE014T0002	BA02T0002SE032T0002	2023-01-25	22	161,55	131,51947	BA S/E DIEGO DE ALMAGRO 220KV BP1-1
BA03T0002SE014T0002	BA02T0002SE032T0002	2023-01-25	23	161,83	131,74742	BA S/E DIEGO DE ALMAGRO 220KV BP1-1
BA03T0002SE014T0002	BA02T0002SE032T0002	2023-01-25	24	148,18	120,63482	BA S/E DIEGO DE ALMAGRO 220KV BP1-1
BA03T0002SE014T0002	BA02T0002SE032T0002	2023-01-26	1	165,21	133,06839	BA S/E DIEGO DE ALMAGRO 220KV BP1-1
BA03T0002SE014T0002	BA02T0002SE032T0002	2023-01-26	2	163,32	131,54609	BA S/E DIEGO DE ALMAGRO 220KV BP1-1
BA03T0002SE014T0002	BA02T0002SE032T0002	2023-01-26	3	143,13	115,28406	BA S/E DIEGO DE ALMAGRO 220KV BP1-1
BA03T0002SE014T0002	BA02T0002SE032T0002	2023-01-26	4	138,6	111,63537	BA S/E DIEGO DE ALMAGRO 220KV BP1-1
BA03T0002SE014T0002	BA02T0002SE032T0002	2023-01-26	5	138,6	111,63537	BA S/E DIEGO DE ALMAGRO 220KV BP1-1
BA03T0002SE014T0002	BA02T0002SE032T0002	2023-01-26	6	141,35	113,85036	BA S/E DIEGO DE ALMAGRO 220KV BP1-1
BA03T0002SE014T0002	BA02T0002SE032T0002	2023-01-26	7	165,27	133,11672	BA S/E DIEGO DE ALMAGRO 220KV BP1-1
BA03T0002SE014T0002	BA02T0002SE032T0002	2023-01-26	8	134,35	108,21221	BA S/E DIEGO DE ALMAGRO 220KV BP1-1
BA03T0002SE014T0002	BA02T0002SE032T0002	2023-01-26	9	41,25	33,22481	BA S/E DIEGO DE ALMAGRO 220KV BP1-1
BA03T0002SE014T0002	BA02T0002SE032T0002	2023-01-26	10	0,0	0,0	BA S/E DIEGO DE ALMAGRO 220KV BP1-1
BA03T0002SE014T0002	BA02T0002SE032T0002	2023-01-26	11	0,0	0,0	BA S/E DIEGO DE ALMAGRO 220KV BP1-1
BA03T0002SE014T0002	BA02T0002SE032T0002	2023-01-26	12	0,0	0,0	BA S/E DIEGO DE ALMAGRO 220KV BP1-1
BA03T0002SE014T0002	BA02T0002SE032T0002	2023-01-26	13	0,0	0,0	BA S/E DIEGO DE ALMAGRO 220KV BP1-1
BA03T0002SE014T0002	BA02T0002SE032T0002	2023-01-26	14	0,0	0,0	BA S/E DIEGO DE ALMAGRO 220KV BP1-1
BA03T0002SE014T0002	BA02T0002SE032T0002	2023-01-26	15	0,0	0,0	BA S/E DIEGO DE ALMAGRO 220KV BP1-1
BA03T0002SE014T0002	BA02T0002SE032T0002	2023-01-26	16	0,0	0,0	BA S/E DIEGO DE ALMAGRO 220KV BP1-1
BA03T0002SE014T0002	BA02T0002SE032T0002	2023-01-26	17	0,0	0,0	BA S/E DIEGO DE ALMAGRO 220KV BP1-1
BA03T0002SE014T0002	BA02T0002SE032T0002	2023-01-26	18	0,0	0,0	BA S/E DIEGO DE ALMAGRO 220KV BP1-1
BA03T0002SE014T0002	BA02T0002SE032T0002	2023-01-26	19	0,0	0,0	BA S/E DIEGO DE ALMAGRO 220KV BP1-1
BA03T0002SE014T0002	BA02T0002SE032T0002	2023-01-26	20	70,99	57,1789	BA S/E DIEGO DE ALMAGRO 220KV BP1-1
BA03T0002SE014T0002	BA02T0002SE032T0002	2023-01-26	21	138,66	111,6837	BA S/E DIEGO DE ALMAGRO 220KV BP1-1
BA03T0002SE014T0002	BA02T0002SE032T0002	2023-01-26	22	132,66	106,851	BA S/E DIEGO DE ALMAGRO 220KV BP1-1
BA03T0002SE014T0002	BA02T0002SE032T0002	2023-01-26	23	133,51	107,53563	BA S/E DIEGO DE ALMAGRO 220KV BP1-1
BA03T0002SE014T0002	BA02T0002SE032T0002	2023-01-26	24	133,48	107,51147	BA S/E DIEGO DE ALMAGRO 220KV BP1-1
BA03T0002SE014T0002	BA02T0002SE032T0002	2023-01-27	1	134,81	108,3441	BA S/E DIEGO DE ALMAGRO 220KV BP1-1
BA03T0002SE014T0002	BA02T0002SE032T0002	2023-01-27	2	133,04	106,92159	BA S/E DIEGO DE ALMAGRO 220KV BP1-1
BA03T0002SE014T0002	BA02T0002SE032T0002	2023-01-27	3	134,61	108,18336	BA S/E DIEGO DE ALMAGRO 220KV BP1-1
BA03T0002SE014T0002	BA02T0002SE032T0002	2023-01-27	4	144,22	115,90673	BA S/E DIEGO DE ALMAGRO 220KV BP1-1
BA03T0002SE014T0002	BA02T0002SE032T0002	2023-01-27	5	148,88	119,65188	BA S/E DIEGO DE ALMAGRO 220KV BP1-1
BA03T0002SE014T0002	BA02T0002SE032T0002	2023-01-27	6	148,88	119,65188	BA S/E DIEGO DE ALMAGRO 220KV BP1-1
BA03T0002SE014T0002	BA02T0002SE032T0002	2023-01-27	7	153,57	123,42114	BA S/E DIEGO DE ALMAGRO 220KV BP1-1
BA03T0002SE014T0002	BA02T0002SE032T0002	2023-01-27	8	112,23	90,19701	BA S/E DIEGO DE ALMAGRO 220KV BP1-1
BA03T0002SE014T0002	BA02T0002SE032T0002	2023-01-27	9	0,0	0,0	BA S/E DIEGO DE ALMAGRO 220KV BP1-1
BA03T0002SE014T0002	BA02T0002SE032T0002	2023-01-27	10	0,0	0,0	BA S/E DIEGO DE ALMAGRO 220KV BP1-1
BA03T0002SE014T0002	BA02T0002SE032T0002	2023-01-27	11	0,0	0,0	BA S/E DIEGO DE ALMAGRO 220KV BP1-1
BA03T0002SE014T0002	BA02T0002SE032T0002	2023-01-27	12	0,0	0,0	BA S/E DIEGO DE ALMAGRO 220KV BP1-1
BA03T0002SE014T0002	BA02T0002SE032T0002	2023-01-27	13	0,0	0,0	BA S/E DIEGO DE ALMAGRO 220KV BP1-1
BA03T0002SE014T0002	BA02T0002SE032T0002	2023-01-27	14	0,0	0,0	BA S/E DIEGO DE ALMAGRO 220KV BP1-1
BA03T0002SE014T0002	BA02T0002SE032T0002	2023-01-27	15	0,0	0,0	BA S/E DIEGO DE ALMAGRO 220KV BP1-1
BA03T0002SE014T0002	BA02T0002SE032T0002	2023-01-27	16	0,0	0,0	BA S/E DIEGO DE ALMAGRO 220KV BP1-1
BA03T0002SE014T0002	BA02T0002SE032T0002	2023-01-27	17	0,0	0,0	BA S/E DIEGO DE ALMAGRO 220KV BP1-1
BA03T0002SE014T0002	BA02T0002SE032T0002	2023-01-27	18	0,0	0,0	BA S/E DIEGO DE ALMAGRO 220KV BP1-1
BA03T0002SE014T0002	BA02T0002SE032T0002	2023-01-27	19	0,0	0,0	BA S/E DIEGO DE ALMAGRO 220KV BP1-1
BA03T0002SE014T0002	BA02T0002SE032T0002	2023-01-27	20	27,68	22,24586	BA S/E DIEGO DE ALMAGRO 220KV BP1-1
BA03T0002SE014T0002	BA02T0002SE032T0002	2023-01-27	21	133,19	107,04214	BA S/E DIEGO DE ALMAGRO 220KV BP1-1
BA03T0002SE014T0002	BA02T0002SE032T0002	2023-01-27	22	132,91	106,81711	BA S/E DIEGO DE ALMAGRO 220KV BP1-1
BA03T0002SE014T0002	BA02T0002SE032T0002	2023-01-27	23	139,32	111,9687	BA S/E DIEGO DE ALMAGRO 220KV BP1-1
BA03T0002SE014T0002	BA02T0002SE032T0002	2023-01-27	24	154,76	124,37752	BA S/E DIEGO DE ALMAGRO 220KV BP1-1
BA03T0002SE014T0002	BA02T0002SE032T0002	2023-01-28	1	169,92	136,37439	BA S/E DIEGO DE ALMAGRO 220KV BP1-1
BA03T0002SE014T0002	BA02T0002SE032T0002	2023-01-28	2	158,49	127,2009	BA S/E DIEGO DE ALMAGRO 220KV BP1-1
BA03T0002SE014T0002	BA02T0002SE032T0002	2023-01-28	3	168,97	135,61194	BA S/E DIEGO DE ALMAGRO 220KV BP1-1
BA03T0002SE014T0002	BA02T0002SE032T0002	2023-01-28	4	147,81	118,62935	BA S/E DIEGO DE ALMAGRO 220KV BP1-1
BA03T0002SE014T0002	BA02T0002SE032T0002	2023-01-28	5	145,91	117,10445	BA S/E DIEGO DE ALMAGRO 220KV BP1-1
BA03T0002SE014T0002	BA02T0002SE032T0002	2023-01-28	6	145,91	117,10445	BA S/E DIEGO DE ALMAGRO 220KV BP1-1
BA03T0002SE014T0002	BA02T0002SE032T0002	2023-01-28	7	163,17	130,95698	BA S/E DIEGO DE ALMAGRO 220KV BP1-1
BA03T0002SE014T0002	BA02T0002SE032T0002	2023-01-28	8	148,19	118,93433	BA S/E DIEGO DE ALMAGRO 220KV BP1-1
BA03T0002SE014T0002	BA02T0002SE032T0002	2023-01-28	9	20,18	16,19606	BA S/E DIEGO DE ALMAGRO 220KV BP1-1
BA03T0002SE014T0002	BA02T0002SE032T0002	2023-01-28	10	0,0	0,0	BA S/E DIEGO DE ALMAGRO 220KV BP1-1
BA03T0002SE014T0002	BA02T0002SE032T0002	2023-01-28	11	0,0	0,0	BA S/E DIEGO DE ALMAGRO 220KV BP1-1
BA03T0002SE014T0002	BA02T0002SE032T0002	2023-01-28	12	0,0	0,0	BA S/E DIEGO DE ALMAGRO 220KV BP1-1
BA03T0002SE014T0002	BA02T0002SE032T0002	2023-01-28	13	0,0	0,0	BA S/E DIEGO DE ALMAGRO 220KV BP1-1
BA03T0002SE014T0002	BA02T0002SE032T0002	2023-01-28	14	0,0	0,0	BA S/E DIEGO DE ALMAGRO 220KV BP1-1
BA03T0002SE014T0002	BA02T0002SE032T0002	2023-01-28	15	0,0	0,0	BA S/E DIEGO DE ALMAGRO 220KV BP1-1
BA03T0002SE014T0002	BA02T0002SE032T0002	2023-01-28	16	0,0	0,0	BA S/E DIEGO DE ALMAGRO 220KV BP1-1
BA03T0002SE014T0002	BA02T0002SE032T0002	2023-01-28	17	0,0	0,0	BA S/E DIEGO DE ALMAGRO 220KV BP1-1
BA03T0002SE014T0002	BA02T0002SE032T0002	2023-01-28	18	0,0	0,0	BA S/E DIEGO DE ALMAGRO 220KV BP1-1
BA03T0002SE014T0002	BA02T0002SE032T0002	2023-01-28	19	0,0	0,0	BA S/E DIEGO DE ALMAGRO 220KV BP1-1
BA03T0002SE014T0002	BA02T0002SE032T0002	2023-01-28	20	70,17	56,31704	BA S/E DIEGO DE ALMAGRO 220KV BP1-1
BA03T0002SE014T0002	BA02T0002SE032T0002	2023-01-28	21	159,06	127,65837	BA S/E DIEGO DE ALMAGRO 220KV BP1-1
BA03T0002SE014T0002	BA02T0002SE032T0002	2023-01-28	22	159,06	127,65837	BA S/E DIEGO DE ALMAGRO 220KV BP1-1
BA03T0002SE014T0002	BA02T0002SE032T0002	2023-01-28	23	159,06	127,65837	BA S/E DIEGO DE ALMAGRO 220KV BP1-1
BA03T0002SE014T0002	BA02T0002SE032T0002	2023-01-28	24	159,72	128,18808	BA S/E DIEGO DE ALMAGRO 220KV BP1-1
BA03T0002SE014T0002	BA02T0002SE032T0002	2023-01-29	1	193,69	155,45172	BA S/E DIEGO DE ALMAGRO 220KV BP1-1
BA03T0002SE014T0002	BA02T0002SE032T0002	2023-01-29	2	204,83	164,39246	BA S/E DIEGO DE ALMAGRO 220KV BP1-1
BA03T0002SE014T0002	BA02T0002SE032T0002	2023-01-29	3	204,83	164,39246	BA S/E DIEGO DE ALMAGRO 220KV BP1-1
BA03T0002SE014T0002	BA02T0002SE032T0002	2023-01-29	4	204,83	164,39246	BA S/E DIEGO DE ALMAGRO 220KV BP1-1
BA03T0002SE014T0002	BA02T0002SE032T0002	2023-01-29	5	201,25	161,51923	BA S/E DIEGO DE ALMAGRO 220KV BP1-1
BA03T0002SE014T0002	BA02T0002SE032T0002	2023-01-29	6	161,81	129,86547	BA S/E DIEGO DE ALMAGRO 220KV BP1-1
BA03T0002SE014T0002	BA02T0002SE032T0002	2023-01-29	7	161,81	129,86547	BA S/E DIEGO DE ALMAGRO 220KV BP1-1
BA03T0002SE014T0002	BA02T0002SE032T0002	2023-01-29	8	130,22	104,51197	BA S/E DIEGO DE ALMAGRO 220KV BP1-1
BA03T0002SE014T0002	BA02T0002SE032T0002	2023-01-29	9	0,0	0,0	BA S/E DIEGO DE ALMAGRO 220KV BP1-1
BA03T0002SE014T0002	BA02T0002SE032T0002	2023-01-29	10	0,0	0,0	BA S/E DIEGO DE ALMAGRO 220KV BP1-1
BA03T0002SE014T0002	BA02T0002SE032T0002	2023-01-29	11	0,0	0,0	BA S/E DIEGO DE ALMAGRO 220KV BP1-1
BA03T0002SE014T0002	BA02T0002SE032T0002	2023-01-29	12	0,0	0,0	BA S/E DIEGO DE ALMAGRO 220KV BP1-1
BA03T0002SE014T0002	BA02T0002SE032T0002	2023-01-29	13	0,0	0,0	BA S/E DIEGO DE ALMAGRO 220KV BP1-1
BA03T0002SE014T0002	BA02T0002SE032T0002	2023-01-29	14	0,0	0,0	BA S/E DIEGO DE ALMAGRO 220KV BP1-1
BA03T0002SE014T0002	BA02T0002SE032T0002	2023-01-29	15	0,0	0,0	BA S/E DIEGO DE ALMAGRO 220KV BP1-1
BA03T0002SE014T0002	BA02T0002SE032T0002	2023-01-29	16	0,0	0,0	BA S/E DIEGO DE ALMAGRO 220KV BP1-1
BA03T0002SE014T0002	BA02T0002SE032T0002	2023-01-29	17	0,0	0,0	BA S/E DIEGO DE ALMAGRO 220KV BP1-1
BA03T0002SE014T0002	BA02T0002SE032T0002	2023-01-29	18	0,0	0,0	BA S/E DIEGO DE ALMAGRO 220KV BP1-1
BA03T0002SE014T0002	BA02T0002SE032T0002	2023-01-29	19	0,0	0,0	BA S/E DIEGO DE ALMAGRO 220KV BP1-1
BA03T0002SE014T0002	BA02T0002SE032T0002	2023-01-29	20	126,98	101,91161	BA S/E DIEGO DE ALMAGRO 220KV BP1-1
BA03T0002SE014T0002	BA02T0002SE032T0002	2023-01-29	21	311,75	250,20432	BA S/E DIEGO DE ALMAGRO 220KV BP1-1
BA03T0002SE014T0002	BA02T0002SE032T0002	2023-01-29	22	312,25	250,60561	BA S/E DIEGO DE ALMAGRO 220KV BP1-1
BA03T0002SE014T0002	BA02T0002SE032T0002	2023-01-29	23	261,35	209,75428	BA S/E DIEGO DE ALMAGRO 220KV BP1-1
BA03T0002SE014T0002	BA02T0002SE032T0002	2023-01-29	24	210,59	169,01532	BA S/E DIEGO DE ALMAGRO 220KV BP1-1
BA03T0002SE014T0002	BA02T0002SE032T0002	2023-01-30	1	203,15	163,04413	BA S/E DIEGO DE ALMAGRO 220KV BP1-1
BA03T0002SE014T0002	BA02T0002SE032T0002	2023-01-30	2	201,33	161,58343	BA S/E DIEGO DE ALMAGRO 220KV BP1-1
BA03T0002SE014T0002	BA02T0002SE032T0002	2023-01-30	3	194,03	155,7246	BA S/E DIEGO DE ALMAGRO 220KV BP1-1
BA03T0002SE014T0002	BA02T0002SE032T0002	2023-01-30	4	194,03	155,7246	BA S/E DIEGO DE ALMAGRO 220KV BP1-1
BA03T0002SE014T0002	BA02T0002SE032T0002	2023-01-30	5	214,98	172,53865	BA S/E DIEGO DE ALMAGRO 220KV BP1-1
BA03T0002SE014T0002	BA02T0002SE032T0002	2023-01-30	6	280,11	224,81068	BA S/E DIEGO DE ALMAGRO 220KV BP1-1
BA03T0002SE014T0002	BA02T0002SE032T0002	2023-01-30	7	326,28	261,8658	BA S/E DIEGO DE ALMAGRO 220KV BP1-1
BA03T0002SE014T0002	BA02T0002SE032T0002	2023-01-30	8	330,16	264,97981	BA S/E DIEGO DE ALMAGRO 220KV BP1-1
BA03T0002SE014T0002	BA02T0002SE032T0002	2023-01-30	9	125,63	100,82813	BA S/E DIEGO DE ALMAGRO 220KV BP1-1
BA03T0002SE014T0002	BA02T0002SE032T0002	2023-01-30	10	50,65	40,65068	BA S/E DIEGO DE ALMAGRO 220KV BP1-1
BA03T0002SE014T0002	BA02T0002SE032T0002	2023-01-30	11	0,0	0,0	BA S/E DIEGO DE ALMAGRO 220KV BP1-1
BA03T0002SE014T0002	BA02T0002SE032T0002	2023-01-30	12	0,0	0,0	BA S/E DIEGO DE ALMAGRO 220KV BP1-1
BA03T0002SE014T0002	BA02T0002SE032T0002	2023-01-30	13	0,0	0,0	BA S/E DIEGO DE ALMAGRO 220KV BP1-1
BA03T0002SE014T0002	BA02T0002SE032T0002	2023-01-30	14	0,0	0,0	BA S/E DIEGO DE ALMAGRO 220KV BP1-1
BA03T0002SE014T0002	BA02T0002SE032T0002	2023-01-30	15	0,0	0,0	BA S/E DIEGO DE ALMAGRO 220KV BP1-1
BA03T0002SE014T0002	BA02T0002SE032T0002	2023-01-30	16	0,0	0,0	BA S/E DIEGO DE ALMAGRO 220KV BP1-1
BA03T0002SE014T0002	BA02T0002SE032T0002	2023-01-30	17	0,0	0,0	BA S/E DIEGO DE ALMAGRO 220KV BP1-1
BA03T0002SE014T0002	BA02T0002SE032T0002	2023-01-30	18	0,0	0,0	BA S/E DIEGO DE ALMAGRO 220KV BP1-1
BA03T0002SE014T0002	BA02T0002SE032T0002	2023-01-30	19	0,0	0,0	BA S/E DIEGO DE ALMAGRO 220KV BP1-1
BA03T0002SE014T0002	BA02T0002SE032T0002	2023-01-30	20	81,34	65,28186	BA S/E DIEGO DE ALMAGRO 220KV BP1-1
BA03T0002SE014T0002	BA02T0002SE032T0002	2023-01-30	21	227,27	182,40236	BA S/E DIEGO DE ALMAGRO 220KV BP1-1
BA03T0002SE014T0002	BA02T0002SE032T0002	2023-01-30	22	246,34	197,70756	BA S/E DIEGO DE ALMAGRO 220KV BP1-1
BA03T0002SE014T0002	BA02T0002SE032T0002	2023-01-30	23	191,13	153,39712	BA S/E DIEGO DE ALMAGRO 220KV BP1-1
BA03T0002SE014T0002	BA02T0002SE032T0002	2023-01-30	24	186,11	149,36816	BA S/E DIEGO DE ALMAGRO 220KV BP1-1
BA03T0002SE014T0002	BA02T0002SE032T0002	2023-01-31	1	200,29	160,86091	BA S/E DIEGO DE ALMAGRO 220KV BP1-1
BA03T0002SE014T0002	BA02T0002SE032T0002	2023-01-31	2	184,5	148,17933	BA S/E DIEGO DE ALMAGRO 220KV BP1-1
BA03T0002SE014T0002	BA02T0002SE032T0002	2023-01-31	3	195,38	156,91749	BA S/E DIEGO DE ALMAGRO 220KV BP1-1
BA03T0002SE014T0002	BA02T0002SE032T0002	2023-01-31	4	196,78	158,04189	BA S/E DIEGO DE ALMAGRO 220KV BP1-1
BA03T0002SE014T0002	BA02T0002SE032T0002	2023-01-31	5	179,24	143,95481	BA S/E DIEGO DE ALMAGRO 220KV BP1-1
BA03T0002SE014T0002	BA02T0002SE032T0002	2023-01-31	6	179,24	143,95481	BA S/E DIEGO DE ALMAGRO 220KV BP1-1
BA03T0002SE014T0002	BA02T0002SE032T0002	2023-01-31	7	196,78	158,04189	BA S/E DIEGO DE ALMAGRO 220KV BP1-1
BA03T0002SE014T0002	BA02T0002SE032T0002	2023-01-31	8	169,64	136,24467	BA S/E DIEGO DE ALMAGRO 220KV BP1-1
BA03T0002SE014T0002	BA02T0002SE032T0002	2023-01-31	9	101,72	81,6954	BA S/E DIEGO DE ALMAGRO 220KV BP1-1
BA03T0002SE014T0002	BA02T0002SE032T0002	2023-01-31	10	43,79	35,1695	BA S/E DIEGO DE ALMAGRO 220KV BP1-1
BA03T0002SE014T0002	BA02T0002SE032T0002	2023-01-31	11	125,05	100,43266	BA S/E DIEGO DE ALMAGRO 220KV BP1-1
BA03T0002SE014T0002	BA02T0002SE032T0002	2023-01-31	12	24,51	19,68496	BA S/E DIEGO DE ALMAGRO 220KV BP1-1
BA03T0002SE014T0002	BA02T0002SE032T0002	2023-01-31	13	0,0	0,0	BA S/E DIEGO DE ALMAGRO 220KV BP1-1
BA03T0002SE014T0002	BA02T0002SE032T0002	2023-01-31	14	0,0	0,0	BA S/E DIEGO DE ALMAGRO 220KV BP1-1
BA03T0002SE014T0002	BA02T0002SE032T0002	2023-01-31	15	0,0	0,0	BA S/E DIEGO DE ALMAGRO 220KV BP1-1
BA03T0002SE014T0002	BA02T0002SE032T0002	2023-01-31	16	21,67	17,40404	BA S/E DIEGO DE ALMAGRO 220KV BP1-1
BA03T0002SE014T0002	BA02T0002SE032T0002	2023-01-31	17	99,99	80,30597	BA S/E DIEGO DE ALMAGRO 220KV BP1-1
BA03T0002SE014T0002	BA02T0002SE032T0002	2023-01-31	18	76,71	61,60887	BA S/E DIEGO DE ALMAGRO 220KV BP1-1
BA03T0002SE014T0002	BA02T0002SE032T0002	2023-01-31	19	0,0	0,0	BA S/E DIEGO DE ALMAGRO 220KV BP1-1
BA03T0002SE014T0002	BA02T0002SE032T0002	2023-01-31	20	94,56	75,94492	BA S/E DIEGO DE ALMAGRO 220KV BP1-1
BA03T0002SE014T0002	BA02T0002SE032T0002	2023-01-31	21	274,39	220,37358	BA S/E DIEGO DE ALMAGRO 220KV BP1-1
BA03T0002SE014T0002	BA02T0002SE032T0002	2023-01-31	22	246,86	198,26314	BA S/E DIEGO DE ALMAGRO 220KV BP1-1
BA03T0002SE014T0002	BA02T0002SE032T0002	2023-01-31	23	205,26	164,85252	BA S/E DIEGO DE ALMAGRO 220KV BP1-1
BA03T0002SE014T0002	BA02T0002SE032T0002	2023-01-31	24	235,46	189,10734	BA S/E DIEGO DE ALMAGRO 220KV BP1-1
BA03T0002SE014T0002	BA02T0002SE032T0002	2023-02-01	1	251,53	203,83237	BA S/E DIEGO DE ALMAGRO 220KV BP1-1
BA03T0002SE014T0002	BA02T0002SE032T0002	2023-02-01	2	199,12	161,36087	BA S/E DIEGO DE ALMAGRO 220KV BP1-1
BA03T0002SE014T0002	BA02T0002SE032T0002	2023-02-01	3	174,05	141,0449	BA S/E DIEGO DE ALMAGRO 220KV BP1-1
BA03T0002SE014T0002	BA02T0002SE032T0002	2023-02-01	4	157,81	127,88449	BA S/E DIEGO DE ALMAGRO 220KV BP1-1
BA03T0002SE014T0002	BA02T0002SE032T0002	2023-02-01	5	145,4	117,8278	BA S/E DIEGO DE ALMAGRO 220KV BP1-1
BA03T0002SE014T0002	BA02T0002SE032T0002	2023-02-01	6	141,42	114,60253	BA S/E DIEGO DE ALMAGRO 220KV BP1-1
BA03T0002SE014T0002	BA02T0002SE032T0002	2023-02-01	7	146,33	118,58144	BA S/E DIEGO DE ALMAGRO 220KV BP1-1
BA03T0002SE014T0002	BA02T0002SE032T0002	2023-02-01	8	137,82	111,68519	BA S/E DIEGO DE ALMAGRO 220KV BP1-1
BA03T0002SE014T0002	BA02T0002SE032T0002	2023-02-01	9	83,62	67,76314	BA S/E DIEGO DE ALMAGRO 220KV BP1-1
BA03T0002SE014T0002	BA02T0002SE032T0002	2023-02-01	10	0,0	0,0	BA S/E DIEGO DE ALMAGRO 220KV BP1-1
BA03T0002SE014T0002	BA02T0002SE032T0002	2023-02-01	11	0,0	0,0	BA S/E DIEGO DE ALMAGRO 220KV BP1-1
BA03T0002SE014T0002	BA02T0002SE032T0002	2023-02-01	12	0,0	0,0	BA S/E DIEGO DE ALMAGRO 220KV BP1-1
BA03T0002SE014T0002	BA02T0002SE032T0002	2023-02-01	13	0,0	0,0	BA S/E DIEGO DE ALMAGRO 220KV BP1-1
BA03T0002SE014T0002	BA02T0002SE032T0002	2023-02-01	14	0,0	0,0	BA S/E DIEGO DE ALMAGRO 220KV BP1-1
BA03T0002SE014T0002	BA02T0002SE032T0002	2023-02-01	15	0,0	0,0	BA S/E DIEGO DE ALMAGRO 220KV BP1-1
BA03T0002SE014T0002	BA02T0002SE032T0002	2023-02-01	16	0,0	0,0	BA S/E DIEGO DE ALMAGRO 220KV BP1-1
BA03T0002SE014T0002	BA02T0002SE032T0002	2023-02-01	17	0,0	0,0	BA S/E DIEGO DE ALMAGRO 220KV BP1-1
BA03T0002SE014T0002	BA02T0002SE032T0002	2023-02-01	18	0,0	0,0	BA S/E DIEGO DE ALMAGRO 220KV BP1-1
BA03T0002SE014T0002	BA02T0002SE032T0002	2023-02-01	19	0,0	0,0	BA S/E DIEGO DE ALMAGRO 220KV BP1-1
BA03T0002SE014T0002	BA02T0002SE032T0002	2023-02-01	20	36,49	29,5704	BA S/E DIEGO DE ALMAGRO 220KV BP1-1
BA03T0002SE014T0002	BA02T0002SE032T0002	2023-02-01	21	154,47	125,17785	BA S/E DIEGO DE ALMAGRO 220KV BP1-1
BA03T0002SE014T0002	BA02T0002SE032T0002	2023-02-01	22	131,95	106,92832	BA S/E DIEGO DE ALMAGRO 220KV BP1-1
BA03T0002SE014T0002	BA02T0002SE032T0002	2023-02-01	23	144,94	117,45503	BA S/E DIEGO DE ALMAGRO 220KV BP1-1
BA03T0002SE014T0002	BA02T0002SE032T0002	2023-02-01	24	154,03	124,82129	BA S/E DIEGO DE ALMAGRO 220KV BP1-1
BA03T0002SE014T0002	BA02T0002SE032T0002	2023-02-02	1	157,85	126,9556	BA S/E DIEGO DE ALMAGRO 220KV BP1-1
BA03T0002SE014T0002	BA02T0002SE032T0002	2023-02-02	2	142,04	114,23993	BA S/E DIEGO DE ALMAGRO 220KV BP1-1
BA03T0002SE014T0002	BA02T0002SE032T0002	2023-02-02	3	141,82	114,06299	BA S/E DIEGO DE ALMAGRO 220KV BP1-1
BA03T0002SE014T0002	BA02T0002SE032T0002	2023-02-02	4	144,13	115,92088	BA S/E DIEGO DE ALMAGRO 220KV BP1-1
BA03T0002SE014T0002	BA02T0002SE032T0002	2023-02-02	5	144,13	115,92088	BA S/E DIEGO DE ALMAGRO 220KV BP1-1
BA03T0002SE014T0002	BA02T0002SE032T0002	2023-02-02	6	144,13	115,92088	BA S/E DIEGO DE ALMAGRO 220KV BP1-1
BA03T0002SE014T0002	BA02T0002SE032T0002	2023-02-02	7	161,15	129,60972	BA S/E DIEGO DE ALMAGRO 220KV BP1-1
BA03T0002SE014T0002	BA02T0002SE032T0002	2023-02-02	8	149,75	120,44093	BA S/E DIEGO DE ALMAGRO 220KV BP1-1
BA03T0002SE014T0002	BA02T0002SE032T0002	2023-02-02	9	65,96	53,05031	BA S/E DIEGO DE ALMAGRO 220KV BP1-1
BA03T0002SE014T0002	BA02T0002SE032T0002	2023-02-02	10	0,0	0,0	BA S/E DIEGO DE ALMAGRO 220KV BP1-1
BA03T0002SE014T0002	BA02T0002SE032T0002	2023-02-02	11	0,0	0,0	BA S/E DIEGO DE ALMAGRO 220KV BP1-1
BA03T0002SE014T0002	BA02T0002SE032T0002	2023-02-02	12	0,0	0,0	BA S/E DIEGO DE ALMAGRO 220KV BP1-1
BA03T0002SE014T0002	BA02T0002SE032T0002	2023-02-02	13	0,0	0,0	BA S/E DIEGO DE ALMAGRO 220KV BP1-1
BA03T0002SE014T0002	BA02T0002SE032T0002	2023-02-02	14	0,0	0,0	BA S/E DIEGO DE ALMAGRO 220KV BP1-1
BA03T0002SE014T0002	BA02T0002SE032T0002	2023-02-02	15	0,0	0,0	BA S/E DIEGO DE ALMAGRO 220KV BP1-1
BA03T0002SE014T0002	BA02T0002SE032T0002	2023-02-02	16	0,0	0,0	BA S/E DIEGO DE ALMAGRO 220KV BP1-1
BA03T0002SE014T0002	BA02T0002SE032T0002	2023-02-02	17	0,0	0,0	BA S/E DIEGO DE ALMAGRO 220KV BP1-1
BA03T0002SE014T0002	BA02T0002SE032T0002	2023-02-02	18	0,0	0,0	BA S/E DIEGO DE ALMAGRO 220KV BP1-1
BA03T0002SE014T0002	BA02T0002SE032T0002	2023-02-02	19	0,0	0,0	BA S/E DIEGO DE ALMAGRO 220KV BP1-1
BA03T0002SE014T0002	BA02T0002SE032T0002	2023-02-02	20	126,64	101,85402	BA S/E DIEGO DE ALMAGRO 220KV BP1-1
BA03T0002SE014T0002	BA02T0002SE032T0002	2023-02-02	21	185,94	149,54782	BA S/E DIEGO DE ALMAGRO 220KV BP1-1
BA03T0002SE014T0002	BA02T0002SE032T0002	2023-02-02	22	187,35	150,68186	BA S/E DIEGO DE ALMAGRO 220KV BP1-1
BA03T0002SE014T0002	BA02T0002SE032T0002	2023-02-02	23	188,75	151,80785	BA S/E DIEGO DE ALMAGRO 220KV BP1-1
BA03T0002SE014T0002	BA02T0002SE032T0002	2023-02-02	24	188,75	151,80785	BA S/E DIEGO DE ALMAGRO 220KV BP1-1
BA03T0002SE014T0002	BA02T0002SE032T0002	2023-02-03	1	280,21	221,87028	BA S/E DIEGO DE ALMAGRO 220KV BP1-1
BA03T0002SE014T0002	BA02T0002SE032T0002	2023-02-03	2	247,83	196,23179	BA S/E DIEGO DE ALMAGRO 220KV BP1-1
BA03T0002SE014T0002	BA02T0002SE032T0002	2023-02-03	3	200,55	158,79549	BA S/E DIEGO DE ALMAGRO 220KV BP1-1
BA03T0002SE014T0002	BA02T0002SE032T0002	2023-02-03	4	200,55	158,79549	BA S/E DIEGO DE ALMAGRO 220KV BP1-1
BA03T0002SE014T0002	BA02T0002SE032T0002	2023-02-03	5	200,55	158,79549	BA S/E DIEGO DE ALMAGRO 220KV BP1-1
BA03T0002SE014T0002	BA02T0002SE032T0002	2023-02-03	6	200,55	158,79549	BA S/E DIEGO DE ALMAGRO 220KV BP1-1
BA03T0002SE014T0002	BA02T0002SE032T0002	2023-02-03	7	249,95	197,91041	BA S/E DIEGO DE ALMAGRO 220KV BP1-1
BA03T0002SE014T0002	BA02T0002SE032T0002	2023-02-03	8	197,85	156,65763	BA S/E DIEGO DE ALMAGRO 220KV BP1-1
BA03T0002SE014T0002	BA02T0002SE032T0002	2023-02-03	9	92,42	73,17816	BA S/E DIEGO DE ALMAGRO 220KV BP1-1
BA03T0002SE014T0002	BA02T0002SE032T0002	2023-02-03	10	0,0	0,0	BA S/E DIEGO DE ALMAGRO 220KV BP1-1
BA03T0002SE014T0002	BA02T0002SE032T0002	2023-02-03	11	0,0	0,0	BA S/E DIEGO DE ALMAGRO 220KV BP1-1
BA03T0002SE014T0002	BA02T0002SE032T0002	2023-02-03	12	0,0	0,0	BA S/E DIEGO DE ALMAGRO 220KV BP1-1
BA03T0002SE014T0002	BA02T0002SE032T0002	2023-02-03	13	0,0	0,0	BA S/E DIEGO DE ALMAGRO 220KV BP1-1
BA03T0002SE014T0002	BA02T0002SE032T0002	2023-02-03	14	0,0	0,0	BA S/E DIEGO DE ALMAGRO 220KV BP1-1
BA03T0002SE014T0002	BA02T0002SE032T0002	2023-02-03	15	0,0	0,0	BA S/E DIEGO DE ALMAGRO 220KV BP1-1
BA03T0002SE014T0002	BA02T0002SE032T0002	2023-02-03	16	0,0	0,0	BA S/E DIEGO DE ALMAGRO 220KV BP1-1
BA03T0002SE014T0002	BA02T0002SE032T0002	2023-02-03	17	0,0	0,0	BA S/E DIEGO DE ALMAGRO 220KV BP1-1
BA03T0002SE014T0002	BA02T0002SE032T0002	2023-02-03	18	0,0	0,0	BA S/E DIEGO DE ALMAGRO 220KV BP1-1
BA03T0002SE014T0002	BA02T0002SE032T0002	2023-02-03	19	0,0	0,0	BA S/E DIEGO DE ALMAGRO 220KV BP1-1
BA03T0002SE014T0002	BA02T0002SE032T0002	2023-02-03	20	167,32	132,48398	BA S/E DIEGO DE ALMAGRO 220KV BP1-1
BA03T0002SE014T0002	BA02T0002SE032T0002	2023-02-03	21	261,55	207,09529	BA S/E DIEGO DE ALMAGRO 220KV BP1-1
BA03T0002SE014T0002	BA02T0002SE032T0002	2023-02-03	22	261,55	207,09529	BA S/E DIEGO DE ALMAGRO 220KV BP1-1
BA03T0002SE014T0002	BA02T0002SE032T0002	2023-02-03	23	261,55	207,09529	BA S/E DIEGO DE ALMAGRO 220KV BP1-1
BA03T0002SE014T0002	BA02T0002SE032T0002	2023-02-03	24	261,55	207,09529	BA S/E DIEGO DE ALMAGRO 220KV BP1-1
BA03T0002SE014T0002	BA02T0002SE032T0002	2023-02-04	1	199,51	155,91507	BA S/E DIEGO DE ALMAGRO 220KV BP1-1
BA03T0002SE014T0002	BA02T0002SE032T0002	2023-02-04	2	184,68	144,32557	BA S/E DIEGO DE ALMAGRO 220KV BP1-1
BA03T0002SE014T0002	BA02T0002SE032T0002	2023-02-04	3	169,84	132,72826	BA S/E DIEGO DE ALMAGRO 220KV BP1-1
BA03T0002SE014T0002	BA02T0002SE032T0002	2023-02-04	4	169,84	132,72826	BA S/E DIEGO DE ALMAGRO 220KV BP1-1
BA03T0002SE014T0002	BA02T0002SE032T0002	2023-02-04	5	147,82	115,51985	BA S/E DIEGO DE ALMAGRO 220KV BP1-1
BA03T0002SE014T0002	BA02T0002SE032T0002	2023-02-04	6	142,57	111,41703	BA S/E DIEGO DE ALMAGRO 220KV BP1-1
BA03T0002SE014T0002	BA02T0002SE032T0002	2023-02-04	7	152,81	119,41949	BA S/E DIEGO DE ALMAGRO 220KV BP1-1
BA03T0002SE014T0002	BA02T0002SE032T0002	2023-02-04	8	152,66	119,30226	BA S/E DIEGO DE ALMAGRO 220KV BP1-1
BA03T0002SE014T0002	BA02T0002SE032T0002	2023-02-04	9	61,92	48,38986	BA S/E DIEGO DE ALMAGRO 220KV BP1-1
BA03T0002SE014T0002	BA02T0002SE032T0002	2023-02-04	10	0,0	0,0	BA S/E DIEGO DE ALMAGRO 220KV BP1-1
BA03T0002SE014T0002	BA02T0002SE032T0002	2023-02-04	11	0,0	0,0	BA S/E DIEGO DE ALMAGRO 220KV BP1-1
BA03T0002SE014T0002	BA02T0002SE032T0002	2023-02-04	12	0,0	0,0	BA S/E DIEGO DE ALMAGRO 220KV BP1-1
BA03T0002SE014T0002	BA02T0002SE032T0002	2023-02-04	13	0,0	0,0	BA S/E DIEGO DE ALMAGRO 220KV BP1-1
BA03T0002SE014T0002	BA02T0002SE032T0002	2023-02-04	14	0,0	0,0	BA S/E DIEGO DE ALMAGRO 220KV BP1-1
BA03T0002SE014T0002	BA02T0002SE032T0002	2023-02-04	15	0,0	0,0	BA S/E DIEGO DE ALMAGRO 220KV BP1-1
BA03T0002SE014T0002	BA02T0002SE032T0002	2023-02-04	16	0,0	0,0	BA S/E DIEGO DE ALMAGRO 220KV BP1-1
BA03T0002SE014T0002	BA02T0002SE032T0002	2023-02-04	17	0,0	0,0	BA S/E DIEGO DE ALMAGRO 220KV BP1-1
BA03T0002SE014T0002	BA02T0002SE032T0002	2023-02-04	18	0,0	0,0	BA S/E DIEGO DE ALMAGRO 220KV BP1-1
BA03T0002SE014T0002	BA02T0002SE032T0002	2023-02-04	19	77,08	60,23725	BA S/E DIEGO DE ALMAGRO 220KV BP1-1
BA03T0002SE014T0002	BA02T0002SE032T0002	2023-02-04	20	194,48	151,98418	BA S/E DIEGO DE ALMAGRO 220KV BP1-1
BA03T0002SE014T0002	BA02T0002SE032T0002	2023-02-04	21	262,9	205,45372	BA S/E DIEGO DE ALMAGRO 220KV BP1-1
BA03T0002SE014T0002	BA02T0002SE032T0002	2023-02-04	22	323,02	252,4369	BA S/E DIEGO DE ALMAGRO 220KV BP1-1
BA03T0002SE014T0002	BA02T0002SE032T0002	2023-02-04	23	323,02	252,4369	BA S/E DIEGO DE ALMAGRO 220KV BP1-1
BA03T0002SE014T0002	BA02T0002SE032T0002	2023-02-04	24	323,02	252,4369	BA S/E DIEGO DE ALMAGRO 220KV BP1-1
BA03T0002SE014T0002	BA02T0002SE032T0002	2023-02-05	1	282,4	220,69278	BA S/E DIEGO DE ALMAGRO 220KV BP1-1
BA03T0002SE014T0002	BA02T0002SE032T0002	2023-02-05	2	237,98	185,97899	BA S/E DIEGO DE ALMAGRO 220KV BP1-1
BA03T0002SE014T0002	BA02T0002SE032T0002	2023-02-05	3	195,22	152,56248	BA S/E DIEGO DE ALMAGRO 220KV BP1-1
BA03T0002SE014T0002	BA02T0002SE032T0002	2023-02-05	4	195,22	152,56248	BA S/E DIEGO DE ALMAGRO 220KV BP1-1
BA03T0002SE014T0002	BA02T0002SE032T0002	2023-02-05	5	177,54	138,74573	BA S/E DIEGO DE ALMAGRO 220KV BP1-1
BA03T0002SE014T0002	BA02T0002SE032T0002	2023-02-05	6	174,42	136,30749	BA S/E DIEGO DE ALMAGRO 220KV BP1-1
BA03T0002SE014T0002	BA02T0002SE032T0002	2023-02-05	7	174,42	136,30749	BA S/E DIEGO DE ALMAGRO 220KV BP1-1
BA03T0002SE014T0002	BA02T0002SE032T0002	2023-02-05	8	153,02	119,5836	BA S/E DIEGO DE ALMAGRO 220KV BP1-1
BA03T0002SE014T0002	BA02T0002SE032T0002	2023-02-05	9	69,31	54,16507	BA S/E DIEGO DE ALMAGRO 220KV BP1-1
BA03T0002SE014T0002	BA02T0002SE032T0002	2023-02-05	10	0,0	0,0	BA S/E DIEGO DE ALMAGRO 220KV BP1-1
BA03T0002SE014T0002	BA02T0002SE032T0002	2023-02-05	11	0,0	0,0	BA S/E DIEGO DE ALMAGRO 220KV BP1-1
BA03T0002SE014T0002	BA02T0002SE032T0002	2023-02-05	12	0,0	0,0	BA S/E DIEGO DE ALMAGRO 220KV BP1-1
BA03T0002SE014T0002	BA02T0002SE032T0002	2023-02-05	13	0,0	0,0	BA S/E DIEGO DE ALMAGRO 220KV BP1-1
BA03T0002SE014T0002	BA02T0002SE032T0002	2023-02-05	14	0,0	0,0	BA S/E DIEGO DE ALMAGRO 220KV BP1-1
BA03T0002SE014T0002	BA02T0002SE032T0002	2023-02-05	15	0,0	0,0	BA S/E DIEGO DE ALMAGRO 220KV BP1-1
BA03T0002SE014T0002	BA02T0002SE032T0002	2023-02-05	16	0,0	0,0	BA S/E DIEGO DE ALMAGRO 220KV BP1-1
BA03T0002SE014T0002	BA02T0002SE032T0002	2023-02-05	17	0,0	0,0	BA S/E DIEGO DE ALMAGRO 220KV BP1-1
BA03T0002SE014T0002	BA02T0002SE032T0002	2023-02-05	18	0,0	0,0	BA S/E DIEGO DE ALMAGRO 220KV BP1-1
BA03T0002SE014T0002	BA02T0002SE032T0002	2023-02-05	19	0,0	0,0	BA S/E DIEGO DE ALMAGRO 220KV BP1-1
BA03T0002SE014T0002	BA02T0002SE032T0002	2023-02-05	20	107,53	84,03362	BA S/E DIEGO DE ALMAGRO 220KV BP1-1
BA03T0002SE014T0002	BA02T0002SE032T0002	2023-02-05	21	180,95	141,41062	BA S/E DIEGO DE ALMAGRO 220KV BP1-1
BA03T0002SE014T0002	BA02T0002SE032T0002	2023-02-05	22	192,03	150,06952	BA S/E DIEGO DE ALMAGRO 220KV BP1-1
BA03T0002SE014T0002	BA02T0002SE032T0002	2023-02-05	23	180,95	141,41062	BA S/E DIEGO DE ALMAGRO 220KV BP1-1
BA03T0002SE014T0002	BA02T0002SE032T0002	2023-02-05	24	180,95	141,41062	BA S/E DIEGO DE ALMAGRO 220KV BP1-1
BA03T0002SE014T0002	BA02T0002SE032T0002	2023-02-06	1	185,78	145,18521	BA S/E DIEGO DE ALMAGRO 220KV BP1-1
BA03T0002SE014T0002	BA02T0002SE032T0002	2023-02-06	2	175,75	137,34687	BA S/E DIEGO DE ALMAGRO 220KV BP1-1
BA03T0002SE014T0002	BA02T0002SE032T0002	2023-02-06	3	175,75	137,34687	BA S/E DIEGO DE ALMAGRO 220KV BP1-1
BA03T0002SE014T0002	BA02T0002SE032T0002	2023-02-06	4	170,01	132,86111	BA S/E DIEGO DE ALMAGRO 220KV BP1-1
BA03T0002SE014T0002	BA02T0002SE032T0002	2023-02-06	5	172,97	135,17433	BA S/E DIEGO DE ALMAGRO 220KV BP1-1
BA03T0002SE014T0002	BA02T0002SE032T0002	2023-02-06	6	175,74	137,33905	BA S/E DIEGO DE ALMAGRO 220KV BP1-1
BA03T0002SE014T0002	BA02T0002SE032T0002	2023-02-06	7	175,74	137,33905	BA S/E DIEGO DE ALMAGRO 220KV BP1-1
BA03T0002SE014T0002	BA02T0002SE032T0002	2023-02-06	8	175,74	137,33905	BA S/E DIEGO DE ALMAGRO 220KV BP1-1
BA03T0002SE014T0002	BA02T0002SE032T0002	2023-02-06	9	100,09	78,21933	BA S/E DIEGO DE ALMAGRO 220KV BP1-1
BA03T0002SE014T0002	BA02T0002SE032T0002	2023-02-06	10	68,21	53,30543	BA S/E DIEGO DE ALMAGRO 220KV BP1-1
BA03T0002SE014T0002	BA02T0002SE032T0002	2023-02-06	11	110,9	86,66724	BA S/E DIEGO DE ALMAGRO 220KV BP1-1
BA03T0002SE014T0002	BA02T0002SE032T0002	2023-02-06	12	80,41	62,83961	BA S/E DIEGO DE ALMAGRO 220KV BP1-1
BA03T0002SE014T0002	BA02T0002SE032T0002	2023-02-06	13	35,05	27,39122	BA S/E DIEGO DE ALMAGRO 220KV BP1-1
BA03T0002SE014T0002	BA02T0002SE032T0002	2023-02-06	14	0,0	0,0	BA S/E DIEGO DE ALMAGRO 220KV BP1-1
BA03T0002SE014T0002	BA02T0002SE032T0002	2023-02-06	15	0,0	0,0	BA S/E DIEGO DE ALMAGRO 220KV BP1-1
BA03T0002SE014T0002	BA02T0002SE032T0002	2023-02-06	16	0,0	0,0	BA S/E DIEGO DE ALMAGRO 220KV BP1-1
BA03T0002SE014T0002	BA02T0002SE032T0002	2023-02-06	17	0,0	0,0	BA S/E DIEGO DE ALMAGRO 220KV BP1-1
BA03T0002SE014T0002	BA02T0002SE032T0002	2023-02-06	18	0,0	0,0	BA S/E DIEGO DE ALMAGRO 220KV BP1-1
BA03T0002SE014T0002	BA02T0002SE032T0002	2023-02-06	19	0,0	0,0	BA S/E DIEGO DE ALMAGRO 220KV BP1-1
BA03T0002SE014T0002	BA02T0002SE032T0002	2023-02-06	20	155,52	121,53732	BA S/E DIEGO DE ALMAGRO 220KV BP1-1
BA03T0002SE014T0002	BA02T0002SE032T0002	2023-02-06	21	276,22	215,86317	BA S/E DIEGO DE ALMAGRO 220KV BP1-1
BA03T0002SE014T0002	BA02T0002SE032T0002	2023-02-06	22	276,22	215,86317	BA S/E DIEGO DE ALMAGRO 220KV BP1-1
BA03T0002SE014T0002	BA02T0002SE032T0002	2023-02-06	23	268,62	209,92384	BA S/E DIEGO DE ALMAGRO 220KV BP1-1
BA03T0002SE014T0002	BA02T0002SE032T0002	2023-02-06	24	203,51	159,04103	BA S/E DIEGO DE ALMAGRO 220KV BP1-1
BA03T0002SE014T0002	BA02T0002SE032T0002	2023-02-07	1	222,74	175,71513	BA S/E DIEGO DE ALMAGRO 220KV BP1-1
BA03T0002SE014T0002	BA02T0002SE032T0002	2023-02-07	2	222,74	175,71513	BA S/E DIEGO DE ALMAGRO 220KV BP1-1
BA03T0002SE014T0002	BA02T0002SE032T0002	2023-02-07	3	192,07	151,52018	BA S/E DIEGO DE ALMAGRO 220KV BP1-1
BA03T0002SE014T0002	BA02T0002SE032T0002	2023-02-07	4	201,27	158,77788	BA S/E DIEGO DE ALMAGRO 220KV BP1-1
BA03T0002SE014T0002	BA02T0002SE032T0002	2023-02-07	5	204,78	161,54685	BA S/E DIEGO DE ALMAGRO 220KV BP1-1
BA03T0002SE014T0002	BA02T0002SE032T0002	2023-02-07	6	215,85	170,27975	BA S/E DIEGO DE ALMAGRO 220KV BP1-1
BA03T0002SE014T0002	BA02T0002SE032T0002	2023-02-07	7	222,73	175,70724	BA S/E DIEGO DE ALMAGRO 220KV BP1-1
BA03T0002SE014T0002	BA02T0002SE032T0002	2023-02-07	8	146,53	115,59459	BA S/E DIEGO DE ALMAGRO 220KV BP1-1
BA03T0002SE014T0002	BA02T0002SE032T0002	2023-02-07	9	81,83	64,55405	BA S/E DIEGO DE ALMAGRO 220KV BP1-1
BA03T0002SE014T0002	BA02T0002SE032T0002	2023-02-07	10	92,59	73,0424	BA S/E DIEGO DE ALMAGRO 220KV BP1-1
BA03T0002SE014T0002	BA02T0002SE032T0002	2023-02-07	11	109,4	86,30347	BA S/E DIEGO DE ALMAGRO 220KV BP1-1
BA03T0002SE014T0002	BA02T0002SE032T0002	2023-02-07	12	73,1	57,66713	BA S/E DIEGO DE ALMAGRO 220KV BP1-1
BA03T0002SE014T0002	BA02T0002SE032T0002	2023-02-07	13	64,24	50,67765	BA S/E DIEGO DE ALMAGRO 220KV BP1-1
BA03T0002SE014T0002	BA02T0002SE032T0002	2023-02-07	14	40,69	32,09953	BA S/E DIEGO DE ALMAGRO 220KV BP1-1
BA03T0002SE014T0002	BA02T0002SE032T0002	2023-02-07	15	0,0	0,0	BA S/E DIEGO DE ALMAGRO 220KV BP1-1
BA03T0002SE014T0002	BA02T0002SE032T0002	2023-02-07	16	0,0	0,0	BA S/E DIEGO DE ALMAGRO 220KV BP1-1
BA03T0002SE014T0002	BA02T0002SE032T0002	2023-02-07	17	0,0	0,0	BA S/E DIEGO DE ALMAGRO 220KV BP1-1
BA03T0002SE014T0002	BA02T0002SE032T0002	2023-02-07	18	0,0	0,0	BA S/E DIEGO DE ALMAGRO 220KV BP1-1
BA03T0002SE014T0002	BA02T0002SE032T0002	2023-02-07	19	29,86	23,55596	BA S/E DIEGO DE ALMAGRO 220KV BP1-1
BA03T0002SE014T0002	BA02T0002SE032T0002	2023-02-07	20	186,94	147,47323	BA S/E DIEGO DE ALMAGRO 220KV BP1-1
BA03T0002SE014T0002	BA02T0002SE032T0002	2023-02-07	21	251,71	198,56898	BA S/E DIEGO DE ALMAGRO 220KV BP1-1
BA03T0002SE014T0002	BA02T0002SE032T0002	2023-02-07	22	310,44	244,89991	BA S/E DIEGO DE ALMAGRO 220KV BP1-1
BA03T0002SE014T0002	BA02T0002SE032T0002	2023-02-07	23	319,4	251,96827	BA S/E DIEGO DE ALMAGRO 220KV BP1-1
BA03T0002SE014T0002	BA02T0002SE032T0002	2023-02-07	24	319,4	251,96827	BA S/E DIEGO DE ALMAGRO 220KV BP1-1
BA03T0002SE014T0002	BA02T0002SE032T0002	2023-02-08	1	328,23	264,15622	BA S/E DIEGO DE ALMAGRO 220KV BP1-1
BA03T0002SE014T0002	BA02T0002SE032T0002	2023-02-08	2	331,44	266,7396	BA S/E DIEGO DE ALMAGRO 220KV BP1-1
BA03T0002SE014T0002	BA02T0002SE032T0002	2023-02-08	3	316,42	254,65165	BA S/E DIEGO DE ALMAGRO 220KV BP1-1
BA03T0002SE014T0002	BA02T0002SE032T0002	2023-02-08	4	313,21	252,06828	BA S/E DIEGO DE ALMAGRO 220KV BP1-1
BA03T0002SE014T0002	BA02T0002SE032T0002	2023-02-08	5	313,21	252,06828	BA S/E DIEGO DE ALMAGRO 220KV BP1-1
BA03T0002SE014T0002	BA02T0002SE032T0002	2023-02-08	6	313,21	252,06828	BA S/E DIEGO DE ALMAGRO 220KV BP1-1
BA03T0002SE014T0002	BA02T0002SE032T0002	2023-02-08	7	313,21	252,06828	BA S/E DIEGO DE ALMAGRO 220KV BP1-1
BA03T0002SE014T0002	BA02T0002SE032T0002	2023-02-08	8	296,23	238,40294	BA S/E DIEGO DE ALMAGRO 220KV BP1-1
BA03T0002SE014T0002	BA02T0002SE032T0002	2023-02-08	9	162,5	130,77838	BA S/E DIEGO DE ALMAGRO 220KV BP1-1
BA03T0002SE014T0002	BA02T0002SE032T0002	2023-02-08	10	22,54	18,13997	BA S/E DIEGO DE ALMAGRO 220KV BP1-1
BA03T0002SE014T0002	BA02T0002SE032T0002	2023-02-08	11	0,0	0,0	BA S/E DIEGO DE ALMAGRO 220KV BP1-1
BA03T0002SE014T0002	BA02T0002SE032T0002	2023-02-08	12	0,0	0,0	BA S/E DIEGO DE ALMAGRO 220KV BP1-1
BA03T0002SE014T0002	BA02T0002SE032T0002	2023-02-08	13	0,0	0,0	BA S/E DIEGO DE ALMAGRO 220KV BP1-1
BA03T0002SE014T0002	BA02T0002SE032T0002	2023-02-08	14	0,0	0,0	BA S/E DIEGO DE ALMAGRO 220KV BP1-1
BA03T0002SE014T0002	BA02T0002SE032T0002	2023-02-08	15	0,0	0,0	BA S/E DIEGO DE ALMAGRO 220KV BP1-1
BA03T0002SE014T0002	BA02T0002SE032T0002	2023-02-08	16	0,0	0,0	BA S/E DIEGO DE ALMAGRO 220KV BP1-1
BA03T0002SE014T0002	BA02T0002SE032T0002	2023-02-08	17	0,0	0,0	BA S/E DIEGO DE ALMAGRO 220KV BP1-1
BA03T0002SE014T0002	BA02T0002SE032T0002	2023-02-08	18	0,0	0,0	BA S/E DIEGO DE ALMAGRO 220KV BP1-1
BA03T0002SE014T0002	BA02T0002SE032T0002	2023-02-08	19	0,0	0,0	BA S/E DIEGO DE ALMAGRO 220KV BP1-1
BA03T0002SE014T0002	BA02T0002SE032T0002	2023-02-08	20	197,12	158,6402	BA S/E DIEGO DE ALMAGRO 220KV BP1-1
BA03T0002SE014T0002	BA02T0002SE032T0002	2023-02-08	21	301,35	242,52347	BA S/E DIEGO DE ALMAGRO 220KV BP1-1
BA03T0002SE014T0002	BA02T0002SE032T0002	2023-02-08	22	301,35	242,52347	BA S/E DIEGO DE ALMAGRO 220KV BP1-1
BA03T0002SE014T0002	BA02T0002SE032T0002	2023-02-08	23	298,75	240,43101	BA S/E DIEGO DE ALMAGRO 220KV BP1-1
BA03T0002SE014T0002	BA02T0002SE032T0002	2023-02-08	24	195,2	157,09501	BA S/E DIEGO DE ALMAGRO 220KV BP1-1
BA03T0002SE014T0002	BA02T0002SE032T0002	2023-02-09	1	160,41	128,24138	BA S/E DIEGO DE ALMAGRO 220KV BP1-1
BA03T0002SE014T0002	BA02T0002SE032T0002	2023-02-09	2	156,62	125,21143	BA S/E DIEGO DE ALMAGRO 220KV BP1-1
BA03T0002SE014T0002	BA02T0002SE032T0002	2023-02-09	3	154,09	123,18879	BA S/E DIEGO DE ALMAGRO 220KV BP1-1
BA03T0002SE014T0002	BA02T0002SE032T0002	2023-02-09	4	111,59	89,21174	BA S/E DIEGO DE ALMAGRO 220KV BP1-1
BA03T0002SE014T0002	BA02T0002SE032T0002	2023-02-09	5	98,66	78,87472	BA S/E DIEGO DE ALMAGRO 220KV BP1-1
BA03T0002SE014T0002	BA02T0002SE032T0002	2023-02-09	6	152,15	121,63784	BA S/E DIEGO DE ALMAGRO 220KV BP1-1
BA03T0002SE014T0002	BA02T0002SE032T0002	2023-02-09	7	172,8	138,14669	BA S/E DIEGO DE ALMAGRO 220KV BP1-1
BA03T0002SE014T0002	BA02T0002SE032T0002	2023-02-09	8	156,32	124,97159	BA S/E DIEGO DE ALMAGRO 220KV BP1-1
BA03T0002SE014T0002	BA02T0002SE032T0002	2023-02-09	9	89,59	71,62362	BA S/E DIEGO DE ALMAGRO 220KV BP1-1
BA03T0002SE014T0002	BA02T0002SE032T0002	2023-02-09	10	0,0	0,0	BA S/E DIEGO DE ALMAGRO 220KV BP1-1
BA03T0002SE014T0002	BA02T0002SE032T0002	2023-02-09	11	0,0	0,0	BA S/E DIEGO DE ALMAGRO 220KV BP1-1
BA03T0002SE014T0002	BA02T0002SE032T0002	2023-02-09	12	0,0	0,0	BA S/E DIEGO DE ALMAGRO 220KV BP1-1
BA03T0002SE014T0002	BA02T0002SE032T0002	2023-02-09	13	0,0	0,0	BA S/E DIEGO DE ALMAGRO 220KV BP1-1
BA03T0002SE014T0002	BA02T0002SE032T0002	2023-02-09	14	0,0	0,0	BA S/E DIEGO DE ALMAGRO 220KV BP1-1
BA03T0002SE014T0002	BA02T0002SE032T0002	2023-02-09	15	0,0	0,0	BA S/E DIEGO DE ALMAGRO 220KV BP1-1
BA03T0002SE014T0002	BA02T0002SE032T0002	2023-02-09	16	0,0	0,0	BA S/E DIEGO DE ALMAGRO 220KV BP1-1
BA03T0002SE014T0002	BA02T0002SE032T0002	2023-02-09	17	0,0	0,0	BA S/E DIEGO DE ALMAGRO 220KV BP1-1
BA03T0002SE014T0002	BA02T0002SE032T0002	2023-02-09	18	0,0	0,0	BA S/E DIEGO DE ALMAGRO 220KV BP1-1
BA03T0002SE014T0002	BA02T0002SE032T0002	2023-02-09	19	8,5	6,79541	BA S/E DIEGO DE ALMAGRO 220KV BP1-1
BA03T0002SE014T0002	BA02T0002SE032T0002	2023-02-09	20	246,64	197,17881	BA S/E DIEGO DE ALMAGRO 220KV BP1-1
BA03T0002SE014T0002	BA02T0002SE032T0002	2023-02-09	21	321,12	256,7226	BA S/E DIEGO DE ALMAGRO 220KV BP1-1
BA03T0002SE014T0002	BA02T0002SE032T0002	2023-02-09	22	307,29	245,66606	BA S/E DIEGO DE ALMAGRO 220KV BP1-1
BA03T0002SE014T0002	BA02T0002SE032T0002	2023-02-09	23	322,52	257,84184	BA S/E DIEGO DE ALMAGRO 220KV BP1-1
BA03T0002SE014T0002	BA02T0002SE032T0002	2023-02-09	24	391,73	313,17247	BA S/E DIEGO DE ALMAGRO 220KV BP1-1
BA03T0002SE014T0002	BA02T0002SE032T0002	2023-02-10	1	399,74	317,06977	BA S/E DIEGO DE ALMAGRO 220KV BP1-1
BA03T0002SE014T0002	BA02T0002SE032T0002	2023-02-10	2	399,74	317,06977	BA S/E DIEGO DE ALMAGRO 220KV BP1-1
BA03T0002SE014T0002	BA02T0002SE032T0002	2023-02-10	3	385,67	305,90959	BA S/E DIEGO DE ALMAGRO 220KV BP1-1
BA03T0002SE014T0002	BA02T0002SE032T0002	2023-02-10	4	367,9	291,8146	BA S/E DIEGO DE ALMAGRO 220KV BP1-1
BA03T0002SE014T0002	BA02T0002SE032T0002	2023-02-10	5	365,71	290,07751	BA S/E DIEGO DE ALMAGRO 220KV BP1-1
BA03T0002SE014T0002	BA02T0002SE032T0002	2023-02-10	6	348,45	276,38706	BA S/E DIEGO DE ALMAGRO 220KV BP1-1
BA03T0002SE014T0002	BA02T0002SE032T0002	2023-02-10	7	342,18	271,41375	BA S/E DIEGO DE ALMAGRO 220KV BP1-1
BA03T0002SE014T0002	BA02T0002SE032T0002	2023-02-10	8	293,4	232,72195	BA S/E DIEGO DE ALMAGRO 220KV BP1-1
BA03T0002SE014T0002	BA02T0002SE032T0002	2023-02-10	9	68,32	54,19074	BA S/E DIEGO DE ALMAGRO 220KV BP1-1
BA03T0002SE014T0002	BA02T0002SE032T0002	2023-02-10	10	0,0	0,0	BA S/E DIEGO DE ALMAGRO 220KV BP1-1
BA03T0002SE014T0002	BA02T0002SE032T0002	2023-02-10	11	0,0	0,0	BA S/E DIEGO DE ALMAGRO 220KV BP1-1
BA03T0002SE014T0002	BA02T0002SE032T0002	2023-02-10	12	0,0	0,0	BA S/E DIEGO DE ALMAGRO 220KV BP1-1
BA03T0002SE014T0002	BA02T0002SE032T0002	2023-02-10	13	0,0	0,0	BA S/E DIEGO DE ALMAGRO 220KV BP1-1
BA03T0002SE014T0002	BA02T0002SE032T0002	2023-02-10	14	0,0	0,0	BA S/E DIEGO DE ALMAGRO 220KV BP1-1
BA03T0002SE014T0002	BA02T0002SE032T0002	2023-02-10	15	0,0	0,0	BA S/E DIEGO DE ALMAGRO 220KV BP1-1
BA03T0002SE014T0002	BA02T0002SE032T0002	2023-02-10	16	0,0	0,0	BA S/E DIEGO DE ALMAGRO 220KV BP1-1
BA03T0002SE014T0002	BA02T0002SE032T0002	2023-02-10	17	0,0	0,0	BA S/E DIEGO DE ALMAGRO 220KV BP1-1
BA03T0002SE014T0002	BA02T0002SE032T0002	2023-02-10	18	0,0	0,0	BA S/E DIEGO DE ALMAGRO 220KV BP1-1
BA03T0002SE014T0002	BA02T0002SE032T0002	2023-02-10	19	0,0	0,0	BA S/E DIEGO DE ALMAGRO 220KV BP1-1
BA03T0002SE014T0002	BA02T0002SE032T0002	2023-02-10	20	120,93	95,92047	BA S/E DIEGO DE ALMAGRO 220KV BP1-1
BA03T0002SE014T0002	BA02T0002SE032T0002	2023-02-10	21	286,31	227,09823	BA S/E DIEGO DE ALMAGRO 220KV BP1-1
BA03T0002SE014T0002	BA02T0002SE032T0002	2023-02-10	22	286,31	227,09823	BA S/E DIEGO DE ALMAGRO 220KV BP1-1
BA03T0002SE014T0002	BA02T0002SE032T0002	2023-02-10	23	310,64	246,39654	BA S/E DIEGO DE ALMAGRO 220KV BP1-1
BA03T0002SE014T0002	BA02T0002SE032T0002	2023-02-10	24	324,73	257,57259	BA S/E DIEGO DE ALMAGRO 220KV BP1-1
BA03T0002SE014T0002	BA02T0002SE032T0002	2023-02-11	1	311,43	247,98237	BA S/E DIEGO DE ALMAGRO 220KV BP1-1
BA03T0002SE014T0002	BA02T0002SE032T0002	2023-02-11	2	311,43	247,98237	BA S/E DIEGO DE ALMAGRO 220KV BP1-1
BA03T0002SE014T0002	BA02T0002SE032T0002	2023-02-11	3	311,43	247,98237	BA S/E DIEGO DE ALMAGRO 220KV BP1-1
BA03T0002SE014T0002	BA02T0002SE032T0002	2023-02-11	4	311,43	247,98237	BA S/E DIEGO DE ALMAGRO 220KV BP1-1
BA03T0002SE014T0002	BA02T0002SE032T0002	2023-02-11	5	311,43	247,98237	BA S/E DIEGO DE ALMAGRO 220KV BP1-1
BA03T0002SE014T0002	BA02T0002SE032T0002	2023-02-11	6	311,43	247,98237	BA S/E DIEGO DE ALMAGRO 220KV BP1-1
BA03T0002SE014T0002	BA02T0002SE032T0002	2023-02-11	7	311,43	247,98237	BA S/E DIEGO DE ALMAGRO 220KV BP1-1
BA03T0002SE014T0002	BA02T0002SE032T0002	2023-02-11	8	246,69	196,43185	BA S/E DIEGO DE ALMAGRO 220KV BP1-1
BA03T0002SE014T0002	BA02T0002SE032T0002	2023-02-11	9	53,04	42,23416	BA S/E DIEGO DE ALMAGRO 220KV BP1-1
BA03T0002SE014T0002	BA02T0002SE032T0002	2023-02-11	10	0,0	0,0	BA S/E DIEGO DE ALMAGRO 220KV BP1-1
BA03T0002SE014T0002	BA02T0002SE032T0002	2023-02-11	11	0,0	0,0	BA S/E DIEGO DE ALMAGRO 220KV BP1-1
BA03T0002SE014T0002	BA02T0002SE032T0002	2023-02-11	12	0,0	0,0	BA S/E DIEGO DE ALMAGRO 220KV BP1-1
BA03T0002SE014T0002	BA02T0002SE032T0002	2023-02-11	13	0,0	0,0	BA S/E DIEGO DE ALMAGRO 220KV BP1-1
BA03T0002SE014T0002	BA02T0002SE032T0002	2023-02-11	14	0,0	0,0	BA S/E DIEGO DE ALMAGRO 220KV BP1-1
BA03T0002SE014T0002	BA02T0002SE032T0002	2023-02-11	15	0,0	0,0	BA S/E DIEGO DE ALMAGRO 220KV BP1-1
BA03T0002SE014T0002	BA02T0002SE032T0002	2023-02-11	16	0,0	0,0	BA S/E DIEGO DE ALMAGRO 220KV BP1-1
BA03T0002SE014T0002	BA02T0002SE032T0002	2023-02-11	17	0,0	0,0	BA S/E DIEGO DE ALMAGRO 220KV BP1-1
BA03T0002SE014T0002	BA02T0002SE032T0002	2023-02-11	18	0,0	0,0	BA S/E DIEGO DE ALMAGRO 220KV BP1-1
BA03T0002SE014T0002	BA02T0002SE032T0002	2023-02-11	19	0,0	0,0	BA S/E DIEGO DE ALMAGRO 220KV BP1-1
BA03T0002SE014T0002	BA02T0002SE032T0002	2023-02-11	20	87,63	69,77714	BA S/E DIEGO DE ALMAGRO 220KV BP1-1
BA03T0002SE014T0002	BA02T0002SE032T0002	2023-02-11	21	173,58	138,21655	BA S/E DIEGO DE ALMAGRO 220KV BP1-1
BA03T0002SE014T0002	BA02T0002SE032T0002	2023-02-11	22	173,58	138,21655	BA S/E DIEGO DE ALMAGRO 220KV BP1-1
BA03T0002SE014T0002	BA02T0002SE032T0002	2023-02-11	23	173,58	138,21655	BA S/E DIEGO DE ALMAGRO 220KV BP1-1
BA03T0002SE014T0002	BA02T0002SE032T0002	2023-02-11	24	173,58	138,21655	BA S/E DIEGO DE ALMAGRO 220KV BP1-1
BA03T0002SE014T0002	BA02T0002SE032T0002	2023-02-12	1	175,52	139,76131	BA S/E DIEGO DE ALMAGRO 220KV BP1-1
BA03T0002SE014T0002	BA02T0002SE032T0002	2023-02-12	2	175,52	139,76131	BA S/E DIEGO DE ALMAGRO 220KV BP1-1
BA03T0002SE014T0002	BA02T0002SE032T0002	2023-02-12	3	175,52	139,76131	BA S/E DIEGO DE ALMAGRO 220KV BP1-1
BA03T0002SE014T0002	BA02T0002SE032T0002	2023-02-12	4	175,52	139,76131	BA S/E DIEGO DE ALMAGRO 220KV BP1-1
BA03T0002SE014T0002	BA02T0002SE032T0002	2023-02-12	5	175,52	139,76131	BA S/E DIEGO DE ALMAGRO 220KV BP1-1
BA03T0002SE014T0002	BA02T0002SE032T0002	2023-02-12	6	175,52	139,76131	BA S/E DIEGO DE ALMAGRO 220KV BP1-1
BA03T0002SE014T0002	BA02T0002SE032T0002	2023-02-12	7	175,52	139,76131	BA S/E DIEGO DE ALMAGRO 220KV BP1-1
BA03T0002SE014T0002	BA02T0002SE032T0002	2023-02-12	8	164,8	131,2253	BA S/E DIEGO DE ALMAGRO 220KV BP1-1
BA03T0002SE014T0002	BA02T0002SE032T0002	2023-02-12	9	43,23	34,42275	BA S/E DIEGO DE ALMAGRO 220KV BP1-1
BA03T0002SE014T0002	BA02T0002SE032T0002	2023-02-12	10	0,0	0,0	BA S/E DIEGO DE ALMAGRO 220KV BP1-1
BA03T0002SE014T0002	BA02T0002SE032T0002	2023-02-12	11	0,0	0,0	BA S/E DIEGO DE ALMAGRO 220KV BP1-1
BA03T0002SE014T0002	BA02T0002SE032T0002	2023-02-12	12	0,0	0,0	BA S/E DIEGO DE ALMAGRO 220KV BP1-1
BA03T0002SE014T0002	BA02T0002SE032T0002	2023-02-12	13	0,0	0,0	BA S/E DIEGO DE ALMAGRO 220KV BP1-1
BA03T0002SE014T0002	BA02T0002SE032T0002	2023-02-12	14	0,0	0,0	BA S/E DIEGO DE ALMAGRO 220KV BP1-1
BA03T0002SE014T0002	BA02T0002SE032T0002	2023-02-12	15	0,0	0,0	BA S/E DIEGO DE ALMAGRO 220KV BP1-1
BA03T0002SE014T0002	BA02T0002SE032T0002	2023-02-12	16	0,0	0,0	BA S/E DIEGO DE ALMAGRO 220KV BP1-1
BA03T0002SE014T0002	BA02T0002SE032T0002	2023-02-12	17	0,0	0,0	BA S/E DIEGO DE ALMAGRO 220KV BP1-1
BA03T0002SE014T0002	BA02T0002SE032T0002	2023-02-12	18	0,0	0,0	BA S/E DIEGO DE ALMAGRO 220KV BP1-1
BA03T0002SE014T0002	BA02T0002SE032T0002	2023-02-12	19	0,0	0,0	BA S/E DIEGO DE ALMAGRO 220KV BP1-1
BA03T0002SE014T0002	BA02T0002SE032T0002	2023-02-12	20	9,42	7,50086	BA S/E DIEGO DE ALMAGRO 220KV BP1-1
BA03T0002SE014T0002	BA02T0002SE032T0002	2023-02-12	21	80,73	64,28288	BA S/E DIEGO DE ALMAGRO 220KV BP1-1
BA03T0002SE014T0002	BA02T0002SE032T0002	2023-02-12	22	164,81	131,23326	BA S/E DIEGO DE ALMAGRO 220KV BP1-1
BA03T0002SE014T0002	BA02T0002SE032T0002	2023-02-12	23	172,45	137,31676	BA S/E DIEGO DE ALMAGRO 220KV BP1-1
BA03T0002SE014T0002	BA02T0002SE032T0002	2023-02-12	24	172,45	137,31676	BA S/E DIEGO DE ALMAGRO 220KV BP1-1
BA03T0002SE014T0002	BA02T0002SE032T0002	2023-02-13	1	176,46	140,5098	BA S/E DIEGO DE ALMAGRO 220KV BP1-1
BA03T0002SE014T0002	BA02T0002SE032T0002	2023-02-13	2	176,46	140,5098	BA S/E DIEGO DE ALMAGRO 220KV BP1-1
BA03T0002SE014T0002	BA02T0002SE032T0002	2023-02-13	3	176,46	140,5098	BA S/E DIEGO DE ALMAGRO 220KV BP1-1
BA03T0002SE014T0002	BA02T0002SE032T0002	2023-02-13	4	176,46	140,5098	BA S/E DIEGO DE ALMAGRO 220KV BP1-1
BA03T0002SE014T0002	BA02T0002SE032T0002	2023-02-13	5	176,46	140,5098	BA S/E DIEGO DE ALMAGRO 220KV BP1-1
BA03T0002SE014T0002	BA02T0002SE032T0002	2023-02-13	6	176,46	140,5098	BA S/E DIEGO DE ALMAGRO 220KV BP1-1
BA03T0002SE014T0002	BA02T0002SE032T0002	2023-02-13	7	176,46	140,5098	BA S/E DIEGO DE ALMAGRO 220KV BP1-1
BA03T0002SE014T0002	BA02T0002SE032T0002	2023-02-13	8	156,05	124,25793	BA S/E DIEGO DE ALMAGRO 220KV BP1-1
BA03T0002SE014T0002	BA02T0002SE032T0002	2023-02-13	9	68,66	54,6719	BA S/E DIEGO DE ALMAGRO 220KV BP1-1
BA03T0002SE014T0002	BA02T0002SE032T0002	2023-02-13	10	0,0	0,0	BA S/E DIEGO DE ALMAGRO 220KV BP1-1
BA03T0002SE014T0002	BA02T0002SE032T0002	2023-02-13	11	0,0	0,0	BA S/E DIEGO DE ALMAGRO 220KV BP1-1
BA03T0002SE014T0002	BA02T0002SE032T0002	2023-02-13	12	0,0	0,0	BA S/E DIEGO DE ALMAGRO 220KV BP1-1
BA03T0002SE014T0002	BA02T0002SE032T0002	2023-02-13	13	0,0	0,0	BA S/E DIEGO DE ALMAGRO 220KV BP1-1
BA03T0002SE014T0002	BA02T0002SE032T0002	2023-02-13	14	0,0	0,0	BA S/E DIEGO DE ALMAGRO 220KV BP1-1
BA03T0002SE014T0002	BA02T0002SE032T0002	2023-02-13	15	0,0	0,0	BA S/E DIEGO DE ALMAGRO 220KV BP1-1
BA03T0002SE014T0002	BA02T0002SE032T0002	2023-02-13	16	0,0	0,0	BA S/E DIEGO DE ALMAGRO 220KV BP1-1
BA03T0002SE014T0002	BA02T0002SE032T0002	2023-02-13	17	0,0	0,0	BA S/E DIEGO DE ALMAGRO 220KV BP1-1
BA03T0002SE014T0002	BA02T0002SE032T0002	2023-02-13	18	0,0	0,0	BA S/E DIEGO DE ALMAGRO 220KV BP1-1
BA03T0002SE014T0002	BA02T0002SE032T0002	2023-02-13	19	0,0	0,0	BA S/E DIEGO DE ALMAGRO 220KV BP1-1
BA03T0002SE014T0002	BA02T0002SE032T0002	2023-02-13	20	16,94	13,48881	BA S/E DIEGO DE ALMAGRO 220KV BP1-1
BA03T0002SE014T0002	BA02T0002SE032T0002	2023-02-13	21	174,81	139,19596	BA S/E DIEGO DE ALMAGRO 220KV BP1-1
BA03T0002SE014T0002	BA02T0002SE032T0002	2023-02-13	22	174,81	139,19596	BA S/E DIEGO DE ALMAGRO 220KV BP1-1
BA03T0002SE014T0002	BA02T0002SE032T0002	2023-02-13	23	236,88	188,62044	BA S/E DIEGO DE ALMAGRO 220KV BP1-1
BA03T0002SE014T0002	BA02T0002SE032T0002	2023-02-13	24	370,96	295,38432	BA S/E DIEGO DE ALMAGRO 220KV BP1-1
BA03T0002SE014T0002	BA02T0002SE032T0002	2023-02-14	1	326,9	261,77498	BA S/E DIEGO DE ALMAGRO 220KV BP1-1
BA03T0002SE014T0002	BA02T0002SE032T0002	2023-02-14	2	311,8	249,6832	BA S/E DIEGO DE ALMAGRO 220KV BP1-1
BA03T0002SE014T0002	BA02T0002SE032T0002	2023-02-14	3	311,8	249,6832	BA S/E DIEGO DE ALMAGRO 220KV BP1-1
BA03T0002SE014T0002	BA02T0002SE032T0002	2023-02-14	4	311,8	249,6832	BA S/E DIEGO DE ALMAGRO 220KV BP1-1
BA03T0002SE014T0002	BA02T0002SE032T0002	2023-02-14	5	311,8	249,6832	BA S/E DIEGO DE ALMAGRO 220KV BP1-1
BA03T0002SE014T0002	BA02T0002SE032T0002	2023-02-14	6	311,8	249,6832	BA S/E DIEGO DE ALMAGRO 220KV BP1-1
BA03T0002SE014T0002	BA02T0002SE032T0002	2023-02-14	7	311,8	249,6832	BA S/E DIEGO DE ALMAGRO 220KV BP1-1
BA03T0002SE014T0002	BA02T0002SE032T0002	2023-02-14	8	248,87	199,29012	BA S/E DIEGO DE ALMAGRO 220KV BP1-1
BA03T0002SE014T0002	BA02T0002SE032T0002	2023-02-14	9	101,83	81,54343	BA S/E DIEGO DE ALMAGRO 220KV BP1-1
BA03T0002SE014T0002	BA02T0002SE032T0002	2023-02-14	10	0,0	0,0	BA S/E DIEGO DE ALMAGRO 220KV BP1-1
BA03T0002SE014T0002	BA02T0002SE032T0002	2023-02-14	11	0,0	0,0	BA S/E DIEGO DE ALMAGRO 220KV BP1-1
BA03T0002SE014T0002	BA02T0002SE032T0002	2023-02-14	12	0,0	0,0	BA S/E DIEGO DE ALMAGRO 220KV BP1-1
BA03T0002SE014T0002	BA02T0002SE032T0002	2023-02-14	13	0,0	0,0	BA S/E DIEGO DE ALMAGRO 220KV BP1-1
BA03T0002SE014T0002	BA02T0002SE032T0002	2023-02-14	14	0,0	0,0	BA S/E DIEGO DE ALMAGRO 220KV BP1-1
BA03T0002SE014T0002	BA02T0002SE032T0002	2023-02-14	15	0,0	0,0	BA S/E DIEGO DE ALMAGRO 220KV BP1-1
BA03T0002SE014T0002	BA02T0002SE032T0002	2023-02-14	16	0,0	0,0	BA S/E DIEGO DE ALMAGRO 220KV BP1-1
BA03T0002SE014T0002	BA02T0002SE032T0002	2023-02-14	17	0,0	0,0	BA S/E DIEGO DE ALMAGRO 220KV BP1-1
BA03T0002SE014T0002	BA02T0002SE032T0002	2023-02-14	18	0,0	0,0	BA S/E DIEGO DE ALMAGRO 220KV BP1-1
BA03T0002SE014T0002	BA02T0002SE032T0002	2023-02-14	19	0,0	0,0	BA S/E DIEGO DE ALMAGRO 220KV BP1-1
BA03T0002SE014T0002	BA02T0002SE032T0002	2023-02-14	20	57,64	46,15696	BA S/E DIEGO DE ALMAGRO 220KV BP1-1
BA03T0002SE014T0002	BA02T0002SE032T0002	2023-02-14	21	144,34	115,58459	BA S/E DIEGO DE ALMAGRO 220KV BP1-1
BA03T0002SE014T0002	BA02T0002SE032T0002	2023-02-14	22	145,53	116,53751	BA S/E DIEGO DE ALMAGRO 220KV BP1-1
BA03T0002SE014T0002	BA02T0002SE032T0002	2023-02-14	23	140,26	112,3174	BA S/E DIEGO DE ALMAGRO 220KV BP1-1
BA03T0002SE014T0002	BA02T0002SE032T0002	2023-02-14	24	147,39	118,02696	BA S/E DIEGO DE ALMAGRO 220KV BP1-1
BA03T0002SE014T0002	BA02T0002SE032T0002	2023-02-15	1	150,12	119,16375	BA S/E DIEGO DE ALMAGRO 220KV BP1-1
BA03T0002SE014T0002	BA02T0002SE032T0002	2023-02-15	2	143,4	113,82949	BA S/E DIEGO DE ALMAGRO 220KV BP1-1
BA03T0002SE014T0002	BA02T0002SE032T0002	2023-02-15	3	149,38	118,57635	BA S/E DIEGO DE ALMAGRO 220KV BP1-1
BA03T0002SE014T0002	BA02T0002SE032T0002	2023-02-15	4	148,37	117,77462	BA S/E DIEGO DE ALMAGRO 220KV BP1-1
BA03T0002SE014T0002	BA02T0002SE032T0002	2023-02-15	5	140,87	111,8212	BA S/E DIEGO DE ALMAGRO 220KV BP1-1
BA03T0002SE014T0002	BA02T0002SE032T0002	2023-02-15	6	147,08	116,75063	BA S/E DIEGO DE ALMAGRO 220KV BP1-1
BA03T0002SE014T0002	BA02T0002SE032T0002	2023-02-15	7	144,47	114,67884	BA S/E DIEGO DE ALMAGRO 220KV BP1-1
BA03T0002SE014T0002	BA02T0002SE032T0002	2023-02-15	8	137,74	109,33663	BA S/E DIEGO DE ALMAGRO 220KV BP1-1
BA03T0002SE014T0002	BA02T0002SE032T0002	2023-02-15	9	79,64	63,21744	BA S/E DIEGO DE ALMAGRO 220KV BP1-1
BA03T0002SE014T0002	BA02T0002SE032T0002	2023-02-15	10	0,0	0,0	BA S/E DIEGO DE ALMAGRO 220KV BP1-1
BA03T0002SE014T0002	BA02T0002SE032T0002	2023-02-15	11	0,0	0,0	BA S/E DIEGO DE ALMAGRO 220KV BP1-1
BA03T0002SE014T0002	BA02T0002SE032T0002	2023-02-15	12	0,0	0,0	BA S/E DIEGO DE ALMAGRO 220KV BP1-1
BA03T0002SE014T0002	BA02T0002SE032T0002	2023-02-15	13	0,0	0,0	BA S/E DIEGO DE ALMAGRO 220KV BP1-1
BA03T0002SE014T0002	BA02T0002SE032T0002	2023-02-15	14	0,0	0,0	BA S/E DIEGO DE ALMAGRO 220KV BP1-1
BA03T0002SE014T0002	BA02T0002SE032T0002	2023-02-15	15	0,0	0,0	BA S/E DIEGO DE ALMAGRO 220KV BP1-1
BA03T0002SE014T0002	BA02T0002SE032T0002	2023-02-15	16	0,0	0,0	BA S/E DIEGO DE ALMAGRO 220KV BP1-1
BA03T0002SE014T0002	BA02T0002SE032T0002	2023-02-15	17	0,0	0,0	BA S/E DIEGO DE ALMAGRO 220KV BP1-1
BA03T0002SE014T0002	BA02T0002SE032T0002	2023-02-15	18	0,0	0,0	BA S/E DIEGO DE ALMAGRO 220KV BP1-1
BA03T0002SE014T0002	BA02T0002SE032T0002	2023-02-15	19	0,0	0,0	BA S/E DIEGO DE ALMAGRO 220KV BP1-1
BA03T0002SE014T0002	BA02T0002SE032T0002	2023-02-15	20	126,14	100,12867	BA S/E DIEGO DE ALMAGRO 220KV BP1-1
BA03T0002SE014T0002	BA02T0002SE032T0002	2023-02-15	21	163,1	129,46715	BA S/E DIEGO DE ALMAGRO 220KV BP1-1
BA03T0002SE014T0002	BA02T0002SE032T0002	2023-02-15	22	149,45	118,63192	BA S/E DIEGO DE ALMAGRO 220KV BP1-1
BA03T0002SE014T0002	BA02T0002SE032T0002	2023-02-15	23	148,51	117,88575	BA S/E DIEGO DE ALMAGRO 220KV BP1-1
BA03T0002SE014T0002	BA02T0002SE032T0002	2023-02-15	24	147,28	116,90939	BA S/E DIEGO DE ALMAGRO 220KV BP1-1
BA03T0002SE014T0002	BA02T0002SE032T0002	2023-02-16	1	147,22	116,22872	BA S/E DIEGO DE ALMAGRO 220KV BP1-1
BA03T0002SE014T0002	BA02T0002SE032T0002	2023-02-16	2	144,33	113,94709	BA S/E DIEGO DE ALMAGRO 220KV BP1-1
BA03T0002SE014T0002	BA02T0002SE032T0002	2023-02-16	3	139,42	110,0707	BA S/E DIEGO DE ALMAGRO 220KV BP1-1
BA03T0002SE014T0002	BA02T0002SE032T0002	2023-02-16	4	146,15	115,38396	BA S/E DIEGO DE ALMAGRO 220KV BP1-1
BA03T0002SE014T0002	BA02T0002SE032T0002	2023-02-16	5	146,89	115,96819	BA S/E DIEGO DE ALMAGRO 220KV BP1-1
BA03T0002SE014T0002	BA02T0002SE032T0002	2023-02-16	6	146,89	115,96819	BA S/E DIEGO DE ALMAGRO 220KV BP1-1
BA03T0002SE014T0002	BA02T0002SE032T0002	2023-02-16	7	146,89	115,96819	BA S/E DIEGO DE ALMAGRO 220KV BP1-1
BA03T0002SE014T0002	BA02T0002SE032T0002	2023-02-16	8	146,89	115,96819	BA S/E DIEGO DE ALMAGRO 220KV BP1-1
BA03T0002SE014T0002	BA02T0002SE032T0002	2023-02-16	9	95,25	75,19892	BA S/E DIEGO DE ALMAGRO 220KV BP1-1
BA03T0002SE014T0002	BA02T0002SE032T0002	2023-02-16	10	53,01	41,85086	BA S/E DIEGO DE ALMAGRO 220KV BP1-1
BA03T0002SE014T0002	BA02T0002SE032T0002	2023-02-16	11	14,62	11,54234	BA S/E DIEGO DE ALMAGRO 220KV BP1-1
BA03T0002SE014T0002	BA02T0002SE032T0002	2023-02-16	12	0,0	0,0	BA S/E DIEGO DE ALMAGRO 220KV BP1-1
BA03T0002SE014T0002	BA02T0002SE032T0002	2023-02-16	13	0,0	0,0	BA S/E DIEGO DE ALMAGRO 220KV BP1-1
BA03T0002SE014T0002	BA02T0002SE032T0002	2023-02-16	14	0,0	0,0	BA S/E DIEGO DE ALMAGRO 220KV BP1-1
BA03T0002SE014T0002	BA02T0002SE032T0002	2023-02-16	15	0,0	0,0	BA S/E DIEGO DE ALMAGRO 220KV BP1-1
BA03T0002SE014T0002	BA02T0002SE032T0002	2023-02-16	16	0,0	0,0	BA S/E DIEGO DE ALMAGRO 220KV BP1-1
BA03T0002SE014T0002	BA02T0002SE032T0002	2023-02-16	17	0,0	0,0	BA S/E DIEGO DE ALMAGRO 220KV BP1-1
BA03T0002SE014T0002	BA02T0002SE032T0002	2023-02-16	18	0,0	0,0	BA S/E DIEGO DE ALMAGRO 220KV BP1-1
BA03T0002SE014T0002	BA02T0002SE032T0002	2023-02-16	19	9,35	7,38173	BA S/E DIEGO DE ALMAGRO 220KV BP1-1
BA03T0002SE014T0002	BA02T0002SE032T0002	2023-02-16	20	132,16	104,339	BA S/E DIEGO DE ALMAGRO 220KV BP1-1
BA03T0002SE014T0002	BA02T0002SE032T0002	2023-02-16	21	199,94	157,85063	BA S/E DIEGO DE ALMAGRO 220KV BP1-1
BA03T0002SE014T0002	BA02T0002SE032T0002	2023-02-16	22	174,99	138,15286	BA S/E DIEGO DE ALMAGRO 220KV BP1-1
BA03T0002SE014T0002	BA02T0002SE032T0002	2023-02-16	23	141,16	111,44441	BA S/E DIEGO DE ALMAGRO 220KV BP1-1
BA03T0002SE014T0002	BA02T0002SE032T0002	2023-02-16	24	141,82	111,96547	BA S/E DIEGO DE ALMAGRO 220KV BP1-1
BA03T0002SE014T0002	BA02T0002SE032T0002	2023-02-17	1	145,83	115,58777	BA S/E DIEGO DE ALMAGRO 220KV BP1-1
BA03T0002SE014T0002	BA02T0002SE032T0002	2023-02-17	2	145,83	115,58777	BA S/E DIEGO DE ALMAGRO 220KV BP1-1
BA03T0002SE014T0002	BA02T0002SE032T0002	2023-02-17	3	160,31	127,06491	BA S/E DIEGO DE ALMAGRO 220KV BP1-1
BA03T0002SE014T0002	BA02T0002SE032T0002	2023-02-17	4	165,9	131,49566	BA S/E DIEGO DE ALMAGRO 220KV BP1-1
BA03T0002SE014T0002	BA02T0002SE032T0002	2023-02-17	5	165,9	131,49566	BA S/E DIEGO DE ALMAGRO 220KV BP1-1
BA03T0002SE014T0002	BA02T0002SE032T0002	2023-02-17	6	165,9	131,49566	BA S/E DIEGO DE ALMAGRO 220KV BP1-1
BA03T0002SE014T0002	BA02T0002SE032T0002	2023-02-17	7	165,9	131,49566	BA S/E DIEGO DE ALMAGRO 220KV BP1-1
BA03T0002SE014T0002	BA02T0002SE032T0002	2023-02-17	8	165,9	131,49566	BA S/E DIEGO DE ALMAGRO 220KV BP1-1
BA03T0002SE014T0002	BA02T0002SE032T0002	2023-02-17	9	104,36	82,71782	BA S/E DIEGO DE ALMAGRO 220KV BP1-1
BA03T0002SE014T0002	BA02T0002SE032T0002	2023-02-17	10	7,1	5,6276	BA S/E DIEGO DE ALMAGRO 220KV BP1-1
BA03T0002SE014T0002	BA02T0002SE032T0002	2023-02-17	11	0,0	0,0	BA S/E DIEGO DE ALMAGRO 220KV BP1-1
BA03T0002SE014T0002	BA02T0002SE032T0002	2023-02-17	12	0,0	0,0	BA S/E DIEGO DE ALMAGRO 220KV BP1-1
BA03T0002SE014T0002	BA02T0002SE032T0002	2023-02-17	13	0,0	0,0	BA S/E DIEGO DE ALMAGRO 220KV BP1-1
BA03T0002SE014T0002	BA02T0002SE032T0002	2023-02-17	14	0,0	0,0	BA S/E DIEGO DE ALMAGRO 220KV BP1-1
BA03T0002SE014T0002	BA02T0002SE032T0002	2023-02-17	15	0,0	0,0	BA S/E DIEGO DE ALMAGRO 220KV BP1-1
BA03T0002SE014T0002	BA02T0002SE032T0002	2023-02-17	16	0,0	0,0	BA S/E DIEGO DE ALMAGRO 220KV BP1-1
BA03T0002SE014T0002	BA02T0002SE032T0002	2023-02-17	17	23,94	18,97532	BA S/E DIEGO DE ALMAGRO 220KV BP1-1
BA03T0002SE014T0002	BA02T0002SE032T0002	2023-02-17	18	62,93	49,87958	BA S/E DIEGO DE ALMAGRO 220KV BP1-1
BA03T0002SE014T0002	BA02T0002SE032T0002	2023-02-17	19	66,92	53,04213	BA S/E DIEGO DE ALMAGRO 220KV BP1-1
BA03T0002SE014T0002	BA02T0002SE032T0002	2023-02-17	20	115,79	91,77747	BA S/E DIEGO DE ALMAGRO 220KV BP1-1
BA03T0002SE014T0002	BA02T0002SE032T0002	2023-02-17	21	153,37	121,56413	BA S/E DIEGO DE ALMAGRO 220KV BP1-1
BA03T0002SE014T0002	BA02T0002SE032T0002	2023-02-17	22	153,37	121,56413	BA S/E DIEGO DE ALMAGRO 220KV BP1-1
BA03T0002SE014T0002	BA02T0002SE032T0002	2023-02-17	23	153,37	121,56413	BA S/E DIEGO DE ALMAGRO 220KV BP1-1
BA03T0002SE014T0002	BA02T0002SE032T0002	2023-02-17	24	153,37	121,56413	BA S/E DIEGO DE ALMAGRO 220KV BP1-1
BA03T0002SE014T0002	BA02T0002SE032T0002	2023-02-18	1	176,65	140,32193	BA S/E DIEGO DE ALMAGRO 220KV BP1-1
BA03T0002SE014T0002	BA02T0002SE032T0002	2023-02-18	2	176,65	140,32193	BA S/E DIEGO DE ALMAGRO 220KV BP1-1
BA03T0002SE014T0002	BA02T0002SE032T0002	2023-02-18	3	176,65	140,32193	BA S/E DIEGO DE ALMAGRO 220KV BP1-1
BA03T0002SE014T0002	BA02T0002SE032T0002	2023-02-18	4	176,65	140,32193	BA S/E DIEGO DE ALMAGRO 220KV BP1-1
BA03T0002SE014T0002	BA02T0002SE032T0002	2023-02-18	5	176,65	140,32193	BA S/E DIEGO DE ALMAGRO 220KV BP1-1
BA03T0002SE014T0002	BA02T0002SE032T0002	2023-02-18	6	176,65	140,32193	BA S/E DIEGO DE ALMAGRO 220KV BP1-1
BA03T0002SE014T0002	BA02T0002SE032T0002	2023-02-18	7	176,65	140,32193	BA S/E DIEGO DE ALMAGRO 220KV BP1-1
BA03T0002SE014T0002	BA02T0002SE032T0002	2023-02-18	8	167,8	133,29193	BA S/E DIEGO DE ALMAGRO 220KV BP1-1
BA03T0002SE014T0002	BA02T0002SE032T0002	2023-02-18	9	82,38	65,43855	BA S/E DIEGO DE ALMAGRO 220KV BP1-1
BA03T0002SE014T0002	BA02T0002SE032T0002	2023-02-18	10	0,0	0,0	BA S/E DIEGO DE ALMAGRO 220KV BP1-1
BA03T0002SE014T0002	BA02T0002SE032T0002	2023-02-18	11	0,0	0,0	BA S/E DIEGO DE ALMAGRO 220KV BP1-1
BA03T0002SE014T0002	BA02T0002SE032T0002	2023-02-18	12	0,0	0,0	BA S/E DIEGO DE ALMAGRO 220KV BP1-1
BA03T0002SE014T0002	BA02T0002SE032T0002	2023-02-18	13	0,0	0,0	BA S/E DIEGO DE ALMAGRO 220KV BP1-1
BA03T0002SE014T0002	BA02T0002SE032T0002	2023-02-18	14	0,0	0,0	BA S/E DIEGO DE ALMAGRO 220KV BP1-1
BA03T0002SE014T0002	BA02T0002SE032T0002	2023-02-18	15	0,0	0,0	BA S/E DIEGO DE ALMAGRO 220KV BP1-1
BA03T0002SE014T0002	BA02T0002SE032T0002	2023-02-18	16	0,0	0,0	BA S/E DIEGO DE ALMAGRO 220KV BP1-1
BA03T0002SE014T0002	BA02T0002SE032T0002	2023-02-18	17	59,53	47,28766	BA S/E DIEGO DE ALMAGRO 220KV BP1-1
BA03T0002SE014T0002	BA02T0002SE032T0002	2023-02-18	18	61,71	49,01934	BA S/E DIEGO DE ALMAGRO 220KV BP1-1
BA03T0002SE014T0002	BA02T0002SE032T0002	2023-02-18	19	128,67	102,20901	BA S/E DIEGO DE ALMAGRO 220KV BP1-1
BA03T0002SE014T0002	BA02T0002SE032T0002	2023-02-18	20	177,25	140,79854	BA S/E DIEGO DE ALMAGRO 220KV BP1-1
BA03T0002SE014T0002	BA02T0002SE032T0002	2023-02-18	21	177,25	140,79854	BA S/E DIEGO DE ALMAGRO 220KV BP1-1
BA03T0002SE014T0002	BA02T0002SE032T0002	2023-02-18	22	180,22	143,15776	BA S/E DIEGO DE ALMAGRO 220KV BP1-1
BA03T0002SE014T0002	BA02T0002SE032T0002	2023-02-18	23	181,0	143,77735	BA S/E DIEGO DE ALMAGRO 220KV BP1-1
BA03T0002SE014T0002	BA02T0002SE032T0002	2023-02-18	24	177,25	140,79854	BA S/E DIEGO DE ALMAGRO 220KV BP1-1
BA03T0002SE014T0002	BA02T0002SE032T0002	2023-02-19	1	174,27	138,43137	BA S/E DIEGO DE ALMAGRO 220KV BP1-1
BA03T0002SE014T0002	BA02T0002SE032T0002	2023-02-19	2	174,27	138,43137	BA S/E DIEGO DE ALMAGRO 220KV BP1-1
BA03T0002SE014T0002	BA02T0002SE032T0002	2023-02-19	3	174,27	138,43137	BA S/E DIEGO DE ALMAGRO 220KV BP1-1
BA03T0002SE014T0002	BA02T0002SE032T0002	2023-02-19	4	174,27	138,43137	BA S/E DIEGO DE ALMAGRO 220KV BP1-1
BA03T0002SE014T0002	BA02T0002SE032T0002	2023-02-19	5	174,27	138,43137	BA S/E DIEGO DE ALMAGRO 220KV BP1-1
BA03T0002SE014T0002	BA02T0002SE032T0002	2023-02-19	6	174,27	138,43137	BA S/E DIEGO DE ALMAGRO 220KV BP1-1
BA03T0002SE014T0002	BA02T0002SE032T0002	2023-02-19	7	162,77	129,29635	BA S/E DIEGO DE ALMAGRO 220KV BP1-1
BA03T0002SE014T0002	BA02T0002SE032T0002	2023-02-19	8	139,76	111,01836	BA S/E DIEGO DE ALMAGRO 220KV BP1-1
BA03T0002SE014T0002	BA02T0002SE032T0002	2023-02-19	9	27,34	21,71753	BA S/E DIEGO DE ALMAGRO 220KV BP1-1
BA03T0002SE014T0002	BA02T0002SE032T0002	2023-02-19	10	0,0	0,0	BA S/E DIEGO DE ALMAGRO 220KV BP1-1
BA03T0002SE014T0002	BA02T0002SE032T0002	2023-02-19	11	0,0	0,0	BA S/E DIEGO DE ALMAGRO 220KV BP1-1
BA03T0002SE014T0002	BA02T0002SE032T0002	2023-02-19	12	0,0	0,0	BA S/E DIEGO DE ALMAGRO 220KV BP1-1
BA03T0002SE014T0002	BA02T0002SE032T0002	2023-02-19	13	0,0	0,0	BA S/E DIEGO DE ALMAGRO 220KV BP1-1
BA03T0002SE014T0002	BA02T0002SE032T0002	2023-02-19	14	0,0	0,0	BA S/E DIEGO DE ALMAGRO 220KV BP1-1
BA03T0002SE014T0002	BA02T0002SE032T0002	2023-02-19	15	0,0	0,0	BA S/E DIEGO DE ALMAGRO 220KV BP1-1
BA03T0002SE014T0002	BA02T0002SE032T0002	2023-02-19	16	0,0	0,0	BA S/E DIEGO DE ALMAGRO 220KV BP1-1
BA03T0002SE014T0002	BA02T0002SE032T0002	2023-02-19	17	0,0	0,0	BA S/E DIEGO DE ALMAGRO 220KV BP1-1
BA03T0002SE014T0002	BA02T0002SE032T0002	2023-02-19	18	0,0	0,0	BA S/E DIEGO DE ALMAGRO 220KV BP1-1
BA03T0002SE014T0002	BA02T0002SE032T0002	2023-02-19	19	0,0	0,0	BA S/E DIEGO DE ALMAGRO 220KV BP1-1
BA03T0002SE014T0002	BA02T0002SE032T0002	2023-02-19	20	116,43	92,48617	BA S/E DIEGO DE ALMAGRO 220KV BP1-1
BA03T0002SE014T0002	BA02T0002SE032T0002	2023-02-19	21	168,65	133,96713	BA S/E DIEGO DE ALMAGRO 220KV BP1-1
BA03T0002SE014T0002	BA02T0002SE032T0002	2023-02-19	22	182,05	144,61142	BA S/E DIEGO DE ALMAGRO 220KV BP1-1
BA03T0002SE014T0002	BA02T0002SE032T0002	2023-02-19	23	169,22	134,41991	BA S/E DIEGO DE ALMAGRO 220KV BP1-1
BA03T0002SE014T0002	BA02T0002SE032T0002	2023-02-19	24	162,69	129,2328	BA S/E DIEGO DE ALMAGRO 220KV BP1-1
BA03T0002SE014T0002	BA02T0002SE032T0002	2023-02-20	1	171,97	136,60437	BA S/E DIEGO DE ALMAGRO 220KV BP1-1
BA03T0002SE014T0002	BA02T0002SE032T0002	2023-02-20	2	171,97	136,60437	BA S/E DIEGO DE ALMAGRO 220KV BP1-1
BA03T0002SE014T0002	BA02T0002SE032T0002	2023-02-20	3	171,97	136,60437	BA S/E DIEGO DE ALMAGRO 220KV BP1-1
BA03T0002SE014T0002	BA02T0002SE032T0002	2023-02-20	4	171,97	136,60437	BA S/E DIEGO DE ALMAGRO 220KV BP1-1
BA03T0002SE014T0002	BA02T0002SE032T0002	2023-02-20	5	171,97	136,60437	BA S/E DIEGO DE ALMAGRO 220KV BP1-1
BA03T0002SE014T0002	BA02T0002SE032T0002	2023-02-20	6	171,97	136,60437	BA S/E DIEGO DE ALMAGRO 220KV BP1-1
BA03T0002SE014T0002	BA02T0002SE032T0002	2023-02-20	7	171,97	136,60437	BA S/E DIEGO DE ALMAGRO 220KV BP1-1
BA03T0002SE014T0002	BA02T0002SE032T0002	2023-02-20	8	169,2	134,40402	BA S/E DIEGO DE ALMAGRO 220KV BP1-1
BA03T0002SE014T0002	BA02T0002SE032T0002	2023-02-20	9	70,54	56,03345	BA S/E DIEGO DE ALMAGRO 220KV BP1-1
BA03T0002SE014T0002	BA02T0002SE032T0002	2023-02-20	10	1,03	0,81818	BA S/E DIEGO DE ALMAGRO 220KV BP1-1
BA03T0002SE014T0002	BA02T0002SE032T0002	2023-02-20	11	5,13	4,07502	BA S/E DIEGO DE ALMAGRO 220KV BP1-1
BA03T0002SE014T0002	BA02T0002SE032T0002	2023-02-20	12	63,41	50,36973	BA S/E DIEGO DE ALMAGRO 220KV BP1-1
BA03T0002SE014T0002	BA02T0002SE032T0002	2023-02-20	13	75,54	60,0052	BA S/E DIEGO DE ALMAGRO 220KV BP1-1
BA03T0002SE014T0002	BA02T0002SE032T0002	2023-02-20	14	0,0	0,0	BA S/E DIEGO DE ALMAGRO 220KV BP1-1
BA03T0002SE014T0002	BA02T0002SE032T0002	2023-02-20	15	0,0	0,0	BA S/E DIEGO DE ALMAGRO 220KV BP1-1
BA03T0002SE014T0002	BA02T0002SE032T0002	2023-02-20	16	0,0	0,0	BA S/E DIEGO DE ALMAGRO 220KV BP1-1
BA03T0002SE014T0002	BA02T0002SE032T0002	2023-02-20	17	0,0	0,0	BA S/E DIEGO DE ALMAGRO 220KV BP1-1
BA03T0002SE014T0002	BA02T0002SE032T0002	2023-02-20	18	0,0	0,0	BA S/E DIEGO DE ALMAGRO 220KV BP1-1
BA03T0002SE014T0002	BA02T0002SE032T0002	2023-02-20	19	0,0	0,0	BA S/E DIEGO DE ALMAGRO 220KV BP1-1
BA03T0002SE014T0002	BA02T0002SE032T0002	2023-02-20	20	168,27	133,66527	BA S/E DIEGO DE ALMAGRO 220KV BP1-1
BA03T0002SE014T0002	BA02T0002SE032T0002	2023-02-20	21	315,41	250,54593	BA S/E DIEGO DE ALMAGRO 220KV BP1-1
BA03T0002SE014T0002	BA02T0002SE032T0002	2023-02-20	22	292,36	232,23617	BA S/E DIEGO DE ALMAGRO 220KV BP1-1
BA03T0002SE014T0002	BA02T0002SE032T0002	2023-02-20	23	268,53	213,30681	BA S/E DIEGO DE ALMAGRO 220KV BP1-1
BA03T0002SE014T0002	BA02T0002SE032T0002	2023-02-20	24	179,2	142,34752	BA S/E DIEGO DE ALMAGRO 220KV BP1-1
BA03T0002SE014T0002	BA02T0002SE032T0002	2023-02-21	1	174,95	138,60414	BA S/E DIEGO DE ALMAGRO 220KV BP1-1
BA03T0002SE014T0002	BA02T0002SE032T0002	2023-02-21	2	174,95	138,60414	BA S/E DIEGO DE ALMAGRO 220KV BP1-1
BA03T0002SE014T0002	BA02T0002SE032T0002	2023-02-21	3	174,95	138,60414	BA S/E DIEGO DE ALMAGRO 220KV BP1-1
BA03T0002SE014T0002	BA02T0002SE032T0002	2023-02-21	4	174,95	138,60414	BA S/E DIEGO DE ALMAGRO 220KV BP1-1
BA03T0002SE014T0002	BA02T0002SE032T0002	2023-02-21	5	174,95	138,60414	BA S/E DIEGO DE ALMAGRO 220KV BP1-1
BA03T0002SE014T0002	BA02T0002SE032T0002	2023-02-21	6	174,95	138,60414	BA S/E DIEGO DE ALMAGRO 220KV BP1-1
BA03T0002SE014T0002	BA02T0002SE032T0002	2023-02-21	7	174,95	138,60414	BA S/E DIEGO DE ALMAGRO 220KV BP1-1
BA03T0002SE014T0002	BA02T0002SE032T0002	2023-02-21	8	170,13	134,78549	BA S/E DIEGO DE ALMAGRO 220KV BP1-1
BA03T0002SE014T0002	BA02T0002SE032T0002	2023-02-21	9	93,13	73,78224	BA S/E DIEGO DE ALMAGRO 220KV BP1-1
BA03T0002SE014T0002	BA02T0002SE032T0002	2023-02-21	10	0,0	0,0	BA S/E DIEGO DE ALMAGRO 220KV BP1-1
BA03T0002SE014T0002	BA02T0002SE032T0002	2023-02-21	11	0,0	0,0	BA S/E DIEGO DE ALMAGRO 220KV BP1-1
BA03T0002SE014T0002	BA02T0002SE032T0002	2023-02-21	12	3,08	2,44013	BA S/E DIEGO DE ALMAGRO 220KV BP1-1
BA03T0002SE014T0002	BA02T0002SE032T0002	2023-02-21	13	61,64	48,83429	BA S/E DIEGO DE ALMAGRO 220KV BP1-1
BA03T0002SE014T0002	BA02T0002SE032T0002	2023-02-21	14	15,41	12,20857	BA S/E DIEGO DE ALMAGRO 220KV BP1-1
BA03T0002SE014T0002	BA02T0002SE032T0002	2023-02-21	15	0,0	0,0	BA S/E DIEGO DE ALMAGRO 220KV BP1-1
BA03T0002SE014T0002	BA02T0002SE032T0002	2023-02-21	16	0,0	0,0	BA S/E DIEGO DE ALMAGRO 220KV BP1-1
BA03T0002SE014T0002	BA02T0002SE032T0002	2023-02-21	17	0,0	0,0	BA S/E DIEGO DE ALMAGRO 220KV BP1-1
BA03T0002SE014T0002	BA02T0002SE032T0002	2023-02-21	18	0,0	0,0	BA S/E DIEGO DE ALMAGRO 220KV BP1-1
BA03T0002SE014T0002	BA02T0002SE032T0002	2023-02-21	19	23,78	18,83971	BA S/E DIEGO DE ALMAGRO 220KV BP1-1
BA03T0002SE014T0002	BA02T0002SE032T0002	2023-02-21	20	204,91	162,33995	BA S/E DIEGO DE ALMAGRO 220KV BP1-1
BA03T0002SE014T0002	BA02T0002SE032T0002	2023-02-21	21	279,54	221,46557	BA S/E DIEGO DE ALMAGRO 220KV BP1-1
BA03T0002SE014T0002	BA02T0002SE032T0002	2023-02-21	22	225,64	178,76329	BA S/E DIEGO DE ALMAGRO 220KV BP1-1
BA03T0002SE014T0002	BA02T0002SE032T0002	2023-02-21	23	173,95	137,81189	BA S/E DIEGO DE ALMAGRO 220KV BP1-1
BA03T0002SE014T0002	BA02T0002SE032T0002	2023-02-21	24	192,92	152,84087	BA S/E DIEGO DE ALMAGRO 220KV BP1-1
BA03T0002SE014T0002	BA02T0002SE032T0002	2023-02-22	1	183,31	145,12653	BA S/E DIEGO DE ALMAGRO 220KV BP1-1
BA03T0002SE014T0002	BA02T0002SE032T0002	2023-02-22	2	183,31	145,12653	BA S/E DIEGO DE ALMAGRO 220KV BP1-1
BA03T0002SE014T0002	BA02T0002SE032T0002	2023-02-22	3	183,31	145,12653	BA S/E DIEGO DE ALMAGRO 220KV BP1-1
BA03T0002SE014T0002	BA02T0002SE032T0002	2023-02-22	4	178,48	141,30262	BA S/E DIEGO DE ALMAGRO 220KV BP1-1
BA03T0002SE014T0002	BA02T0002SE032T0002	2023-02-22	5	176,06	139,3867	BA S/E DIEGO DE ALMAGRO 220KV BP1-1
BA03T0002SE014T0002	BA02T0002SE032T0002	2023-02-22	6	178,11	141,00969	BA S/E DIEGO DE ALMAGRO 220KV BP1-1
BA03T0002SE014T0002	BA02T0002SE032T0002	2023-02-22	7	183,31	145,12653	BA S/E DIEGO DE ALMAGRO 220KV BP1-1
BA03T0002SE014T0002	BA02T0002SE032T0002	2023-02-22	8	174,11	137,84289	BA S/E DIEGO DE ALMAGRO 220KV BP1-1
BA03T0002SE014T0002	BA02T0002SE032T0002	2023-02-22	9	81,3	64,36521	BA S/E DIEGO DE ALMAGRO 220KV BP1-1
BA03T0002SE014T0002	BA02T0002SE032T0002	2023-02-22	10	64,54	51,09632	BA S/E DIEGO DE ALMAGRO 220KV BP1-1
BA03T0002SE014T0002	BA02T0002SE032T0002	2023-02-22	11	52,07	41,22382	BA S/E DIEGO DE ALMAGRO 220KV BP1-1
BA03T0002SE014T0002	BA02T0002SE032T0002	2023-02-22	12	48,62	38,49245	BA S/E DIEGO DE ALMAGRO 220KV BP1-1
BA03T0002SE014T0002	BA02T0002SE032T0002	2023-02-22	13	16,21	12,83346	BA S/E DIEGO DE ALMAGRO 220KV BP1-1
BA03T0002SE014T0002	BA02T0002SE032T0002	2023-02-22	14	0,0	0,0	BA S/E DIEGO DE ALMAGRO 220KV BP1-1
BA03T0002SE014T0002	BA02T0002SE032T0002	2023-02-22	15	0,0	0,0	BA S/E DIEGO DE ALMAGRO 220KV BP1-1
BA03T0002SE014T0002	BA02T0002SE032T0002	2023-02-22	16	0,0	0,0	BA S/E DIEGO DE ALMAGRO 220KV BP1-1
BA03T0002SE014T0002	BA02T0002SE032T0002	2023-02-22	17	0,0	0,0	BA S/E DIEGO DE ALMAGRO 220KV BP1-1
BA03T0002SE014T0002	BA02T0002SE032T0002	2023-02-22	18	0,0	0,0	BA S/E DIEGO DE ALMAGRO 220KV BP1-1
BA03T0002SE014T0002	BA02T0002SE032T0002	2023-02-22	19	20,12	15,929	BA S/E DIEGO DE ALMAGRO 220KV BP1-1
BA03T0002SE014T0002	BA02T0002SE032T0002	2023-02-22	20	175,94	139,2917	BA S/E DIEGO DE ALMAGRO 220KV BP1-1
BA03T0002SE014T0002	BA02T0002SE032T0002	2023-02-22	21	176,31	139,58463	BA S/E DIEGO DE ALMAGRO 220KV BP1-1
BA03T0002SE014T0002	BA02T0002SE032T0002	2023-02-22	22	175,94	139,2917	BA S/E DIEGO DE ALMAGRO 220KV BP1-1
BA03T0002SE014T0002	BA02T0002SE032T0002	2023-02-22	23	175,94	139,2917	BA S/E DIEGO DE ALMAGRO 220KV BP1-1
BA03T0002SE014T0002	BA02T0002SE032T0002	2023-02-22	24	175,94	139,2917	BA S/E DIEGO DE ALMAGRO 220KV BP1-1
BA03T0002SE014T0002	BA02T0002SE032T0002	2023-02-23	1	170,05	135,65739	BA S/E DIEGO DE ALMAGRO 220KV BP1-1
BA03T0002SE014T0002	BA02T0002SE032T0002	2023-02-23	2	170,05	135,65739	BA S/E DIEGO DE ALMAGRO 220KV BP1-1
BA03T0002SE014T0002	BA02T0002SE032T0002	2023-02-23	3	170,05	135,65739	BA S/E DIEGO DE ALMAGRO 220KV BP1-1
BA03T0002SE014T0002	BA02T0002SE032T0002	2023-02-23	4	170,05	135,65739	BA S/E DIEGO DE ALMAGRO 220KV BP1-1
BA03T0002SE014T0002	BA02T0002SE032T0002	2023-02-23	5	170,05	135,65739	BA S/E DIEGO DE ALMAGRO 220KV BP1-1
BA03T0002SE014T0002	BA02T0002SE032T0002	2023-02-23	6	170,05	135,65739	BA S/E DIEGO DE ALMAGRO 220KV BP1-1
BA03T0002SE014T0002	BA02T0002SE032T0002	2023-02-23	7	170,05	135,65739	BA S/E DIEGO DE ALMAGRO 220KV BP1-1
BA03T0002SE014T0002	BA02T0002SE032T0002	2023-02-23	8	165,56	132,07549	BA S/E DIEGO DE ALMAGRO 220KV BP1-1
BA03T0002SE014T0002	BA02T0002SE032T0002	2023-02-23	9	66,65	53,17004	BA S/E DIEGO DE ALMAGRO 220KV BP1-1
BA03T0002SE014T0002	BA02T0002SE032T0002	2023-02-23	10	0,0	0,0	BA S/E DIEGO DE ALMAGRO 220KV BP1-1
BA03T0002SE014T0002	BA02T0002SE032T0002	2023-02-23	11	15,35	12,24546	BA S/E DIEGO DE ALMAGRO 220KV BP1-1
BA03T0002SE014T0002	BA02T0002SE032T0002	2023-02-23	12	61,39	48,97387	BA S/E DIEGO DE ALMAGRO 220KV BP1-1
BA03T0002SE014T0002	BA02T0002SE032T0002	2023-02-23	13	57,62	45,96636	BA S/E DIEGO DE ALMAGRO 220KV BP1-1
BA03T0002SE014T0002	BA02T0002SE032T0002	2023-02-23	14	20,46	16,32197	BA S/E DIEGO DE ALMAGRO 220KV BP1-1
BA03T0002SE014T0002	BA02T0002SE032T0002	2023-02-23	15	0,0	0,0	BA S/E DIEGO DE ALMAGRO 220KV BP1-1
BA03T0002SE014T0002	BA02T0002SE032T0002	2023-02-23	16	0,0	0,0	BA S/E DIEGO DE ALMAGRO 220KV BP1-1
BA03T0002SE014T0002	BA02T0002SE032T0002	2023-02-23	17	0,0	0,0	BA S/E DIEGO DE ALMAGRO 220KV BP1-1
BA03T0002SE014T0002	BA02T0002SE032T0002	2023-02-23	18	0,0	0,0	BA S/E DIEGO DE ALMAGRO 220KV BP1-1
BA03T0002SE014T0002	BA02T0002SE032T0002	2023-02-23	19	58,31	46,5168	BA S/E DIEGO DE ALMAGRO 220KV BP1-1
BA03T0002SE014T0002	BA02T0002SE032T0002	2023-02-23	20	166,51	132,83335	BA S/E DIEGO DE ALMAGRO 220KV BP1-1
BA03T0002SE014T0002	BA02T0002SE032T0002	2023-02-23	21	170,42	135,95256	BA S/E DIEGO DE ALMAGRO 220KV BP1-1
BA03T0002SE014T0002	BA02T0002SE032T0002	2023-02-23	22	167,57	133,67897	BA S/E DIEGO DE ALMAGRO 220KV BP1-1
BA03T0002SE014T0002	BA02T0002SE032T0002	2023-02-23	23	164,63	131,33358	BA S/E DIEGO DE ALMAGRO 220KV BP1-1
BA03T0002SE014T0002	BA02T0002SE032T0002	2023-02-23	24	164,63	131,33358	BA S/E DIEGO DE ALMAGRO 220KV BP1-1
BA03T0002SE014T0002	BA02T0002SE032T0002	2023-02-24	1	170,11	135,98934	BA S/E DIEGO DE ALMAGRO 220KV BP1-1
BA03T0002SE014T0002	BA02T0002SE032T0002	2023-02-24	2	170,11	135,98934	BA S/E DIEGO DE ALMAGRO 220KV BP1-1
BA03T0002SE014T0002	BA02T0002SE032T0002	2023-02-24	3	170,11	135,98934	BA S/E DIEGO DE ALMAGRO 220KV BP1-1
BA03T0002SE014T0002	BA02T0002SE032T0002	2023-02-24	4	170,11	135,98934	BA S/E DIEGO DE ALMAGRO 220KV BP1-1
BA03T0002SE014T0002	BA02T0002SE032T0002	2023-02-24	5	173,87	138,99516	BA S/E DIEGO DE ALMAGRO 220KV BP1-1
BA03T0002SE014T0002	BA02T0002SE032T0002	2023-02-24	6	191,33	152,95303	BA S/E DIEGO DE ALMAGRO 220KV BP1-1
BA03T0002SE014T0002	BA02T0002SE032T0002	2023-02-24	7	192,23	153,67251	BA S/E DIEGO DE ALMAGRO 220KV BP1-1
BA03T0002SE014T0002	BA02T0002SE032T0002	2023-02-24	8	188,17	150,42686	BA S/E DIEGO DE ALMAGRO 220KV BP1-1
BA03T0002SE014T0002	BA02T0002SE032T0002	2023-02-24	9	94,54	75,57717	BA S/E DIEGO DE ALMAGRO 220KV BP1-1
BA03T0002SE014T0002	BA02T0002SE032T0002	2023-02-24	10	57,88	46,27043	BA S/E DIEGO DE ALMAGRO 220KV BP1-1
BA03T0002SE014T0002	BA02T0002SE032T0002	2023-02-24	11	61,53	49,18831	BA S/E DIEGO DE ALMAGRO 220KV BP1-1
BA03T0002SE014T0002	BA02T0002SE032T0002	2023-02-24	12	61,53	49,18831	BA S/E DIEGO DE ALMAGRO 220KV BP1-1
BA03T0002SE014T0002	BA02T0002SE032T0002	2023-02-24	13	51,91	41,49789	BA S/E DIEGO DE ALMAGRO 220KV BP1-1
BA03T0002SE014T0002	BA02T0002SE032T0002	2023-02-24	14	0,0	0,0	BA S/E DIEGO DE ALMAGRO 220KV BP1-1
BA03T0002SE014T0002	BA02T0002SE032T0002	2023-02-24	15	0,0	0,0	BA S/E DIEGO DE ALMAGRO 220KV BP1-1
BA03T0002SE014T0002	BA02T0002SE032T0002	2023-02-24	16	0,0	0,0	BA S/E DIEGO DE ALMAGRO 220KV BP1-1
BA03T0002SE014T0002	BA02T0002SE032T0002	2023-02-24	17	0,0	0,0	BA S/E DIEGO DE ALMAGRO 220KV BP1-1
BA03T0002SE014T0002	BA02T0002SE032T0002	2023-02-24	18	0,0	0,0	BA S/E DIEGO DE ALMAGRO 220KV BP1-1
BA03T0002SE014T0002	BA02T0002SE032T0002	2023-02-24	19	0,0	0,0	BA S/E DIEGO DE ALMAGRO 220KV BP1-1
BA03T0002SE014T0002	BA02T0002SE032T0002	2023-02-24	20	122,39	97,84101	BA S/E DIEGO DE ALMAGRO 220KV BP1-1
BA03T0002SE014T0002	BA02T0002SE032T0002	2023-02-24	21	155,69	124,4617	BA S/E DIEGO DE ALMAGRO 220KV BP1-1
BA03T0002SE014T0002	BA02T0002SE032T0002	2023-02-24	22	155,69	124,4617	BA S/E DIEGO DE ALMAGRO 220KV BP1-1
BA03T0002SE014T0002	BA02T0002SE032T0002	2023-02-24	23	155,69	124,4617	BA S/E DIEGO DE ALMAGRO 220KV BP1-1
BA03T0002SE014T0002	BA02T0002SE032T0002	2023-02-24	24	155,69	124,4617	BA S/E DIEGO DE ALMAGRO 220KV BP1-1
BA03T0002SE014T0002	BA02T0002SE032T0002	2023-02-25	1	188,25	151,15157	BA S/E DIEGO DE ALMAGRO 220KV BP1-1
BA03T0002SE014T0002	BA02T0002SE032T0002	2023-02-25	2	188,59	151,42457	BA S/E DIEGO DE ALMAGRO 220KV BP1-1
BA03T0002SE014T0002	BA02T0002SE032T0002	2023-02-25	3	188,59	151,42457	BA S/E DIEGO DE ALMAGRO 220KV BP1-1
BA03T0002SE014T0002	BA02T0002SE032T0002	2023-02-25	4	188,59	151,42457	BA S/E DIEGO DE ALMAGRO 220KV BP1-1
BA03T0002SE014T0002	BA02T0002SE032T0002	2023-02-25	5	232,78	186,90605	BA S/E DIEGO DE ALMAGRO 220KV BP1-1
BA03T0002SE014T0002	BA02T0002SE032T0002	2023-02-25	6	233,83	187,74912	BA S/E DIEGO DE ALMAGRO 220KV BP1-1
BA03T0002SE014T0002	BA02T0002SE032T0002	2023-02-25	7	188,46	151,32019	BA S/E DIEGO DE ALMAGRO 220KV BP1-1
BA03T0002SE014T0002	BA02T0002SE032T0002	2023-02-25	8	163,56	131,32723	BA S/E DIEGO DE ALMAGRO 220KV BP1-1
BA03T0002SE014T0002	BA02T0002SE032T0002	2023-02-25	9	73,93	59,36061	BA S/E DIEGO DE ALMAGRO 220KV BP1-1
BA03T0002SE014T0002	BA02T0002SE032T0002	2023-02-25	10	48,87	39,23919	BA S/E DIEGO DE ALMAGRO 220KV BP1-1
BA03T0002SE014T0002	BA02T0002SE032T0002	2023-02-25	11	47,31	37,98662	BA S/E DIEGO DE ALMAGRO 220KV BP1-1
BA03T0002SE014T0002	BA02T0002SE032T0002	2023-02-25	12	0,0	0,0	BA S/E DIEGO DE ALMAGRO 220KV BP1-1
BA03T0002SE014T0002	BA02T0002SE032T0002	2023-02-25	13	0,0	0,0	BA S/E DIEGO DE ALMAGRO 220KV BP1-1
BA03T0002SE014T0002	BA02T0002SE032T0002	2023-02-25	14	0,0	0,0	BA S/E DIEGO DE ALMAGRO 220KV BP1-1
BA03T0002SE014T0002	BA02T0002SE032T0002	2023-02-25	15	0,0	0,0	BA S/E DIEGO DE ALMAGRO 220KV BP1-1
BA03T0002SE014T0002	BA02T0002SE032T0002	2023-02-25	16	0,0	0,0	BA S/E DIEGO DE ALMAGRO 220KV BP1-1
BA03T0002SE014T0002	BA02T0002SE032T0002	2023-02-25	17	0,0	0,0	BA S/E DIEGO DE ALMAGRO 220KV BP1-1
BA03T0002SE014T0002	BA02T0002SE032T0002	2023-02-25	18	0,0	0,0	BA S/E DIEGO DE ALMAGRO 220KV BP1-1
BA03T0002SE014T0002	BA02T0002SE032T0002	2023-02-25	19	0,0	0,0	BA S/E DIEGO DE ALMAGRO 220KV BP1-1
BA03T0002SE014T0002	BA02T0002SE032T0002	2023-02-25	20	54,4	43,67939	BA S/E DIEGO DE ALMAGRO 220KV BP1-1
BA03T0002SE014T0002	BA02T0002SE032T0002	2023-02-25	21	153,51	123,25778	BA S/E DIEGO DE ALMAGRO 220KV BP1-1
BA03T0002SE014T0002	BA02T0002SE032T0002	2023-02-25	22	153,51	123,25778	BA S/E DIEGO DE ALMAGRO 220KV BP1-1
BA03T0002SE014T0002	BA02T0002SE032T0002	2023-02-25	23	153,51	123,25778	BA S/E DIEGO DE ALMAGRO 220KV BP1-1
BA03T0002SE014T0002	BA02T0002SE032T0002	2023-02-25	24	153,51	123,25778	BA S/E DIEGO DE ALMAGRO 220KV BP1-1
BA03T0002SE014T0002	BA02T0002SE032T0002	2023-02-26	1	172,83	138,77039	BA S/E DIEGO DE ALMAGRO 220KV BP1-1
BA03T0002SE014T0002	BA02T0002SE032T0002	2023-02-26	2	172,83	138,77039	BA S/E DIEGO DE ALMAGRO 220KV BP1-1
BA03T0002SE014T0002	BA02T0002SE032T0002	2023-02-26	3	145,57	116,88252	BA S/E DIEGO DE ALMAGRO 220KV BP1-1
BA03T0002SE014T0002	BA02T0002SE032T0002	2023-02-26	4	141,38	113,51824	BA S/E DIEGO DE ALMAGRO 220KV BP1-1
BA03T0002SE014T0002	BA02T0002SE032T0002	2023-02-26	5	141,38	113,51824	BA S/E DIEGO DE ALMAGRO 220KV BP1-1
BA03T0002SE014T0002	BA02T0002SE032T0002	2023-02-26	6	144,56	116,07156	BA S/E DIEGO DE ALMAGRO 220KV BP1-1
BA03T0002SE014T0002	BA02T0002SE032T0002	2023-02-26	7	160,44	128,82209	BA S/E DIEGO DE ALMAGRO 220KV BP1-1
BA03T0002SE014T0002	BA02T0002SE032T0002	2023-02-26	8	137,19	110,15397	BA S/E DIEGO DE ALMAGRO 220KV BP1-1
BA03T0002SE014T0002	BA02T0002SE032T0002	2023-02-26	9	0,0	0,0	BA S/E DIEGO DE ALMAGRO 220KV BP1-1
BA03T0002SE014T0002	BA02T0002SE032T0002	2023-02-26	10	0,0	0,0	BA S/E DIEGO DE ALMAGRO 220KV BP1-1
BA03T0002SE014T0002	BA02T0002SE032T0002	2023-02-26	11	0,0	0,0	BA S/E DIEGO DE ALMAGRO 220KV BP1-1
BA03T0002SE014T0002	BA02T0002SE032T0002	2023-02-26	12	0,0	0,0	BA S/E DIEGO DE ALMAGRO 220KV BP1-1
BA03T0002SE014T0002	BA02T0002SE032T0002	2023-02-26	13	0,0	0,0	BA S/E DIEGO DE ALMAGRO 220KV BP1-1
BA03T0002SE014T0002	BA02T0002SE032T0002	2023-02-26	14	0,0	0,0	BA S/E DIEGO DE ALMAGRO 220KV BP1-1
BA03T0002SE014T0002	BA02T0002SE032T0002	2023-02-26	15	0,0	0,0	BA S/E DIEGO DE ALMAGRO 220KV BP1-1
BA03T0002SE014T0002	BA02T0002SE032T0002	2023-02-26	16	0,0	0,0	BA S/E DIEGO DE ALMAGRO 220KV BP1-1
BA03T0002SE014T0002	BA02T0002SE032T0002	2023-02-26	17	0,0	0,0	BA S/E DIEGO DE ALMAGRO 220KV BP1-1
BA03T0002SE014T0002	BA02T0002SE032T0002	2023-02-26	18	0,0	0,0	BA S/E DIEGO DE ALMAGRO 220KV BP1-1
BA03T0002SE014T0002	BA02T0002SE032T0002	2023-02-26	19	0,0	0,0	BA S/E DIEGO DE ALMAGRO 220KV BP1-1
BA03T0002SE014T0002	BA02T0002SE032T0002	2023-02-26	20	31,95	25,65361	BA S/E DIEGO DE ALMAGRO 220KV BP1-1
BA03T0002SE014T0002	BA02T0002SE032T0002	2023-02-26	21	155,84	125,12861	BA S/E DIEGO DE ALMAGRO 220KV BP1-1
BA03T0002SE014T0002	BA02T0002SE032T0002	2023-02-26	22	159,73	128,25201	BA S/E DIEGO DE ALMAGRO 220KV BP1-1
BA03T0002SE014T0002	BA02T0002SE032T0002	2023-02-26	23	159,73	128,25201	BA S/E DIEGO DE ALMAGRO 220KV BP1-1
BA03T0002SE014T0002	BA02T0002SE032T0002	2023-02-26	24	155,68	125,00014	BA S/E DIEGO DE ALMAGRO 220KV BP1-1
BA03T0002SE014T0002	BA02T0002SE032T0002	2023-02-27	1	141,88	113,91971	BA S/E DIEGO DE ALMAGRO 220KV BP1-1
BA03T0002SE014T0002	BA02T0002SE032T0002	2023-02-27	2	141,88	113,91971	BA S/E DIEGO DE ALMAGRO 220KV BP1-1
BA03T0002SE014T0002	BA02T0002SE032T0002	2023-02-27	3	141,88	113,91971	BA S/E DIEGO DE ALMAGRO 220KV BP1-1
BA03T0002SE014T0002	BA02T0002SE032T0002	2023-02-27	4	141,88	113,91971	BA S/E DIEGO DE ALMAGRO 220KV BP1-1
BA03T0002SE014T0002	BA02T0002SE032T0002	2023-02-27	5	141,88	113,91971	BA S/E DIEGO DE ALMAGRO 220KV BP1-1
BA03T0002SE014T0002	BA02T0002SE032T0002	2023-02-27	6	155,74	125,04832	BA S/E DIEGO DE ALMAGRO 220KV BP1-1
BA03T0002SE014T0002	BA02T0002SE032T0002	2023-02-27	7	173,17	139,04339	BA S/E DIEGO DE ALMAGRO 220KV BP1-1
BA03T0002SE014T0002	BA02T0002SE032T0002	2023-02-27	8	185,13	148,64643	BA S/E DIEGO DE ALMAGRO 220KV BP1-1
BA03T0002SE014T0002	BA02T0002SE032T0002	2023-02-27	9	58,05	46,61009	BA S/E DIEGO DE ALMAGRO 220KV BP1-1
BA03T0002SE014T0002	BA02T0002SE032T0002	2023-02-27	10	0,0	0,0	BA S/E DIEGO DE ALMAGRO 220KV BP1-1
BA03T0002SE014T0002	BA02T0002SE032T0002	2023-02-27	11	0,0	0,0	BA S/E DIEGO DE ALMAGRO 220KV BP1-1
BA03T0002SE014T0002	BA02T0002SE032T0002	2023-02-27	12	0,0	0,0	BA S/E DIEGO DE ALMAGRO 220KV BP1-1
BA03T0002SE014T0002	BA02T0002SE032T0002	2023-02-27	13	0,0	0,0	BA S/E DIEGO DE ALMAGRO 220KV BP1-1
BA03T0002SE014T0002	BA02T0002SE032T0002	2023-02-27	14	0,0	0,0	BA S/E DIEGO DE ALMAGRO 220KV BP1-1
BA03T0002SE014T0002	BA02T0002SE032T0002	2023-02-27	15	0,0	0,0	BA S/E DIEGO DE ALMAGRO 220KV BP1-1
BA03T0002SE014T0002	BA02T0002SE032T0002	2023-02-27	16	0,0	0,0	BA S/E DIEGO DE ALMAGRO 220KV BP1-1
BA03T0002SE014T0002	BA02T0002SE032T0002	2023-02-27	17	0,0	0,0	BA S/E DIEGO DE ALMAGRO 220KV BP1-1
BA03T0002SE014T0002	BA02T0002SE032T0002	2023-02-27	18	0,0	0,0	BA S/E DIEGO DE ALMAGRO 220KV BP1-1
BA03T0002SE014T0002	BA02T0002SE032T0002	2023-02-27	19	29,36	23,57402	BA S/E DIEGO DE ALMAGRO 220KV BP1-1
BA03T0002SE014T0002	BA02T0002SE032T0002	2023-02-27	20	145,22	116,60149	BA S/E DIEGO DE ALMAGRO 220KV BP1-1
BA03T0002SE014T0002	BA02T0002SE032T0002	2023-02-27	21	171,61	137,79082	BA S/E DIEGO DE ALMAGRO 220KV BP1-1
BA03T0002SE014T0002	BA02T0002SE032T0002	2023-02-27	22	171,61	137,79082	BA S/E DIEGO DE ALMAGRO 220KV BP1-1
BA03T0002SE014T0002	BA02T0002SE032T0002	2023-02-27	23	171,61	137,79082	BA S/E DIEGO DE ALMAGRO 220KV BP1-1
BA03T0002SE014T0002	BA02T0002SE032T0002	2023-02-27	24	171,61	137,79082	BA S/E DIEGO DE ALMAGRO 220KV BP1-1
BA03T0002SE014T0002	BA02T0002SE032T0002	2023-02-28	1	180,74	147,96642	BA S/E DIEGO DE ALMAGRO 220KV BP1-1
BA03T0002SE014T0002	BA02T0002SE032T0002	2023-02-28	2	180,74	147,96642	BA S/E DIEGO DE ALMAGRO 220KV BP1-1
BA03T0002SE014T0002	BA02T0002SE032T0002	2023-02-28	3	175,28	143,49648	BA S/E DIEGO DE ALMAGRO 220KV BP1-1
BA03T0002SE014T0002	BA02T0002SE032T0002	2023-02-28	4	164,35	134,54841	BA S/E DIEGO DE ALMAGRO 220KV BP1-1
BA03T0002SE014T0002	BA02T0002SE032T0002	2023-02-28	5	164,35	134,54841	BA S/E DIEGO DE ALMAGRO 220KV BP1-1
BA03T0002SE014T0002	BA02T0002SE032T0002	2023-02-28	6	188,6	154,40116	BA S/E DIEGO DE ALMAGRO 220KV BP1-1
BA03T0002SE014T0002	BA02T0002SE032T0002	2023-02-28	7	216,59	177,31574	BA S/E DIEGO DE ALMAGRO 220KV BP1-1
BA03T0002SE014T0002	BA02T0002SE032T0002	2023-02-28	8	199,33	163,18549	BA S/E DIEGO DE ALMAGRO 220KV BP1-1
BA03T0002SE014T0002	BA02T0002SE032T0002	2023-02-28	9	61,51	50,35639	BA S/E DIEGO DE ALMAGRO 220KV BP1-1
BA03T0002SE014T0002	BA02T0002SE032T0002	2023-02-28	10	0,0	0,0	BA S/E DIEGO DE ALMAGRO 220KV BP1-1
BA03T0002SE014T0002	BA02T0002SE032T0002	2023-02-28	11	0,0	0,0	BA S/E DIEGO DE ALMAGRO 220KV BP1-1
BA03T0002SE014T0002	BA02T0002SE032T0002	2023-02-28	12	0,0	0,0	BA S/E DIEGO DE ALMAGRO 220KV BP1-1
BA03T0002SE014T0002	BA02T0002SE032T0002	2023-02-28	13	0,0	0,0	BA S/E DIEGO DE ALMAGRO 220KV BP1-1
BA03T0002SE014T0002	BA02T0002SE032T0002	2023-02-28	14	0,0	0,0	BA S/E DIEGO DE ALMAGRO 220KV BP1-1
BA03T0002SE014T0002	BA02T0002SE032T0002	2023-02-28	15	0,0	0,0	BA S/E DIEGO DE ALMAGRO 220KV BP1-1
BA03T0002SE014T0002	BA02T0002SE032T0002	2023-02-28	16	0,0	0,0	BA S/E DIEGO DE ALMAGRO 220KV BP1-1
BA03T0002SE014T0002	BA02T0002SE032T0002	2023-02-28	17	0,0	0,0	BA S/E DIEGO DE ALMAGRO 220KV BP1-1
BA03T0002SE014T0002	BA02T0002SE032T0002	2023-02-28	18	0,0	0,0	BA S/E DIEGO DE ALMAGRO 220KV BP1-1
BA03T0002SE014T0002	BA02T0002SE032T0002	2023-02-28	19	0,0	0,0	BA S/E DIEGO DE ALMAGRO 220KV BP1-1
BA03T0002SE014T0002	BA02T0002SE032T0002	2023-02-28	20	81,99	67,12275	BA S/E DIEGO DE ALMAGRO 220KV BP1-1
BA03T0002SE014T0002	BA02T0002SE032T0002	2023-02-28	21	153,28	125,48574	BA S/E DIEGO DE ALMAGRO 220KV BP1-1
BA03T0002SE014T0002	BA02T0002SE032T0002	2023-02-28	22	142,22	116,43125	BA S/E DIEGO DE ALMAGRO 220KV BP1-1
BA03T0002SE014T0002	BA02T0002SE032T0002	2023-02-28	23	149,2	122,14556	BA S/E DIEGO DE ALMAGRO 220KV BP1-1
BA03T0002SE014T0002	BA02T0002SE032T0002	2023-02-28	24	148,02	121,17953	BA S/E DIEGO DE ALMAGRO 220KV BP1-1
BA03T0002SE014T0002	BA02T0002SE032T0002	2023-03-01	1	163,79	136,1488	BA S/E DIEGO DE ALMAGRO 220KV BP1-1
BA03T0002SE014T0002	BA02T0002SE032T0002	2023-03-01	2	148,39	123,3477	BA S/E DIEGO DE ALMAGRO 220KV BP1-1
BA03T0002SE014T0002	BA02T0002SE032T0002	2023-03-01	3	159,6	132,6659	BA S/E DIEGO DE ALMAGRO 220KV BP1-1
BA03T0002SE014T0002	BA02T0002SE032T0002	2023-03-01	4	161,57	134,30345	BA S/E DIEGO DE ALMAGRO 220KV BP1-1
BA03T0002SE014T0002	BA02T0002SE032T0002	2023-03-01	5	161,57	134,30345	BA S/E DIEGO DE ALMAGRO 220KV BP1-1
BA03T0002SE014T0002	BA02T0002SE032T0002	2023-03-01	6	161,57	134,30345	BA S/E DIEGO DE ALMAGRO 220KV BP1-1
BA03T0002SE014T0002	BA02T0002SE032T0002	2023-03-01	7	161,96	134,62763	BA S/E DIEGO DE ALMAGRO 220KV BP1-1
BA03T0002SE014T0002	BA02T0002SE032T0002	2023-03-01	8	164,47	136,71404	BA S/E DIEGO DE ALMAGRO 220KV BP1-1
BA03T0002SE014T0002	BA02T0002SE032T0002	2023-03-01	9	72,85	60,55583	BA S/E DIEGO DE ALMAGRO 220KV BP1-1
BA03T0002SE014T0002	BA02T0002SE032T0002	2023-03-01	10	0,0	0,0	BA S/E DIEGO DE ALMAGRO 220KV BP1-1
BA03T0002SE014T0002	BA02T0002SE032T0002	2023-03-01	11	0,0	0,0	BA S/E DIEGO DE ALMAGRO 220KV BP1-1
BA03T0002SE014T0002	BA02T0002SE032T0002	2023-03-01	12	0,0	0,0	BA S/E DIEGO DE ALMAGRO 220KV BP1-1
BA03T0002SE014T0002	BA02T0002SE032T0002	2023-03-01	13	0,0	0,0	BA S/E DIEGO DE ALMAGRO 220KV BP1-1
BA03T0002SE014T0002	BA02T0002SE032T0002	2023-03-01	14	0,0	0,0	BA S/E DIEGO DE ALMAGRO 220KV BP1-1
BA03T0002SE014T0002	BA02T0002SE032T0002	2023-03-01	15	0,0	0,0	BA S/E DIEGO DE ALMAGRO 220KV BP1-1
BA03T0002SE014T0002	BA02T0002SE032T0002	2023-03-01	16	0,0	0,0	BA S/E DIEGO DE ALMAGRO 220KV BP1-1
BA03T0002SE014T0002	BA02T0002SE032T0002	2023-03-01	17	0,0	0,0	BA S/E DIEGO DE ALMAGRO 220KV BP1-1
BA03T0002SE014T0002	BA02T0002SE032T0002	2023-03-01	18	0,0	0,0	BA S/E DIEGO DE ALMAGRO 220KV BP1-1
BA03T0002SE014T0002	BA02T0002SE032T0002	2023-03-01	19	0,0	0,0	BA S/E DIEGO DE ALMAGRO 220KV BP1-1
BA03T0002SE014T0002	BA02T0002SE032T0002	2023-03-01	20	99,31	82,55044	BA S/E DIEGO DE ALMAGRO 220KV BP1-1
BA03T0002SE014T0002	BA02T0002SE032T0002	2023-03-01	21	155,19	129,00014	BA S/E DIEGO DE ALMAGRO 220KV BP1-1
BA03T0002SE014T0002	BA02T0002SE032T0002	2023-03-01	22	159,05	132,20872	BA S/E DIEGO DE ALMAGRO 220KV BP1-1
BA03T0002SE014T0002	BA02T0002SE032T0002	2023-03-01	23	159,05	132,20872	BA S/E DIEGO DE ALMAGRO 220KV BP1-1
BA03T0002SE014T0002	BA02T0002SE032T0002	2023-03-01	24	149,96	124,65275	BA S/E DIEGO DE ALMAGRO 220KV BP1-1
BA03T0002SE014T0002	BA02T0002SE032T0002	2023-03-02	1	146,64	121,7068	BA S/E DIEGO DE ALMAGRO 220KV BP1-1
BA03T0002SE014T0002	BA02T0002SE032T0002	2023-03-02	2	134,76	111,84676	BA S/E DIEGO DE ALMAGRO 220KV BP1-1
BA03T0002SE014T0002	BA02T0002SE032T0002	2023-03-02	3	134,3	111,46497	BA S/E DIEGO DE ALMAGRO 220KV BP1-1
BA03T0002SE014T0002	BA02T0002SE032T0002	2023-03-02	4	140,12	116,2954	BA S/E DIEGO DE ALMAGRO 220KV BP1-1
BA03T0002SE014T0002	BA02T0002SE032T0002	2023-03-02	5	145,75	120,96813	BA S/E DIEGO DE ALMAGRO 220KV BP1-1
BA03T0002SE014T0002	BA02T0002SE032T0002	2023-03-02	6	145,75	120,96813	BA S/E DIEGO DE ALMAGRO 220KV BP1-1
BA03T0002SE014T0002	BA02T0002SE032T0002	2023-03-02	7	171,74	142,53905	BA S/E DIEGO DE ALMAGRO 220KV BP1-1
BA03T0002SE014T0002	BA02T0002SE032T0002	2023-03-02	8	173,11	143,67611	BA S/E DIEGO DE ALMAGRO 220KV BP1-1
BA03T0002SE014T0002	BA02T0002SE032T0002	2023-03-02	9	65,55	54,40453	BA S/E DIEGO DE ALMAGRO 220KV BP1-1
BA03T0002SE014T0002	BA02T0002SE032T0002	2023-03-02	10	0,0	0,0	BA S/E DIEGO DE ALMAGRO 220KV BP1-1
BA03T0002SE014T0002	BA02T0002SE032T0002	2023-03-02	11	0,0	0,0	BA S/E DIEGO DE ALMAGRO 220KV BP1-1
BA03T0002SE014T0002	BA02T0002SE032T0002	2023-03-02	12	0,0	0,0	BA S/E DIEGO DE ALMAGRO 220KV BP1-1
BA03T0002SE014T0002	BA02T0002SE032T0002	2023-03-02	13	0,0	0,0	BA S/E DIEGO DE ALMAGRO 220KV BP1-1
BA03T0002SE014T0002	BA02T0002SE032T0002	2023-03-02	14	0,0	0,0	BA S/E DIEGO DE ALMAGRO 220KV BP1-1
BA03T0002SE014T0002	BA02T0002SE032T0002	2023-03-02	15	0,0	0,0	BA S/E DIEGO DE ALMAGRO 220KV BP1-1
BA03T0002SE014T0002	BA02T0002SE032T0002	2023-03-02	16	0,0	0,0	BA S/E DIEGO DE ALMAGRO 220KV BP1-1
BA03T0002SE014T0002	BA02T0002SE032T0002	2023-03-02	17	0,0	0,0	BA S/E DIEGO DE ALMAGRO 220KV BP1-1
BA03T0002SE014T0002	BA02T0002SE032T0002	2023-03-02	18	0,0	0,0	BA S/E DIEGO DE ALMAGRO 220KV BP1-1
BA03T0002SE014T0002	BA02T0002SE032T0002	2023-03-02	19	0,0	0,0	BA S/E DIEGO DE ALMAGRO 220KV BP1-1
BA03T0002SE014T0002	BA02T0002SE032T0002	2023-03-02	20	134,84	111,91315	BA S/E DIEGO DE ALMAGRO 220KV BP1-1
BA03T0002SE014T0002	BA02T0002SE032T0002	2023-03-02	21	159,0	131,96523	BA S/E DIEGO DE ALMAGRO 220KV BP1-1
BA03T0002SE014T0002	BA02T0002SE032T0002	2023-03-02	22	159,0	131,96523	BA S/E DIEGO DE ALMAGRO 220KV BP1-1
BA03T0002SE014T0002	BA02T0002SE032T0002	2023-03-02	23	159,0	131,96523	BA S/E DIEGO DE ALMAGRO 220KV BP1-1
BA03T0002SE014T0002	BA02T0002SE032T0002	2023-03-02	24	155,05	128,68685	BA S/E DIEGO DE ALMAGRO 220KV BP1-1
BA03T0002SE014T0002	BA02T0002SE032T0002	2023-03-03	1	163,54	133,32435	BA S/E DIEGO DE ALMAGRO 220KV BP1-1
BA03T0002SE014T0002	BA02T0002SE032T0002	2023-03-03	2	149,0	121,47076	BA S/E DIEGO DE ALMAGRO 220KV BP1-1
BA03T0002SE014T0002	BA02T0002SE032T0002	2023-03-03	3	144,86	118,09567	BA S/E DIEGO DE ALMAGRO 220KV BP1-1
BA03T0002SE014T0002	BA02T0002SE032T0002	2023-03-03	4	142,88	116,48149	BA S/E DIEGO DE ALMAGRO 220KV BP1-1
BA03T0002SE014T0002	BA02T0002SE032T0002	2023-03-03	5	144,86	118,09567	BA S/E DIEGO DE ALMAGRO 220KV BP1-1
BA03T0002SE014T0002	BA02T0002SE032T0002	2023-03-03	6	150,11	122,37568	BA S/E DIEGO DE ALMAGRO 220KV BP1-1
BA03T0002SE014T0002	BA02T0002SE032T0002	2023-03-03	7	169,08	137,84078	BA S/E DIEGO DE ALMAGRO 220KV BP1-1
BA03T0002SE014T0002	BA02T0002SE032T0002	2023-03-03	8	169,08	137,84078	BA S/E DIEGO DE ALMAGRO 220KV BP1-1
BA03T0002SE014T0002	BA02T0002SE032T0002	2023-03-03	9	64,7	52,74603	BA S/E DIEGO DE ALMAGRO 220KV BP1-1
BA03T0002SE014T0002	BA02T0002SE032T0002	2023-03-03	10	0,0	0,0	BA S/E DIEGO DE ALMAGRO 220KV BP1-1
BA03T0002SE014T0002	BA02T0002SE032T0002	2023-03-03	11	0,0	0,0	BA S/E DIEGO DE ALMAGRO 220KV BP1-1
BA03T0002SE014T0002	BA02T0002SE032T0002	2023-03-03	12	0,0	0,0	BA S/E DIEGO DE ALMAGRO 220KV BP1-1
BA03T0002SE014T0002	BA02T0002SE032T0002	2023-03-03	13	0,0	0,0	BA S/E DIEGO DE ALMAGRO 220KV BP1-1
BA03T0002SE014T0002	BA02T0002SE032T0002	2023-03-03	14	0,0	0,0	BA S/E DIEGO DE ALMAGRO 220KV BP1-1
BA03T0002SE014T0002	BA02T0002SE032T0002	2023-03-03	15	0,0	0,0	BA S/E DIEGO DE ALMAGRO 220KV BP1-1
BA03T0002SE014T0002	BA02T0002SE032T0002	2023-03-03	16	0,0	0,0	BA S/E DIEGO DE ALMAGRO 220KV BP1-1
BA03T0002SE014T0002	BA02T0002SE032T0002	2023-03-03	17	0,0	0,0	BA S/E DIEGO DE ALMAGRO 220KV BP1-1
BA03T0002SE014T0002	BA02T0002SE032T0002	2023-03-03	18	0,0	0,0	BA S/E DIEGO DE ALMAGRO 220KV BP1-1
BA03T0002SE014T0002	BA02T0002SE032T0002	2023-03-03	19	3,74	3,049	BA S/E DIEGO DE ALMAGRO 220KV BP1-1
BA03T0002SE014T0002	BA02T0002SE032T0002	2023-03-03	20	163,01	132,89227	BA S/E DIEGO DE ALMAGRO 220KV BP1-1
BA03T0002SE014T0002	BA02T0002SE032T0002	2023-03-03	21	167,85	136,83803	BA S/E DIEGO DE ALMAGRO 220KV BP1-1
BA03T0002SE014T0002	BA02T0002SE032T0002	2023-03-03	22	159,14	129,73729	BA S/E DIEGO DE ALMAGRO 220KV BP1-1
BA03T0002SE014T0002	BA02T0002SE032T0002	2023-03-03	23	159,14	129,73729	BA S/E DIEGO DE ALMAGRO 220KV BP1-1
BA03T0002SE014T0002	BA02T0002SE032T0002	2023-03-03	24	159,14	129,73729	BA S/E DIEGO DE ALMAGRO 220KV BP1-1
BA03T0002SE014T0002	BA02T0002SE032T0002	2023-03-04	1	149,8	122,02109	BA S/E DIEGO DE ALMAGRO 220KV BP1-1
BA03T0002SE014T0002	BA02T0002SE032T0002	2023-03-04	2	149,8	122,02109	BA S/E DIEGO DE ALMAGRO 220KV BP1-1
BA03T0002SE014T0002	BA02T0002SE032T0002	2023-03-04	3	143,61	116,97896	BA S/E DIEGO DE ALMAGRO 220KV BP1-1
BA03T0002SE014T0002	BA02T0002SE032T0002	2023-03-04	4	129,51	105,49367	BA S/E DIEGO DE ALMAGRO 220KV BP1-1
BA03T0002SE014T0002	BA02T0002SE032T0002	2023-03-04	5	129,05	105,11897	BA S/E DIEGO DE ALMAGRO 220KV BP1-1
BA03T0002SE014T0002	BA02T0002SE032T0002	2023-03-04	6	128,95	105,03751	BA S/E DIEGO DE ALMAGRO 220KV BP1-1
BA03T0002SE014T0002	BA02T0002SE032T0002	2023-03-04	7	149,87	122,07811	BA S/E DIEGO DE ALMAGRO 220KV BP1-1
BA03T0002SE014T0002	BA02T0002SE032T0002	2023-03-04	8	146,71	119,5041	BA S/E DIEGO DE ALMAGRO 220KV BP1-1
BA03T0002SE014T0002	BA02T0002SE032T0002	2023-03-04	9	42,64	34,73284	BA S/E DIEGO DE ALMAGRO 220KV BP1-1
BA03T0002SE014T0002	BA02T0002SE032T0002	2023-03-04	10	0,0	0,0	BA S/E DIEGO DE ALMAGRO 220KV BP1-1
BA03T0002SE014T0002	BA02T0002SE032T0002	2023-03-04	11	0,0	0,0	BA S/E DIEGO DE ALMAGRO 220KV BP1-1
BA03T0002SE014T0002	BA02T0002SE032T0002	2023-03-04	12	0,0	0,0	BA S/E DIEGO DE ALMAGRO 220KV BP1-1
BA03T0002SE014T0002	BA02T0002SE032T0002	2023-03-04	13	0,0	0,0	BA S/E DIEGO DE ALMAGRO 220KV BP1-1
BA03T0002SE014T0002	BA02T0002SE032T0002	2023-03-04	14	0,0	0,0	BA S/E DIEGO DE ALMAGRO 220KV BP1-1
BA03T0002SE014T0002	BA02T0002SE032T0002	2023-03-04	15	0,0	0,0	BA S/E DIEGO DE ALMAGRO 220KV BP1-1
BA03T0002SE014T0002	BA02T0002SE032T0002	2023-03-04	16	0,0	0,0	BA S/E DIEGO DE ALMAGRO 220KV BP1-1
BA03T0002SE014T0002	BA02T0002SE032T0002	2023-03-04	17	0,0	0,0	BA S/E DIEGO DE ALMAGRO 220KV BP1-1
BA03T0002SE014T0002	BA02T0002SE032T0002	2023-03-04	18	0,0	0,0	BA S/E DIEGO DE ALMAGRO 220KV BP1-1
BA03T0002SE014T0002	BA02T0002SE032T0002	2023-03-04	19	0,0	0,0	BA S/E DIEGO DE ALMAGRO 220KV BP1-1
BA03T0002SE014T0002	BA02T0002SE032T0002	2023-03-04	20	77,61	63,218	BA S/E DIEGO DE ALMAGRO 220KV BP1-1
BA03T0002SE014T0002	BA02T0002SE032T0002	2023-03-04	21	199,96	162,87942	BA S/E DIEGO DE ALMAGRO 220KV BP1-1
BA03T0002SE014T0002	BA02T0002SE032T0002	2023-03-04	22	191,5	155,98824	BA S/E DIEGO DE ALMAGRO 220KV BP1-1
BA03T0002SE014T0002	BA02T0002SE032T0002	2023-03-04	23	160,68	130,8835	BA S/E DIEGO DE ALMAGRO 220KV BP1-1
BA03T0002SE014T0002	BA02T0002SE032T0002	2023-03-04	24	160,68	130,8835	BA S/E DIEGO DE ALMAGRO 220KV BP1-1
BA03T0002SE014T0002	BA02T0002SE032T0002	2023-03-05	1	150,34	122,46095	BA S/E DIEGO DE ALMAGRO 220KV BP1-1
BA03T0002SE014T0002	BA02T0002SE032T0002	2023-03-05	2	143,28	116,71016	BA S/E DIEGO DE ALMAGRO 220KV BP1-1
BA03T0002SE014T0002	BA02T0002SE032T0002	2023-03-05	3	138,93	113,16682	BA S/E DIEGO DE ALMAGRO 220KV BP1-1
BA03T0002SE014T0002	BA02T0002SE032T0002	2023-03-05	4	134,57	109,61534	BA S/E DIEGO DE ALMAGRO 220KV BP1-1
BA03T0002SE014T0002	BA02T0002SE032T0002	2023-03-05	5	134,57	109,61534	BA S/E DIEGO DE ALMAGRO 220KV BP1-1
BA03T0002SE014T0002	BA02T0002SE032T0002	2023-03-05	6	125,69	102,38205	BA S/E DIEGO DE ALMAGRO 220KV BP1-1
BA03T0002SE014T0002	BA02T0002SE032T0002	2023-03-05	7	125,35	102,1051	BA S/E DIEGO DE ALMAGRO 220KV BP1-1
BA03T0002SE014T0002	BA02T0002SE032T0002	2023-03-05	8	123,49	100,59001	BA S/E DIEGO DE ALMAGRO 220KV BP1-1
BA03T0002SE014T0002	BA02T0002SE032T0002	2023-03-05	9	38,71	31,53162	BA S/E DIEGO DE ALMAGRO 220KV BP1-1
BA03T0002SE014T0002	BA02T0002SE032T0002	2023-03-05	10	0,0	0,0	BA S/E DIEGO DE ALMAGRO 220KV BP1-1
BA03T0002SE014T0002	BA02T0002SE032T0002	2023-03-05	11	0,0	0,0	BA S/E DIEGO DE ALMAGRO 220KV BP1-1
BA03T0002SE014T0002	BA02T0002SE032T0002	2023-03-05	12	0,0	0,0	BA S/E DIEGO DE ALMAGRO 220KV BP1-1
BA03T0002SE014T0002	BA02T0002SE032T0002	2023-03-05	13	0,0	0,0	BA S/E DIEGO DE ALMAGRO 220KV BP1-1
BA03T0002SE014T0002	BA02T0002SE032T0002	2023-03-05	14	0,0	0,0	BA S/E DIEGO DE ALMAGRO 220KV BP1-1
BA03T0002SE014T0002	BA02T0002SE032T0002	2023-03-05	15	0,0	0,0	BA S/E DIEGO DE ALMAGRO 220KV BP1-1
BA03T0002SE014T0002	BA02T0002SE032T0002	2023-03-05	16	0,0	0,0	BA S/E DIEGO DE ALMAGRO 220KV BP1-1
BA03T0002SE014T0002	BA02T0002SE032T0002	2023-03-05	17	0,0	0,0	BA S/E DIEGO DE ALMAGRO 220KV BP1-1
BA03T0002SE014T0002	BA02T0002SE032T0002	2023-03-05	18	0,0	0,0	BA S/E DIEGO DE ALMAGRO 220KV BP1-1
BA03T0002SE014T0002	BA02T0002SE032T0002	2023-03-05	19	0,0	0,0	BA S/E DIEGO DE ALMAGRO 220KV BP1-1
BA03T0002SE014T0002	BA02T0002SE032T0002	2023-03-05	20	95,68	77,9371	BA S/E DIEGO DE ALMAGRO 220KV BP1-1
BA03T0002SE014T0002	BA02T0002SE032T0002	2023-03-05	21	163,87	133,48195	BA S/E DIEGO DE ALMAGRO 220KV BP1-1
BA03T0002SE014T0002	BA02T0002SE032T0002	2023-03-05	22	162,66	132,49633	BA S/E DIEGO DE ALMAGRO 220KV BP1-1
BA03T0002SE014T0002	BA02T0002SE032T0002	2023-03-05	23	136,71	111,3585	BA S/E DIEGO DE ALMAGRO 220KV BP1-1
BA03T0002SE014T0002	BA02T0002SE032T0002	2023-03-05	24	128,55	104,71169	BA S/E DIEGO DE ALMAGRO 220KV BP1-1
BA03T0002SE014T0002	BA02T0002SE032T0002	2023-03-06	1	131,79	107,35086	BA S/E DIEGO DE ALMAGRO 220KV BP1-1
BA03T0002SE014T0002	BA02T0002SE032T0002	2023-03-06	2	140,19	114,19317	BA S/E DIEGO DE ALMAGRO 220KV BP1-1
BA03T0002SE014T0002	BA02T0002SE032T0002	2023-03-06	3	134,3	109,39541	BA S/E DIEGO DE ALMAGRO 220KV BP1-1
BA03T0002SE014T0002	BA02T0002SE032T0002	2023-03-06	4	131,22	106,88656	BA S/E DIEGO DE ALMAGRO 220KV BP1-1
BA03T0002SE014T0002	BA02T0002SE032T0002	2023-03-06	5	139,72	113,81032	BA S/E DIEGO DE ALMAGRO 220KV BP1-1
BA03T0002SE014T0002	BA02T0002SE032T0002	2023-03-06	6	161,53	131,57588	BA S/E DIEGO DE ALMAGRO 220KV BP1-1
BA03T0002SE014T0002	BA02T0002SE032T0002	2023-03-06	7	165,42	134,74452	BA S/E DIEGO DE ALMAGRO 220KV BP1-1
BA03T0002SE014T0002	BA02T0002SE032T0002	2023-03-06	8	171,9	140,02286	BA S/E DIEGO DE ALMAGRO 220KV BP1-1
BA03T0002SE014T0002	BA02T0002SE032T0002	2023-03-06	9	104,06	84,76311	BA S/E DIEGO DE ALMAGRO 220KV BP1-1
BA03T0002SE014T0002	BA02T0002SE032T0002	2023-03-06	10	55,61	45,29768	BA S/E DIEGO DE ALMAGRO 220KV BP1-1
BA03T0002SE014T0002	BA02T0002SE032T0002	2023-03-06	11	72,99	59,45473	BA S/E DIEGO DE ALMAGRO 220KV BP1-1
BA03T0002SE014T0002	BA02T0002SE032T0002	2023-03-06	12	124,23	101,19279	BA S/E DIEGO DE ALMAGRO 220KV BP1-1
BA03T0002SE014T0002	BA02T0002SE032T0002	2023-03-06	13	115,87	94,38307	BA S/E DIEGO DE ALMAGRO 220KV BP1-1
BA03T0002SE014T0002	BA02T0002SE032T0002	2023-03-06	14	14,72	11,99032	BA S/E DIEGO DE ALMAGRO 220KV BP1-1
BA03T0002SE014T0002	BA02T0002SE032T0002	2023-03-06	15	0,0	0,0	BA S/E DIEGO DE ALMAGRO 220KV BP1-1
BA03T0002SE014T0002	BA02T0002SE032T0002	2023-03-06	16	0,0	0,0	BA S/E DIEGO DE ALMAGRO 220KV BP1-1
BA03T0002SE014T0002	BA02T0002SE032T0002	2023-03-06	17	0,0	0,0	BA S/E DIEGO DE ALMAGRO 220KV BP1-1
BA03T0002SE014T0002	BA02T0002SE032T0002	2023-03-06	18	0,0	0,0	BA S/E DIEGO DE ALMAGRO 220KV BP1-1
BA03T0002SE014T0002	BA02T0002SE032T0002	2023-03-06	19	72,51	59,06375	BA S/E DIEGO DE ALMAGRO 220KV BP1-1
BA03T0002SE014T0002	BA02T0002SE032T0002	2023-03-06	20	178,6	145,48042	BA S/E DIEGO DE ALMAGRO 220KV BP1-1
BA03T0002SE014T0002	BA02T0002SE032T0002	2023-03-06	21	180,83	147,29688	BA S/E DIEGO DE ALMAGRO 220KV BP1-1
BA03T0002SE014T0002	BA02T0002SE032T0002	2023-03-06	22	180,83	147,29688	BA S/E DIEGO DE ALMAGRO 220KV BP1-1
BA03T0002SE014T0002	BA02T0002SE032T0002	2023-03-06	23	178,82	145,65962	BA S/E DIEGO DE ALMAGRO 220KV BP1-1
BA03T0002SE014T0002	BA02T0002SE032T0002	2023-03-06	24	176,37	143,66395	BA S/E DIEGO DE ALMAGRO 220KV BP1-1
BA03T0002SE014T0002	BA02T0002SE032T0002	2023-03-07	1	176,16	142,49759	BA S/E DIEGO DE ALMAGRO 220KV BP1-1
BA03T0002SE014T0002	BA02T0002SE032T0002	2023-03-07	2	177,19	143,33076	BA S/E DIEGO DE ALMAGRO 220KV BP1-1
BA03T0002SE014T0002	BA02T0002SE032T0002	2023-03-07	3	177,19	143,33076	BA S/E DIEGO DE ALMAGRO 220KV BP1-1
BA03T0002SE014T0002	BA02T0002SE032T0002	2023-03-07	4	177,21	143,34694	BA S/E DIEGO DE ALMAGRO 220KV BP1-1
BA03T0002SE014T0002	BA02T0002SE032T0002	2023-03-07	5	177,21	143,34694	BA S/E DIEGO DE ALMAGRO 220KV BP1-1
BA03T0002SE014T0002	BA02T0002SE032T0002	2023-03-07	6	177,21	143,34694	BA S/E DIEGO DE ALMAGRO 220KV BP1-1
BA03T0002SE014T0002	BA02T0002SE032T0002	2023-03-07	7	187,02	151,28235	BA S/E DIEGO DE ALMAGRO 220KV BP1-1
BA03T0002SE014T0002	BA02T0002SE032T0002	2023-03-07	8	185,51	150,06089	BA S/E DIEGO DE ALMAGRO 220KV BP1-1
BA03T0002SE014T0002	BA02T0002SE032T0002	2023-03-07	9	126,56	102,37565	BA S/E DIEGO DE ALMAGRO 220KV BP1-1
BA03T0002SE014T0002	BA02T0002SE032T0002	2023-03-07	10	70,08	56,68841	BA S/E DIEGO DE ALMAGRO 220KV BP1-1
BA03T0002SE014T0002	BA02T0002SE032T0002	2023-03-07	11	56,3	45,54163	BA S/E DIEGO DE ALMAGRO 220KV BP1-1
BA03T0002SE014T0002	BA02T0002SE032T0002	2023-03-07	12	0,0	0,0	BA S/E DIEGO DE ALMAGRO 220KV BP1-1
BA03T0002SE014T0002	BA02T0002SE032T0002	2023-03-07	13	0,0	0,0	BA S/E DIEGO DE ALMAGRO 220KV BP1-1
BA03T0002SE014T0002	BA02T0002SE032T0002	2023-03-07	14	0,0	0,0	BA S/E DIEGO DE ALMAGRO 220KV BP1-1
BA03T0002SE014T0002	BA02T0002SE032T0002	2023-03-07	15	0,0	0,0	BA S/E DIEGO DE ALMAGRO 220KV BP1-1
BA03T0002SE014T0002	BA02T0002SE032T0002	2023-03-07	16	0,0	0,0	BA S/E DIEGO DE ALMAGRO 220KV BP1-1
BA03T0002SE014T0002	BA02T0002SE032T0002	2023-03-07	17	0,0	0,0	BA S/E DIEGO DE ALMAGRO 220KV BP1-1
BA03T0002SE014T0002	BA02T0002SE032T0002	2023-03-07	18	0,0	0,0	BA S/E DIEGO DE ALMAGRO 220KV BP1-1
BA03T0002SE014T0002	BA02T0002SE032T0002	2023-03-07	19	65,75	53,18583	BA S/E DIEGO DE ALMAGRO 220KV BP1-1
BA03T0002SE014T0002	BA02T0002SE032T0002	2023-03-07	20	241,03	194,97158	BA S/E DIEGO DE ALMAGRO 220KV BP1-1
BA03T0002SE014T0002	BA02T0002SE032T0002	2023-03-07	21	264,51	213,96478	BA S/E DIEGO DE ALMAGRO 220KV BP1-1
BA03T0002SE014T0002	BA02T0002SE032T0002	2023-03-07	22	264,79	214,19128	BA S/E DIEGO DE ALMAGRO 220KV BP1-1
BA03T0002SE014T0002	BA02T0002SE032T0002	2023-03-07	23	267,16	216,1084	BA S/E DIEGO DE ALMAGRO 220KV BP1-1
BA03T0002SE014T0002	BA02T0002SE032T0002	2023-03-07	24	246,38	199,29925	BA S/E DIEGO DE ALMAGRO 220KV BP1-1
BA03T0002SE014T0002	BA02T0002SE032T0002	2023-03-08	1	191,0	153,373	BA S/E DIEGO DE ALMAGRO 220KV BP1-1
BA03T0002SE014T0002	BA02T0002SE032T0002	2023-03-08	2	160,77	129,09831	BA S/E DIEGO DE ALMAGRO 220KV BP1-1
BA03T0002SE014T0002	BA02T0002SE032T0002	2023-03-08	3	160,77	129,09831	BA S/E DIEGO DE ALMAGRO 220KV BP1-1
BA03T0002SE014T0002	BA02T0002SE032T0002	2023-03-08	4	160,77	129,09831	BA S/E DIEGO DE ALMAGRO 220KV BP1-1
BA03T0002SE014T0002	BA02T0002SE032T0002	2023-03-08	5	160,77	129,09831	BA S/E DIEGO DE ALMAGRO 220KV BP1-1
BA03T0002SE014T0002	BA02T0002SE032T0002	2023-03-08	6	171,9	138,0357	BA S/E DIEGO DE ALMAGRO 220KV BP1-1
BA03T0002SE014T0002	BA02T0002SE032T0002	2023-03-08	7	183,79	147,58337	BA S/E DIEGO DE ALMAGRO 220KV BP1-1
BA03T0002SE014T0002	BA02T0002SE032T0002	2023-03-08	8	181,49	145,73647	BA S/E DIEGO DE ALMAGRO 220KV BP1-1
BA03T0002SE014T0002	BA02T0002SE032T0002	2023-03-08	9	83,66	67,17898	BA S/E DIEGO DE ALMAGRO 220KV BP1-1
BA03T0002SE014T0002	BA02T0002SE032T0002	2023-03-08	10	49,19	39,49957	BA S/E DIEGO DE ALMAGRO 220KV BP1-1
BA03T0002SE014T0002	BA02T0002SE032T0002	2023-03-08	11	0,0	0,0	BA S/E DIEGO DE ALMAGRO 220KV BP1-1
BA03T0002SE014T0002	BA02T0002SE032T0002	2023-03-08	12	0,0	0,0	BA S/E DIEGO DE ALMAGRO 220KV BP1-1
BA03T0002SE014T0002	BA02T0002SE032T0002	2023-03-08	13	0,0	0,0	BA S/E DIEGO DE ALMAGRO 220KV BP1-1
BA03T0002SE014T0002	BA02T0002SE032T0002	2023-03-08	14	0,0	0,0	BA S/E DIEGO DE ALMAGRO 220KV BP1-1
BA03T0002SE014T0002	BA02T0002SE032T0002	2023-03-08	15	0,0	0,0	BA S/E DIEGO DE ALMAGRO 220KV BP1-1
BA03T0002SE014T0002	BA02T0002SE032T0002	2023-03-08	16	0,0	0,0	BA S/E DIEGO DE ALMAGRO 220KV BP1-1
BA03T0002SE014T0002	BA02T0002SE032T0002	2023-03-08	17	0,0	0,0	BA S/E DIEGO DE ALMAGRO 220KV BP1-1
BA03T0002SE014T0002	BA02T0002SE032T0002	2023-03-08	18	0,0	0,0	BA S/E DIEGO DE ALMAGRO 220KV BP1-1
BA03T0002SE014T0002	BA02T0002SE032T0002	2023-03-08	19	48,86	39,23458	BA S/E DIEGO DE ALMAGRO 220KV BP1-1
BA03T0002SE014T0002	BA02T0002SE032T0002	2023-03-08	20	174,09	139,79427	BA S/E DIEGO DE ALMAGRO 220KV BP1-1
BA03T0002SE014T0002	BA02T0002SE032T0002	2023-03-08	21	174,1	139,8023	BA S/E DIEGO DE ALMAGRO 220KV BP1-1
BA03T0002SE014T0002	BA02T0002SE032T0002	2023-03-08	22	157,72	126,64916	BA S/E DIEGO DE ALMAGRO 220KV BP1-1
BA03T0002SE014T0002	BA02T0002SE032T0002	2023-03-08	23	152,66	122,58598	BA S/E DIEGO DE ALMAGRO 220KV BP1-1
BA03T0002SE014T0002	BA02T0002SE032T0002	2023-03-08	24	152,66	122,58598	BA S/E DIEGO DE ALMAGRO 220KV BP1-1
BA03T0002SE014T0002	BA02T0002SE032T0002	2023-03-09	1	164,89	131,6119	BA S/E DIEGO DE ALMAGRO 220KV BP1-1
BA03T0002SE014T0002	BA02T0002SE032T0002	2023-03-09	2	164,89	131,6119	BA S/E DIEGO DE ALMAGRO 220KV BP1-1
BA03T0002SE014T0002	BA02T0002SE032T0002	2023-03-09	3	146,87	117,2287	BA S/E DIEGO DE ALMAGRO 220KV BP1-1
BA03T0002SE014T0002	BA02T0002SE032T0002	2023-03-09	4	144,99	115,72812	BA S/E DIEGO DE ALMAGRO 220KV BP1-1
BA03T0002SE014T0002	BA02T0002SE032T0002	2023-03-09	5	142,18	113,48523	BA S/E DIEGO DE ALMAGRO 220KV BP1-1
BA03T0002SE014T0002	BA02T0002SE032T0002	2023-03-09	6	142,18	113,48523	BA S/E DIEGO DE ALMAGRO 220KV BP1-1
BA03T0002SE014T0002	BA02T0002SE032T0002	2023-03-09	7	182,89	145,97914	BA S/E DIEGO DE ALMAGRO 220KV BP1-1
BA03T0002SE014T0002	BA02T0002SE032T0002	2023-03-09	8	182,89	145,97914	BA S/E DIEGO DE ALMAGRO 220KV BP1-1
BA03T0002SE014T0002	BA02T0002SE032T0002	2023-03-09	9	135,96	108,52055	BA S/E DIEGO DE ALMAGRO 220KV BP1-1
BA03T0002SE014T0002	BA02T0002SE032T0002	2023-03-09	10	61,92	49,42331	BA S/E DIEGO DE ALMAGRO 220KV BP1-1
BA03T0002SE014T0002	BA02T0002SE032T0002	2023-03-09	11	71,38	56,97409	BA S/E DIEGO DE ALMAGRO 220KV BP1-1
BA03T0002SE014T0002	BA02T0002SE032T0002	2023-03-09	12	96,54	77,0563	BA S/E DIEGO DE ALMAGRO 220KV BP1-1
BA03T0002SE014T0002	BA02T0002SE032T0002	2023-03-09	13	91,04	72,66631	BA S/E DIEGO DE ALMAGRO 220KV BP1-1
BA03T0002SE014T0002	BA02T0002SE032T0002	2023-03-09	14	0,0	0,0	BA S/E DIEGO DE ALMAGRO 220KV BP1-1
BA03T0002SE014T0002	BA02T0002SE032T0002	2023-03-09	15	0,0	0,0	BA S/E DIEGO DE ALMAGRO 220KV BP1-1
BA03T0002SE014T0002	BA02T0002SE032T0002	2023-03-09	16	0,0	0,0	BA S/E DIEGO DE ALMAGRO 220KV BP1-1
BA03T0002SE014T0002	BA02T0002SE032T0002	2023-03-09	17	0,0	0,0	BA S/E DIEGO DE ALMAGRO 220KV BP1-1
BA03T0002SE014T0002	BA02T0002SE032T0002	2023-03-09	18	0,0	0,0	BA S/E DIEGO DE ALMAGRO 220KV BP1-1
BA03T0002SE014T0002	BA02T0002SE032T0002	2023-03-09	19	48,77	38,92724	BA S/E DIEGO DE ALMAGRO 220KV BP1-1
BA03T0002SE014T0002	BA02T0002SE032T0002	2023-03-09	20	175,96	140,44775	BA S/E DIEGO DE ALMAGRO 220KV BP1-1
BA03T0002SE014T0002	BA02T0002SE032T0002	2023-03-09	21	176,11	140,56748	BA S/E DIEGO DE ALMAGRO 220KV BP1-1
BA03T0002SE014T0002	BA02T0002SE032T0002	2023-03-09	22	176,11	140,56748	BA S/E DIEGO DE ALMAGRO 220KV BP1-1
BA03T0002SE014T0002	BA02T0002SE032T0002	2023-03-09	23	176,11	140,56748	BA S/E DIEGO DE ALMAGRO 220KV BP1-1
BA03T0002SE014T0002	BA02T0002SE032T0002	2023-03-09	24	176,11	140,56748	BA S/E DIEGO DE ALMAGRO 220KV BP1-1
BA03T0002SE014T0002	BA02T0002SE032T0002	2023-03-10	1	185,88	149,23933	BA S/E DIEGO DE ALMAGRO 220KV BP1-1
BA03T0002SE014T0002	BA02T0002SE032T0002	2023-03-10	2	157,62	126,54995	BA S/E DIEGO DE ALMAGRO 220KV BP1-1
BA03T0002SE014T0002	BA02T0002SE032T0002	2023-03-10	3	145,47	116,79495	BA S/E DIEGO DE ALMAGRO 220KV BP1-1
BA03T0002SE014T0002	BA02T0002SE032T0002	2023-03-10	4	145,64	116,93144	BA S/E DIEGO DE ALMAGRO 220KV BP1-1
BA03T0002SE014T0002	BA02T0002SE032T0002	2023-03-10	5	144,33	115,87967	BA S/E DIEGO DE ALMAGRO 220KV BP1-1
BA03T0002SE014T0002	BA02T0002SE032T0002	2023-03-10	6	181,19	145,47383	BA S/E DIEGO DE ALMAGRO 220KV BP1-1
BA03T0002SE014T0002	BA02T0002SE032T0002	2023-03-10	7	189,01	151,75235	BA S/E DIEGO DE ALMAGRO 220KV BP1-1
BA03T0002SE014T0002	BA02T0002SE032T0002	2023-03-10	8	189,01	151,75235	BA S/E DIEGO DE ALMAGRO 220KV BP1-1
BA03T0002SE014T0002	BA02T0002SE032T0002	2023-03-10	9	143,1	114,89213	BA S/E DIEGO DE ALMAGRO 220KV BP1-1
BA03T0002SE014T0002	BA02T0002SE032T0002	2023-03-10	10	108,63	87,21685	BA S/E DIEGO DE ALMAGRO 220KV BP1-1
BA03T0002SE014T0002	BA02T0002SE032T0002	2023-03-10	11	109,0	87,51392	BA S/E DIEGO DE ALMAGRO 220KV BP1-1
BA03T0002SE014T0002	BA02T0002SE032T0002	2023-03-10	12	113,08	90,78967	BA S/E DIEGO DE ALMAGRO 220KV BP1-1
BA03T0002SE014T0002	BA02T0002SE032T0002	2023-03-10	13	85,11	68,33312	BA S/E DIEGO DE ALMAGRO 220KV BP1-1
BA03T0002SE014T0002	BA02T0002SE032T0002	2023-03-10	14	0,0	0,0	BA S/E DIEGO DE ALMAGRO 220KV BP1-1
BA03T0002SE014T0002	BA02T0002SE032T0002	2023-03-10	15	0,0	0,0	BA S/E DIEGO DE ALMAGRO 220KV BP1-1
BA03T0002SE014T0002	BA02T0002SE032T0002	2023-03-10	16	0,0	0,0	BA S/E DIEGO DE ALMAGRO 220KV BP1-1
BA03T0002SE014T0002	BA02T0002SE032T0002	2023-03-10	17	0,0	0,0	BA S/E DIEGO DE ALMAGRO 220KV BP1-1
BA03T0002SE014T0002	BA02T0002SE032T0002	2023-03-10	18	0,0	0,0	BA S/E DIEGO DE ALMAGRO 220KV BP1-1
BA03T0002SE014T0002	BA02T0002SE032T0002	2023-03-10	19	47,51	38,14483	BA S/E DIEGO DE ALMAGRO 220KV BP1-1
BA03T0002SE014T0002	BA02T0002SE032T0002	2023-03-10	20	175,67	141,04193	BA S/E DIEGO DE ALMAGRO 220KV BP1-1
BA03T0002SE014T0002	BA02T0002SE032T0002	2023-03-10	21	175,67	141,04193	BA S/E DIEGO DE ALMAGRO 220KV BP1-1
BA03T0002SE014T0002	BA02T0002SE032T0002	2023-03-10	22	175,67	141,04193	BA S/E DIEGO DE ALMAGRO 220KV BP1-1
BA03T0002SE014T0002	BA02T0002SE032T0002	2023-03-10	23	175,67	141,04193	BA S/E DIEGO DE ALMAGRO 220KV BP1-1
BA03T0002SE014T0002	BA02T0002SE032T0002	2023-03-10	24	175,67	141,04193	BA S/E DIEGO DE ALMAGRO 220KV BP1-1
BA03T0002SE014T0002	BA02T0002SE032T0002	2023-03-11	1	183,14	146,67316	BA S/E DIEGO DE ALMAGRO 220KV BP1-1
BA03T0002SE014T0002	BA02T0002SE032T0002	2023-03-11	2	171,81	137,59919	BA S/E DIEGO DE ALMAGRO 220KV BP1-1
BA03T0002SE014T0002	BA02T0002SE032T0002	2023-03-11	3	165,25	132,34542	BA S/E DIEGO DE ALMAGRO 220KV BP1-1
BA03T0002SE014T0002	BA02T0002SE032T0002	2023-03-11	4	165,25	132,34542	BA S/E DIEGO DE ALMAGRO 220KV BP1-1
BA03T0002SE014T0002	BA02T0002SE032T0002	2023-03-11	5	165,25	132,34542	BA S/E DIEGO DE ALMAGRO 220KV BP1-1
BA03T0002SE014T0002	BA02T0002SE032T0002	2023-03-11	6	165,25	132,34542	BA S/E DIEGO DE ALMAGRO 220KV BP1-1
BA03T0002SE014T0002	BA02T0002SE032T0002	2023-03-11	7	165,25	132,34542	BA S/E DIEGO DE ALMAGRO 220KV BP1-1
BA03T0002SE014T0002	BA02T0002SE032T0002	2023-03-11	8	156,99	125,73015	BA S/E DIEGO DE ALMAGRO 220KV BP1-1
BA03T0002SE014T0002	BA02T0002SE032T0002	2023-03-11	9	98,97	79,26309	BA S/E DIEGO DE ALMAGRO 220KV BP1-1
BA03T0002SE014T0002	BA02T0002SE032T0002	2023-03-11	10	66,65	53,37865	BA S/E DIEGO DE ALMAGRO 220KV BP1-1
BA03T0002SE014T0002	BA02T0002SE032T0002	2023-03-11	11	60,23	48,237	BA S/E DIEGO DE ALMAGRO 220KV BP1-1
BA03T0002SE014T0002	BA02T0002SE032T0002	2023-03-11	12	0,0	0,0	BA S/E DIEGO DE ALMAGRO 220KV BP1-1
BA03T0002SE014T0002	BA02T0002SE032T0002	2023-03-11	13	0,0	0,0	BA S/E DIEGO DE ALMAGRO 220KV BP1-1
BA03T0002SE014T0002	BA02T0002SE032T0002	2023-03-11	14	0,0	0,0	BA S/E DIEGO DE ALMAGRO 220KV BP1-1
BA03T0002SE014T0002	BA02T0002SE032T0002	2023-03-11	15	0,0	0,0	BA S/E DIEGO DE ALMAGRO 220KV BP1-1
BA03T0002SE014T0002	BA02T0002SE032T0002	2023-03-11	16	0,0	0,0	BA S/E DIEGO DE ALMAGRO 220KV BP1-1
BA03T0002SE014T0002	BA02T0002SE032T0002	2023-03-11	17	0,0	0,0	BA S/E DIEGO DE ALMAGRO 220KV BP1-1
BA03T0002SE014T0002	BA02T0002SE032T0002	2023-03-11	18	0,0	0,0	BA S/E DIEGO DE ALMAGRO 220KV BP1-1
BA03T0002SE014T0002	BA02T0002SE032T0002	2023-03-11	19	77,28	61,89201	BA S/E DIEGO DE ALMAGRO 220KV BP1-1
BA03T0002SE014T0002	BA02T0002SE032T0002	2023-03-11	20	175,8	140,7947	BA S/E DIEGO DE ALMAGRO 220KV BP1-1
BA03T0002SE014T0002	BA02T0002SE032T0002	2023-03-11	21	175,8	140,7947	BA S/E DIEGO DE ALMAGRO 220KV BP1-1
BA03T0002SE014T0002	BA02T0002SE032T0002	2023-03-11	22	175,8	140,7947	BA S/E DIEGO DE ALMAGRO 220KV BP1-1
BA03T0002SE014T0002	BA02T0002SE032T0002	2023-03-11	23	167,18	133,89112	BA S/E DIEGO DE ALMAGRO 220KV BP1-1
BA03T0002SE014T0002	BA02T0002SE032T0002	2023-03-11	24	156,65	125,45785	BA S/E DIEGO DE ALMAGRO 220KV BP1-1
BA03T0002SE014T0002	BA02T0002SE032T0002	2023-03-12	1	151,63	121,43743	BA S/E DIEGO DE ALMAGRO 220KV BP1-1
BA03T0002SE014T0002	BA02T0002SE032T0002	2023-03-12	2	151,63	121,43743	BA S/E DIEGO DE ALMAGRO 220KV BP1-1
BA03T0002SE014T0002	BA02T0002SE032T0002	2023-03-12	3	137,79	110,35326	BA S/E DIEGO DE ALMAGRO 220KV BP1-1
BA03T0002SE014T0002	BA02T0002SE032T0002	2023-03-12	4	133,18	106,6612	BA S/E DIEGO DE ALMAGRO 220KV BP1-1
BA03T0002SE014T0002	BA02T0002SE032T0002	2023-03-12	5	133,18	106,6612	BA S/E DIEGO DE ALMAGRO 220KV BP1-1
BA03T0002SE014T0002	BA02T0002SE032T0002	2023-03-12	6	133,18	106,6612	BA S/E DIEGO DE ALMAGRO 220KV BP1-1
BA03T0002SE014T0002	BA02T0002SE032T0002	2023-03-12	7	133,18	106,6612	BA S/E DIEGO DE ALMAGRO 220KV BP1-1
BA03T0002SE014T0002	BA02T0002SE032T0002	2023-03-12	8	133,18	106,6612	BA S/E DIEGO DE ALMAGRO 220KV BP1-1
BA03T0002SE014T0002	BA02T0002SE032T0002	2023-03-12	9	101,64	81,40144	BA S/E DIEGO DE ALMAGRO 220KV BP1-1
BA03T0002SE014T0002	BA02T0002SE032T0002	2023-03-12	10	21,95	17,57932	BA S/E DIEGO DE ALMAGRO 220KV BP1-1
BA03T0002SE014T0002	BA02T0002SE032T0002	2023-03-12	11	0,0	0,0	BA S/E DIEGO DE ALMAGRO 220KV BP1-1
BA03T0002SE014T0002	BA02T0002SE032T0002	2023-03-12	12	0,0	0,0	BA S/E DIEGO DE ALMAGRO 220KV BP1-1
BA03T0002SE014T0002	BA02T0002SE032T0002	2023-03-12	13	0,0	0,0	BA S/E DIEGO DE ALMAGRO 220KV BP1-1
BA03T0002SE014T0002	BA02T0002SE032T0002	2023-03-12	14	0,0	0,0	BA S/E DIEGO DE ALMAGRO 220KV BP1-1
BA03T0002SE014T0002	BA02T0002SE032T0002	2023-03-12	15	0,0	0,0	BA S/E DIEGO DE ALMAGRO 220KV BP1-1
BA03T0002SE014T0002	BA02T0002SE032T0002	2023-03-12	16	0,0	0,0	BA S/E DIEGO DE ALMAGRO 220KV BP1-1
BA03T0002SE014T0002	BA02T0002SE032T0002	2023-03-12	17	0,0	0,0	BA S/E DIEGO DE ALMAGRO 220KV BP1-1
BA03T0002SE014T0002	BA02T0002SE032T0002	2023-03-12	18	0,0	0,0	BA S/E DIEGO DE ALMAGRO 220KV BP1-1
BA03T0002SE014T0002	BA02T0002SE032T0002	2023-03-12	19	40,97	32,81205	BA S/E DIEGO DE ALMAGRO 220KV BP1-1
BA03T0002SE014T0002	BA02T0002SE032T0002	2023-03-12	20	153,64	123,0472	BA S/E DIEGO DE ALMAGRO 220KV BP1-1
BA03T0002SE014T0002	BA02T0002SE032T0002	2023-03-12	21	152,33	121,99805	BA S/E DIEGO DE ALMAGRO 220KV BP1-1
BA03T0002SE014T0002	BA02T0002SE032T0002	2023-03-12	22	134,35	107,59823	BA S/E DIEGO DE ALMAGRO 220KV BP1-1
BA03T0002SE014T0002	BA02T0002SE032T0002	2023-03-12	23	135,09	108,19088	BA S/E DIEGO DE ALMAGRO 220KV BP1-1
BA03T0002SE014T0002	BA02T0002SE032T0002	2023-03-12	24	135,09	108,19088	BA S/E DIEGO DE ALMAGRO 220KV BP1-1
BA03T0002SE014T0002	BA02T0002SE032T0002	2023-03-13	1	133,19	106,66921	BA S/E DIEGO DE ALMAGRO 220KV BP1-1
BA03T0002SE014T0002	BA02T0002SE032T0002	2023-03-13	2	139,81	111,97103	BA S/E DIEGO DE ALMAGRO 220KV BP1-1
BA03T0002SE014T0002	BA02T0002SE032T0002	2023-03-13	3	133,19	106,66921	BA S/E DIEGO DE ALMAGRO 220KV BP1-1
BA03T0002SE014T0002	BA02T0002SE032T0002	2023-03-13	4	137,59	110,19308	BA S/E DIEGO DE ALMAGRO 220KV BP1-1
BA03T0002SE014T0002	BA02T0002SE032T0002	2023-03-13	5	151,49	121,32531	BA S/E DIEGO DE ALMAGRO 220KV BP1-1
BA03T0002SE014T0002	BA02T0002SE032T0002	2023-03-13	6	151,49	121,32531	BA S/E DIEGO DE ALMAGRO 220KV BP1-1
BA03T0002SE014T0002	BA02T0002SE032T0002	2023-03-13	7	151,49	121,32531	BA S/E DIEGO DE ALMAGRO 220KV BP1-1
BA03T0002SE014T0002	BA02T0002SE032T0002	2023-03-13	8	151,49	121,32531	BA S/E DIEGO DE ALMAGRO 220KV BP1-1
BA03T0002SE014T0002	BA02T0002SE032T0002	2023-03-13	9	119,73	95,88936	BA S/E DIEGO DE ALMAGRO 220KV BP1-1
BA03T0002SE014T0002	BA02T0002SE032T0002	2023-03-13	10	119,73	95,88936	BA S/E DIEGO DE ALMAGRO 220KV BP1-1
BA03T0002SE014T0002	BA02T0002SE032T0002	2023-03-13	11	119,73	95,88936	BA S/E DIEGO DE ALMAGRO 220KV BP1-1
BA03T0002SE014T0002	BA02T0002SE032T0002	2023-03-13	12	109,1	87,37601	BA S/E DIEGO DE ALMAGRO 220KV BP1-1
BA03T0002SE014T0002	BA02T0002SE032T0002	2023-03-13	13	81,67	65,40787	BA S/E DIEGO DE ALMAGRO 220KV BP1-1
BA03T0002SE014T0002	BA02T0002SE032T0002	2023-03-13	14	24,3	19,46138	BA S/E DIEGO DE ALMAGRO 220KV BP1-1
BA03T0002SE014T0002	BA02T0002SE032T0002	2023-03-13	15	0,0	0,0	BA S/E DIEGO DE ALMAGRO 220KV BP1-1
BA03T0002SE014T0002	BA02T0002SE032T0002	2023-03-13	16	0,0	0,0	BA S/E DIEGO DE ALMAGRO 220KV BP1-1
BA03T0002SE014T0002	BA02T0002SE032T0002	2023-03-13	17	0,0	0,0	BA S/E DIEGO DE ALMAGRO 220KV BP1-1
BA03T0002SE014T0002	BA02T0002SE032T0002	2023-03-13	18	0,0	0,0	BA S/E DIEGO DE ALMAGRO 220KV BP1-1
BA03T0002SE014T0002	BA02T0002SE032T0002	2023-03-13	19	50,26	40,25223	BA S/E DIEGO DE ALMAGRO 220KV BP1-1
BA03T0002SE014T0002	BA02T0002SE032T0002	2023-03-13	20	146,73	117,51312	BA S/E DIEGO DE ALMAGRO 220KV BP1-1
BA03T0002SE014T0002	BA02T0002SE032T0002	2023-03-13	21	178,28	142,78089	BA S/E DIEGO DE ALMAGRO 220KV BP1-1
BA03T0002SE014T0002	BA02T0002SE032T0002	2023-03-13	22	247,5	198,2178	BA S/E DIEGO DE ALMAGRO 220KV BP1-1
BA03T0002SE014T0002	BA02T0002SE032T0002	2023-03-13	23	192,76	154,37763	BA S/E DIEGO DE ALMAGRO 220KV BP1-1
BA03T0002SE014T0002	BA02T0002SE032T0002	2023-03-13	24	156,26	125,14551	BA S/E DIEGO DE ALMAGRO 220KV BP1-1
BA03T0002SE014T0002	BA02T0002SE032T0002	2023-03-14	1	168,08	133,9917	BA S/E DIEGO DE ALMAGRO 220KV BP1-1
BA03T0002SE014T0002	BA02T0002SE032T0002	2023-03-14	2	168,08	133,9917	BA S/E DIEGO DE ALMAGRO 220KV BP1-1
BA03T0002SE014T0002	BA02T0002SE032T0002	2023-03-14	3	168,08	133,9917	BA S/E DIEGO DE ALMAGRO 220KV BP1-1
BA03T0002SE014T0002	BA02T0002SE032T0002	2023-03-14	4	168,08	133,9917	BA S/E DIEGO DE ALMAGRO 220KV BP1-1
BA03T0002SE014T0002	BA02T0002SE032T0002	2023-03-14	5	169,61	135,2114	BA S/E DIEGO DE ALMAGRO 220KV BP1-1
BA03T0002SE014T0002	BA02T0002SE032T0002	2023-03-14	6	170,86	136,20788	BA S/E DIEGO DE ALMAGRO 220KV BP1-1
BA03T0002SE014T0002	BA02T0002SE032T0002	2023-03-14	7	170,86	136,20788	BA S/E DIEGO DE ALMAGRO 220KV BP1-1
BA03T0002SE014T0002	BA02T0002SE032T0002	2023-03-14	8	170,17	135,65782	BA S/E DIEGO DE ALMAGRO 220KV BP1-1
BA03T0002SE014T0002	BA02T0002SE032T0002	2023-03-14	9	143,56	114,4446	BA S/E DIEGO DE ALMAGRO 220KV BP1-1
BA03T0002SE014T0002	BA02T0002SE032T0002	2023-03-14	10	143,56	114,4446	BA S/E DIEGO DE ALMAGRO 220KV BP1-1
BA03T0002SE014T0002	BA02T0002SE032T0002	2023-03-14	11	134,46	107,19017	BA S/E DIEGO DE ALMAGRO 220KV BP1-1
BA03T0002SE014T0002	BA02T0002SE032T0002	2023-03-14	12	110,39	88,0018	BA S/E DIEGO DE ALMAGRO 220KV BP1-1
BA03T0002SE014T0002	BA02T0002SE032T0002	2023-03-14	13	58,17	46,37254	BA S/E DIEGO DE ALMAGRO 220KV BP1-1
BA03T0002SE014T0002	BA02T0002SE032T0002	2023-03-14	14	0,0	0,0	BA S/E DIEGO DE ALMAGRO 220KV BP1-1
BA03T0002SE014T0002	BA02T0002SE032T0002	2023-03-14	15	0,0	0,0	BA S/E DIEGO DE ALMAGRO 220KV BP1-1
BA03T0002SE014T0002	BA02T0002SE032T0002	2023-03-14	16	0,0	0,0	BA S/E DIEGO DE ALMAGRO 220KV BP1-1
BA03T0002SE014T0002	BA02T0002SE032T0002	2023-03-14	17	0,0	0,0	BA S/E DIEGO DE ALMAGRO 220KV BP1-1
BA03T0002SE014T0002	BA02T0002SE032T0002	2023-03-14	18	0,0	0,0	BA S/E DIEGO DE ALMAGRO 220KV BP1-1
BA03T0002SE014T0002	BA02T0002SE032T0002	2023-03-14	19	83,37	66,46173	BA S/E DIEGO DE ALMAGRO 220KV BP1-1
BA03T0002SE014T0002	BA02T0002SE032T0002	2023-03-14	20	239,45	190,88715	BA S/E DIEGO DE ALMAGRO 220KV BP1-1
BA03T0002SE014T0002	BA02T0002SE032T0002	2023-03-14	21	247,86	197,59151	BA S/E DIEGO DE ALMAGRO 220KV BP1-1
BA03T0002SE014T0002	BA02T0002SE032T0002	2023-03-14	22	247,86	197,59151	BA S/E DIEGO DE ALMAGRO 220KV BP1-1
BA03T0002SE014T0002	BA02T0002SE032T0002	2023-03-14	23	233,03	185,76919	BA S/E DIEGO DE ALMAGRO 220KV BP1-1
BA03T0002SE014T0002	BA02T0002SE032T0002	2023-03-14	24	167,48	133,51338	BA S/E DIEGO DE ALMAGRO 220KV BP1-1
BA03T0002SE014T0002	BA02T0002SE032T0002	2023-03-15	1	167,55	134,56611	BA S/E DIEGO DE ALMAGRO 220KV BP1-1
BA03T0002SE014T0002	BA02T0002SE032T0002	2023-03-15	2	161,45	129,66695	BA S/E DIEGO DE ALMAGRO 220KV BP1-1
BA03T0002SE014T0002	BA02T0002SE032T0002	2023-03-15	3	148,55	119,30645	BA S/E DIEGO DE ALMAGRO 220KV BP1-1
BA03T0002SE014T0002	BA02T0002SE032T0002	2023-03-15	4	140,24	112,63235	BA S/E DIEGO DE ALMAGRO 220KV BP1-1
BA03T0002SE014T0002	BA02T0002SE032T0002	2023-03-15	5	143,09	114,9213	BA S/E DIEGO DE ALMAGRO 220KV BP1-1
BA03T0002SE014T0002	BA02T0002SE032T0002	2023-03-15	6	164,29	131,94787	BA S/E DIEGO DE ALMAGRO 220KV BP1-1
BA03T0002SE014T0002	BA02T0002SE032T0002	2023-03-15	7	167,55	134,56611	BA S/E DIEGO DE ALMAGRO 220KV BP1-1
BA03T0002SE014T0002	BA02T0002SE032T0002	2023-03-15	8	167,55	134,56611	BA S/E DIEGO DE ALMAGRO 220KV BP1-1
BA03T0002SE014T0002	BA02T0002SE032T0002	2023-03-15	9	131,08	105,27559	BA S/E DIEGO DE ALMAGRO 220KV BP1-1
BA03T0002SE014T0002	BA02T0002SE032T0002	2023-03-15	10	58,66	47,11219	BA S/E DIEGO DE ALMAGRO 220KV BP1-1
BA03T0002SE014T0002	BA02T0002SE032T0002	2023-03-15	11	0,0	0,0	BA S/E DIEGO DE ALMAGRO 220KV BP1-1
BA03T0002SE014T0002	BA02T0002SE032T0002	2023-03-15	12	0,0	0,0	BA S/E DIEGO DE ALMAGRO 220KV BP1-1
BA03T0002SE014T0002	BA02T0002SE032T0002	2023-03-15	13	0,0	0,0	BA S/E DIEGO DE ALMAGRO 220KV BP1-1
BA03T0002SE014T0002	BA02T0002SE032T0002	2023-03-15	14	0,0	0,0	BA S/E DIEGO DE ALMAGRO 220KV BP1-1
BA03T0002SE014T0002	BA02T0002SE032T0002	2023-03-15	15	0,0	0,0	BA S/E DIEGO DE ALMAGRO 220KV BP1-1
BA03T0002SE014T0002	BA02T0002SE032T0002	2023-03-15	16	0,0	0,0	BA S/E DIEGO DE ALMAGRO 220KV BP1-1
BA03T0002SE014T0002	BA02T0002SE032T0002	2023-03-15	17	0,0	0,0	BA S/E DIEGO DE ALMAGRO 220KV BP1-1
BA03T0002SE014T0002	BA02T0002SE032T0002	2023-03-15	18	0,0	0,0	BA S/E DIEGO DE ALMAGRO 220KV BP1-1
BA03T0002SE014T0002	BA02T0002SE032T0002	2023-03-15	19	44,5	35,73973	BA S/E DIEGO DE ALMAGRO 220KV BP1-1
BA03T0002SE014T0002	BA02T0002SE032T0002	2023-03-15	20	178,82	143,61749	BA S/E DIEGO DE ALMAGRO 220KV BP1-1
BA03T0002SE014T0002	BA02T0002SE032T0002	2023-03-15	21	163,77	131,53024	BA S/E DIEGO DE ALMAGRO 220KV BP1-1
BA03T0002SE014T0002	BA02T0002SE032T0002	2023-03-15	22	154,34	123,95663	BA S/E DIEGO DE ALMAGRO 220KV BP1-1
BA03T0002SE014T0002	BA02T0002SE032T0002	2023-03-15	23	154,34	123,95663	BA S/E DIEGO DE ALMAGRO 220KV BP1-1
BA03T0002SE014T0002	BA02T0002SE032T0002	2023-03-15	24	142,65	114,56792	BA S/E DIEGO DE ALMAGRO 220KV BP1-1
BA03T0002SE014T0002	BA02T0002SE032T0002	2023-03-16	1	151,3	121,14742	BA S/E DIEGO DE ALMAGRO 220KV BP1-1
BA03T0002SE014T0002	BA02T0002SE032T0002	2023-03-16	2	157,87	126,40809	BA S/E DIEGO DE ALMAGRO 220KV BP1-1
BA03T0002SE014T0002	BA02T0002SE032T0002	2023-03-16	3	158,1	126,59225	BA S/E DIEGO DE ALMAGRO 220KV BP1-1
BA03T0002SE014T0002	BA02T0002SE032T0002	2023-03-16	4	158,22	126,68834	BA S/E DIEGO DE ALMAGRO 220KV BP1-1
BA03T0002SE014T0002	BA02T0002SE032T0002	2023-03-16	5	167,02	133,73458	BA S/E DIEGO DE ALMAGRO 220KV BP1-1
BA03T0002SE014T0002	BA02T0002SE032T0002	2023-03-16	6	167,39	134,03085	BA S/E DIEGO DE ALMAGRO 220KV BP1-1
BA03T0002SE014T0002	BA02T0002SE032T0002	2023-03-16	7	167,39	134,03085	BA S/E DIEGO DE ALMAGRO 220KV BP1-1
BA03T0002SE014T0002	BA02T0002SE032T0002	2023-03-16	8	167,39	134,03085	BA S/E DIEGO DE ALMAGRO 220KV BP1-1
BA03T0002SE014T0002	BA02T0002SE032T0002	2023-03-16	9	141,74	113,49264	BA S/E DIEGO DE ALMAGRO 220KV BP1-1
BA03T0002SE014T0002	BA02T0002SE032T0002	2023-03-16	10	106,28	85,09946	BA S/E DIEGO DE ALMAGRO 220KV BP1-1
BA03T0002SE014T0002	BA02T0002SE032T0002	2023-03-16	11	83,15	66,57904	BA S/E DIEGO DE ALMAGRO 220KV BP1-1
BA03T0002SE014T0002	BA02T0002SE032T0002	2023-03-16	12	83,52	66,8753	BA S/E DIEGO DE ALMAGRO 220KV BP1-1
BA03T0002SE014T0002	BA02T0002SE032T0002	2023-03-16	13	21,12	16,911	BA S/E DIEGO DE ALMAGRO 220KV BP1-1
BA03T0002SE014T0002	BA02T0002SE032T0002	2023-03-16	14	0,0	0,0	BA S/E DIEGO DE ALMAGRO 220KV BP1-1
BA03T0002SE014T0002	BA02T0002SE032T0002	2023-03-16	15	0,0	0,0	BA S/E DIEGO DE ALMAGRO 220KV BP1-1
BA03T0002SE014T0002	BA02T0002SE032T0002	2023-03-16	16	0,0	0,0	BA S/E DIEGO DE ALMAGRO 220KV BP1-1
BA03T0002SE014T0002	BA02T0002SE032T0002	2023-03-16	17	0,0	0,0	BA S/E DIEGO DE ALMAGRO 220KV BP1-1
BA03T0002SE014T0002	BA02T0002SE032T0002	2023-03-16	18	0,0	0,0	BA S/E DIEGO DE ALMAGRO 220KV BP1-1
BA03T0002SE014T0002	BA02T0002SE032T0002	2023-03-16	19	79,42	63,59239	BA S/E DIEGO DE ALMAGRO 220KV BP1-1
BA03T0002SE014T0002	BA02T0002SE032T0002	2023-03-16	20	167,15	133,83868	BA S/E DIEGO DE ALMAGRO 220KV BP1-1
BA03T0002SE014T0002	BA02T0002SE032T0002	2023-03-16	21	167,15	133,83868	BA S/E DIEGO DE ALMAGRO 220KV BP1-1
BA03T0002SE014T0002	BA02T0002SE032T0002	2023-03-16	22	167,15	133,83868	BA S/E DIEGO DE ALMAGRO 220KV BP1-1
BA03T0002SE014T0002	BA02T0002SE032T0002	2023-03-16	23	167,15	133,83868	BA S/E DIEGO DE ALMAGRO 220KV BP1-1
BA03T0002SE014T0002	BA02T0002SE032T0002	2023-03-16	24	167,15	133,83868	BA S/E DIEGO DE ALMAGRO 220KV BP1-1
BA03T0002SE014T0002	BA02T0002SE032T0002	2023-03-17	1	169,99	138,95323	BA S/E DIEGO DE ALMAGRO 220KV BP1-1
BA03T0002SE014T0002	BA02T0002SE032T0002	2023-03-17	2	169,99	138,95323	BA S/E DIEGO DE ALMAGRO 220KV BP1-1
BA03T0002SE014T0002	BA02T0002SE032T0002	2023-03-17	3	164,2	134,22036	BA S/E DIEGO DE ALMAGRO 220KV BP1-1
BA03T0002SE014T0002	BA02T0002SE032T0002	2023-03-17	4	154,2	126,04616	BA S/E DIEGO DE ALMAGRO 220KV BP1-1
BA03T0002SE014T0002	BA02T0002SE032T0002	2023-03-17	5	154,2	126,04616	BA S/E DIEGO DE ALMAGRO 220KV BP1-1
BA03T0002SE014T0002	BA02T0002SE032T0002	2023-03-17	6	161,83	132,28308	BA S/E DIEGO DE ALMAGRO 220KV BP1-1
BA03T0002SE014T0002	BA02T0002SE032T0002	2023-03-17	7	169,99	138,95323	BA S/E DIEGO DE ALMAGRO 220KV BP1-1
BA03T0002SE014T0002	BA02T0002SE032T0002	2023-03-17	8	169,99	138,95323	BA S/E DIEGO DE ALMAGRO 220KV BP1-1
BA03T0002SE014T0002	BA02T0002SE032T0002	2023-03-17	9	129,73	106,0439	BA S/E DIEGO DE ALMAGRO 220KV BP1-1
BA03T0002SE014T0002	BA02T0002SE032T0002	2023-03-17	10	67,17	54,9061	BA S/E DIEGO DE ALMAGRO 220KV BP1-1
BA03T0002SE014T0002	BA02T0002SE032T0002	2023-03-17	11	6,41	5,23966	BA S/E DIEGO DE ALMAGRO 220KV BP1-1
BA03T0002SE014T0002	BA02T0002SE032T0002	2023-03-17	12	0,0	0,0	BA S/E DIEGO DE ALMAGRO 220KV BP1-1
BA03T0002SE014T0002	BA02T0002SE032T0002	2023-03-17	13	0,0	0,0	BA S/E DIEGO DE ALMAGRO 220KV BP1-1
BA03T0002SE014T0002	BA02T0002SE032T0002	2023-03-17	14	0,0	0,0	BA S/E DIEGO DE ALMAGRO 220KV BP1-1
BA03T0002SE014T0002	BA02T0002SE032T0002	2023-03-17	15	0,0	0,0	BA S/E DIEGO DE ALMAGRO 220KV BP1-1
BA03T0002SE014T0002	BA02T0002SE032T0002	2023-03-17	16	0,0	0,0	BA S/E DIEGO DE ALMAGRO 220KV BP1-1
BA03T0002SE014T0002	BA02T0002SE032T0002	2023-03-17	17	0,0	0,0	BA S/E DIEGO DE ALMAGRO 220KV BP1-1
BA03T0002SE014T0002	BA02T0002SE032T0002	2023-03-17	18	0,0	0,0	BA S/E DIEGO DE ALMAGRO 220KV BP1-1
BA03T0002SE014T0002	BA02T0002SE032T0002	2023-03-17	19	0,0	0,0	BA S/E DIEGO DE ALMAGRO 220KV BP1-1
BA03T0002SE014T0002	BA02T0002SE032T0002	2023-03-17	20	112,24	91,74722	BA S/E DIEGO DE ALMAGRO 220KV BP1-1
BA03T0002SE014T0002	BA02T0002SE032T0002	2023-03-17	21	169,89	138,87148	BA S/E DIEGO DE ALMAGRO 220KV BP1-1
BA03T0002SE014T0002	BA02T0002SE032T0002	2023-03-17	22	165,07	134,93152	BA S/E DIEGO DE ALMAGRO 220KV BP1-1
BA03T0002SE014T0002	BA02T0002SE032T0002	2023-03-17	23	156,92	128,26955	BA S/E DIEGO DE ALMAGRO 220KV BP1-1
BA03T0002SE014T0002	BA02T0002SE032T0002	2023-03-17	24	153,37	125,36771	BA S/E DIEGO DE ALMAGRO 220KV BP1-1
BA03T0002SE014T0002	BA02T0002SE032T0002	2023-03-18	1	152,41	125,68491	BA S/E DIEGO DE ALMAGRO 220KV BP1-1
BA03T0002SE014T0002	BA02T0002SE032T0002	2023-03-18	2	152,41	125,68491	BA S/E DIEGO DE ALMAGRO 220KV BP1-1
BA03T0002SE014T0002	BA02T0002SE032T0002	2023-03-18	3	146,48	120,79473	BA S/E DIEGO DE ALMAGRO 220KV BP1-1
BA03T0002SE014T0002	BA02T0002SE032T0002	2023-03-18	4	129,9	107,12204	BA S/E DIEGO DE ALMAGRO 220KV BP1-1
BA03T0002SE014T0002	BA02T0002SE032T0002	2023-03-18	5	138,41	114,13981	BA S/E DIEGO DE ALMAGRO 220KV BP1-1
BA03T0002SE014T0002	BA02T0002SE032T0002	2023-03-18	6	159,33	131,39148	BA S/E DIEGO DE ALMAGRO 220KV BP1-1
BA03T0002SE014T0002	BA02T0002SE032T0002	2023-03-18	7	164,84	135,93531	BA S/E DIEGO DE ALMAGRO 220KV BP1-1
BA03T0002SE014T0002	BA02T0002SE032T0002	2023-03-18	8	164,35	135,53123	BA S/E DIEGO DE ALMAGRO 220KV BP1-1
BA03T0002SE014T0002	BA02T0002SE032T0002	2023-03-18	9	98,6	81,31049	BA S/E DIEGO DE ALMAGRO 220KV BP1-1
BA03T0002SE014T0002	BA02T0002SE032T0002	2023-03-18	10	33,65	27,74947	BA S/E DIEGO DE ALMAGRO 220KV BP1-1
BA03T0002SE014T0002	BA02T0002SE032T0002	2023-03-18	11	0,0	0,0	BA S/E DIEGO DE ALMAGRO 220KV BP1-1
BA03T0002SE014T0002	BA02T0002SE032T0002	2023-03-18	12	0,0	0,0	BA S/E DIEGO DE ALMAGRO 220KV BP1-1
BA03T0002SE014T0002	BA02T0002SE032T0002	2023-03-18	13	0,0	0,0	BA S/E DIEGO DE ALMAGRO 220KV BP1-1
BA03T0002SE014T0002	BA02T0002SE032T0002	2023-03-18	14	0,0	0,0	BA S/E DIEGO DE ALMAGRO 220KV BP1-1
BA03T0002SE014T0002	BA02T0002SE032T0002	2023-03-18	15	0,0	0,0	BA S/E DIEGO DE ALMAGRO 220KV BP1-1
BA03T0002SE014T0002	BA02T0002SE032T0002	2023-03-18	16	0,0	0,0	BA S/E DIEGO DE ALMAGRO 220KV BP1-1
BA03T0002SE014T0002	BA02T0002SE032T0002	2023-03-18	17	0,0	0,0	BA S/E DIEGO DE ALMAGRO 220KV BP1-1
BA03T0002SE014T0002	BA02T0002SE032T0002	2023-03-18	18	0,0	0,0	BA S/E DIEGO DE ALMAGRO 220KV BP1-1
BA03T0002SE014T0002	BA02T0002SE032T0002	2023-03-18	19	32,82	27,06501	BA S/E DIEGO DE ALMAGRO 220KV BP1-1
BA03T0002SE014T0002	BA02T0002SE032T0002	2023-03-18	20	126,3	104,1533	BA S/E DIEGO DE ALMAGRO 220KV BP1-1
BA03T0002SE014T0002	BA02T0002SE032T0002	2023-03-18	21	159,23	131,30902	BA S/E DIEGO DE ALMAGRO 220KV BP1-1
BA03T0002SE014T0002	BA02T0002SE032T0002	2023-03-18	22	144,79	119,40107	BA S/E DIEGO DE ALMAGRO 220KV BP1-1
BA03T0002SE014T0002	BA02T0002SE032T0002	2023-03-18	23	127,16	104,86249	BA S/E DIEGO DE ALMAGRO 220KV BP1-1
BA03T0002SE014T0002	BA02T0002SE032T0002	2023-03-18	24	122,8	101,26702	BA S/E DIEGO DE ALMAGRO 220KV BP1-1
BA03T0002SE014T0002	BA02T0002SE032T0002	2023-03-19	1	136,01	112,16065	BA S/E DIEGO DE ALMAGRO 220KV BP1-1
BA03T0002SE014T0002	BA02T0002SE032T0002	2023-03-19	2	152,37	125,65192	BA S/E DIEGO DE ALMAGRO 220KV BP1-1
BA03T0002SE014T0002	BA02T0002SE032T0002	2023-03-19	3	140,83	116,13546	BA S/E DIEGO DE ALMAGRO 220KV BP1-1
BA03T0002SE014T0002	BA02T0002SE032T0002	2023-03-19	4	146,45	120,76999	BA S/E DIEGO DE ALMAGRO 220KV BP1-1
BA03T0002SE014T0002	BA02T0002SE032T0002	2023-03-19	5	147,77	121,85853	BA S/E DIEGO DE ALMAGRO 220KV BP1-1
BA03T0002SE014T0002	BA02T0002SE032T0002	2023-03-19	6	147,77	121,85853	BA S/E DIEGO DE ALMAGRO 220KV BP1-1
BA03T0002SE014T0002	BA02T0002SE032T0002	2023-03-19	7	147,77	121,85853	BA S/E DIEGO DE ALMAGRO 220KV BP1-1
BA03T0002SE014T0002	BA02T0002SE032T0002	2023-03-19	8	147,77	121,85853	BA S/E DIEGO DE ALMAGRO 220KV BP1-1
BA03T0002SE014T0002	BA02T0002SE032T0002	2023-03-19	9	77,69	64,06706	BA S/E DIEGO DE ALMAGRO 220KV BP1-1
BA03T0002SE014T0002	BA02T0002SE032T0002	2023-03-19	10	0,0	0,0	BA S/E DIEGO DE ALMAGRO 220KV BP1-1
BA03T0002SE014T0002	BA02T0002SE032T0002	2023-03-19	11	0,0	0,0	BA S/E DIEGO DE ALMAGRO 220KV BP1-1
BA03T0002SE014T0002	BA02T0002SE032T0002	2023-03-19	12	0,0	0,0	BA S/E DIEGO DE ALMAGRO 220KV BP1-1
BA03T0002SE014T0002	BA02T0002SE032T0002	2023-03-19	13	0,0	0,0	BA S/E DIEGO DE ALMAGRO 220KV BP1-1
BA03T0002SE014T0002	BA02T0002SE032T0002	2023-03-19	14	0,0	0,0	BA S/E DIEGO DE ALMAGRO 220KV BP1-1
BA03T0002SE014T0002	BA02T0002SE032T0002	2023-03-19	15	0,0	0,0	BA S/E DIEGO DE ALMAGRO 220KV BP1-1
BA03T0002SE014T0002	BA02T0002SE032T0002	2023-03-19	16	0,0	0,0	BA S/E DIEGO DE ALMAGRO 220KV BP1-1
BA03T0002SE014T0002	BA02T0002SE032T0002	2023-03-19	17	0,0	0,0	BA S/E DIEGO DE ALMAGRO 220KV BP1-1
BA03T0002SE014T0002	BA02T0002SE032T0002	2023-03-19	18	0,0	0,0	BA S/E DIEGO DE ALMAGRO 220KV BP1-1
BA03T0002SE014T0002	BA02T0002SE032T0002	2023-03-19	19	33,66	27,75772	BA S/E DIEGO DE ALMAGRO 220KV BP1-1
BA03T0002SE014T0002	BA02T0002SE032T0002	2023-03-19	20	173,48	143,06028	BA S/E DIEGO DE ALMAGRO 220KV BP1-1
BA03T0002SE014T0002	BA02T0002SE032T0002	2023-03-19	21	178,49	147,19178	BA S/E DIEGO DE ALMAGRO 220KV BP1-1
BA03T0002SE014T0002	BA02T0002SE032T0002	2023-03-19	22	170,32	140,45439	BA S/E DIEGO DE ALMAGRO 220KV BP1-1
BA03T0002SE014T0002	BA02T0002SE032T0002	2023-03-19	23	159,35	131,40798	BA S/E DIEGO DE ALMAGRO 220KV BP1-1
BA03T0002SE014T0002	BA02T0002SE032T0002	2023-03-19	24	144,81	119,41757	BA S/E DIEGO DE ALMAGRO 220KV BP1-1
BA03T0002SE014T0002	BA02T0002SE032T0002	2023-03-20	1	147,68	121,78431	BA S/E DIEGO DE ALMAGRO 220KV BP1-1
BA03T0002SE014T0002	BA02T0002SE032T0002	2023-03-20	2	176,99	145,9548	BA S/E DIEGO DE ALMAGRO 220KV BP1-1
BA03T0002SE014T0002	BA02T0002SE032T0002	2023-03-20	3	177,15	146,08675	BA S/E DIEGO DE ALMAGRO 220KV BP1-1
BA03T0002SE014T0002	BA02T0002SE032T0002	2023-03-20	4	169,92	140,12453	BA S/E DIEGO DE ALMAGRO 220KV BP1-1
BA03T0002SE014T0002	BA02T0002SE032T0002	2023-03-20	5	170,23	140,38017	BA S/E DIEGO DE ALMAGRO 220KV BP1-1
BA03T0002SE014T0002	BA02T0002SE032T0002	2023-03-20	6	179,35	147,90098	BA S/E DIEGO DE ALMAGRO 220KV BP1-1
BA03T0002SE014T0002	BA02T0002SE032T0002	2023-03-20	7	179,35	147,90098	BA S/E DIEGO DE ALMAGRO 220KV BP1-1
BA03T0002SE014T0002	BA02T0002SE032T0002	2023-03-20	8	179,35	147,90098	BA S/E DIEGO DE ALMAGRO 220KV BP1-1
BA03T0002SE014T0002	BA02T0002SE032T0002	2023-03-20	9	146,04	120,43189	BA S/E DIEGO DE ALMAGRO 220KV BP1-1
BA03T0002SE014T0002	BA02T0002SE032T0002	2023-03-20	10	112,27	92,58346	BA S/E DIEGO DE ALMAGRO 220KV BP1-1
BA03T0002SE014T0002	BA02T0002SE032T0002	2023-03-20	11	32,83	27,07326	BA S/E DIEGO DE ALMAGRO 220KV BP1-1
BA03T0002SE014T0002	BA02T0002SE032T0002	2023-03-20	12	60,52	49,90782	BA S/E DIEGO DE ALMAGRO 220KV BP1-1
BA03T0002SE014T0002	BA02T0002SE032T0002	2023-03-20	13	96,82	79,84261	BA S/E DIEGO DE ALMAGRO 220KV BP1-1
BA03T0002SE014T0002	BA02T0002SE032T0002	2023-03-20	14	75,24	62,04667	BA S/E DIEGO DE ALMAGRO 220KV BP1-1
BA03T0002SE014T0002	BA02T0002SE032T0002	2023-03-20	15	0,0	0,0	BA S/E DIEGO DE ALMAGRO 220KV BP1-1
BA03T0002SE014T0002	BA02T0002SE032T0002	2023-03-20	16	70,25	57,93166	BA S/E DIEGO DE ALMAGRO 220KV BP1-1
BA03T0002SE014T0002	BA02T0002SE032T0002	2023-03-20	17	100,69	83,03401	BA S/E DIEGO DE ALMAGRO 220KV BP1-1
BA03T0002SE014T0002	BA02T0002SE032T0002	2023-03-20	18	86,35	71,20853	BA S/E DIEGO DE ALMAGRO 220KV BP1-1
BA03T0002SE014T0002	BA02T0002SE032T0002	2023-03-20	19	142,91	117,85073	BA S/E DIEGO DE ALMAGRO 220KV BP1-1
BA03T0002SE014T0002	BA02T0002SE032T0002	2023-03-20	20	172,59	142,32634	BA S/E DIEGO DE ALMAGRO 220KV BP1-1
BA03T0002SE014T0002	BA02T0002SE032T0002	2023-03-20	21	178,72	147,38145	BA S/E DIEGO DE ALMAGRO 220KV BP1-1
BA03T0002SE014T0002	BA02T0002SE032T0002	2023-03-20	22	174,52	143,91792	BA S/E DIEGO DE ALMAGRO 220KV BP1-1
BA03T0002SE014T0002	BA02T0002SE032T0002	2023-03-20	23	170,02	140,20699	BA S/E DIEGO DE ALMAGRO 220KV BP1-1
BA03T0002SE014T0002	BA02T0002SE032T0002	2023-03-20	24	146,36	120,69577	BA S/E DIEGO DE ALMAGRO 220KV BP1-1
BA03T0002SE014T0002	BA02T0002SE032T0002	2023-03-21	1	144,51	120,03723	BA S/E DIEGO DE ALMAGRO 220KV BP1-1
BA03T0002SE014T0002	BA02T0002SE032T0002	2023-03-21	2	173,99	144,52479	BA S/E DIEGO DE ALMAGRO 220KV BP1-1
BA03T0002SE014T0002	BA02T0002SE032T0002	2023-03-21	3	171,15	142,16575	BA S/E DIEGO DE ALMAGRO 220KV BP1-1
BA03T0002SE014T0002	BA02T0002SE032T0002	2023-03-21	4	150,22	124,78024	BA S/E DIEGO DE ALMAGRO 220KV BP1-1
BA03T0002SE014T0002	BA02T0002SE032T0002	2023-03-21	5	146,34	121,55732	BA S/E DIEGO DE ALMAGRO 220KV BP1-1
BA03T0002SE014T0002	BA02T0002SE032T0002	2023-03-21	6	146,34	121,55732	BA S/E DIEGO DE ALMAGRO 220KV BP1-1
BA03T0002SE014T0002	BA02T0002SE032T0002	2023-03-21	7	164,84	136,92435	BA S/E DIEGO DE ALMAGRO 220KV BP1-1
BA03T0002SE014T0002	BA02T0002SE032T0002	2023-03-21	8	176,17	146,33561	BA S/E DIEGO DE ALMAGRO 220KV BP1-1
BA03T0002SE014T0002	BA02T0002SE032T0002	2023-03-21	9	134,24	111,50646	BA S/E DIEGO DE ALMAGRO 220KV BP1-1
BA03T0002SE014T0002	BA02T0002SE032T0002	2023-03-21	10	73,36	60,93648	BA S/E DIEGO DE ALMAGRO 220KV BP1-1
BA03T0002SE014T0002	BA02T0002SE032T0002	2023-03-21	11	72,08	59,87325	BA S/E DIEGO DE ALMAGRO 220KV BP1-1
BA03T0002SE014T0002	BA02T0002SE032T0002	2023-03-21	12	75,28	62,53133	BA S/E DIEGO DE ALMAGRO 220KV BP1-1
BA03T0002SE014T0002	BA02T0002SE032T0002	2023-03-21	13	60,12	49,93868	BA S/E DIEGO DE ALMAGRO 220KV BP1-1
BA03T0002SE014T0002	BA02T0002SE032T0002	2023-03-21	14	0,0	0,0	BA S/E DIEGO DE ALMAGRO 220KV BP1-1
BA03T0002SE014T0002	BA02T0002SE032T0002	2023-03-21	15	0,0	0,0	BA S/E DIEGO DE ALMAGRO 220KV BP1-1
BA03T0002SE014T0002	BA02T0002SE032T0002	2023-03-21	16	0,0	0,0	BA S/E DIEGO DE ALMAGRO 220KV BP1-1
BA03T0002SE014T0002	BA02T0002SE032T0002	2023-03-21	17	51,61	42,86985	BA S/E DIEGO DE ALMAGRO 220KV BP1-1
BA03T0002SE014T0002	BA02T0002SE032T0002	2023-03-21	18	0,0	0,0	BA S/E DIEGO DE ALMAGRO 220KV BP1-1
BA03T0002SE014T0002	BA02T0002SE032T0002	2023-03-21	19	107,61	89,38625	BA S/E DIEGO DE ALMAGRO 220KV BP1-1
BA03T0002SE014T0002	BA02T0002SE032T0002	2023-03-21	20	172,84	143,56955	BA S/E DIEGO DE ALMAGRO 220KV BP1-1
BA03T0002SE014T0002	BA02T0002SE032T0002	2023-03-21	21	175,0	145,36375	BA S/E DIEGO DE ALMAGRO 220KV BP1-1
BA03T0002SE014T0002	BA02T0002SE032T0002	2023-03-21	22	175,0	145,36375	BA S/E DIEGO DE ALMAGRO 220KV BP1-1
BA03T0002SE014T0002	BA02T0002SE032T0002	2023-03-21	23	175,0	145,36375	BA S/E DIEGO DE ALMAGRO 220KV BP1-1
BA03T0002SE014T0002	BA02T0002SE032T0002	2023-03-21	24	170,09	141,28526	BA S/E DIEGO DE ALMAGRO 220KV BP1-1
BA03T0002SE014T0002	BA02T0002SE032T0002	2023-03-22	1	149,56	123,58891	BA S/E DIEGO DE ALMAGRO 220KV BP1-1
BA03T0002SE014T0002	BA02T0002SE032T0002	2023-03-22	2	150,98	124,76232	BA S/E DIEGO DE ALMAGRO 220KV BP1-1
BA03T0002SE014T0002	BA02T0002SE032T0002	2023-03-22	3	151,22	124,96065	BA S/E DIEGO DE ALMAGRO 220KV BP1-1
BA03T0002SE014T0002	BA02T0002SE032T0002	2023-03-22	4	151,22	124,96065	BA S/E DIEGO DE ALMAGRO 220KV BP1-1
BA03T0002SE014T0002	BA02T0002SE032T0002	2023-03-22	5	156,37	129,21635	BA S/E DIEGO DE ALMAGRO 220KV BP1-1
BA03T0002SE014T0002	BA02T0002SE032T0002	2023-03-22	6	170,97	141,28106	BA S/E DIEGO DE ALMAGRO 220KV BP1-1
BA03T0002SE014T0002	BA02T0002SE032T0002	2023-03-22	7	172,3	142,38011	BA S/E DIEGO DE ALMAGRO 220KV BP1-1
BA03T0002SE014T0002	BA02T0002SE032T0002	2023-03-22	8	172,3	142,38011	BA S/E DIEGO DE ALMAGRO 220KV BP1-1
BA03T0002SE014T0002	BA02T0002SE032T0002	2023-03-22	9	125,43	103,64908	BA S/E DIEGO DE ALMAGRO 220KV BP1-1
BA03T0002SE014T0002	BA02T0002SE032T0002	2023-03-22	10	62,18	51,38244	BA S/E DIEGO DE ALMAGRO 220KV BP1-1
BA03T0002SE014T0002	BA02T0002SE032T0002	2023-03-22	11	66,0	54,5391	BA S/E DIEGO DE ALMAGRO 220KV BP1-1
BA03T0002SE014T0002	BA02T0002SE032T0002	2023-03-22	12	103,76	85,74208	BA S/E DIEGO DE ALMAGRO 220KV BP1-1
BA03T0002SE014T0002	BA02T0002SE032T0002	2023-03-22	13	110,95	91,68353	BA S/E DIEGO DE ALMAGRO 220KV BP1-1
BA03T0002SE014T0002	BA02T0002SE032T0002	2023-03-22	14	0,0	0,0	BA S/E DIEGO DE ALMAGRO 220KV BP1-1
BA03T0002SE014T0002	BA02T0002SE032T0002	2023-03-22	15	0,0	0,0	BA S/E DIEGO DE ALMAGRO 220KV BP1-1
BA03T0002SE014T0002	BA02T0002SE032T0002	2023-03-22	16	0,0	0,0	BA S/E DIEGO DE ALMAGRO 220KV BP1-1
BA03T0002SE014T0002	BA02T0002SE032T0002	2023-03-22	17	0,0	0,0	BA S/E DIEGO DE ALMAGRO 220KV BP1-1
BA03T0002SE014T0002	BA02T0002SE032T0002	2023-03-22	18	0,0	0,0	BA S/E DIEGO DE ALMAGRO 220KV BP1-1
BA03T0002SE014T0002	BA02T0002SE032T0002	2023-03-22	19	97,34	80,43691	BA S/E DIEGO DE ALMAGRO 220KV BP1-1
BA03T0002SE014T0002	BA02T0002SE032T0002	2023-03-22	20	205,81	170,07109	BA S/E DIEGO DE ALMAGRO 220KV BP1-1
BA03T0002SE014T0002	BA02T0002SE032T0002	2023-03-22	21	266,73	220,41234	BA S/E DIEGO DE ALMAGRO 220KV BP1-1
BA03T0002SE014T0002	BA02T0002SE032T0002	2023-03-22	22	208,76	172,50883	BA S/E DIEGO DE ALMAGRO 220KV BP1-1
BA03T0002SE014T0002	BA02T0002SE032T0002	2023-03-22	23	141,22	116,69715	BA S/E DIEGO DE ALMAGRO 220KV BP1-1
BA03T0002SE014T0002	BA02T0002SE032T0002	2023-03-22	24	136,51	112,80504	BA S/E DIEGO DE ALMAGRO 220KV BP1-1
BA03T0002SE014T0002	BA02T0002SE032T0002	2023-03-23	1	141,65	116,37256	BA S/E DIEGO DE ALMAGRO 220KV BP1-1
BA03T0002SE014T0002	BA02T0002SE032T0002	2023-03-23	2	141,65	116,37256	BA S/E DIEGO DE ALMAGRO 220KV BP1-1
BA03T0002SE014T0002	BA02T0002SE032T0002	2023-03-23	3	141,65	116,37256	BA S/E DIEGO DE ALMAGRO 220KV BP1-1
BA03T0002SE014T0002	BA02T0002SE032T0002	2023-03-23	4	141,65	116,37256	BA S/E DIEGO DE ALMAGRO 220KV BP1-1
BA03T0002SE014T0002	BA02T0002SE032T0002	2023-03-23	5	141,65	116,37256	BA S/E DIEGO DE ALMAGRO 220KV BP1-1
BA03T0002SE014T0002	BA02T0002SE032T0002	2023-03-23	6	160,41	131,78484	BA S/E DIEGO DE ALMAGRO 220KV BP1-1
BA03T0002SE014T0002	BA02T0002SE032T0002	2023-03-23	7	170,72	140,25502	BA S/E DIEGO DE ALMAGRO 220KV BP1-1
BA03T0002SE014T0002	BA02T0002SE032T0002	2023-03-23	8	170,72	140,25502	BA S/E DIEGO DE ALMAGRO 220KV BP1-1
BA03T0002SE014T0002	BA02T0002SE032T0002	2023-03-23	9	126,92	104,27113	BA S/E DIEGO DE ALMAGRO 220KV BP1-1
BA03T0002SE014T0002	BA02T0002SE032T0002	2023-03-23	10	64,78	53,22001	BA S/E DIEGO DE ALMAGRO 220KV BP1-1
BA03T0002SE014T0002	BA02T0002SE032T0002	2023-03-23	11	105,49	86,66531	BA S/E DIEGO DE ALMAGRO 220KV BP1-1
BA03T0002SE014T0002	BA02T0002SE032T0002	2023-03-23	12	135,44	111,27073	BA S/E DIEGO DE ALMAGRO 220KV BP1-1
BA03T0002SE014T0002	BA02T0002SE032T0002	2023-03-23	13	113,79	93,48417	BA S/E DIEGO DE ALMAGRO 220KV BP1-1
BA03T0002SE014T0002	BA02T0002SE032T0002	2023-03-23	14	15,92	13,07908	BA S/E DIEGO DE ALMAGRO 220KV BP1-1
BA03T0002SE014T0002	BA02T0002SE032T0002	2023-03-23	15	0,0	0,0	BA S/E DIEGO DE ALMAGRO 220KV BP1-1
BA03T0002SE014T0002	BA02T0002SE032T0002	2023-03-23	16	0,0	0,0	BA S/E DIEGO DE ALMAGRO 220KV BP1-1
BA03T0002SE014T0002	BA02T0002SE032T0002	2023-03-23	17	0,0	0,0	BA S/E DIEGO DE ALMAGRO 220KV BP1-1
BA03T0002SE014T0002	BA02T0002SE032T0002	2023-03-23	18	0,0	0,0	BA S/E DIEGO DE ALMAGRO 220KV BP1-1
BA03T0002SE014T0002	BA02T0002SE032T0002	2023-03-23	19	102,43	84,15137	BA S/E DIEGO DE ALMAGRO 220KV BP1-1
BA03T0002SE014T0002	BA02T0002SE032T0002	2023-03-23	20	192,06	157,78689	BA S/E DIEGO DE ALMAGRO 220KV BP1-1
BA03T0002SE014T0002	BA02T0002SE032T0002	2023-03-23	21	192,06	157,78689	BA S/E DIEGO DE ALMAGRO 220KV BP1-1
BA03T0002SE014T0002	BA02T0002SE032T0002	2023-03-23	22	192,06	157,78689	BA S/E DIEGO DE ALMAGRO 220KV BP1-1
BA03T0002SE014T0002	BA02T0002SE032T0002	2023-03-23	23	182,11	149,61247	BA S/E DIEGO DE ALMAGRO 220KV BP1-1
BA03T0002SE014T0002	BA02T0002SE032T0002	2023-03-23	24	146,29	120,18455	BA S/E DIEGO DE ALMAGRO 220KV BP1-1
BA03T0002SE014T0002	BA02T0002SE032T0002	2023-03-24	1	142,33	116,53411	BA S/E DIEGO DE ALMAGRO 220KV BP1-1
BA03T0002SE014T0002	BA02T0002SE032T0002	2023-03-24	2	142,33	116,53411	BA S/E DIEGO DE ALMAGRO 220KV BP1-1
BA03T0002SE014T0002	BA02T0002SE032T0002	2023-03-24	3	141,92	116,19842	BA S/E DIEGO DE ALMAGRO 220KV BP1-1
BA03T0002SE014T0002	BA02T0002SE032T0002	2023-03-24	4	141,8	116,10017	BA S/E DIEGO DE ALMAGRO 220KV BP1-1
BA03T0002SE014T0002	BA02T0002SE032T0002	2023-03-24	5	143,37	117,38562	BA S/E DIEGO DE ALMAGRO 220KV BP1-1
BA03T0002SE014T0002	BA02T0002SE032T0002	2023-03-24	6	155,34	127,18618	BA S/E DIEGO DE ALMAGRO 220KV BP1-1
BA03T0002SE014T0002	BA02T0002SE032T0002	2023-03-24	7	172,1	140,9086	BA S/E DIEGO DE ALMAGRO 220KV BP1-1
BA03T0002SE014T0002	BA02T0002SE032T0002	2023-03-24	8	172,1	140,9086	BA S/E DIEGO DE ALMAGRO 220KV BP1-1
BA03T0002SE014T0002	BA02T0002SE032T0002	2023-03-24	9	120,51	98,66877	BA S/E DIEGO DE ALMAGRO 220KV BP1-1
BA03T0002SE014T0002	BA02T0002SE032T0002	2023-03-24	10	27,97	22,90072	BA S/E DIEGO DE ALMAGRO 220KV BP1-1
BA03T0002SE014T0002	BA02T0002SE032T0002	2023-03-24	11	0,0	0,0	BA S/E DIEGO DE ALMAGRO 220KV BP1-1
BA03T0002SE014T0002	BA02T0002SE032T0002	2023-03-24	12	0,0	0,0	BA S/E DIEGO DE ALMAGRO 220KV BP1-1
BA03T0002SE014T0002	BA02T0002SE032T0002	2023-03-24	13	0,0	0,0	BA S/E DIEGO DE ALMAGRO 220KV BP1-1
BA03T0002SE014T0002	BA02T0002SE032T0002	2023-03-24	14	0,0	0,0	BA S/E DIEGO DE ALMAGRO 220KV BP1-1
BA03T0002SE014T0002	BA02T0002SE032T0002	2023-03-24	15	0,0	0,0	BA S/E DIEGO DE ALMAGRO 220KV BP1-1
BA03T0002SE014T0002	BA02T0002SE032T0002	2023-03-24	16	0,0	0,0	BA S/E DIEGO DE ALMAGRO 220KV BP1-1
BA03T0002SE014T0002	BA02T0002SE032T0002	2023-03-24	17	0,0	0,0	BA S/E DIEGO DE ALMAGRO 220KV BP1-1
BA03T0002SE014T0002	BA02T0002SE032T0002	2023-03-24	18	0,0	0,0	BA S/E DIEGO DE ALMAGRO 220KV BP1-1
BA03T0002SE014T0002	BA02T0002SE032T0002	2023-03-24	19	106,78	87,42719	BA S/E DIEGO DE ALMAGRO 220KV BP1-1
BA03T0002SE014T0002	BA02T0002SE032T0002	2023-03-24	20	165,2	135,25915	BA S/E DIEGO DE ALMAGRO 220KV BP1-1
BA03T0002SE014T0002	BA02T0002SE032T0002	2023-03-24	21	165,2	135,25915	BA S/E DIEGO DE ALMAGRO 220KV BP1-1
BA03T0002SE014T0002	BA02T0002SE032T0002	2023-03-24	22	165,2	135,25915	BA S/E DIEGO DE ALMAGRO 220KV BP1-1
BA03T0002SE014T0002	BA02T0002SE032T0002	2023-03-24	23	165,2	135,25915	BA S/E DIEGO DE ALMAGRO 220KV BP1-1
BA03T0002SE014T0002	BA02T0002SE032T0002	2023-03-24	24	165,2	135,25915	BA S/E DIEGO DE ALMAGRO 220KV BP1-1
BA03T0002SE014T0002	BA02T0002SE032T0002	2023-03-25	1	174,75	140,71394	BA S/E DIEGO DE ALMAGRO 220KV BP1-1
BA03T0002SE014T0002	BA02T0002SE032T0002	2023-03-25	2	174,75	140,71394	BA S/E DIEGO DE ALMAGRO 220KV BP1-1
BA03T0002SE014T0002	BA02T0002SE032T0002	2023-03-25	3	153,74	123,79606	BA S/E DIEGO DE ALMAGRO 220KV BP1-1
BA03T0002SE014T0002	BA02T0002SE032T0002	2023-03-25	4	174,13	140,2147	BA S/E DIEGO DE ALMAGRO 220KV BP1-1
BA03T0002SE014T0002	BA02T0002SE032T0002	2023-03-25	5	174,75	140,71394	BA S/E DIEGO DE ALMAGRO 220KV BP1-1
BA03T0002SE014T0002	BA02T0002SE032T0002	2023-03-25	6	174,75	140,71394	BA S/E DIEGO DE ALMAGRO 220KV BP1-1
BA03T0002SE014T0002	BA02T0002SE032T0002	2023-03-25	7	174,75	140,71394	BA S/E DIEGO DE ALMAGRO 220KV BP1-1
[truncated: 6,762 more rows]
