# Supplementary material for: Integrated forecasting and deep reinforcement learning for price-based self-scheduling of PV-BESS: Utility-scale evidence in Chile
Source: PLoS One. 2026 Jan 9;21(1):e0336753. doi: 10.1371/journal.pone.0336753 (PMC12788681; doi:10.1371/journal.pone.0336753)
Supplement: S1 Data — (ZIP) [file pone.0336753.s014.zip › 03_cmg_los_vilos_2022.tsv]

barra_mnemotecnico	barra_referencia_mnemotecnico	fecha	hora	costo_en_dolares	costo_en_pesos	nombre
BA01T0002SE025T0002	BA02T0002SE032T0002	2022-01-01	1	78,85	67,04221	BA S/E LOS VILOS 220KV BP1
BA01T0002SE025T0002	BA02T0002SE032T0002	2022-01-01	2	90,29	76,76907	BA S/E LOS VILOS 220KV BP1
BA01T0002SE025T0002	BA02T0002SE032T0002	2022-01-01	3	181,04	153,92926	BA S/E LOS VILOS 220KV BP1
BA01T0002SE025T0002	BA02T0002SE032T0002	2022-01-01	4	146,7	124,73168	BA S/E LOS VILOS 220KV BP1
BA01T0002SE025T0002	BA02T0002SE032T0002	2022-01-01	5	116,5	99,05413	BA S/E LOS VILOS 220KV BP1
BA01T0002SE025T0002	BA02T0002SE032T0002	2022-01-01	6	116,5	99,05413	BA S/E LOS VILOS 220KV BP1
BA01T0002SE025T0002	BA02T0002SE032T0002	2022-01-01	7	104,16	88,56204	BA S/E LOS VILOS 220KV BP1
BA01T0002SE025T0002	BA02T0002SE032T0002	2022-01-01	8	51,96	44,17899	BA S/E LOS VILOS 220KV BP1
BA01T0002SE025T0002	BA02T0002SE032T0002	2022-01-01	9	0,0	0,0	BA S/E LOS VILOS 220KV BP1
BA01T0002SE025T0002	BA02T0002SE032T0002	2022-01-01	10	0,0	0,0	BA S/E LOS VILOS 220KV BP1
BA01T0002SE025T0002	BA02T0002SE032T0002	2022-01-01	11	0,0	0,0	BA S/E LOS VILOS 220KV BP1
BA01T0002SE025T0002	BA02T0002SE032T0002	2022-01-01	12	0,0	0,0	BA S/E LOS VILOS 220KV BP1
BA01T0002SE025T0002	BA02T0002SE032T0002	2022-01-01	13	0,0	0,0	BA S/E LOS VILOS 220KV BP1
BA01T0002SE025T0002	BA02T0002SE032T0002	2022-01-01	14	0,0	0,0	BA S/E LOS VILOS 220KV BP1
BA01T0002SE025T0002	BA02T0002SE032T0002	2022-01-01	15	0,0	0,0	BA S/E LOS VILOS 220KV BP1
BA01T0002SE025T0002	BA02T0002SE032T0002	2022-01-01	16	0,0	0,0	BA S/E LOS VILOS 220KV BP1
BA01T0002SE025T0002	BA02T0002SE032T0002	2022-01-01	17	0,0	0,0	BA S/E LOS VILOS 220KV BP1
BA01T0002SE025T0002	BA02T0002SE032T0002	2022-01-01	18	0,0	0,0	BA S/E LOS VILOS 220KV BP1
BA01T0002SE025T0002	BA02T0002SE032T0002	2022-01-01	19	0,0	0,0	BA S/E LOS VILOS 220KV BP1
BA01T0002SE025T0002	BA02T0002SE032T0002	2022-01-01	20	14,68	12,48167	BA S/E LOS VILOS 220KV BP1
BA01T0002SE025T0002	BA02T0002SE032T0002	2022-01-01	21	88,75	75,45969	BA S/E LOS VILOS 220KV BP1
BA01T0002SE025T0002	BA02T0002SE032T0002	2022-01-01	22	69,93	59,45798	BA S/E LOS VILOS 220KV BP1
BA01T0002SE025T0002	BA02T0002SE032T0002	2022-01-01	23	75,79	64,44045	BA S/E LOS VILOS 220KV BP1
BA01T0002SE025T0002	BA02T0002SE032T0002	2022-01-01	24	68,43	58,18261	BA S/E LOS VILOS 220KV BP1
BA01T0002SE025T0002	BA02T0002SE032T0002	2022-01-02	1	73,43	62,43386	BA S/E LOS VILOS 220KV BP1
BA01T0002SE025T0002	BA02T0002SE032T0002	2022-01-02	2	67,24	57,17081	BA S/E LOS VILOS 220KV BP1
BA01T0002SE025T0002	BA02T0002SE032T0002	2022-01-02	3	67,1	57,05178	BA S/E LOS VILOS 220KV BP1
BA01T0002SE025T0002	BA02T0002SE032T0002	2022-01-02	4	67,28	57,20482	BA S/E LOS VILOS 220KV BP1
BA01T0002SE025T0002	BA02T0002SE032T0002	2022-01-02	5	67,28	57,20482	BA S/E LOS VILOS 220KV BP1
BA01T0002SE025T0002	BA02T0002SE032T0002	2022-01-02	6	72,64	61,76216	BA S/E LOS VILOS 220KV BP1
BA01T0002SE025T0002	BA02T0002SE032T0002	2022-01-02	7	99,35	84,47234	BA S/E LOS VILOS 220KV BP1
BA01T0002SE025T0002	BA02T0002SE032T0002	2022-01-02	8	40,54	34,46914	BA S/E LOS VILOS 220KV BP1
BA01T0002SE025T0002	BA02T0002SE032T0002	2022-01-02	9	0,71	0,60368	BA S/E LOS VILOS 220KV BP1
BA01T0002SE025T0002	BA02T0002SE032T0002	2022-01-02	10	0,0	0,0	BA S/E LOS VILOS 220KV BP1
BA01T0002SE025T0002	BA02T0002SE032T0002	2022-01-02	11	0,0	0,0	BA S/E LOS VILOS 220KV BP1
BA01T0002SE025T0002	BA02T0002SE032T0002	2022-01-02	12	0,0	0,0	BA S/E LOS VILOS 220KV BP1
BA01T0002SE025T0002	BA02T0002SE032T0002	2022-01-02	13	0,0	0,0	BA S/E LOS VILOS 220KV BP1
BA01T0002SE025T0002	BA02T0002SE032T0002	2022-01-02	14	0,0	0,0	BA S/E LOS VILOS 220KV BP1
BA01T0002SE025T0002	BA02T0002SE032T0002	2022-01-02	15	0,0	0,0	BA S/E LOS VILOS 220KV BP1
BA01T0002SE025T0002	BA02T0002SE032T0002	2022-01-02	16	0,0	0,0	BA S/E LOS VILOS 220KV BP1
BA01T0002SE025T0002	BA02T0002SE032T0002	2022-01-02	17	0,0	0,0	BA S/E LOS VILOS 220KV BP1
BA01T0002SE025T0002	BA02T0002SE032T0002	2022-01-02	18	0,0	0,0	BA S/E LOS VILOS 220KV BP1
BA01T0002SE025T0002	BA02T0002SE032T0002	2022-01-02	19	0,0	0,0	BA S/E LOS VILOS 220KV BP1
BA01T0002SE025T0002	BA02T0002SE032T0002	2022-01-02	20	54,91	46,68723	BA S/E LOS VILOS 220KV BP1
BA01T0002SE025T0002	BA02T0002SE032T0002	2022-01-02	21	80,18	68,17305	BA S/E LOS VILOS 220KV BP1
BA01T0002SE025T0002	BA02T0002SE032T0002	2022-01-02	22	79,89	67,92647	BA S/E LOS VILOS 220KV BP1
BA01T0002SE025T0002	BA02T0002SE032T0002	2022-01-02	23	68,58	58,31015	BA S/E LOS VILOS 220KV BP1
BA01T0002SE025T0002	BA02T0002SE032T0002	2022-01-02	24	70,23	59,71306	BA S/E LOS VILOS 220KV BP1
BA01T0002SE025T0002	BA02T0002SE032T0002	2022-01-03	1	87,19	74,1333	BA S/E LOS VILOS 220KV BP1
BA01T0002SE025T0002	BA02T0002SE032T0002	2022-01-03	2	87,19	74,1333	BA S/E LOS VILOS 220KV BP1
BA01T0002SE025T0002	BA02T0002SE032T0002	2022-01-03	3	87,19	74,1333	BA S/E LOS VILOS 220KV BP1
BA01T0002SE025T0002	BA02T0002SE032T0002	2022-01-03	4	87,19	74,1333	BA S/E LOS VILOS 220KV BP1
BA01T0002SE025T0002	BA02T0002SE032T0002	2022-01-03	5	87,19	74,1333	BA S/E LOS VILOS 220KV BP1
BA01T0002SE025T0002	BA02T0002SE032T0002	2022-01-03	6	87,19	74,1333	BA S/E LOS VILOS 220KV BP1
BA01T0002SE025T0002	BA02T0002SE032T0002	2022-01-03	7	110,59	94,02915	BA S/E LOS VILOS 220KV BP1
BA01T0002SE025T0002	BA02T0002SE032T0002	2022-01-03	8	115,7	98,37393	BA S/E LOS VILOS 220KV BP1
BA01T0002SE025T0002	BA02T0002SE032T0002	2022-01-03	9	59,28	50,40282	BA S/E LOS VILOS 220KV BP1
BA01T0002SE025T0002	BA02T0002SE032T0002	2022-01-03	10	54,98	46,74675	BA S/E LOS VILOS 220KV BP1
BA01T0002SE025T0002	BA02T0002SE032T0002	2022-01-03	11	67,45	57,34936	BA S/E LOS VILOS 220KV BP1
BA01T0002SE025T0002	BA02T0002SE032T0002	2022-01-03	12	67,45	57,34936	BA S/E LOS VILOS 220KV BP1
BA01T0002SE025T0002	BA02T0002SE032T0002	2022-01-03	13	74,08	62,98652	BA S/E LOS VILOS 220KV BP1
BA01T0002SE025T0002	BA02T0002SE032T0002	2022-01-03	14	69,62	59,19441	BA S/E LOS VILOS 220KV BP1
BA01T0002SE025T0002	BA02T0002SE032T0002	2022-01-03	15	74,62	63,44566	BA S/E LOS VILOS 220KV BP1
BA01T0002SE025T0002	BA02T0002SE032T0002	2022-01-03	16	64,29	54,66257	BA S/E LOS VILOS 220KV BP1
BA01T0002SE025T0002	BA02T0002SE032T0002	2022-01-03	17	27,63	23,49241	BA S/E LOS VILOS 220KV BP1
BA01T0002SE025T0002	BA02T0002SE032T0002	2022-01-03	18	0,0	0,0	BA S/E LOS VILOS 220KV BP1
BA01T0002SE025T0002	BA02T0002SE032T0002	2022-01-03	19	44,91	38,18473	BA S/E LOS VILOS 220KV BP1
BA01T0002SE025T0002	BA02T0002SE032T0002	2022-01-03	20	97,01	82,48275	BA S/E LOS VILOS 220KV BP1
BA01T0002SE025T0002	BA02T0002SE032T0002	2022-01-03	21	144,43	122,80161	BA S/E LOS VILOS 220KV BP1
BA01T0002SE025T0002	BA02T0002SE032T0002	2022-01-03	22	162,56	138,21664	BA S/E LOS VILOS 220KV BP1
BA01T0002SE025T0002	BA02T0002SE032T0002	2022-01-03	23	156,08	132,70702	BA S/E LOS VILOS 220KV BP1
BA01T0002SE025T0002	BA02T0002SE032T0002	2022-01-03	24	73,94	62,86749	BA S/E LOS VILOS 220KV BP1
BA01T0002SE025T0002	BA02T0002SE032T0002	2022-01-04	1	74,75	63,14058	BA S/E LOS VILOS 220KV BP1
BA01T0002SE025T0002	BA02T0002SE032T0002	2022-01-04	2	92,08	77,77906	BA S/E LOS VILOS 220KV BP1
BA01T0002SE025T0002	BA02T0002SE032T0002	2022-01-04	3	92,08	77,77906	BA S/E LOS VILOS 220KV BP1
BA01T0002SE025T0002	BA02T0002SE032T0002	2022-01-04	4	92,61	78,22674	BA S/E LOS VILOS 220KV BP1
BA01T0002SE025T0002	BA02T0002SE032T0002	2022-01-04	5	123,99	104,73311	BA S/E LOS VILOS 220KV BP1
BA01T0002SE025T0002	BA02T0002SE032T0002	2022-01-04	6	123,99	104,73311	BA S/E LOS VILOS 220KV BP1
BA01T0002SE025T0002	BA02T0002SE032T0002	2022-01-04	7	123,99	104,73311	BA S/E LOS VILOS 220KV BP1
BA01T0002SE025T0002	BA02T0002SE032T0002	2022-01-04	8	114,9	97,05488	BA S/E LOS VILOS 220KV BP1
BA01T0002SE025T0002	BA02T0002SE032T0002	2022-01-04	9	45,86	38,73748	BA S/E LOS VILOS 220KV BP1
BA01T0002SE025T0002	BA02T0002SE032T0002	2022-01-04	10	42,38	35,79796	BA S/E LOS VILOS 220KV BP1
BA01T0002SE025T0002	BA02T0002SE032T0002	2022-01-04	11	42,38	35,79796	BA S/E LOS VILOS 220KV BP1
BA01T0002SE025T0002	BA02T0002SE032T0002	2022-01-04	12	30,74	25,96577	BA S/E LOS VILOS 220KV BP1
BA01T0002SE025T0002	BA02T0002SE032T0002	2022-01-04	13	0,0	0,0	BA S/E LOS VILOS 220KV BP1
BA01T0002SE025T0002	BA02T0002SE032T0002	2022-01-04	14	0,0	0,0	BA S/E LOS VILOS 220KV BP1
BA01T0002SE025T0002	BA02T0002SE032T0002	2022-01-04	15	0,0	0,0	BA S/E LOS VILOS 220KV BP1
BA01T0002SE025T0002	BA02T0002SE032T0002	2022-01-04	16	0,0	0,0	BA S/E LOS VILOS 220KV BP1
BA01T0002SE025T0002	BA02T0002SE032T0002	2022-01-04	17	0,0	0,0	BA S/E LOS VILOS 220KV BP1
BA01T0002SE025T0002	BA02T0002SE032T0002	2022-01-04	18	0,0	0,0	BA S/E LOS VILOS 220KV BP1
BA01T0002SE025T0002	BA02T0002SE032T0002	2022-01-04	19	0,0	0,0	BA S/E LOS VILOS 220KV BP1
BA01T0002SE025T0002	BA02T0002SE032T0002	2022-01-04	20	70,52	59,56754	BA S/E LOS VILOS 220KV BP1
BA01T0002SE025T0002	BA02T0002SE032T0002	2022-01-04	21	90,88	76,76543	BA S/E LOS VILOS 220KV BP1
BA01T0002SE025T0002	BA02T0002SE032T0002	2022-01-04	22	83,08	70,17685	BA S/E LOS VILOS 220KV BP1
BA01T0002SE025T0002	BA02T0002SE032T0002	2022-01-04	23	70,44	59,49996	BA S/E LOS VILOS 220KV BP1
BA01T0002SE025T0002	BA02T0002SE032T0002	2022-01-04	24	73,97	62,48172	BA S/E LOS VILOS 220KV BP1
BA01T0002SE025T0002	BA02T0002SE032T0002	2022-01-05	1	83,46	71,06035	BA S/E LOS VILOS 220KV BP1
BA01T0002SE025T0002	BA02T0002SE032T0002	2022-01-05	2	70,8	60,28124	BA S/E LOS VILOS 220KV BP1
BA01T0002SE025T0002	BA02T0002SE032T0002	2022-01-05	3	70,84	60,3153	BA S/E LOS VILOS 220KV BP1
BA01T0002SE025T0002	BA02T0002SE032T0002	2022-01-05	4	71,12	60,5537	BA S/E LOS VILOS 220KV BP1
BA01T0002SE025T0002	BA02T0002SE032T0002	2022-01-05	5	71,12	60,5537	BA S/E LOS VILOS 220KV BP1
BA01T0002SE025T0002	BA02T0002SE032T0002	2022-01-05	6	71,12	60,5537	BA S/E LOS VILOS 220KV BP1
BA01T0002SE025T0002	BA02T0002SE032T0002	2022-01-05	7	71,12	60,5537	BA S/E LOS VILOS 220KV BP1
BA01T0002SE025T0002	BA02T0002SE032T0002	2022-01-05	8	62,93	53,58049	BA S/E LOS VILOS 220KV BP1
BA01T0002SE025T0002	BA02T0002SE032T0002	2022-01-05	9	33,12	28,19936	BA S/E LOS VILOS 220KV BP1
BA01T0002SE025T0002	BA02T0002SE032T0002	2022-01-05	10	33,35	28,39519	BA S/E LOS VILOS 220KV BP1
BA01T0002SE025T0002	BA02T0002SE032T0002	2022-01-05	11	34,85	29,67234	BA S/E LOS VILOS 220KV BP1
BA01T0002SE025T0002	BA02T0002SE032T0002	2022-01-05	12	44,42	37,82052	BA S/E LOS VILOS 220KV BP1
BA01T0002SE025T0002	BA02T0002SE032T0002	2022-01-05	13	44,42	37,82052	BA S/E LOS VILOS 220KV BP1
BA01T0002SE025T0002	BA02T0002SE032T0002	2022-01-05	14	33,32	28,36965	BA S/E LOS VILOS 220KV BP1
BA01T0002SE025T0002	BA02T0002SE032T0002	2022-01-05	15	0,0	0,0	BA S/E LOS VILOS 220KV BP1
BA01T0002SE025T0002	BA02T0002SE032T0002	2022-01-05	16	0,0	0,0	BA S/E LOS VILOS 220KV BP1
BA01T0002SE025T0002	BA02T0002SE032T0002	2022-01-05	17	0,0	0,0	BA S/E LOS VILOS 220KV BP1
BA01T0002SE025T0002	BA02T0002SE032T0002	2022-01-05	18	0,0	0,0	BA S/E LOS VILOS 220KV BP1
BA01T0002SE025T0002	BA02T0002SE032T0002	2022-01-05	19	32,4	27,58633	BA S/E LOS VILOS 220KV BP1
BA01T0002SE025T0002	BA02T0002SE032T0002	2022-01-05	20	97,09	82,66534	BA S/E LOS VILOS 220KV BP1
BA01T0002SE025T0002	BA02T0002SE032T0002	2022-01-05	21	136,32	116,06694	BA S/E LOS VILOS 220KV BP1
BA01T0002SE025T0002	BA02T0002SE032T0002	2022-01-05	22	117,11	99,71097	BA S/E LOS VILOS 220KV BP1
BA01T0002SE025T0002	BA02T0002SE032T0002	2022-01-05	23	103,91	88,47209	BA S/E LOS VILOS 220KV BP1
BA01T0002SE025T0002	BA02T0002SE032T0002	2022-01-05	24	87,11	74,16807	BA S/E LOS VILOS 220KV BP1
BA01T0002SE025T0002	BA02T0002SE032T0002	2022-01-06	1	84,1	71,65572	BA S/E LOS VILOS 220KV BP1
BA01T0002SE025T0002	BA02T0002SE032T0002	2022-01-06	2	74,9	63,81705	BA S/E LOS VILOS 220KV BP1
BA01T0002SE025T0002	BA02T0002SE032T0002	2022-01-06	3	80,63	68,69918	BA S/E LOS VILOS 220KV BP1
BA01T0002SE025T0002	BA02T0002SE032T0002	2022-01-06	4	69,89	59,54838	BA S/E LOS VILOS 220KV BP1
BA01T0002SE025T0002	BA02T0002SE032T0002	2022-01-06	5	71,85	61,21836	BA S/E LOS VILOS 220KV BP1
BA01T0002SE025T0002	BA02T0002SE032T0002	2022-01-06	6	78,6	66,96956	BA S/E LOS VILOS 220KV BP1
BA01T0002SE025T0002	BA02T0002SE032T0002	2022-01-06	7	78,97	67,28481	BA S/E LOS VILOS 220KV BP1
BA01T0002SE025T0002	BA02T0002SE032T0002	2022-01-06	8	77,07	65,66595	BA S/E LOS VILOS 220KV BP1
BA01T0002SE025T0002	BA02T0002SE032T0002	2022-01-06	9	40,42	34,43905	BA S/E LOS VILOS 220KV BP1
BA01T0002SE025T0002	BA02T0002SE032T0002	2022-01-06	10	33,69	28,70489	BA S/E LOS VILOS 220KV BP1
BA01T0002SE025T0002	BA02T0002SE032T0002	2022-01-06	11	33,69	28,70489	BA S/E LOS VILOS 220KV BP1
BA01T0002SE025T0002	BA02T0002SE032T0002	2022-01-06	12	44,59	37,99202	BA S/E LOS VILOS 220KV BP1
BA01T0002SE025T0002	BA02T0002SE032T0002	2022-01-06	13	44,03	37,51488	BA S/E LOS VILOS 220KV BP1
BA01T0002SE025T0002	BA02T0002SE032T0002	2022-01-06	14	1,28	1,0906	BA S/E LOS VILOS 220KV BP1
BA01T0002SE025T0002	BA02T0002SE032T0002	2022-01-06	15	0,55	0,46862	BA S/E LOS VILOS 220KV BP1
BA01T0002SE025T0002	BA02T0002SE032T0002	2022-01-06	16	0,0	0,0	BA S/E LOS VILOS 220KV BP1
BA01T0002SE025T0002	BA02T0002SE032T0002	2022-01-06	17	0,0	0,0	BA S/E LOS VILOS 220KV BP1
BA01T0002SE025T0002	BA02T0002SE032T0002	2022-01-06	18	0,0	0,0	BA S/E LOS VILOS 220KV BP1
BA01T0002SE025T0002	BA02T0002SE032T0002	2022-01-06	19	0,0	0,0	BA S/E LOS VILOS 220KV BP1
BA01T0002SE025T0002	BA02T0002SE032T0002	2022-01-06	20	80,83	68,86958	BA S/E LOS VILOS 220KV BP1
BA01T0002SE025T0002	BA02T0002SE032T0002	2022-01-06	21	100,26	85,42453	BA S/E LOS VILOS 220KV BP1
BA01T0002SE025T0002	BA02T0002SE032T0002	2022-01-06	22	100,26	85,42453	BA S/E LOS VILOS 220KV BP1
BA01T0002SE025T0002	BA02T0002SE032T0002	2022-01-06	23	87,09	74,20329	BA S/E LOS VILOS 220KV BP1
BA01T0002SE025T0002	BA02T0002SE032T0002	2022-01-06	24	77,86	66,33906	BA S/E LOS VILOS 220KV BP1
BA01T0002SE025T0002	BA02T0002SE032T0002	2022-01-07	1	83,47	70,25086	BA S/E LOS VILOS 220KV BP1
BA01T0002SE025T0002	BA02T0002SE032T0002	2022-01-07	2	96,37	81,10788	BA S/E LOS VILOS 220KV BP1
BA01T0002SE025T0002	BA02T0002SE032T0002	2022-01-07	3	82,98	69,83846	BA S/E LOS VILOS 220KV BP1
BA01T0002SE025T0002	BA02T0002SE032T0002	2022-01-07	4	98,45	82,85847	BA S/E LOS VILOS 220KV BP1
BA01T0002SE025T0002	BA02T0002SE032T0002	2022-01-07	5	190,82	160,59984	BA S/E LOS VILOS 220KV BP1
BA01T0002SE025T0002	BA02T0002SE032T0002	2022-01-07	6	195,22	164,30301	BA S/E LOS VILOS 220KV BP1
BA01T0002SE025T0002	BA02T0002SE032T0002	2022-01-07	7	195,22	164,30301	BA S/E LOS VILOS 220KV BP1
BA01T0002SE025T0002	BA02T0002SE032T0002	2022-01-07	8	186,77	157,19124	BA S/E LOS VILOS 220KV BP1
BA01T0002SE025T0002	BA02T0002SE032T0002	2022-01-07	9	65,18	54,85744	BA S/E LOS VILOS 220KV BP1
BA01T0002SE025T0002	BA02T0002SE032T0002	2022-01-07	10	49,01	41,24829	BA S/E LOS VILOS 220KV BP1
BA01T0002SE025T0002	BA02T0002SE032T0002	2022-01-07	11	75,51	63,55148	BA S/E LOS VILOS 220KV BP1
BA01T0002SE025T0002	BA02T0002SE032T0002	2022-01-07	12	85,32	71,80787	BA S/E LOS VILOS 220KV BP1
BA01T0002SE025T0002	BA02T0002SE032T0002	2022-01-07	13	59,29	49,90024	BA S/E LOS VILOS 220KV BP1
BA01T0002SE025T0002	BA02T0002SE032T0002	2022-01-07	14	55,6	46,79463	BA S/E LOS VILOS 220KV BP1
BA01T0002SE025T0002	BA02T0002SE032T0002	2022-01-07	15	53,51	45,03562	BA S/E LOS VILOS 220KV BP1
BA01T0002SE025T0002	BA02T0002SE032T0002	2022-01-07	16	53,51	45,03562	BA S/E LOS VILOS 220KV BP1
BA01T0002SE025T0002	BA02T0002SE032T0002	2022-01-07	17	41,02	34,52366	BA S/E LOS VILOS 220KV BP1
BA01T0002SE025T0002	BA02T0002SE032T0002	2022-01-07	18	0,0	0,0	BA S/E LOS VILOS 220KV BP1
BA01T0002SE025T0002	BA02T0002SE032T0002	2022-01-07	19	18,34	15,43549	BA S/E LOS VILOS 220KV BP1
BA01T0002SE025T0002	BA02T0002SE032T0002	2022-01-07	20	99,12	83,42237	BA S/E LOS VILOS 220KV BP1
BA01T0002SE025T0002	BA02T0002SE032T0002	2022-01-07	21	125,21	105,38049	BA S/E LOS VILOS 220KV BP1
BA01T0002SE025T0002	BA02T0002SE032T0002	2022-01-07	22	176,09	148,20263	BA S/E LOS VILOS 220KV BP1
BA01T0002SE025T0002	BA02T0002SE032T0002	2022-01-07	23	205,42	172,88763	BA S/E LOS VILOS 220KV BP1
BA01T0002SE025T0002	BA02T0002SE032T0002	2022-01-07	24	208,01	175,06746	BA S/E LOS VILOS 220KV BP1
BA01T0002SE025T0002	BA02T0002SE032T0002	2022-01-08	1	216,6	181,70141	BA S/E LOS VILOS 220KV BP1
BA01T0002SE025T0002	BA02T0002SE032T0002	2022-01-08	2	212,97	178,65627	BA S/E LOS VILOS 220KV BP1
BA01T0002SE025T0002	BA02T0002SE032T0002	2022-01-08	3	211,41	177,34762	BA S/E LOS VILOS 220KV BP1
BA01T0002SE025T0002	BA02T0002SE032T0002	2022-01-08	4	210,34	176,45002	BA S/E LOS VILOS 220KV BP1
BA01T0002SE025T0002	BA02T0002SE032T0002	2022-01-08	5	189,97	159,36203	BA S/E LOS VILOS 220KV BP1
BA01T0002SE025T0002	BA02T0002SE032T0002	2022-01-08	6	189,97	159,36203	BA S/E LOS VILOS 220KV BP1
BA01T0002SE025T0002	BA02T0002SE032T0002	2022-01-08	7	189,97	159,36203	BA S/E LOS VILOS 220KV BP1
BA01T0002SE025T0002	BA02T0002SE032T0002	2022-01-08	8	149,69	125,57195	BA S/E LOS VILOS 220KV BP1
BA01T0002SE025T0002	BA02T0002SE032T0002	2022-01-08	9	67,72	56,80895	BA S/E LOS VILOS 220KV BP1
BA01T0002SE025T0002	BA02T0002SE032T0002	2022-01-08	10	56,31	47,23733	BA S/E LOS VILOS 220KV BP1
BA01T0002SE025T0002	BA02T0002SE032T0002	2022-01-08	11	52,5	44,0412	BA S/E LOS VILOS 220KV BP1
BA01T0002SE025T0002	BA02T0002SE032T0002	2022-01-08	12	59,53	49,93853	BA S/E LOS VILOS 220KV BP1
BA01T0002SE025T0002	BA02T0002SE032T0002	2022-01-08	13	52,5	44,0412	BA S/E LOS VILOS 220KV BP1
BA01T0002SE025T0002	BA02T0002SE032T0002	2022-01-08	14	43,99	36,90233	BA S/E LOS VILOS 220KV BP1
BA01T0002SE025T0002	BA02T0002SE032T0002	2022-01-08	15	37,89	31,78516	BA S/E LOS VILOS 220KV BP1
BA01T0002SE025T0002	BA02T0002SE032T0002	2022-01-08	16	34,35	28,81553	BA S/E LOS VILOS 220KV BP1
BA01T0002SE025T0002	BA02T0002SE032T0002	2022-01-08	17	36,55	30,66106	BA S/E LOS VILOS 220KV BP1
BA01T0002SE025T0002	BA02T0002SE032T0002	2022-01-08	18	50,78	42,59833	BA S/E LOS VILOS 220KV BP1
BA01T0002SE025T0002	BA02T0002SE032T0002	2022-01-08	19	77,38	64,91253	BA S/E LOS VILOS 220KV BP1
BA01T0002SE025T0002	BA02T0002SE032T0002	2022-01-08	20	96,32	80,80092	BA S/E LOS VILOS 220KV BP1
BA01T0002SE025T0002	BA02T0002SE032T0002	2022-01-08	21	189,59	159,04326	BA S/E LOS VILOS 220KV BP1
BA01T0002SE025T0002	BA02T0002SE032T0002	2022-01-08	22	221,64	185,92936	BA S/E LOS VILOS 220KV BP1
BA01T0002SE025T0002	BA02T0002SE032T0002	2022-01-08	23	221,23	185,58542	BA S/E LOS VILOS 220KV BP1
BA01T0002SE025T0002	BA02T0002SE032T0002	2022-01-08	24	217,89	182,78356	BA S/E LOS VILOS 220KV BP1
BA01T0002SE025T0002	BA02T0002SE032T0002	2022-01-09	1	211,41	177,34762	BA S/E LOS VILOS 220KV BP1
BA01T0002SE025T0002	BA02T0002SE032T0002	2022-01-09	2	211,41	177,34762	BA S/E LOS VILOS 220KV BP1
BA01T0002SE025T0002	BA02T0002SE032T0002	2022-01-09	3	206,8	173,48038	BA S/E LOS VILOS 220KV BP1
BA01T0002SE025T0002	BA02T0002SE032T0002	2022-01-09	4	156,09	130,94078	BA S/E LOS VILOS 220KV BP1
BA01T0002SE025T0002	BA02T0002SE032T0002	2022-01-09	5	156,09	130,94078	BA S/E LOS VILOS 220KV BP1
BA01T0002SE025T0002	BA02T0002SE032T0002	2022-01-09	6	156,09	130,94078	BA S/E LOS VILOS 220KV BP1
BA01T0002SE025T0002	BA02T0002SE032T0002	2022-01-09	7	154,24	129,38885	BA S/E LOS VILOS 220KV BP1
BA01T0002SE025T0002	BA02T0002SE032T0002	2022-01-09	8	95,53	80,13821	BA S/E LOS VILOS 220KV BP1
BA01T0002SE025T0002	BA02T0002SE032T0002	2022-01-09	9	66,76	56,00363	BA S/E LOS VILOS 220KV BP1
BA01T0002SE025T0002	BA02T0002SE032T0002	2022-01-09	10	51,55	43,24426	BA S/E LOS VILOS 220KV BP1
BA01T0002SE025T0002	BA02T0002SE032T0002	2022-01-09	11	51,55	43,24426	BA S/E LOS VILOS 220KV BP1
BA01T0002SE025T0002	BA02T0002SE032T0002	2022-01-09	12	25,78	21,62633	BA S/E LOS VILOS 220KV BP1
BA01T0002SE025T0002	BA02T0002SE032T0002	2022-01-09	13	0,0	0,0	BA S/E LOS VILOS 220KV BP1
BA01T0002SE025T0002	BA02T0002SE032T0002	2022-01-09	14	0,0	0,0	BA S/E LOS VILOS 220KV BP1
BA01T0002SE025T0002	BA02T0002SE032T0002	2022-01-09	15	0,0	0,0	BA S/E LOS VILOS 220KV BP1
BA01T0002SE025T0002	BA02T0002SE032T0002	2022-01-09	16	0,0	0,0	BA S/E LOS VILOS 220KV BP1
BA01T0002SE025T0002	BA02T0002SE032T0002	2022-01-09	17	0,0	0,0	BA S/E LOS VILOS 220KV BP1
BA01T0002SE025T0002	BA02T0002SE032T0002	2022-01-09	18	51,55	43,24426	BA S/E LOS VILOS 220KV BP1
BA01T0002SE025T0002	BA02T0002SE032T0002	2022-01-09	19	76,42	64,10721	BA S/E LOS VILOS 220KV BP1
BA01T0002SE025T0002	BA02T0002SE032T0002	2022-01-09	20	96,9	81,28747	BA S/E LOS VILOS 220KV BP1
BA01T0002SE025T0002	BA02T0002SE032T0002	2022-01-09	21	197,16	165,39358	BA S/E LOS VILOS 220KV BP1
BA01T0002SE025T0002	BA02T0002SE032T0002	2022-01-09	22	211,41	177,34762	BA S/E LOS VILOS 220KV BP1
BA01T0002SE025T0002	BA02T0002SE032T0002	2022-01-09	23	211,41	177,34762	BA S/E LOS VILOS 220KV BP1
BA01T0002SE025T0002	BA02T0002SE032T0002	2022-01-09	24	197,38	165,57813	BA S/E LOS VILOS 220KV BP1
BA01T0002SE025T0002	BA02T0002SE032T0002	2022-01-10	1	158,14	132,66048	BA S/E LOS VILOS 220KV BP1
BA01T0002SE025T0002	BA02T0002SE032T0002	2022-01-10	2	158,14	132,66048	BA S/E LOS VILOS 220KV BP1
BA01T0002SE025T0002	BA02T0002SE032T0002	2022-01-10	3	158,14	132,66048	BA S/E LOS VILOS 220KV BP1
BA01T0002SE025T0002	BA02T0002SE032T0002	2022-01-10	4	156,88	131,60349	BA S/E LOS VILOS 220KV BP1
BA01T0002SE025T0002	BA02T0002SE032T0002	2022-01-10	5	105,37	88,39279	BA S/E LOS VILOS 220KV BP1
BA01T0002SE025T0002	BA02T0002SE032T0002	2022-01-10	6	101,55	85,18826	BA S/E LOS VILOS 220KV BP1
BA01T0002SE025T0002	BA02T0002SE032T0002	2022-01-10	7	161,13	135,16873	BA S/E LOS VILOS 220KV BP1
BA01T0002SE025T0002	BA02T0002SE032T0002	2022-01-10	8	157,32	131,9726	BA S/E LOS VILOS 220KV BP1
BA01T0002SE025T0002	BA02T0002SE032T0002	2022-01-10	9	86,33	72,42051	BA S/E LOS VILOS 220KV BP1
BA01T0002SE025T0002	BA02T0002SE032T0002	2022-01-10	10	80,76	67,74795	BA S/E LOS VILOS 220KV BP1
BA01T0002SE025T0002	BA02T0002SE032T0002	2022-01-10	11	91,69	76,91691	BA S/E LOS VILOS 220KV BP1
BA01T0002SE025T0002	BA02T0002SE032T0002	2022-01-10	12	79,62	66,79163	BA S/E LOS VILOS 220KV BP1
BA01T0002SE025T0002	BA02T0002SE032T0002	2022-01-10	13	72,2	60,56714	BA S/E LOS VILOS 220KV BP1
BA01T0002SE025T0002	BA02T0002SE032T0002	2022-01-10	14	66,98	56,18818	BA S/E LOS VILOS 220KV BP1
BA01T0002SE025T0002	BA02T0002SE032T0002	2022-01-10	15	83,67	70,18909	BA S/E LOS VILOS 220KV BP1
BA01T0002SE025T0002	BA02T0002SE032T0002	2022-01-10	16	79,44	66,64063	BA S/E LOS VILOS 220KV BP1
BA01T0002SE025T0002	BA02T0002SE032T0002	2022-01-10	17	90,18	75,6502	BA S/E LOS VILOS 220KV BP1
BA01T0002SE025T0002	BA02T0002SE032T0002	2022-01-10	18	101,03	84,75205	BA S/E LOS VILOS 220KV BP1
BA01T0002SE025T0002	BA02T0002SE032T0002	2022-01-10	19	107,09	89,83566	BA S/E LOS VILOS 220KV BP1
BA01T0002SE025T0002	BA02T0002SE032T0002	2022-01-10	20	118,34	99,27306	BA S/E LOS VILOS 220KV BP1
BA01T0002SE025T0002	BA02T0002SE032T0002	2022-01-10	21	148,96	124,95956	BA S/E LOS VILOS 220KV BP1
BA01T0002SE025T0002	BA02T0002SE032T0002	2022-01-10	22	175,25	147,01372	BA S/E LOS VILOS 220KV BP1
BA01T0002SE025T0002	BA02T0002SE032T0002	2022-01-10	23	178,08	149,38775	BA S/E LOS VILOS 220KV BP1
BA01T0002SE025T0002	BA02T0002SE032T0002	2022-01-10	24	178,08	149,38775	BA S/E LOS VILOS 220KV BP1
BA01T0002SE025T0002	BA02T0002SE032T0002	2022-01-11	1	177,12	147,29122	BA S/E LOS VILOS 220KV BP1
BA01T0002SE025T0002	BA02T0002SE032T0002	2022-01-11	2	177,12	147,29122	BA S/E LOS VILOS 220KV BP1
BA01T0002SE025T0002	BA02T0002SE032T0002	2022-01-11	3	112,69	93,71188	BA S/E LOS VILOS 220KV BP1
BA01T0002SE025T0002	BA02T0002SE032T0002	2022-01-11	4	100,4	83,49164	BA S/E LOS VILOS 220KV BP1
BA01T0002SE025T0002	BA02T0002SE032T0002	2022-01-11	5	100,4	83,49164	BA S/E LOS VILOS 220KV BP1
BA01T0002SE025T0002	BA02T0002SE032T0002	2022-01-11	6	92,95	77,29629	BA S/E LOS VILOS 220KV BP1
BA01T0002SE025T0002	BA02T0002SE032T0002	2022-01-11	7	92,56	76,97197	BA S/E LOS VILOS 220KV BP1
BA01T0002SE025T0002	BA02T0002SE032T0002	2022-01-11	8	85,5	71,10095	BA S/E LOS VILOS 220KV BP1
BA01T0002SE025T0002	BA02T0002SE032T0002	2022-01-11	9	62,14	51,675	BA S/E LOS VILOS 220KV BP1
BA01T0002SE025T0002	BA02T0002SE032T0002	2022-01-11	10	51,34	42,69383	BA S/E LOS VILOS 220KV BP1
BA01T0002SE025T0002	BA02T0002SE032T0002	2022-01-11	11	51,34	42,69383	BA S/E LOS VILOS 220KV BP1
BA01T0002SE025T0002	BA02T0002SE032T0002	2022-01-11	12	51,34	42,69383	BA S/E LOS VILOS 220KV BP1
BA01T0002SE025T0002	BA02T0002SE032T0002	2022-01-11	13	51,34	42,69383	BA S/E LOS VILOS 220KV BP1
BA01T0002SE025T0002	BA02T0002SE032T0002	2022-01-11	14	17,11	14,2285	BA S/E LOS VILOS 220KV BP1
BA01T0002SE025T0002	BA02T0002SE032T0002	2022-01-11	15	0,0	0,0	BA S/E LOS VILOS 220KV BP1
BA01T0002SE025T0002	BA02T0002SE032T0002	2022-01-11	16	0,0	0,0	BA S/E LOS VILOS 220KV BP1
BA01T0002SE025T0002	BA02T0002SE032T0002	2022-01-11	17	0,0	0,0	BA S/E LOS VILOS 220KV BP1
BA01T0002SE025T0002	BA02T0002SE032T0002	2022-01-11	18	54,72	45,5046	BA S/E LOS VILOS 220KV BP1
BA01T0002SE025T0002	BA02T0002SE032T0002	2022-01-11	19	82,68	68,75586	BA S/E LOS VILOS 220KV BP1
BA01T0002SE025T0002	BA02T0002SE032T0002	2022-01-11	20	134,3	111,68254	BA S/E LOS VILOS 220KV BP1
BA01T0002SE025T0002	BA02T0002SE032T0002	2022-01-11	21	145,43	120,93813	BA S/E LOS VILOS 220KV BP1
BA01T0002SE025T0002	BA02T0002SE032T0002	2022-01-11	22	150,77	125,37882	BA S/E LOS VILOS 220KV BP1
BA01T0002SE025T0002	BA02T0002SE032T0002	2022-01-11	23	150,77	125,37882	BA S/E LOS VILOS 220KV BP1
BA01T0002SE025T0002	BA02T0002SE032T0002	2022-01-11	24	125,37	104,25644	BA S/E LOS VILOS 220KV BP1
BA01T0002SE025T0002	BA02T0002SE032T0002	2022-01-12	1	91,57	76,13038	BA S/E LOS VILOS 220KV BP1
BA01T0002SE025T0002	BA02T0002SE032T0002	2022-01-12	2	86,98	72,3143	BA S/E LOS VILOS 220KV BP1
BA01T0002SE025T0002	BA02T0002SE032T0002	2022-01-12	3	86,27	71,72402	BA S/E LOS VILOS 220KV BP1
BA01T0002SE025T0002	BA02T0002SE032T0002	2022-01-12	4	86,27	71,72402	BA S/E LOS VILOS 220KV BP1
BA01T0002SE025T0002	BA02T0002SE032T0002	2022-01-12	5	86,27	71,72402	BA S/E LOS VILOS 220KV BP1
BA01T0002SE025T0002	BA02T0002SE032T0002	2022-01-12	6	96,37	80,12105	BA S/E LOS VILOS 220KV BP1
BA01T0002SE025T0002	BA02T0002SE032T0002	2022-01-12	7	124,33	103,36672	BA S/E LOS VILOS 220KV BP1
BA01T0002SE025T0002	BA02T0002SE032T0002	2022-01-12	8	133,3	110,82429	BA S/E LOS VILOS 220KV BP1
BA01T0002SE025T0002	BA02T0002SE032T0002	2022-01-12	9	78,06	64,8983	BA S/E LOS VILOS 220KV BP1
BA01T0002SE025T0002	BA02T0002SE032T0002	2022-01-12	10	54,85	45,60174	BA S/E LOS VILOS 220KV BP1
BA01T0002SE025T0002	BA02T0002SE032T0002	2022-01-12	11	51,21	42,57548	BA S/E LOS VILOS 220KV BP1
BA01T0002SE025T0002	BA02T0002SE032T0002	2022-01-12	12	51,21	42,57548	BA S/E LOS VILOS 220KV BP1
BA01T0002SE025T0002	BA02T0002SE032T0002	2022-01-12	13	29,87	24,83362	BA S/E LOS VILOS 220KV BP1
BA01T0002SE025T0002	BA02T0002SE032T0002	2022-01-12	14	0,0	0,0	BA S/E LOS VILOS 220KV BP1
BA01T0002SE025T0002	BA02T0002SE032T0002	2022-01-12	15	0,0	0,0	BA S/E LOS VILOS 220KV BP1
BA01T0002SE025T0002	BA02T0002SE032T0002	2022-01-12	16	0,0	0,0	BA S/E LOS VILOS 220KV BP1
BA01T0002SE025T0002	BA02T0002SE032T0002	2022-01-12	17	0,0	0,0	BA S/E LOS VILOS 220KV BP1
BA01T0002SE025T0002	BA02T0002SE032T0002	2022-01-12	18	0,0	0,0	BA S/E LOS VILOS 220KV BP1
BA01T0002SE025T0002	BA02T0002SE032T0002	2022-01-12	19	48,37	40,21433	BA S/E LOS VILOS 220KV BP1
BA01T0002SE025T0002	BA02T0002SE032T0002	2022-01-12	20	91,14	75,77288	BA S/E LOS VILOS 220KV BP1
BA01T0002SE025T0002	BA02T0002SE032T0002	2022-01-12	21	105,79	87,95275	BA S/E LOS VILOS 220KV BP1
BA01T0002SE025T0002	BA02T0002SE032T0002	2022-01-12	22	105,79	87,95275	BA S/E LOS VILOS 220KV BP1
BA01T0002SE025T0002	BA02T0002SE032T0002	2022-01-12	23	105,79	87,95275	BA S/E LOS VILOS 220KV BP1
BA01T0002SE025T0002	BA02T0002SE032T0002	2022-01-12	24	105,79	87,95275	BA S/E LOS VILOS 220KV BP1
BA01T0002SE025T0002	BA02T0002SE032T0002	2022-01-13	1	95,46	79,48	BA S/E LOS VILOS 220KV BP1
BA01T0002SE025T0002	BA02T0002SE032T0002	2022-01-13	2	93,44	77,79814	BA S/E LOS VILOS 220KV BP1
BA01T0002SE025T0002	BA02T0002SE032T0002	2022-01-13	3	80,8	67,27408	BA S/E LOS VILOS 220KV BP1
BA01T0002SE025T0002	BA02T0002SE032T0002	2022-01-13	4	80,29	66,84945	BA S/E LOS VILOS 220KV BP1
BA01T0002SE025T0002	BA02T0002SE032T0002	2022-01-13	5	76,09	63,35253	BA S/E LOS VILOS 220KV BP1
BA01T0002SE025T0002	BA02T0002SE032T0002	2022-01-13	6	83,3	69,35558	BA S/E LOS VILOS 220KV BP1
BA01T0002SE025T0002	BA02T0002SE032T0002	2022-01-13	7	97,61	81,27009	BA S/E LOS VILOS 220KV BP1
BA01T0002SE025T0002	BA02T0002SE032T0002	2022-01-13	8	74,01	61,62073	BA S/E LOS VILOS 220KV BP1
BA01T0002SE025T0002	BA02T0002SE032T0002	2022-01-13	9	71,26	59,33108	BA S/E LOS VILOS 220KV BP1
BA01T0002SE025T0002	BA02T0002SE032T0002	2022-01-13	10	66,59	55,44283	BA S/E LOS VILOS 220KV BP1
BA01T0002SE025T0002	BA02T0002SE032T0002	2022-01-13	11	51,33	42,73736	BA S/E LOS VILOS 220KV BP1
BA01T0002SE025T0002	BA02T0002SE032T0002	2022-01-13	12	51,33	42,73736	BA S/E LOS VILOS 220KV BP1
BA01T0002SE025T0002	BA02T0002SE032T0002	2022-01-13	13	51,33	42,73736	BA S/E LOS VILOS 220KV BP1
BA01T0002SE025T0002	BA02T0002SE032T0002	2022-01-13	14	4,28	3,56353	BA S/E LOS VILOS 220KV BP1
BA01T0002SE025T0002	BA02T0002SE032T0002	2022-01-13	15	0,0	0,0	BA S/E LOS VILOS 220KV BP1
BA01T0002SE025T0002	BA02T0002SE032T0002	2022-01-13	16	0,0	0,0	BA S/E LOS VILOS 220KV BP1
BA01T0002SE025T0002	BA02T0002SE032T0002	2022-01-13	17	0,0	0,0	BA S/E LOS VILOS 220KV BP1
BA01T0002SE025T0002	BA02T0002SE032T0002	2022-01-13	18	0,0	0,0	BA S/E LOS VILOS 220KV BP1
BA01T0002SE025T0002	BA02T0002SE032T0002	2022-01-13	19	7,71	6,41935	BA S/E LOS VILOS 220KV BP1
BA01T0002SE025T0002	BA02T0002SE032T0002	2022-01-13	20	71,1	59,19786	BA S/E LOS VILOS 220KV BP1
BA01T0002SE025T0002	BA02T0002SE032T0002	2022-01-13	21	90,22	75,11717	BA S/E LOS VILOS 220KV BP1
BA01T0002SE025T0002	BA02T0002SE032T0002	2022-01-13	22	79,79	66,43315	BA S/E LOS VILOS 220KV BP1
BA01T0002SE025T0002	BA02T0002SE032T0002	2022-01-13	23	73,41	61,12117	BA S/E LOS VILOS 220KV BP1
BA01T0002SE025T0002	BA02T0002SE032T0002	2022-01-13	24	72,41	60,28857	BA S/E LOS VILOS 220KV BP1
BA01T0002SE025T0002	BA02T0002SE032T0002	2022-01-14	1	68,88	56,93001	BA S/E LOS VILOS 220KV BP1
BA01T0002SE025T0002	BA02T0002SE032T0002	2022-01-14	2	68,5	56,61594	BA S/E LOS VILOS 220KV BP1
BA01T0002SE025T0002	BA02T0002SE032T0002	2022-01-14	3	68,42	56,54981	BA S/E LOS VILOS 220KV BP1
BA01T0002SE025T0002	BA02T0002SE032T0002	2022-01-14	4	68,42	56,54981	BA S/E LOS VILOS 220KV BP1
BA01T0002SE025T0002	BA02T0002SE032T0002	2022-01-14	5	71,59	59,16985	BA S/E LOS VILOS 220KV BP1
BA01T0002SE025T0002	BA02T0002SE032T0002	2022-01-14	6	77,06	63,69086	BA S/E LOS VILOS 220KV BP1
BA01T0002SE025T0002	BA02T0002SE032T0002	2022-01-14	7	77,06	63,69086	BA S/E LOS VILOS 220KV BP1
BA01T0002SE025T0002	BA02T0002SE032T0002	2022-01-14	8	73,46	60,71542	BA S/E LOS VILOS 220KV BP1
BA01T0002SE025T0002	BA02T0002SE032T0002	2022-01-14	9	65,4	54,05375	BA S/E LOS VILOS 220KV BP1
BA01T0002SE025T0002	BA02T0002SE032T0002	2022-01-14	10	46,92	38,77985	BA S/E LOS VILOS 220KV BP1
BA01T0002SE025T0002	BA02T0002SE032T0002	2022-01-14	11	50,84	42,01977	BA S/E LOS VILOS 220KV BP1
BA01T0002SE025T0002	BA02T0002SE032T0002	2022-01-14	12	20,0	16,5302	BA S/E LOS VILOS 220KV BP1
BA01T0002SE025T0002	BA02T0002SE032T0002	2022-01-14	13	0,44	0,36366	BA S/E LOS VILOS 220KV BP1
BA01T0002SE025T0002	BA02T0002SE032T0002	2022-01-14	14	3,22	2,66136	BA S/E LOS VILOS 220KV BP1
BA01T0002SE025T0002	BA02T0002SE032T0002	2022-01-14	15	38,64	31,93635	BA S/E LOS VILOS 220KV BP1
BA01T0002SE025T0002	BA02T0002SE032T0002	2022-01-14	16	63,82	52,74787	BA S/E LOS VILOS 220KV BP1
BA01T0002SE025T0002	BA02T0002SE032T0002	2022-01-14	17	79,43	65,64969	BA S/E LOS VILOS 220KV BP1
BA01T0002SE025T0002	BA02T0002SE032T0002	2022-01-14	18	77,75	64,26115	BA S/E LOS VILOS 220KV BP1
BA01T0002SE025T0002	BA02T0002SE032T0002	2022-01-14	19	70,13	57,96315	BA S/E LOS VILOS 220KV BP1
BA01T0002SE025T0002	BA02T0002SE032T0002	2022-01-14	20	78,95	65,25296	BA S/E LOS VILOS 220KV BP1
BA01T0002SE025T0002	BA02T0002SE032T0002	2022-01-14	21	78,59	64,95542	BA S/E LOS VILOS 220KV BP1
BA01T0002SE025T0002	BA02T0002SE032T0002	2022-01-14	22	79,31	65,55051	BA S/E LOS VILOS 220KV BP1
BA01T0002SE025T0002	BA02T0002SE032T0002	2022-01-14	23	80,2	66,2861	BA S/E LOS VILOS 220KV BP1
BA01T0002SE025T0002	BA02T0002SE032T0002	2022-01-14	24	72,93	60,27737	BA S/E LOS VILOS 220KV BP1
BA01T0002SE025T0002	BA02T0002SE032T0002	2022-01-15	1	70,72	58,12265	BA S/E LOS VILOS 220KV BP1
BA01T0002SE025T0002	BA02T0002SE032T0002	2022-01-15	2	75,09	61,71422	BA S/E LOS VILOS 220KV BP1
BA01T0002SE025T0002	BA02T0002SE032T0002	2022-01-15	3	75,09	61,71422	BA S/E LOS VILOS 220KV BP1
BA01T0002SE025T0002	BA02T0002SE032T0002	2022-01-15	4	77,67	63,83464	BA S/E LOS VILOS 220KV BP1
BA01T0002SE025T0002	BA02T0002SE032T0002	2022-01-15	5	79,06	64,97704	BA S/E LOS VILOS 220KV BP1
BA01T0002SE025T0002	BA02T0002SE032T0002	2022-01-15	6	79,06	64,97704	BA S/E LOS VILOS 220KV BP1
BA01T0002SE025T0002	BA02T0002SE032T0002	2022-01-15	7	79,06	64,97704	BA S/E LOS VILOS 220KV BP1
BA01T0002SE025T0002	BA02T0002SE032T0002	2022-01-15	8	70,15	57,65418	BA S/E LOS VILOS 220KV BP1
BA01T0002SE025T0002	BA02T0002SE032T0002	2022-01-15	9	69,87	57,42406	BA S/E LOS VILOS 220KV BP1
BA01T0002SE025T0002	BA02T0002SE032T0002	2022-01-15	10	73,65	60,53073	BA S/E LOS VILOS 220KV BP1
BA01T0002SE025T0002	BA02T0002SE032T0002	2022-01-15	11	61,67	50,68472	BA S/E LOS VILOS 220KV BP1
BA01T0002SE025T0002	BA02T0002SE032T0002	2022-01-15	12	25,58	21,02343	BA S/E LOS VILOS 220KV BP1
BA01T0002SE025T0002	BA02T0002SE032T0002	2022-01-15	13	0,0	0,0	BA S/E LOS VILOS 220KV BP1
BA01T0002SE025T0002	BA02T0002SE032T0002	2022-01-15	14	0,0	0,0	BA S/E LOS VILOS 220KV BP1
BA01T0002SE025T0002	BA02T0002SE032T0002	2022-01-15	15	0,0	0,0	BA S/E LOS VILOS 220KV BP1
BA01T0002SE025T0002	BA02T0002SE032T0002	2022-01-15	16	0,0	0,0	BA S/E LOS VILOS 220KV BP1
BA01T0002SE025T0002	BA02T0002SE032T0002	2022-01-15	17	0,0	0,0	BA S/E LOS VILOS 220KV BP1
BA01T0002SE025T0002	BA02T0002SE032T0002	2022-01-15	18	0,0	0,0	BA S/E LOS VILOS 220KV BP1
BA01T0002SE025T0002	BA02T0002SE032T0002	2022-01-15	19	0,0	0,0	BA S/E LOS VILOS 220KV BP1
BA01T0002SE025T0002	BA02T0002SE032T0002	2022-01-15	20	65,18	53,56949	BA S/E LOS VILOS 220KV BP1
BA01T0002SE025T0002	BA02T0002SE032T0002	2022-01-15	21	75,86	62,34706	BA S/E LOS VILOS 220KV BP1
BA01T0002SE025T0002	BA02T0002SE032T0002	2022-01-15	22	73,76	60,62113	BA S/E LOS VILOS 220KV BP1
BA01T0002SE025T0002	BA02T0002SE032T0002	2022-01-15	23	66,86	54,95023	BA S/E LOS VILOS 220KV BP1
BA01T0002SE025T0002	BA02T0002SE032T0002	2022-01-15	24	69,6	57,20215	BA S/E LOS VILOS 220KV BP1
BA01T0002SE025T0002	BA02T0002SE032T0002	2022-01-16	1	80,21	65,92219	BA S/E LOS VILOS 220KV BP1
BA01T0002SE025T0002	BA02T0002SE032T0002	2022-01-16	2	73,24	60,19376	BA S/E LOS VILOS 220KV BP1
BA01T0002SE025T0002	BA02T0002SE032T0002	2022-01-16	3	64,72	53,19143	BA S/E LOS VILOS 220KV BP1
BA01T0002SE025T0002	BA02T0002SE032T0002	2022-01-16	4	66,19	54,39958	BA S/E LOS VILOS 220KV BP1
BA01T0002SE025T0002	BA02T0002SE032T0002	2022-01-16	5	80,16	65,8811	BA S/E LOS VILOS 220KV BP1
BA01T0002SE025T0002	BA02T0002SE032T0002	2022-01-16	6	80,21	65,92219	BA S/E LOS VILOS 220KV BP1
BA01T0002SE025T0002	BA02T0002SE032T0002	2022-01-16	7	80,21	65,92219	BA S/E LOS VILOS 220KV BP1
BA01T0002SE025T0002	BA02T0002SE032T0002	2022-01-16	8	72,99	59,98829	BA S/E LOS VILOS 220KV BP1
BA01T0002SE025T0002	BA02T0002SE032T0002	2022-01-16	9	9,17	7,53655	BA S/E LOS VILOS 220KV BP1
BA01T0002SE025T0002	BA02T0002SE032T0002	2022-01-16	10	7,79	6,40237	BA S/E LOS VILOS 220KV BP1
BA01T0002SE025T0002	BA02T0002SE032T0002	2022-01-16	11	51,24	42,11262	BA S/E LOS VILOS 220KV BP1
BA01T0002SE025T0002	BA02T0002SE032T0002	2022-01-16	12	50,94	41,86606	BA S/E LOS VILOS 220KV BP1
BA01T0002SE025T0002	BA02T0002SE032T0002	2022-01-16	13	10,78	8,85976	BA S/E LOS VILOS 220KV BP1
BA01T0002SE025T0002	BA02T0002SE032T0002	2022-01-16	14	0,56	0,46025	BA S/E LOS VILOS 220KV BP1
BA01T0002SE025T0002	BA02T0002SE032T0002	2022-01-16	15	0,0	0,0	BA S/E LOS VILOS 220KV BP1
BA01T0002SE025T0002	BA02T0002SE032T0002	2022-01-16	16	0,0	0,0	BA S/E LOS VILOS 220KV BP1
BA01T0002SE025T0002	BA02T0002SE032T0002	2022-01-16	17	0,0	0,0	BA S/E LOS VILOS 220KV BP1
BA01T0002SE025T0002	BA02T0002SE032T0002	2022-01-16	18	0,0	0,0	BA S/E LOS VILOS 220KV BP1
BA01T0002SE025T0002	BA02T0002SE032T0002	2022-01-16	19	15,83	13,0102	BA S/E LOS VILOS 220KV BP1
BA01T0002SE025T0002	BA02T0002SE032T0002	2022-01-16	20	63,47	52,16409	BA S/E LOS VILOS 220KV BP1
BA01T0002SE025T0002	BA02T0002SE032T0002	2022-01-16	21	66,32	54,50642	BA S/E LOS VILOS 220KV BP1
BA01T0002SE025T0002	BA02T0002SE032T0002	2022-01-16	22	74,2	60,98275	BA S/E LOS VILOS 220KV BP1
BA01T0002SE025T0002	BA02T0002SE032T0002	2022-01-16	23	75,71	62,22378	BA S/E LOS VILOS 220KV BP1
BA01T0002SE025T0002	BA02T0002SE032T0002	2022-01-16	24	70,26	57,74459	BA S/E LOS VILOS 220KV BP1
BA01T0002SE025T0002	BA02T0002SE032T0002	2022-01-17	1	68,03	55,91182	BA S/E LOS VILOS 220KV BP1
BA01T0002SE025T0002	BA02T0002SE032T0002	2022-01-17	2	73,17	60,13623	BA S/E LOS VILOS 220KV BP1
BA01T0002SE025T0002	BA02T0002SE032T0002	2022-01-17	3	70,54	57,97471	BA S/E LOS VILOS 220KV BP1
BA01T0002SE025T0002	BA02T0002SE032T0002	2022-01-17	4	74,79	61,46766	BA S/E LOS VILOS 220KV BP1
BA01T0002SE025T0002	BA02T0002SE032T0002	2022-01-17	5	76,35	62,74977	BA S/E LOS VILOS 220KV BP1
BA01T0002SE025T0002	BA02T0002SE032T0002	2022-01-17	6	76,35	62,74977	BA S/E LOS VILOS 220KV BP1
BA01T0002SE025T0002	BA02T0002SE032T0002	2022-01-17	7	76,35	62,74977	BA S/E LOS VILOS 220KV BP1
BA01T0002SE025T0002	BA02T0002SE032T0002	2022-01-17	8	75,02	61,65669	BA S/E LOS VILOS 220KV BP1
BA01T0002SE025T0002	BA02T0002SE032T0002	2022-01-17	9	66,28	54,47354	BA S/E LOS VILOS 220KV BP1
BA01T0002SE025T0002	BA02T0002SE032T0002	2022-01-17	10	63,8	52,43531	BA S/E LOS VILOS 220KV BP1
BA01T0002SE025T0002	BA02T0002SE032T0002	2022-01-17	11	52,8	43,39474	BA S/E LOS VILOS 220KV BP1
BA01T0002SE025T0002	BA02T0002SE032T0002	2022-01-17	12	17,22	14,1526	BA S/E LOS VILOS 220KV BP1
BA01T0002SE025T0002	BA02T0002SE032T0002	2022-01-17	13	0,5	0,41094	BA S/E LOS VILOS 220KV BP1
BA01T0002SE025T0002	BA02T0002SE032T0002	2022-01-17	14	0,0	0,0	BA S/E LOS VILOS 220KV BP1
BA01T0002SE025T0002	BA02T0002SE032T0002	2022-01-17	15	0,0	0,0	BA S/E LOS VILOS 220KV BP1
BA01T0002SE025T0002	BA02T0002SE032T0002	2022-01-17	16	0,0	0,0	BA S/E LOS VILOS 220KV BP1
BA01T0002SE025T0002	BA02T0002SE032T0002	2022-01-17	17	0,0	0,0	BA S/E LOS VILOS 220KV BP1
BA01T0002SE025T0002	BA02T0002SE032T0002	2022-01-17	18	0,0	0,0	BA S/E LOS VILOS 220KV BP1
BA01T0002SE025T0002	BA02T0002SE032T0002	2022-01-17	19	0,0	0,0	BA S/E LOS VILOS 220KV BP1
BA01T0002SE025T0002	BA02T0002SE032T0002	2022-01-17	20	71,13	58,45961	BA S/E LOS VILOS 220KV BP1
BA01T0002SE025T0002	BA02T0002SE032T0002	2022-01-17	21	75,89	62,37171	BA S/E LOS VILOS 220KV BP1
BA01T0002SE025T0002	BA02T0002SE032T0002	2022-01-17	22	78,09	64,17983	BA S/E LOS VILOS 220KV BP1
BA01T0002SE025T0002	BA02T0002SE032T0002	2022-01-17	23	71,99	59,16642	BA S/E LOS VILOS 220KV BP1
BA01T0002SE025T0002	BA02T0002SE032T0002	2022-01-17	24	71,85	59,05136	BA S/E LOS VILOS 220KV BP1
BA01T0002SE025T0002	BA02T0002SE032T0002	2022-01-18	1	72,36	59,00162	BA S/E LOS VILOS 220KV BP1
BA01T0002SE025T0002	BA02T0002SE032T0002	2022-01-18	2	68,56	55,90314	BA S/E LOS VILOS 220KV BP1
BA01T0002SE025T0002	BA02T0002SE032T0002	2022-01-18	3	69,12	56,35976	BA S/E LOS VILOS 220KV BP1
BA01T0002SE025T0002	BA02T0002SE032T0002	2022-01-18	4	72,78	59,34408	BA S/E LOS VILOS 220KV BP1
BA01T0002SE025T0002	BA02T0002SE032T0002	2022-01-18	5	73,63	60,03717	BA S/E LOS VILOS 220KV BP1
BA01T0002SE025T0002	BA02T0002SE032T0002	2022-01-18	6	73,63	60,03717	BA S/E LOS VILOS 220KV BP1
BA01T0002SE025T0002	BA02T0002SE032T0002	2022-01-18	7	75,7	61,72502	BA S/E LOS VILOS 220KV BP1
BA01T0002SE025T0002	BA02T0002SE032T0002	2022-01-18	8	68,96	56,22929	BA S/E LOS VILOS 220KV BP1
BA01T0002SE025T0002	BA02T0002SE032T0002	2022-01-18	9	51,35	41,87028	BA S/E LOS VILOS 220KV BP1
BA01T0002SE025T0002	BA02T0002SE032T0002	2022-01-18	10	5,32	4,33787	BA S/E LOS VILOS 220KV BP1
BA01T0002SE025T0002	BA02T0002SE032T0002	2022-01-18	11	1,21	0,98662	BA S/E LOS VILOS 220KV BP1
BA01T0002SE025T0002	BA02T0002SE032T0002	2022-01-18	12	1,21	0,98662	BA S/E LOS VILOS 220KV BP1
BA01T0002SE025T0002	BA02T0002SE032T0002	2022-01-18	13	0,3	0,24462	BA S/E LOS VILOS 220KV BP1
BA01T0002SE025T0002	BA02T0002SE032T0002	2022-01-18	14	0,0	0,0	BA S/E LOS VILOS 220KV BP1
BA01T0002SE025T0002	BA02T0002SE032T0002	2022-01-18	15	0,0	0,0	BA S/E LOS VILOS 220KV BP1
BA01T0002SE025T0002	BA02T0002SE032T0002	2022-01-18	16	0,0	0,0	BA S/E LOS VILOS 220KV BP1
BA01T0002SE025T0002	BA02T0002SE032T0002	2022-01-18	17	0,0	0,0	BA S/E LOS VILOS 220KV BP1
BA01T0002SE025T0002	BA02T0002SE032T0002	2022-01-18	18	8,64	7,04497	BA S/E LOS VILOS 220KV BP1
BA01T0002SE025T0002	BA02T0002SE032T0002	2022-01-18	19	0,0	0,0	BA S/E LOS VILOS 220KV BP1
BA01T0002SE025T0002	BA02T0002SE032T0002	2022-01-18	20	63,65	51,89957	BA S/E LOS VILOS 220KV BP1
BA01T0002SE025T0002	BA02T0002SE032T0002	2022-01-18	21	81,01	66,05474	BA S/E LOS VILOS 220KV BP1
BA01T0002SE025T0002	BA02T0002SE032T0002	2022-01-18	22	79,76	65,03551	BA S/E LOS VILOS 220KV BP1
BA01T0002SE025T0002	BA02T0002SE032T0002	2022-01-18	23	69,45	56,62884	BA S/E LOS VILOS 220KV BP1
BA01T0002SE025T0002	BA02T0002SE032T0002	2022-01-18	24	65,71	53,57928	BA S/E LOS VILOS 220KV BP1
BA01T0002SE025T0002	BA02T0002SE032T0002	2022-01-19	1	68,97	56,69334	BA S/E LOS VILOS 220KV BP1
BA01T0002SE025T0002	BA02T0002SE032T0002	2022-01-19	2	69,48	57,11256	BA S/E LOS VILOS 220KV BP1
BA01T0002SE025T0002	BA02T0002SE032T0002	2022-01-19	3	69,48	57,11256	BA S/E LOS VILOS 220KV BP1
BA01T0002SE025T0002	BA02T0002SE032T0002	2022-01-19	4	69,79	57,36738	BA S/E LOS VILOS 220KV BP1
BA01T0002SE025T0002	BA02T0002SE032T0002	2022-01-19	5	75,52	62,07744	BA S/E LOS VILOS 220KV BP1
BA01T0002SE025T0002	BA02T0002SE032T0002	2022-01-19	6	76,77	63,10494	BA S/E LOS VILOS 220KV BP1
BA01T0002SE025T0002	BA02T0002SE032T0002	2022-01-19	7	76,77	63,10494	BA S/E LOS VILOS 220KV BP1
BA01T0002SE025T0002	BA02T0002SE032T0002	2022-01-19	8	73,96	60,79512	BA S/E LOS VILOS 220KV BP1
BA01T0002SE025T0002	BA02T0002SE032T0002	2022-01-19	9	47,12	38,73264	BA S/E LOS VILOS 220KV BP1
BA01T0002SE025T0002	BA02T0002SE032T0002	2022-01-19	10	38,58	31,71276	BA S/E LOS VILOS 220KV BP1
BA01T0002SE025T0002	BA02T0002SE032T0002	2022-01-19	11	38,58	31,71276	BA S/E LOS VILOS 220KV BP1
BA01T0002SE025T0002	BA02T0002SE032T0002	2022-01-19	12	48,98	40,26156	BA S/E LOS VILOS 220KV BP1
BA01T0002SE025T0002	BA02T0002SE032T0002	2022-01-19	13	50,14	41,21508	BA S/E LOS VILOS 220KV BP1
BA01T0002SE025T0002	BA02T0002SE032T0002	2022-01-19	14	0,76	0,62472	BA S/E LOS VILOS 220KV BP1
BA01T0002SE025T0002	BA02T0002SE032T0002	2022-01-19	15	0,0	0,0	BA S/E LOS VILOS 220KV BP1
BA01T0002SE025T0002	BA02T0002SE032T0002	2022-01-19	16	0,0	0,0	BA S/E LOS VILOS 220KV BP1
BA01T0002SE025T0002	BA02T0002SE032T0002	2022-01-19	17	0,0	0,0	BA S/E LOS VILOS 220KV BP1
BA01T0002SE025T0002	BA02T0002SE032T0002	2022-01-19	18	8,51	6,99522	BA S/E LOS VILOS 220KV BP1
BA01T0002SE025T0002	BA02T0002SE032T0002	2022-01-19	19	0,0	0,0	BA S/E LOS VILOS 220KV BP1
BA01T0002SE025T0002	BA02T0002SE032T0002	2022-01-19	20	77,33	63,56526	BA S/E LOS VILOS 220KV BP1
BA01T0002SE025T0002	BA02T0002SE032T0002	2022-01-19	21	74,3	61,0746	BA S/E LOS VILOS 220KV BP1
BA01T0002SE025T0002	BA02T0002SE032T0002	2022-01-19	22	74,14	60,94308	BA S/E LOS VILOS 220KV BP1
BA01T0002SE025T0002	BA02T0002SE032T0002	2022-01-19	23	67,59	55,55898	BA S/E LOS VILOS 220KV BP1
BA01T0002SE025T0002	BA02T0002SE032T0002	2022-01-19	24	65,02	53,44644	BA S/E LOS VILOS 220KV BP1
BA01T0002SE025T0002	BA02T0002SE032T0002	2022-01-20	1	65,53	53,77392	BA S/E LOS VILOS 220KV BP1
BA01T0002SE025T0002	BA02T0002SE032T0002	2022-01-20	2	66,1	54,24166	BA S/E LOS VILOS 220KV BP1
BA01T0002SE025T0002	BA02T0002SE032T0002	2022-01-20	3	65,47	53,72468	BA S/E LOS VILOS 220KV BP1
BA01T0002SE025T0002	BA02T0002SE032T0002	2022-01-20	4	65,74	53,94624	BA S/E LOS VILOS 220KV BP1
BA01T0002SE025T0002	BA02T0002SE032T0002	2022-01-20	5	68,24	55,99774	BA S/E LOS VILOS 220KV BP1
BA01T0002SE025T0002	BA02T0002SE032T0002	2022-01-20	6	69,23	56,81014	BA S/E LOS VILOS 220KV BP1
BA01T0002SE025T0002	BA02T0002SE032T0002	2022-01-20	7	69,06	56,67064	BA S/E LOS VILOS 220KV BP1
BA01T0002SE025T0002	BA02T0002SE032T0002	2022-01-20	8	66,71	54,74223	BA S/E LOS VILOS 220KV BP1
BA01T0002SE025T0002	BA02T0002SE032T0002	2022-01-20	9	48,98	40,19299	BA S/E LOS VILOS 220KV BP1
BA01T0002SE025T0002	BA02T0002SE032T0002	2022-01-20	10	38,16	31,3141	BA S/E LOS VILOS 220KV BP1
BA01T0002SE025T0002	BA02T0002SE032T0002	2022-01-20	11	15,9	13,04754	BA S/E LOS VILOS 220KV BP1
BA01T0002SE025T0002	BA02T0002SE032T0002	2022-01-20	12	0,0	0,0	BA S/E LOS VILOS 220KV BP1
BA01T0002SE025T0002	BA02T0002SE032T0002	2022-01-20	13	0,0	0,0	BA S/E LOS VILOS 220KV BP1
BA01T0002SE025T0002	BA02T0002SE032T0002	2022-01-20	14	0,0	0,0	BA S/E LOS VILOS 220KV BP1
BA01T0002SE025T0002	BA02T0002SE032T0002	2022-01-20	15	0,0	0,0	BA S/E LOS VILOS 220KV BP1
BA01T0002SE025T0002	BA02T0002SE032T0002	2022-01-20	16	33,71	27,66243	BA S/E LOS VILOS 220KV BP1
BA01T0002SE025T0002	BA02T0002SE032T0002	2022-01-20	17	33,02	27,09621	BA S/E LOS VILOS 220KV BP1
BA01T0002SE025T0002	BA02T0002SE032T0002	2022-01-20	18	0,0	0,0	BA S/E LOS VILOS 220KV BP1
BA01T0002SE025T0002	BA02T0002SE032T0002	2022-01-20	19	0,0	0,0	BA S/E LOS VILOS 220KV BP1
BA01T0002SE025T0002	BA02T0002SE032T0002	2022-01-20	20	54,57	44,78014	BA S/E LOS VILOS 220KV BP1
BA01T0002SE025T0002	BA02T0002SE032T0002	2022-01-20	21	79,09	64,90125	BA S/E LOS VILOS 220KV BP1
BA01T0002SE025T0002	BA02T0002SE032T0002	2022-01-20	22	78,54	64,44992	BA S/E LOS VILOS 220KV BP1
BA01T0002SE025T0002	BA02T0002SE032T0002	2022-01-20	23	71,07	58,32004	BA S/E LOS VILOS 220KV BP1
BA01T0002SE025T0002	BA02T0002SE032T0002	2022-01-20	24	67,19	55,13611	BA S/E LOS VILOS 220KV BP1
BA01T0002SE025T0002	BA02T0002SE032T0002	2022-01-21	1	70,36	57,23505	BA S/E LOS VILOS 220KV BP1
BA01T0002SE025T0002	BA02T0002SE032T0002	2022-01-21	2	68,69	55,87657	BA S/E LOS VILOS 220KV BP1
BA01T0002SE025T0002	BA02T0002SE032T0002	2022-01-21	3	69,19	56,2833	BA S/E LOS VILOS 220KV BP1
BA01T0002SE025T0002	BA02T0002SE032T0002	2022-01-21	4	70,41	57,27572	BA S/E LOS VILOS 220KV BP1
BA01T0002SE025T0002	BA02T0002SE032T0002	2022-01-21	5	69,59	56,60868	BA S/E LOS VILOS 220KV BP1
BA01T0002SE025T0002	BA02T0002SE032T0002	2022-01-21	6	69,01	56,13687	BA S/E LOS VILOS 220KV BP1
BA01T0002SE025T0002	BA02T0002SE032T0002	2022-01-21	7	69,56	56,58428	BA S/E LOS VILOS 220KV BP1
BA01T0002SE025T0002	BA02T0002SE032T0002	2022-01-21	8	65,4	53,20028	BA S/E LOS VILOS 220KV BP1
BA01T0002SE025T0002	BA02T0002SE032T0002	2022-01-21	9	50,11	40,76248	BA S/E LOS VILOS 220KV BP1
BA01T0002SE025T0002	BA02T0002SE032T0002	2022-01-21	10	50,11	40,76248	BA S/E LOS VILOS 220KV BP1
BA01T0002SE025T0002	BA02T0002SE032T0002	2022-01-21	11	50,11	40,76248	BA S/E LOS VILOS 220KV BP1
BA01T0002SE025T0002	BA02T0002SE032T0002	2022-01-21	12	50,11	40,76248	BA S/E LOS VILOS 220KV BP1
BA01T0002SE025T0002	BA02T0002SE032T0002	2022-01-21	13	23,13	18,81533	BA S/E LOS VILOS 220KV BP1
BA01T0002SE025T0002	BA02T0002SE032T0002	2022-01-21	14	0,0	0,0	BA S/E LOS VILOS 220KV BP1
BA01T0002SE025T0002	BA02T0002SE032T0002	2022-01-21	15	0,0	0,0	BA S/E LOS VILOS 220KV BP1
BA01T0002SE025T0002	BA02T0002SE032T0002	2022-01-21	16	0,0	0,0	BA S/E LOS VILOS 220KV BP1
BA01T0002SE025T0002	BA02T0002SE032T0002	2022-01-21	17	0,0	0,0	BA S/E LOS VILOS 220KV BP1
BA01T0002SE025T0002	BA02T0002SE032T0002	2022-01-21	18	0,0	0,0	BA S/E LOS VILOS 220KV BP1
BA01T0002SE025T0002	BA02T0002SE032T0002	2022-01-21	19	0,0	0,0	BA S/E LOS VILOS 220KV BP1
BA01T0002SE025T0002	BA02T0002SE032T0002	2022-01-21	20	63,65	51,77673	BA S/E LOS VILOS 220KV BP1
BA01T0002SE025T0002	BA02T0002SE032T0002	2022-01-21	21	81,41	66,22378	BA S/E LOS VILOS 220KV BP1
BA01T0002SE025T0002	BA02T0002SE032T0002	2022-01-21	22	82,05	66,74439	BA S/E LOS VILOS 220KV BP1
BA01T0002SE025T0002	BA02T0002SE032T0002	2022-01-21	23	78,35	63,73459	BA S/E LOS VILOS 220KV BP1
BA01T0002SE025T0002	BA02T0002SE032T0002	2022-01-21	24	78,35	63,73459	BA S/E LOS VILOS 220KV BP1
BA01T0002SE025T0002	BA02T0002SE032T0002	2022-01-22	1	70,47	56,74597	BA S/E LOS VILOS 220KV BP1
BA01T0002SE025T0002	BA02T0002SE032T0002	2022-01-22	2	65,89	53,05792	BA S/E LOS VILOS 220KV BP1
BA01T0002SE025T0002	BA02T0002SE032T0002	2022-01-22	3	70,76	56,97949	BA S/E LOS VILOS 220KV BP1
BA01T0002SE025T0002	BA02T0002SE032T0002	2022-01-22	4	74,84	60,26491	BA S/E LOS VILOS 220KV BP1
BA01T0002SE025T0002	BA02T0002SE032T0002	2022-01-22	5	78,58	63,27655	BA S/E LOS VILOS 220KV BP1
BA01T0002SE025T0002	BA02T0002SE032T0002	2022-01-22	6	78,58	63,27655	BA S/E LOS VILOS 220KV BP1
BA01T0002SE025T0002	BA02T0002SE032T0002	2022-01-22	7	78,58	63,27655	BA S/E LOS VILOS 220KV BP1
BA01T0002SE025T0002	BA02T0002SE032T0002	2022-01-22	8	72,48	58,36452	BA S/E LOS VILOS 220KV BP1
BA01T0002SE025T0002	BA02T0002SE032T0002	2022-01-22	9	11,91	9,59053	BA S/E LOS VILOS 220KV BP1
BA01T0002SE025T0002	BA02T0002SE032T0002	2022-01-22	10	0,0	0,0	BA S/E LOS VILOS 220KV BP1
BA01T0002SE025T0002	BA02T0002SE032T0002	2022-01-22	11	0,0	0,0	BA S/E LOS VILOS 220KV BP1
BA01T0002SE025T0002	BA02T0002SE032T0002	2022-01-22	12	0,0	0,0	BA S/E LOS VILOS 220KV BP1
BA01T0002SE025T0002	BA02T0002SE032T0002	2022-01-22	13	0,0	0,0	BA S/E LOS VILOS 220KV BP1
BA01T0002SE025T0002	BA02T0002SE032T0002	2022-01-22	14	0,0	0,0	BA S/E LOS VILOS 220KV BP1
BA01T0002SE025T0002	BA02T0002SE032T0002	2022-01-22	15	0,0	0,0	BA S/E LOS VILOS 220KV BP1
BA01T0002SE025T0002	BA02T0002SE032T0002	2022-01-22	16	0,0	0,0	BA S/E LOS VILOS 220KV BP1
BA01T0002SE025T0002	BA02T0002SE032T0002	2022-01-22	17	0,0	0,0	BA S/E LOS VILOS 220KV BP1
BA01T0002SE025T0002	BA02T0002SE032T0002	2022-01-22	18	0,0	0,0	BA S/E LOS VILOS 220KV BP1
BA01T0002SE025T0002	BA02T0002SE032T0002	2022-01-22	19	0,0	0,0	BA S/E LOS VILOS 220KV BP1
BA01T0002SE025T0002	BA02T0002SE032T0002	2022-01-22	20	37,96	30,56729	BA S/E LOS VILOS 220KV BP1
BA01T0002SE025T0002	BA02T0002SE032T0002	2022-01-22	21	74,34	59,86229	BA S/E LOS VILOS 220KV BP1
BA01T0002SE025T0002	BA02T0002SE032T0002	2022-01-22	22	71,31	57,42238	BA S/E LOS VILOS 220KV BP1
BA01T0002SE025T0002	BA02T0002SE032T0002	2022-01-22	23	65,53	52,76803	BA S/E LOS VILOS 220KV BP1
BA01T0002SE025T0002	BA02T0002SE032T0002	2022-01-22	24	65,53	52,76803	BA S/E LOS VILOS 220KV BP1
BA01T0002SE025T0002	BA02T0002SE032T0002	2022-01-23	1	65,67	52,88077	BA S/E LOS VILOS 220KV BP1
BA01T0002SE025T0002	BA02T0002SE032T0002	2022-01-23	2	65,43	52,68751	BA S/E LOS VILOS 220KV BP1
BA01T0002SE025T0002	BA02T0002SE032T0002	2022-01-23	3	67,92	54,69258	BA S/E LOS VILOS 220KV BP1
BA01T0002SE025T0002	BA02T0002SE032T0002	2022-01-23	4	67,8	54,59595	BA S/E LOS VILOS 220KV BP1
BA01T0002SE025T0002	BA02T0002SE032T0002	2022-01-23	5	67,41	54,2819	BA S/E LOS VILOS 220KV BP1
BA01T0002SE025T0002	BA02T0002SE032T0002	2022-01-23	6	68,09	54,82947	BA S/E LOS VILOS 220KV BP1
BA01T0002SE025T0002	BA02T0002SE032T0002	2022-01-23	7	70,8	57,0117	BA S/E LOS VILOS 220KV BP1
BA01T0002SE025T0002	BA02T0002SE032T0002	2022-01-23	8	59,03	47,53391	BA S/E LOS VILOS 220KV BP1
BA01T0002SE025T0002	BA02T0002SE032T0002	2022-01-23	9	1,17	0,94214	BA S/E LOS VILOS 220KV BP1
BA01T0002SE025T0002	BA02T0002SE032T0002	2022-01-23	10	1,17	0,94214	BA S/E LOS VILOS 220KV BP1
BA01T0002SE025T0002	BA02T0002SE032T0002	2022-01-23	11	0,59	0,4751	BA S/E LOS VILOS 220KV BP1
BA01T0002SE025T0002	BA02T0002SE032T0002	2022-01-23	12	0,0	0,0	BA S/E LOS VILOS 220KV BP1
BA01T0002SE025T0002	BA02T0002SE032T0002	2022-01-23	13	0,0	0,0	BA S/E LOS VILOS 220KV BP1
BA01T0002SE025T0002	BA02T0002SE032T0002	2022-01-23	14	0,0	0,0	BA S/E LOS VILOS 220KV BP1
BA01T0002SE025T0002	BA02T0002SE032T0002	2022-01-23	15	0,0	0,0	BA S/E LOS VILOS 220KV BP1
BA01T0002SE025T0002	BA02T0002SE032T0002	2022-01-23	16	0,0	0,0	BA S/E LOS VILOS 220KV BP1
BA01T0002SE025T0002	BA02T0002SE032T0002	2022-01-23	17	0,0	0,0	BA S/E LOS VILOS 220KV BP1
BA01T0002SE025T0002	BA02T0002SE032T0002	2022-01-23	18	0,0	0,0	BA S/E LOS VILOS 220KV BP1
BA01T0002SE025T0002	BA02T0002SE032T0002	2022-01-23	19	3,19	2,56875	BA S/E LOS VILOS 220KV BP1
BA01T0002SE025T0002	BA02T0002SE032T0002	2022-01-23	20	64,4	51,8581	BA S/E LOS VILOS 220KV BP1
BA01T0002SE025T0002	BA02T0002SE032T0002	2022-01-23	21	83,12	66,93238	BA S/E LOS VILOS 220KV BP1
BA01T0002SE025T0002	BA02T0002SE032T0002	2022-01-23	22	74,51	59,99918	BA S/E LOS VILOS 220KV BP1
BA01T0002SE025T0002	BA02T0002SE032T0002	2022-01-23	23	74,51	59,99918	BA S/E LOS VILOS 220KV BP1
BA01T0002SE025T0002	BA02T0002SE032T0002	2022-01-23	24	74,51	59,99918	BA S/E LOS VILOS 220KV BP1
BA01T0002SE025T0002	BA02T0002SE032T0002	2022-01-24	1	79,85	64,29921	BA S/E LOS VILOS 220KV BP1
BA01T0002SE025T0002	BA02T0002SE032T0002	2022-01-24	2	79,85	64,29921	BA S/E LOS VILOS 220KV BP1
BA01T0002SE025T0002	BA02T0002SE032T0002	2022-01-24	3	79,85	64,29921	BA S/E LOS VILOS 220KV BP1
BA01T0002SE025T0002	BA02T0002SE032T0002	2022-01-24	4	79,85	64,29921	BA S/E LOS VILOS 220KV BP1
BA01T0002SE025T0002	BA02T0002SE032T0002	2022-01-24	5	80,78	65,0481	BA S/E LOS VILOS 220KV BP1
BA01T0002SE025T0002	BA02T0002SE032T0002	2022-01-24	6	81,25	65,42656	BA S/E LOS VILOS 220KV BP1
BA01T0002SE025T0002	BA02T0002SE032T0002	2022-01-24	7	81,73	65,81308	BA S/E LOS VILOS 220KV BP1
BA01T0002SE025T0002	BA02T0002SE032T0002	2022-01-24	8	81,68	65,77282	BA S/E LOS VILOS 220KV BP1
BA01T0002SE025T0002	BA02T0002SE032T0002	2022-01-24	9	78,03	62,83366	BA S/E LOS VILOS 220KV BP1
BA01T0002SE025T0002	BA02T0002SE032T0002	2022-01-24	10	54,31	43,73313	BA S/E LOS VILOS 220KV BP1
BA01T0002SE025T0002	BA02T0002SE032T0002	2022-01-24	11	40,35	32,49184	BA S/E LOS VILOS 220KV BP1
BA01T0002SE025T0002	BA02T0002SE032T0002	2022-01-24	12	50,64	40,77786	BA S/E LOS VILOS 220KV BP1
BA01T0002SE025T0002	BA02T0002SE032T0002	2022-01-24	13	61,33	49,38598	BA S/E LOS VILOS 220KV BP1
BA01T0002SE025T0002	BA02T0002SE032T0002	2022-01-24	14	67,05	53,99201	BA S/E LOS VILOS 220KV BP1
BA01T0002SE025T0002	BA02T0002SE032T0002	2022-01-24	15	80,56	64,87094	BA S/E LOS VILOS 220KV BP1
BA01T0002SE025T0002	BA02T0002SE032T0002	2022-01-24	16	98,51	79,32518	BA S/E LOS VILOS 220KV BP1
BA01T0002SE025T0002	BA02T0002SE032T0002	2022-01-24	17	95,98	77,2879	BA S/E LOS VILOS 220KV BP1
BA01T0002SE025T0002	BA02T0002SE032T0002	2022-01-24	18	95,98	77,2879	BA S/E LOS VILOS 220KV BP1
BA01T0002SE025T0002	BA02T0002SE032T0002	2022-01-24	19	93,18	75,0332	BA S/E LOS VILOS 220KV BP1
BA01T0002SE025T0002	BA02T0002SE032T0002	2022-01-24	20	103,5	83,34338	BA S/E LOS VILOS 220KV BP1
BA01T0002SE025T0002	BA02T0002SE032T0002	2022-01-24	21	157,04	126,45646	BA S/E LOS VILOS 220KV BP1
BA01T0002SE025T0002	BA02T0002SE032T0002	2022-01-24	22	157,04	126,45646	BA S/E LOS VILOS 220KV BP1
BA01T0002SE025T0002	BA02T0002SE032T0002	2022-01-24	23	132,4	106,6151	BA S/E LOS VILOS 220KV BP1
BA01T0002SE025T0002	BA02T0002SE032T0002	2022-01-24	24	78,63	63,31681	BA S/E LOS VILOS 220KV BP1
BA01T0002SE025T0002	BA02T0002SE032T0002	2022-01-25	1	75,62	60,43777	BA S/E LOS VILOS 220KV BP1
BA01T0002SE025T0002	BA02T0002SE032T0002	2022-01-25	2	78,03	62,36392	BA S/E LOS VILOS 220KV BP1
BA01T0002SE025T0002	BA02T0002SE032T0002	2022-01-25	3	84,85	67,81467	BA S/E LOS VILOS 220KV BP1
BA01T0002SE025T0002	BA02T0002SE032T0002	2022-01-25	4	88,89	71,04355	BA S/E LOS VILOS 220KV BP1
BA01T0002SE025T0002	BA02T0002SE032T0002	2022-01-25	5	80,49	64,33002	BA S/E LOS VILOS 220KV BP1
BA01T0002SE025T0002	BA02T0002SE032T0002	2022-01-25	6	80,49	64,33002	BA S/E LOS VILOS 220KV BP1
BA01T0002SE025T0002	BA02T0002SE032T0002	2022-01-25	7	83,91	67,06339	BA S/E LOS VILOS 220KV BP1
BA01T0002SE025T0002	BA02T0002SE032T0002	2022-01-25	8	95,6	76,40639	BA S/E LOS VILOS 220KV BP1
BA01T0002SE025T0002	BA02T0002SE032T0002	2022-01-25	9	65,63	52,45346	BA S/E LOS VILOS 220KV BP1
BA01T0002SE025T0002	BA02T0002SE032T0002	2022-01-25	10	39,11	31,25789	BA S/E LOS VILOS 220KV BP1
BA01T0002SE025T0002	BA02T0002SE032T0002	2022-01-25	11	39,11	31,25789	BA S/E LOS VILOS 220KV BP1
BA01T0002SE025T0002	BA02T0002SE032T0002	2022-01-25	12	39,11	31,25789	BA S/E LOS VILOS 220KV BP1
BA01T0002SE025T0002	BA02T0002SE032T0002	2022-01-25	13	39,11	31,25789	BA S/E LOS VILOS 220KV BP1
BA01T0002SE025T0002	BA02T0002SE032T0002	2022-01-25	14	39,11	31,25789	BA S/E LOS VILOS 220KV BP1
BA01T0002SE025T0002	BA02T0002SE032T0002	2022-01-25	15	39,5	31,56959	BA S/E LOS VILOS 220KV BP1
BA01T0002SE025T0002	BA02T0002SE032T0002	2022-01-25	16	50,8	40,60088	BA S/E LOS VILOS 220KV BP1
BA01T0002SE025T0002	BA02T0002SE032T0002	2022-01-25	17	50,8	40,60088	BA S/E LOS VILOS 220KV BP1
BA01T0002SE025T0002	BA02T0002SE032T0002	2022-01-25	18	50,55	40,40108	BA S/E LOS VILOS 220KV BP1
BA01T0002SE025T0002	BA02T0002SE032T0002	2022-01-25	19	46,71	37,33203	BA S/E LOS VILOS 220KV BP1
BA01T0002SE025T0002	BA02T0002SE032T0002	2022-01-25	20	132,11	105,58628	BA S/E LOS VILOS 220KV BP1
BA01T0002SE025T0002	BA02T0002SE032T0002	2022-01-25	21	152,21	121,6508	BA S/E LOS VILOS 220KV BP1
BA01T0002SE025T0002	BA02T0002SE032T0002	2022-01-25	22	123,79	98,93668	BA S/E LOS VILOS 220KV BP1
BA01T0002SE025T0002	BA02T0002SE032T0002	2022-01-25	23	141,57	113,14699	BA S/E LOS VILOS 220KV BP1
BA01T0002SE025T0002	BA02T0002SE032T0002	2022-01-25	24	145,7	116,44781	BA S/E LOS VILOS 220KV BP1
BA01T0002SE025T0002	BA02T0002SE032T0002	2022-01-26	1	166,1	132,93149	BA S/E LOS VILOS 220KV BP1
BA01T0002SE025T0002	BA02T0002SE032T0002	2022-01-26	2	163,11	130,53856	BA S/E LOS VILOS 220KV BP1
BA01T0002SE025T0002	BA02T0002SE032T0002	2022-01-26	3	164,6	131,73103	BA S/E LOS VILOS 220KV BP1
BA01T0002SE025T0002	BA02T0002SE032T0002	2022-01-26	4	178,68	142,99939	BA S/E LOS VILOS 220KV BP1
BA01T0002SE025T0002	BA02T0002SE032T0002	2022-01-26	5	203,84	163,13519	BA S/E LOS VILOS 220KV BP1
BA01T0002SE025T0002	BA02T0002SE032T0002	2022-01-26	6	203,84	163,13519	BA S/E LOS VILOS 220KV BP1
BA01T0002SE025T0002	BA02T0002SE032T0002	2022-01-26	7	203,84	163,13519	BA S/E LOS VILOS 220KV BP1
BA01T0002SE025T0002	BA02T0002SE032T0002	2022-01-26	8	193,54	154,892	BA S/E LOS VILOS 220KV BP1
BA01T0002SE025T0002	BA02T0002SE032T0002	2022-01-26	9	88,18	70,57134	BA S/E LOS VILOS 220KV BP1
BA01T0002SE025T0002	BA02T0002SE032T0002	2022-01-26	10	58,89	47,13026	BA S/E LOS VILOS 220KV BP1
BA01T0002SE025T0002	BA02T0002SE032T0002	2022-01-26	11	37,55	30,05164	BA S/E LOS VILOS 220KV BP1
BA01T0002SE025T0002	BA02T0002SE032T0002	2022-01-26	12	1,29	1,0324	BA S/E LOS VILOS 220KV BP1
BA01T0002SE025T0002	BA02T0002SE032T0002	2022-01-26	13	1,29	1,0324	BA S/E LOS VILOS 220KV BP1
BA01T0002SE025T0002	BA02T0002SE032T0002	2022-01-26	14	1,29	1,0324	BA S/E LOS VILOS 220KV BP1
BA01T0002SE025T0002	BA02T0002SE032T0002	2022-01-26	15	1,29	1,0324	BA S/E LOS VILOS 220KV BP1
BA01T0002SE025T0002	BA02T0002SE032T0002	2022-01-26	16	0,82	0,65625	BA S/E LOS VILOS 220KV BP1
BA01T0002SE025T0002	BA02T0002SE032T0002	2022-01-26	17	0,0	0,0	BA S/E LOS VILOS 220KV BP1
BA01T0002SE025T0002	BA02T0002SE032T0002	2022-01-26	18	5,24	4,19362	BA S/E LOS VILOS 220KV BP1
BA01T0002SE025T0002	BA02T0002SE032T0002	2022-01-26	19	15,47	12,3808	BA S/E LOS VILOS 220KV BP1
BA01T0002SE025T0002	BA02T0002SE032T0002	2022-01-26	20	100,72	80,60722	BA S/E LOS VILOS 220KV BP1
BA01T0002SE025T0002	BA02T0002SE032T0002	2022-01-26	21	159,24	127,44136	BA S/E LOS VILOS 220KV BP1
BA01T0002SE025T0002	BA02T0002SE032T0002	2022-01-26	22	163,16	130,57858	BA S/E LOS VILOS 220KV BP1
BA01T0002SE025T0002	BA02T0002SE032T0002	2022-01-26	23	148,31	118,69398	BA S/E LOS VILOS 220KV BP1
BA01T0002SE025T0002	BA02T0002SE032T0002	2022-01-26	24	141,76	113,45195	BA S/E LOS VILOS 220KV BP1
BA01T0002SE025T0002	BA02T0002SE032T0002	2022-01-27	1	166,09	133,87851	BA S/E LOS VILOS 220KV BP1
BA01T0002SE025T0002	BA02T0002SE032T0002	2022-01-27	2	166,09	133,87851	BA S/E LOS VILOS 220KV BP1
BA01T0002SE025T0002	BA02T0002SE032T0002	2022-01-27	3	166,09	133,87851	BA S/E LOS VILOS 220KV BP1
BA01T0002SE025T0002	BA02T0002SE032T0002	2022-01-27	4	166,09	133,87851	BA S/E LOS VILOS 220KV BP1
BA01T0002SE025T0002	BA02T0002SE032T0002	2022-01-27	5	191,05	153,99776	BA S/E LOS VILOS 220KV BP1
BA01T0002SE025T0002	BA02T0002SE032T0002	2022-01-27	6	214,04	172,52908	BA S/E LOS VILOS 220KV BP1
BA01T0002SE025T0002	BA02T0002SE032T0002	2022-01-27	7	223,16	179,88035	BA S/E LOS VILOS 220KV BP1
BA01T0002SE025T0002	BA02T0002SE032T0002	2022-01-27	8	205,28	165,468	BA S/E LOS VILOS 220KV BP1
BA01T0002SE025T0002	BA02T0002SE032T0002	2022-01-27	9	99,7	80,36418	BA S/E LOS VILOS 220KV BP1
BA01T0002SE025T0002	BA02T0002SE032T0002	2022-01-27	10	68,53	55,23929	BA S/E LOS VILOS 220KV BP1
BA01T0002SE025T0002	BA02T0002SE032T0002	2022-01-27	11	51,09	41,18161	BA S/E LOS VILOS 220KV BP1
BA01T0002SE025T0002	BA02T0002SE032T0002	2022-01-27	12	51,09	41,18161	BA S/E LOS VILOS 220KV BP1
BA01T0002SE025T0002	BA02T0002SE032T0002	2022-01-27	13	51,09	41,18161	BA S/E LOS VILOS 220KV BP1
BA01T0002SE025T0002	BA02T0002SE032T0002	2022-01-27	14	18,36	14,79926	BA S/E LOS VILOS 220KV BP1
BA01T0002SE025T0002	BA02T0002SE032T0002	2022-01-27	15	0,0	0,0	BA S/E LOS VILOS 220KV BP1
BA01T0002SE025T0002	BA02T0002SE032T0002	2022-01-27	16	0,0	0,0	BA S/E LOS VILOS 220KV BP1
BA01T0002SE025T0002	BA02T0002SE032T0002	2022-01-27	17	0,0	0,0	BA S/E LOS VILOS 220KV BP1
BA01T0002SE025T0002	BA02T0002SE032T0002	2022-01-27	18	39,43	31,78295	BA S/E LOS VILOS 220KV BP1
BA01T0002SE025T0002	BA02T0002SE032T0002	2022-01-27	19	41,41	33,37894	BA S/E LOS VILOS 220KV BP1
BA01T0002SE025T0002	BA02T0002SE032T0002	2022-01-27	20	97,85	78,87297	BA S/E LOS VILOS 220KV BP1
BA01T0002SE025T0002	BA02T0002SE032T0002	2022-01-27	21	105,64	85,15218	BA S/E LOS VILOS 220KV BP1
BA01T0002SE025T0002	BA02T0002SE032T0002	2022-01-27	22	105,64	85,15218	BA S/E LOS VILOS 220KV BP1
BA01T0002SE025T0002	BA02T0002SE032T0002	2022-01-27	23	105,64	85,15218	BA S/E LOS VILOS 220KV BP1
BA01T0002SE025T0002	BA02T0002SE032T0002	2022-01-27	24	105,64	85,15218	BA S/E LOS VILOS 220KV BP1
BA01T0002SE025T0002	BA02T0002SE032T0002	2022-01-28	1	102,07	81,53964	BA S/E LOS VILOS 220KV BP1
BA01T0002SE025T0002	BA02T0002SE032T0002	2022-01-28	2	102,07	81,53964	BA S/E LOS VILOS 220KV BP1
BA01T0002SE025T0002	BA02T0002SE032T0002	2022-01-28	3	102,07	81,53964	BA S/E LOS VILOS 220KV BP1
BA01T0002SE025T0002	BA02T0002SE032T0002	2022-01-28	4	102,07	81,53964	BA S/E LOS VILOS 220KV BP1
BA01T0002SE025T0002	BA02T0002SE032T0002	2022-01-28	5	102,07	81,53964	BA S/E LOS VILOS 220KV BP1
BA01T0002SE025T0002	BA02T0002SE032T0002	2022-01-28	6	102,07	81,53964	BA S/E LOS VILOS 220KV BP1
BA01T0002SE025T0002	BA02T0002SE032T0002	2022-01-28	7	132,61	105,93682	BA S/E LOS VILOS 220KV BP1
BA01T0002SE025T0002	BA02T0002SE032T0002	2022-01-28	8	140,61	112,3277	BA S/E LOS VILOS 220KV BP1
BA01T0002SE025T0002	BA02T0002SE032T0002	2022-01-28	9	70,35	56,1998	BA S/E LOS VILOS 220KV BP1
BA01T0002SE025T0002	BA02T0002SE032T0002	2022-01-28	10	62,18	49,67311	BA S/E LOS VILOS 220KV BP1
BA01T0002SE025T0002	BA02T0002SE032T0002	2022-01-28	11	56,78	45,35927	BA S/E LOS VILOS 220KV BP1
BA01T0002SE025T0002	BA02T0002SE032T0002	2022-01-28	12	62,18	49,67311	BA S/E LOS VILOS 220KV BP1
BA01T0002SE025T0002	BA02T0002SE032T0002	2022-01-28	13	48,42	38,6808	BA S/E LOS VILOS 220KV BP1
BA01T0002SE025T0002	BA02T0002SE032T0002	2022-01-28	14	1,06	0,84679	BA S/E LOS VILOS 220KV BP1
BA01T0002SE025T0002	BA02T0002SE032T0002	2022-01-28	15	0,0	0,0	BA S/E LOS VILOS 220KV BP1
BA01T0002SE025T0002	BA02T0002SE032T0002	2022-01-28	16	0,0	0,0	BA S/E LOS VILOS 220KV BP1
BA01T0002SE025T0002	BA02T0002SE032T0002	2022-01-28	17	18,57	14,83483	BA S/E LOS VILOS 220KV BP1
BA01T0002SE025T0002	BA02T0002SE032T0002	2022-01-28	18	0,0	0,0	BA S/E LOS VILOS 220KV BP1
BA01T0002SE025T0002	BA02T0002SE032T0002	2022-01-28	19	0,11	0,08787	BA S/E LOS VILOS 220KV BP1
BA01T0002SE025T0002	BA02T0002SE032T0002	2022-01-28	20	56,82	45,39123	BA S/E LOS VILOS 220KV BP1
BA01T0002SE025T0002	BA02T0002SE032T0002	2022-01-28	21	76,58	61,1767	BA S/E LOS VILOS 220KV BP1
BA01T0002SE025T0002	BA02T0002SE032T0002	2022-01-28	22	76,58	61,1767	BA S/E LOS VILOS 220KV BP1
BA01T0002SE025T0002	BA02T0002SE032T0002	2022-01-28	23	76,58	61,1767	BA S/E LOS VILOS 220KV BP1
BA01T0002SE025T0002	BA02T0002SE032T0002	2022-01-28	24	86,92	69,43691	BA S/E LOS VILOS 220KV BP1
BA01T0002SE025T0002	BA02T0002SE032T0002	2022-01-29	1	78,93	63,07691	BA S/E LOS VILOS 220KV BP1
BA01T0002SE025T0002	BA02T0002SE032T0002	2022-01-29	2	86,3	68,96665	BA S/E LOS VILOS 220KV BP1
BA01T0002SE025T0002	BA02T0002SE032T0002	2022-01-29	3	78,93	63,07691	BA S/E LOS VILOS 220KV BP1
BA01T0002SE025T0002	BA02T0002SE032T0002	2022-01-29	4	78,93	63,07691	BA S/E LOS VILOS 220KV BP1
BA01T0002SE025T0002	BA02T0002SE032T0002	2022-01-29	5	78,93	63,07691	BA S/E LOS VILOS 220KV BP1
BA01T0002SE025T0002	BA02T0002SE032T0002	2022-01-29	6	78,93	63,07691	BA S/E LOS VILOS 220KV BP1
BA01T0002SE025T0002	BA02T0002SE032T0002	2022-01-29	7	78,93	63,07691	BA S/E LOS VILOS 220KV BP1
BA01T0002SE025T0002	BA02T0002SE032T0002	2022-01-29	8	75,94	60,68745	BA S/E LOS VILOS 220KV BP1
BA01T0002SE025T0002	BA02T0002SE032T0002	2022-01-29	9	69,15	55,26122	BA S/E LOS VILOS 220KV BP1
BA01T0002SE025T0002	BA02T0002SE032T0002	2022-01-29	10	52,51	41,96337	BA S/E LOS VILOS 220KV BP1
BA01T0002SE025T0002	BA02T0002SE032T0002	2022-01-29	11	51,29	40,9884	BA S/E LOS VILOS 220KV BP1
BA01T0002SE025T0002	BA02T0002SE032T0002	2022-01-29	12	51,47	41,13225	BA S/E LOS VILOS 220KV BP1
BA01T0002SE025T0002	BA02T0002SE032T0002	2022-01-29	13	29,37	23,47104	BA S/E LOS VILOS 220KV BP1
BA01T0002SE025T0002	BA02T0002SE032T0002	2022-01-29	14	0,37	0,29569	BA S/E LOS VILOS 220KV BP1
BA01T0002SE025T0002	BA02T0002SE032T0002	2022-01-29	15	0,0	0,0	BA S/E LOS VILOS 220KV BP1
BA01T0002SE025T0002	BA02T0002SE032T0002	2022-01-29	16	0,0	0,0	BA S/E LOS VILOS 220KV BP1
BA01T0002SE025T0002	BA02T0002SE032T0002	2022-01-29	17	0,0	0,0	BA S/E LOS VILOS 220KV BP1
BA01T0002SE025T0002	BA02T0002SE032T0002	2022-01-29	18	0,0	0,0	BA S/E LOS VILOS 220KV BP1
BA01T0002SE025T0002	BA02T0002SE032T0002	2022-01-29	19	0,0	0,0	BA S/E LOS VILOS 220KV BP1
BA01T0002SE025T0002	BA02T0002SE032T0002	2022-01-29	20	46,28	36,98466	BA S/E LOS VILOS 220KV BP1
BA01T0002SE025T0002	BA02T0002SE032T0002	2022-01-29	21	102,7	82,07271	BA S/E LOS VILOS 220KV BP1
BA01T0002SE025T0002	BA02T0002SE032T0002	2022-01-29	22	105,22	84,08656	BA S/E LOS VILOS 220KV BP1
BA01T0002SE025T0002	BA02T0002SE032T0002	2022-01-29	23	105,77	84,5261	BA S/E LOS VILOS 220KV BP1
BA01T0002SE025T0002	BA02T0002SE032T0002	2022-01-29	24	78,15	62,45357	BA S/E LOS VILOS 220KV BP1
BA01T0002SE025T0002	BA02T0002SE032T0002	2022-01-30	1	67,64	54,05451	BA S/E LOS VILOS 220KV BP1
BA01T0002SE025T0002	BA02T0002SE032T0002	2022-01-30	2	70,25	56,14029	BA S/E LOS VILOS 220KV BP1
BA01T0002SE025T0002	BA02T0002SE032T0002	2022-01-30	3	71,77	57,355	BA S/E LOS VILOS 220KV BP1
BA01T0002SE025T0002	BA02T0002SE032T0002	2022-01-30	4	72,98	58,32197	BA S/E LOS VILOS 220KV BP1
BA01T0002SE025T0002	BA02T0002SE032T0002	2022-01-30	5	71,8	57,37897	BA S/E LOS VILOS 220KV BP1
BA01T0002SE025T0002	BA02T0002SE032T0002	2022-01-30	6	71,56	57,18717	BA S/E LOS VILOS 220KV BP1
BA01T0002SE025T0002	BA02T0002SE032T0002	2022-01-30	7	71,56	57,18717	BA S/E LOS VILOS 220KV BP1
BA01T0002SE025T0002	BA02T0002SE032T0002	2022-01-30	8	70,48	56,32409	BA S/E LOS VILOS 220KV BP1
BA01T0002SE025T0002	BA02T0002SE032T0002	2022-01-30	9	26,17	20,91376	BA S/E LOS VILOS 220KV BP1
BA01T0002SE025T0002	BA02T0002SE032T0002	2022-01-30	10	0,0	0,0	BA S/E LOS VILOS 220KV BP1
BA01T0002SE025T0002	BA02T0002SE032T0002	2022-01-30	11	0,0	0,0	BA S/E LOS VILOS 220KV BP1
BA01T0002SE025T0002	BA02T0002SE032T0002	2022-01-30	12	0,0	0,0	BA S/E LOS VILOS 220KV BP1
BA01T0002SE025T0002	BA02T0002SE032T0002	2022-01-30	13	0,0	0,0	BA S/E LOS VILOS 220KV BP1
BA01T0002SE025T0002	BA02T0002SE032T0002	2022-01-30	14	0,0	0,0	BA S/E LOS VILOS 220KV BP1
BA01T0002SE025T0002	BA02T0002SE032T0002	2022-01-30	15	0,0	0,0	BA S/E LOS VILOS 220KV BP1
BA01T0002SE025T0002	BA02T0002SE032T0002	2022-01-30	16	0,0	0,0	BA S/E LOS VILOS 220KV BP1
BA01T0002SE025T0002	BA02T0002SE032T0002	2022-01-30	17	0,0	0,0	BA S/E LOS VILOS 220KV BP1
BA01T0002SE025T0002	BA02T0002SE032T0002	2022-01-30	18	0,0	0,0	BA S/E LOS VILOS 220KV BP1
BA01T0002SE025T0002	BA02T0002SE032T0002	2022-01-30	19	0,0	0,0	BA S/E LOS VILOS 220KV BP1
BA01T0002SE025T0002	BA02T0002SE032T0002	2022-01-30	20	48,18	38,50305	BA S/E LOS VILOS 220KV BP1
BA01T0002SE025T0002	BA02T0002SE032T0002	2022-01-30	21	74,11	59,22501	BA S/E LOS VILOS 220KV BP1
BA01T0002SE025T0002	BA02T0002SE032T0002	2022-01-30	22	72,55	57,97833	BA S/E LOS VILOS 220KV BP1
BA01T0002SE025T0002	BA02T0002SE032T0002	2022-01-30	23	71,0	56,73965	BA S/E LOS VILOS 220KV BP1
BA01T0002SE025T0002	BA02T0002SE032T0002	2022-01-30	24	68,23	54,526	BA S/E LOS VILOS 220KV BP1
BA01T0002SE025T0002	BA02T0002SE032T0002	2022-01-31	1	67,34	53,81476	BA S/E LOS VILOS 220KV BP1
BA01T0002SE025T0002	BA02T0002SE032T0002	2022-01-31	2	67,73	54,12643	BA S/E LOS VILOS 220KV BP1
BA01T0002SE025T0002	BA02T0002SE032T0002	2022-01-31	3	68,45	54,70182	BA S/E LOS VILOS 220KV BP1
BA01T0002SE025T0002	BA02T0002SE032T0002	2022-01-31	4	68,45	54,70182	BA S/E LOS VILOS 220KV BP1
BA01T0002SE025T0002	BA02T0002SE032T0002	2022-01-31	5	68,45	54,70182	BA S/E LOS VILOS 220KV BP1
BA01T0002SE025T0002	BA02T0002SE032T0002	2022-01-31	6	70,27	56,15627	BA S/E LOS VILOS 220KV BP1
BA01T0002SE025T0002	BA02T0002SE032T0002	2022-01-31	7	79,97	63,90803	BA S/E LOS VILOS 220KV BP1
BA01T0002SE025T0002	BA02T0002SE032T0002	2022-01-31	8	76,84	61,40669	BA S/E LOS VILOS 220KV BP1
BA01T0002SE025T0002	BA02T0002SE032T0002	2022-01-31	9	53,3	42,5947	BA S/E LOS VILOS 220KV BP1
BA01T0002SE025T0002	BA02T0002SE032T0002	2022-01-31	10	47,45	37,91967	BA S/E LOS VILOS 220KV BP1
BA01T0002SE025T0002	BA02T0002SE032T0002	2022-01-31	11	37,35	29,84825	BA S/E LOS VILOS 220KV BP1
BA01T0002SE025T0002	BA02T0002SE032T0002	2022-01-31	12	37,35	29,84825	BA S/E LOS VILOS 220KV BP1
BA01T0002SE025T0002	BA02T0002SE032T0002	2022-01-31	13	37,35	29,84825	BA S/E LOS VILOS 220KV BP1
BA01T0002SE025T0002	BA02T0002SE032T0002	2022-01-31	14	37,35	29,84825	BA S/E LOS VILOS 220KV BP1
BA01T0002SE025T0002	BA02T0002SE032T0002	2022-01-31	15	37,35	29,84825	BA S/E LOS VILOS 220KV BP1
BA01T0002SE025T0002	BA02T0002SE032T0002	2022-01-31	16	37,35	29,84825	BA S/E LOS VILOS 220KV BP1
BA01T0002SE025T0002	BA02T0002SE032T0002	2022-01-31	17	37,35	29,84825	BA S/E LOS VILOS 220KV BP1
BA01T0002SE025T0002	BA02T0002SE032T0002	2022-01-31	18	37,35	29,84825	BA S/E LOS VILOS 220KV BP1
BA01T0002SE025T0002	BA02T0002SE032T0002	2022-01-31	19	44,25	35,36239	BA S/E LOS VILOS 220KV BP1
BA01T0002SE025T0002	BA02T0002SE032T0002	2022-01-31	20	80,23	64,1158	BA S/E LOS VILOS 220KV BP1
BA01T0002SE025T0002	BA02T0002SE032T0002	2022-01-31	21	79,63	63,63631	BA S/E LOS VILOS 220KV BP1
BA01T0002SE025T0002	BA02T0002SE032T0002	2022-01-31	22	79,07	63,18879	BA S/E LOS VILOS 220KV BP1
BA01T0002SE025T0002	BA02T0002SE032T0002	2022-01-31	23	80,21	64,09982	BA S/E LOS VILOS 220KV BP1
BA01T0002SE025T0002	BA02T0002SE032T0002	2022-01-31	24	79,57	63,58837	BA S/E LOS VILOS 220KV BP1
BA01T0002SE025T0002	BA02T0002SE032T0002	2022-02-01	1	74,5	60,35394	BA S/E LOS VILOS 220KV BP1
BA01T0002SE025T0002	BA02T0002SE032T0002	2022-02-01	2	75,23	60,94533	BA S/E LOS VILOS 220KV BP1
BA01T0002SE025T0002	BA02T0002SE032T0002	2022-02-01	3	75,23	60,94533	BA S/E LOS VILOS 220KV BP1
BA01T0002SE025T0002	BA02T0002SE032T0002	2022-02-01	4	79,18	64,1453	BA S/E LOS VILOS 220KV BP1
BA01T0002SE025T0002	BA02T0002SE032T0002	2022-02-01	5	79,54	64,43694	BA S/E LOS VILOS 220KV BP1
BA01T0002SE025T0002	BA02T0002SE032T0002	2022-02-01	6	79,54	64,43694	BA S/E LOS VILOS 220KV BP1
BA01T0002SE025T0002	BA02T0002SE032T0002	2022-02-01	7	79,54	64,43694	BA S/E LOS VILOS 220KV BP1
BA01T0002SE025T0002	BA02T0002SE032T0002	2022-02-01	8	72,82	58,99294	BA S/E LOS VILOS 220KV BP1
BA01T0002SE025T0002	BA02T0002SE032T0002	2022-02-01	9	51,58	41,78599	BA S/E LOS VILOS 220KV BP1
BA01T0002SE025T0002	BA02T0002SE032T0002	2022-02-01	10	52,23	42,31257	BA S/E LOS VILOS 220KV BP1
BA01T0002SE025T0002	BA02T0002SE032T0002	2022-02-01	11	51,99	42,11814	BA S/E LOS VILOS 220KV BP1
BA01T0002SE025T0002	BA02T0002SE032T0002	2022-02-01	12	51,58	41,78599	BA S/E LOS VILOS 220KV BP1
BA01T0002SE025T0002	BA02T0002SE032T0002	2022-02-01	13	51,58	41,78599	BA S/E LOS VILOS 220KV BP1
BA01T0002SE025T0002	BA02T0002SE032T0002	2022-02-01	14	51,58	41,78599	BA S/E LOS VILOS 220KV BP1
BA01T0002SE025T0002	BA02T0002SE032T0002	2022-02-01	15	51,58	41,78599	BA S/E LOS VILOS 220KV BP1
BA01T0002SE025T0002	BA02T0002SE032T0002	2022-02-01	16	1,27	1,02885	BA S/E LOS VILOS 220KV BP1
BA01T0002SE025T0002	BA02T0002SE032T0002	2022-02-01	17	41,01	33,22302	BA S/E LOS VILOS 220KV BP1
BA01T0002SE025T0002	BA02T0002SE032T0002	2022-02-01	18	51,58	41,78599	BA S/E LOS VILOS 220KV BP1
BA01T0002SE025T0002	BA02T0002SE032T0002	2022-02-01	19	67,27	54,49677	BA S/E LOS VILOS 220KV BP1
BA01T0002SE025T0002	BA02T0002SE032T0002	2022-02-01	20	81,51	66,03288	BA S/E LOS VILOS 220KV BP1
BA01T0002SE025T0002	BA02T0002SE032T0002	2022-02-01	21	171,02	138,54672	BA S/E LOS VILOS 220KV BP1
BA01T0002SE025T0002	BA02T0002SE032T0002	2022-02-01	22	171,02	138,54672	BA S/E LOS VILOS 220KV BP1
BA01T0002SE025T0002	BA02T0002SE032T0002	2022-02-01	23	143,23	116,03349	BA S/E LOS VILOS 220KV BP1
BA01T0002SE025T0002	BA02T0002SE032T0002	2022-02-01	24	97,94	79,34315	BA S/E LOS VILOS 220KV BP1
BA01T0002SE025T0002	BA02T0002SE032T0002	2022-02-02	1	113,16	90,96706	BA S/E LOS VILOS 220KV BP1
BA01T0002SE025T0002	BA02T0002SE032T0002	2022-02-02	2	113,16	90,96706	BA S/E LOS VILOS 220KV BP1
BA01T0002SE025T0002	BA02T0002SE032T0002	2022-02-02	3	113,16	90,96706	BA S/E LOS VILOS 220KV BP1
BA01T0002SE025T0002	BA02T0002SE032T0002	2022-02-02	4	113,16	90,96706	BA S/E LOS VILOS 220KV BP1
BA01T0002SE025T0002	BA02T0002SE032T0002	2022-02-02	5	168,09	135,12419	BA S/E LOS VILOS 220KV BP1
BA01T0002SE025T0002	BA02T0002SE032T0002	2022-02-02	6	174,19	140,02786	BA S/E LOS VILOS 220KV BP1
BA01T0002SE025T0002	BA02T0002SE032T0002	2022-02-02	7	174,19	140,02786	BA S/E LOS VILOS 220KV BP1
BA01T0002SE025T0002	BA02T0002SE032T0002	2022-02-02	8	158,58	127,47929	BA S/E LOS VILOS 220KV BP1
BA01T0002SE025T0002	BA02T0002SE032T0002	2022-02-02	9	62,14	49,9531	BA S/E LOS VILOS 220KV BP1
BA01T0002SE025T0002	BA02T0002SE032T0002	2022-02-02	10	51,1	41,07827	BA S/E LOS VILOS 220KV BP1
BA01T0002SE025T0002	BA02T0002SE032T0002	2022-02-02	11	51,1	41,07827	BA S/E LOS VILOS 220KV BP1
BA01T0002SE025T0002	BA02T0002SE032T0002	2022-02-02	12	51,1	41,07827	BA S/E LOS VILOS 220KV BP1
BA01T0002SE025T0002	BA02T0002SE032T0002	2022-02-02	13	51,1	41,07827	BA S/E LOS VILOS 220KV BP1
BA01T0002SE025T0002	BA02T0002SE032T0002	2022-02-02	14	1,26	1,01289	BA S/E LOS VILOS 220KV BP1
BA01T0002SE025T0002	BA02T0002SE032T0002	2022-02-02	15	0,17	0,13666	BA S/E LOS VILOS 220KV BP1
BA01T0002SE025T0002	BA02T0002SE032T0002	2022-02-02	16	0,0	0,0	BA S/E LOS VILOS 220KV BP1
BA01T0002SE025T0002	BA02T0002SE032T0002	2022-02-02	17	0,0	0,0	BA S/E LOS VILOS 220KV BP1
BA01T0002SE025T0002	BA02T0002SE032T0002	2022-02-02	18	0,0	0,0	BA S/E LOS VILOS 220KV BP1
BA01T0002SE025T0002	BA02T0002SE032T0002	2022-02-02	19	38,17	30,6841	BA S/E LOS VILOS 220KV BP1
BA01T0002SE025T0002	BA02T0002SE032T0002	2022-02-02	20	82,71	66,48891	BA S/E LOS VILOS 220KV BP1
BA01T0002SE025T0002	BA02T0002SE032T0002	2022-02-02	21	106,21	85,38009	BA S/E LOS VILOS 220KV BP1
BA01T0002SE025T0002	BA02T0002SE032T0002	2022-02-02	22	124,04	99,71328	BA S/E LOS VILOS 220KV BP1
BA01T0002SE025T0002	BA02T0002SE032T0002	2022-02-02	23	86,56	69,58385	BA S/E LOS VILOS 220KV BP1
BA01T0002SE025T0002	BA02T0002SE032T0002	2022-02-02	24	73,93	59,43085	BA S/E LOS VILOS 220KV BP1
BA01T0002SE025T0002	BA02T0002SE032T0002	2022-02-03	1	80,2	64,2819	BA S/E LOS VILOS 220KV BP1
BA01T0002SE025T0002	BA02T0002SE032T0002	2022-02-03	2	78,29	62,751	BA S/E LOS VILOS 220KV BP1
BA01T0002SE025T0002	BA02T0002SE032T0002	2022-02-03	3	75,27	60,33041	BA S/E LOS VILOS 220KV BP1
BA01T0002SE025T0002	BA02T0002SE032T0002	2022-02-03	4	79,5	63,72084	BA S/E LOS VILOS 220KV BP1
BA01T0002SE025T0002	BA02T0002SE032T0002	2022-02-03	5	79,5	63,72084	BA S/E LOS VILOS 220KV BP1
BA01T0002SE025T0002	BA02T0002SE032T0002	2022-02-03	6	99,71	79,91956	BA S/E LOS VILOS 220KV BP1
BA01T0002SE025T0002	BA02T0002SE032T0002	2022-02-03	7	107,75	86,36378	BA S/E LOS VILOS 220KV BP1
BA01T0002SE025T0002	BA02T0002SE032T0002	2022-02-03	8	93,42	74,878	BA S/E LOS VILOS 220KV BP1
BA01T0002SE025T0002	BA02T0002SE032T0002	2022-02-03	9	49,42	39,61112	BA S/E LOS VILOS 220KV BP1
BA01T0002SE025T0002	BA02T0002SE032T0002	2022-02-03	10	39,06	31,30737	BA S/E LOS VILOS 220KV BP1
BA01T0002SE025T0002	BA02T0002SE032T0002	2022-02-03	11	39,06	31,30737	BA S/E LOS VILOS 220KV BP1
BA01T0002SE025T0002	BA02T0002SE032T0002	2022-02-03	12	39,06	31,30737	BA S/E LOS VILOS 220KV BP1
BA01T0002SE025T0002	BA02T0002SE032T0002	2022-02-03	13	9,77	7,83085	BA S/E LOS VILOS 220KV BP1
BA01T0002SE025T0002	BA02T0002SE032T0002	2022-02-03	14	0,0	0,0	BA S/E LOS VILOS 220KV BP1
BA01T0002SE025T0002	BA02T0002SE032T0002	2022-02-03	15	0,0	0,0	BA S/E LOS VILOS 220KV BP1
BA01T0002SE025T0002	BA02T0002SE032T0002	2022-02-03	16	0,0	0,0	BA S/E LOS VILOS 220KV BP1
BA01T0002SE025T0002	BA02T0002SE032T0002	2022-02-03	17	0,0	0,0	BA S/E LOS VILOS 220KV BP1
BA01T0002SE025T0002	BA02T0002SE032T0002	2022-02-03	18	0,0	0,0	BA S/E LOS VILOS 220KV BP1
BA01T0002SE025T0002	BA02T0002SE032T0002	2022-02-03	19	48,03	38,49701	BA S/E LOS VILOS 220KV BP1
BA01T0002SE025T0002	BA02T0002SE032T0002	2022-02-03	20	72,76	58,3186	BA S/E LOS VILOS 220KV BP1
BA01T0002SE025T0002	BA02T0002SE032T0002	2022-02-03	21	95,89	76,85775	BA S/E LOS VILOS 220KV BP1
BA01T0002SE025T0002	BA02T0002SE032T0002	2022-02-03	22	100,28	80,37643	BA S/E LOS VILOS 220KV BP1
BA01T0002SE025T0002	BA02T0002SE032T0002	2022-02-03	23	96,62	77,44286	BA S/E LOS VILOS 220KV BP1
BA01T0002SE025T0002	BA02T0002SE032T0002	2022-02-03	24	95,46	76,5131	BA S/E LOS VILOS 220KV BP1
BA01T0002SE025T0002	BA02T0002SE032T0002	2022-02-04	1	83,74	67,49025	BA S/E LOS VILOS 220KV BP1
BA01T0002SE025T0002	BA02T0002SE032T0002	2022-02-04	2	83,74	67,49025	BA S/E LOS VILOS 220KV BP1
BA01T0002SE025T0002	BA02T0002SE032T0002	2022-02-04	3	83,74	67,49025	BA S/E LOS VILOS 220KV BP1
BA01T0002SE025T0002	BA02T0002SE032T0002	2022-02-04	4	95,53	76,9924	BA S/E LOS VILOS 220KV BP1
BA01T0002SE025T0002	BA02T0002SE032T0002	2022-02-04	5	83,74	67,49025	BA S/E LOS VILOS 220KV BP1
BA01T0002SE025T0002	BA02T0002SE032T0002	2022-02-04	6	88,35	71,20568	BA S/E LOS VILOS 220KV BP1
BA01T0002SE025T0002	BA02T0002SE032T0002	2022-02-04	7	99,12	79,88576	BA S/E LOS VILOS 220KV BP1
BA01T0002SE025T0002	BA02T0002SE032T0002	2022-02-04	8	87,34	70,39167	BA S/E LOS VILOS 220KV BP1
BA01T0002SE025T0002	BA02T0002SE032T0002	2022-02-04	9	48,96	39,45931	BA S/E LOS VILOS 220KV BP1
BA01T0002SE025T0002	BA02T0002SE032T0002	2022-02-04	10	38,75	31,23056	BA S/E LOS VILOS 220KV BP1
BA01T0002SE025T0002	BA02T0002SE032T0002	2022-02-04	11	38,75	31,23056	BA S/E LOS VILOS 220KV BP1
BA01T0002SE025T0002	BA02T0002SE032T0002	2022-02-04	12	38,75	31,23056	BA S/E LOS VILOS 220KV BP1
BA01T0002SE025T0002	BA02T0002SE032T0002	2022-02-04	13	49,94	40,24914	BA S/E LOS VILOS 220KV BP1
BA01T0002SE025T0002	BA02T0002SE032T0002	2022-02-04	14	50,33	40,56346	BA S/E LOS VILOS 220KV BP1
BA01T0002SE025T0002	BA02T0002SE032T0002	2022-02-04	15	50,33	40,56346	BA S/E LOS VILOS 220KV BP1
BA01T0002SE025T0002	BA02T0002SE032T0002	2022-02-04	16	39,14	31,54488	BA S/E LOS VILOS 220KV BP1
BA01T0002SE025T0002	BA02T0002SE032T0002	2022-02-04	17	15,39	12,40357	BA S/E LOS VILOS 220KV BP1
BA01T0002SE025T0002	BA02T0002SE032T0002	2022-02-04	18	0,0	0,0	BA S/E LOS VILOS 220KV BP1
BA01T0002SE025T0002	BA02T0002SE032T0002	2022-02-04	19	34,07	27,45872	BA S/E LOS VILOS 220KV BP1
BA01T0002SE025T0002	BA02T0002SE032T0002	2022-02-04	20	77,23	62,24352	BA S/E LOS VILOS 220KV BP1
BA01T0002SE025T0002	BA02T0002SE032T0002	2022-02-04	21	83,82	67,55473	BA S/E LOS VILOS 220KV BP1
BA01T0002SE025T0002	BA02T0002SE032T0002	2022-02-04	22	77,41	62,38859	BA S/E LOS VILOS 220KV BP1
BA01T0002SE025T0002	BA02T0002SE032T0002	2022-02-04	23	76,4	61,57458	BA S/E LOS VILOS 220KV BP1
BA01T0002SE025T0002	BA02T0002SE032T0002	2022-02-04	24	74,54	60,07551	BA S/E LOS VILOS 220KV BP1
BA01T0002SE025T0002	BA02T0002SE032T0002	2022-02-05	1	70,03	57,23482	BA S/E LOS VILOS 220KV BP1
BA01T0002SE025T0002	BA02T0002SE032T0002	2022-02-05	2	76,02	62,13039	BA S/E LOS VILOS 220KV BP1
BA01T0002SE025T0002	BA02T0002SE032T0002	2022-02-05	3	78,39	64,06736	BA S/E LOS VILOS 220KV BP1
BA01T0002SE025T0002	BA02T0002SE032T0002	2022-02-05	4	81,04	66,23318	BA S/E LOS VILOS 220KV BP1
BA01T0002SE025T0002	BA02T0002SE032T0002	2022-02-05	5	79,46	64,94186	BA S/E LOS VILOS 220KV BP1
BA01T0002SE025T0002	BA02T0002SE032T0002	2022-02-05	6	74,63	60,99435	BA S/E LOS VILOS 220KV BP1
BA01T0002SE025T0002	BA02T0002SE032T0002	2022-02-05	7	68,66	56,11513	BA S/E LOS VILOS 220KV BP1
BA01T0002SE025T0002	BA02T0002SE032T0002	2022-02-05	8	51,6	42,17216	BA S/E LOS VILOS 220KV BP1
BA01T0002SE025T0002	BA02T0002SE032T0002	2022-02-05	9	28,11	22,97402	BA S/E LOS VILOS 220KV BP1
BA01T0002SE025T0002	BA02T0002SE032T0002	2022-02-05	10	0,0	0,0	BA S/E LOS VILOS 220KV BP1
BA01T0002SE025T0002	BA02T0002SE032T0002	2022-02-05	11	0,0	0,0	BA S/E LOS VILOS 220KV BP1
BA01T0002SE025T0002	BA02T0002SE032T0002	2022-02-05	12	0,0	0,0	BA S/E LOS VILOS 220KV BP1
BA01T0002SE025T0002	BA02T0002SE032T0002	2022-02-05	13	0,0	0,0	BA S/E LOS VILOS 220KV BP1
BA01T0002SE025T0002	BA02T0002SE032T0002	2022-02-05	14	0,0	0,0	BA S/E LOS VILOS 220KV BP1
BA01T0002SE025T0002	BA02T0002SE032T0002	2022-02-05	15	0,0	0,0	BA S/E LOS VILOS 220KV BP1
BA01T0002SE025T0002	BA02T0002SE032T0002	2022-02-05	16	0,0	0,0	BA S/E LOS VILOS 220KV BP1
BA01T0002SE025T0002	BA02T0002SE032T0002	2022-02-05	17	0,0	0,0	BA S/E LOS VILOS 220KV BP1
BA01T0002SE025T0002	BA02T0002SE032T0002	2022-02-05	18	0,0	0,0	BA S/E LOS VILOS 220KV BP1
BA01T0002SE025T0002	BA02T0002SE032T0002	2022-02-05	19	0,0	0,0	BA S/E LOS VILOS 220KV BP1
BA01T0002SE025T0002	BA02T0002SE032T0002	2022-02-05	20	54,28	44,3625	BA S/E LOS VILOS 220KV BP1
BA01T0002SE025T0002	BA02T0002SE032T0002	2022-02-05	21	78,18	63,89573	BA S/E LOS VILOS 220KV BP1
BA01T0002SE025T0002	BA02T0002SE032T0002	2022-02-05	22	78,18	63,89573	BA S/E LOS VILOS 220KV BP1
BA01T0002SE025T0002	BA02T0002SE032T0002	2022-02-05	23	76,11	62,20394	BA S/E LOS VILOS 220KV BP1
BA01T0002SE025T0002	BA02T0002SE032T0002	2022-02-05	24	76,35	62,40009	BA S/E LOS VILOS 220KV BP1
BA01T0002SE025T0002	BA02T0002SE032T0002	2022-02-06	1	80,24	65,57935	BA S/E LOS VILOS 220KV BP1
BA01T0002SE025T0002	BA02T0002SE032T0002	2022-02-06	2	76,44	62,47365	BA S/E LOS VILOS 220KV BP1
BA01T0002SE025T0002	BA02T0002SE032T0002	2022-02-06	3	74,44	60,83907	BA S/E LOS VILOS 220KV BP1
BA01T0002SE025T0002	BA02T0002SE032T0002	2022-02-06	4	70,87	57,92134	BA S/E LOS VILOS 220KV BP1
BA01T0002SE025T0002	BA02T0002SE032T0002	2022-02-06	5	71,95	58,80402	BA S/E LOS VILOS 220KV BP1
BA01T0002SE025T0002	BA02T0002SE032T0002	2022-02-06	6	71,99	58,83671	BA S/E LOS VILOS 220KV BP1
BA01T0002SE025T0002	BA02T0002SE032T0002	2022-02-06	7	71,99	58,83671	BA S/E LOS VILOS 220KV BP1
BA01T0002SE025T0002	BA02T0002SE032T0002	2022-02-06	8	59,57	48,68597	BA S/E LOS VILOS 220KV BP1
BA01T0002SE025T0002	BA02T0002SE032T0002	2022-02-06	9	5,02	4,1028	BA S/E LOS VILOS 220KV BP1
BA01T0002SE025T0002	BA02T0002SE032T0002	2022-02-06	10	0,0	0,0	BA S/E LOS VILOS 220KV BP1
BA01T0002SE025T0002	BA02T0002SE032T0002	2022-02-06	11	0,0	0,0	BA S/E LOS VILOS 220KV BP1
BA01T0002SE025T0002	BA02T0002SE032T0002	2022-02-06	12	12,85	10,50218	BA S/E LOS VILOS 220KV BP1
BA01T0002SE025T0002	BA02T0002SE032T0002	2022-02-06	13	51,39	42,00053	BA S/E LOS VILOS 220KV BP1
BA01T0002SE025T0002	BA02T0002SE032T0002	2022-02-06	14	51,39	42,00053	BA S/E LOS VILOS 220KV BP1
BA01T0002SE025T0002	BA02T0002SE032T0002	2022-02-06	15	51,39	42,00053	BA S/E LOS VILOS 220KV BP1
BA01T0002SE025T0002	BA02T0002SE032T0002	2022-02-06	16	51,39	42,00053	BA S/E LOS VILOS 220KV BP1
BA01T0002SE025T0002	BA02T0002SE032T0002	2022-02-06	17	51,39	42,00053	BA S/E LOS VILOS 220KV BP1
BA01T0002SE025T0002	BA02T0002SE032T0002	2022-02-06	18	51,39	42,00053	BA S/E LOS VILOS 220KV BP1
BA01T0002SE025T0002	BA02T0002SE032T0002	2022-02-06	19	57,54	47,02687	BA S/E LOS VILOS 220KV BP1
BA01T0002SE025T0002	BA02T0002SE032T0002	2022-02-06	20	81,53	66,63365	BA S/E LOS VILOS 220KV BP1
BA01T0002SE025T0002	BA02T0002SE032T0002	2022-02-06	21	82,7	67,58988	BA S/E LOS VILOS 220KV BP1
BA01T0002SE025T0002	BA02T0002SE032T0002	2022-02-06	22	83,65	68,36631	BA S/E LOS VILOS 220KV BP1
BA01T0002SE025T0002	BA02T0002SE032T0002	2022-02-06	23	84,06	68,7014	BA S/E LOS VILOS 220KV BP1
BA01T0002SE025T0002	BA02T0002SE032T0002	2022-02-06	24	81,16	66,33126	BA S/E LOS VILOS 220KV BP1
BA01T0002SE025T0002	BA02T0002SE032T0002	2022-02-07	1	78,53	64,18178	BA S/E LOS VILOS 220KV BP1
BA01T0002SE025T0002	BA02T0002SE032T0002	2022-02-07	2	78,53	64,18178	BA S/E LOS VILOS 220KV BP1
BA01T0002SE025T0002	BA02T0002SE032T0002	2022-02-07	3	75,29	61,53376	BA S/E LOS VILOS 220KV BP1
BA01T0002SE025T0002	BA02T0002SE032T0002	2022-02-07	4	75,29	61,53376	BA S/E LOS VILOS 220KV BP1
BA01T0002SE025T0002	BA02T0002SE032T0002	2022-02-07	5	79,0	64,56591	BA S/E LOS VILOS 220KV BP1
BA01T0002SE025T0002	BA02T0002SE032T0002	2022-02-07	6	81,28	66,42933	BA S/E LOS VILOS 220KV BP1
BA01T0002SE025T0002	BA02T0002SE032T0002	2022-02-07	7	82,95	67,79421	BA S/E LOS VILOS 220KV BP1
BA01T0002SE025T0002	BA02T0002SE032T0002	2022-02-07	8	83,05	67,87593	BA S/E LOS VILOS 220KV BP1
BA01T0002SE025T0002	BA02T0002SE032T0002	2022-02-07	9	68,2	55,73918	BA S/E LOS VILOS 220KV BP1
BA01T0002SE025T0002	BA02T0002SE032T0002	2022-02-07	10	51,69	42,24572	BA S/E LOS VILOS 220KV BP1
BA01T0002SE025T0002	BA02T0002SE032T0002	2022-02-07	11	59,92	48,97202	BA S/E LOS VILOS 220KV BP1
BA01T0002SE025T0002	BA02T0002SE032T0002	2022-02-07	12	66,78	54,57863	BA S/E LOS VILOS 220KV BP1
BA01T0002SE025T0002	BA02T0002SE032T0002	2022-02-07	13	57,35	46,87158	BA S/E LOS VILOS 220KV BP1
BA01T0002SE025T0002	BA02T0002SE032T0002	2022-02-07	14	60,59	49,5196	BA S/E LOS VILOS 220KV BP1
BA01T0002SE025T0002	BA02T0002SE032T0002	2022-02-07	15	51,02	41,69814	BA S/E LOS VILOS 220KV BP1
BA01T0002SE025T0002	BA02T0002SE032T0002	2022-02-07	16	39,73	32,47093	BA S/E LOS VILOS 220KV BP1
BA01T0002SE025T0002	BA02T0002SE032T0002	2022-02-07	17	39,73	32,47093	BA S/E LOS VILOS 220KV BP1
BA01T0002SE025T0002	BA02T0002SE032T0002	2022-02-07	18	14,11	11,53196	BA S/E LOS VILOS 220KV BP1
BA01T0002SE025T0002	BA02T0002SE032T0002	2022-02-07	19	26,19	21,40483	BA S/E LOS VILOS 220KV BP1
BA01T0002SE025T0002	BA02T0002SE032T0002	2022-02-07	20	78,31	64,00198	BA S/E LOS VILOS 220KV BP1
BA01T0002SE025T0002	BA02T0002SE032T0002	2022-02-07	21	81,74	66,80528	BA S/E LOS VILOS 220KV BP1
BA01T0002SE025T0002	BA02T0002SE032T0002	2022-02-07	22	81,74	66,80528	BA S/E LOS VILOS 220KV BP1
BA01T0002SE025T0002	BA02T0002SE032T0002	2022-02-07	23	77,77	63,56064	BA S/E LOS VILOS 220KV BP1
BA01T0002SE025T0002	BA02T0002SE032T0002	2022-02-07	24	75,32	61,55828	BA S/E LOS VILOS 220KV BP1
BA01T0002SE025T0002	BA02T0002SE032T0002	2022-02-08	1	82,39	68,01954	BA S/E LOS VILOS 220KV BP1
BA01T0002SE025T0002	BA02T0002SE032T0002	2022-02-08	2	69,78	57,60897	BA S/E LOS VILOS 220KV BP1
BA01T0002SE025T0002	BA02T0002SE032T0002	2022-02-08	3	76,71	63,33024	BA S/E LOS VILOS 220KV BP1
BA01T0002SE025T0002	BA02T0002SE032T0002	2022-02-08	4	79,12	65,31989	BA S/E LOS VILOS 220KV BP1
BA01T0002SE025T0002	BA02T0002SE032T0002	2022-02-08	5	79,12	65,31989	BA S/E LOS VILOS 220KV BP1
BA01T0002SE025T0002	BA02T0002SE032T0002	2022-02-08	6	81,63	67,3921	BA S/E LOS VILOS 220KV BP1
BA01T0002SE025T0002	BA02T0002SE032T0002	2022-02-08	7	82,39	68,01954	BA S/E LOS VILOS 220KV BP1
BA01T0002SE025T0002	BA02T0002SE032T0002	2022-02-08	8	82,39	68,01954	BA S/E LOS VILOS 220KV BP1
BA01T0002SE025T0002	BA02T0002SE032T0002	2022-02-08	9	77,38	63,88338	BA S/E LOS VILOS 220KV BP1
BA01T0002SE025T0002	BA02T0002SE032T0002	2022-02-08	10	53,5	44,16853	BA S/E LOS VILOS 220KV BP1
BA01T0002SE025T0002	BA02T0002SE032T0002	2022-02-08	11	53,93	44,52353	BA S/E LOS VILOS 220KV BP1
BA01T0002SE025T0002	BA02T0002SE032T0002	2022-02-08	12	52,31	43,18609	BA S/E LOS VILOS 220KV BP1
BA01T0002SE025T0002	BA02T0002SE032T0002	2022-02-08	13	51,77	42,74028	BA S/E LOS VILOS 220KV BP1
BA01T0002SE025T0002	BA02T0002SE032T0002	2022-02-08	14	51,77	42,74028	BA S/E LOS VILOS 220KV BP1
BA01T0002SE025T0002	BA02T0002SE032T0002	2022-02-08	15	52,06	42,97969	BA S/E LOS VILOS 220KV BP1
BA01T0002SE025T0002	BA02T0002SE032T0002	2022-02-08	16	53,93	44,52353	BA S/E LOS VILOS 220KV BP1
BA01T0002SE025T0002	BA02T0002SE032T0002	2022-02-08	17	53,93	44,52353	BA S/E LOS VILOS 220KV BP1
BA01T0002SE025T0002	BA02T0002SE032T0002	2022-02-08	18	45,8	37,81156	BA S/E LOS VILOS 220KV BP1
BA01T0002SE025T0002	BA02T0002SE032T0002	2022-02-08	19	40,76	33,65064	BA S/E LOS VILOS 220KV BP1
BA01T0002SE025T0002	BA02T0002SE032T0002	2022-02-08	20	83,26	68,73779	BA S/E LOS VILOS 220KV BP1
BA01T0002SE025T0002	BA02T0002SE032T0002	2022-02-08	21	85,7	70,75221	BA S/E LOS VILOS 220KV BP1
BA01T0002SE025T0002	BA02T0002SE032T0002	2022-02-08	22	85,7	70,75221	BA S/E LOS VILOS 220KV BP1
BA01T0002SE025T0002	BA02T0002SE032T0002	2022-02-08	23	85,7	70,75221	BA S/E LOS VILOS 220KV BP1
BA01T0002SE025T0002	BA02T0002SE032T0002	2022-02-08	24	85,7	70,75221	BA S/E LOS VILOS 220KV BP1
BA01T0002SE025T0002	BA02T0002SE032T0002	2022-02-09	1	87,26	72,15791	BA S/E LOS VILOS 220KV BP1
BA01T0002SE025T0002	BA02T0002SE032T0002	2022-02-09	2	87,26	72,15791	BA S/E LOS VILOS 220KV BP1
BA01T0002SE025T0002	BA02T0002SE032T0002	2022-02-09	3	87,26	72,15791	BA S/E LOS VILOS 220KV BP1
BA01T0002SE025T0002	BA02T0002SE032T0002	2022-02-09	4	87,26	72,15791	BA S/E LOS VILOS 220KV BP1
BA01T0002SE025T0002	BA02T0002SE032T0002	2022-02-09	5	87,26	72,15791	BA S/E LOS VILOS 220KV BP1
BA01T0002SE025T0002	BA02T0002SE032T0002	2022-02-09	6	87,26	72,15791	BA S/E LOS VILOS 220KV BP1
BA01T0002SE025T0002	BA02T0002SE032T0002	2022-02-09	7	87,26	72,15791	BA S/E LOS VILOS 220KV BP1
BA01T0002SE025T0002	BA02T0002SE032T0002	2022-02-09	8	85,12	70,38828	BA S/E LOS VILOS 220KV BP1
BA01T0002SE025T0002	BA02T0002SE032T0002	2022-02-09	9	69,15	57,18221	BA S/E LOS VILOS 220KV BP1
BA01T0002SE025T0002	BA02T0002SE032T0002	2022-02-09	10	52,75	43,62056	BA S/E LOS VILOS 220KV BP1
BA01T0002SE025T0002	BA02T0002SE032T0002	2022-02-09	11	71,2	58,87742	BA S/E LOS VILOS 220KV BP1
BA01T0002SE025T0002	BA02T0002SE032T0002	2022-02-09	12	63,84	52,79121	BA S/E LOS VILOS 220KV BP1
BA01T0002SE025T0002	BA02T0002SE032T0002	2022-02-09	13	51,91	42,92594	BA S/E LOS VILOS 220KV BP1
BA01T0002SE025T0002	BA02T0002SE032T0002	2022-02-09	14	51,91	42,92594	BA S/E LOS VILOS 220KV BP1
BA01T0002SE025T0002	BA02T0002SE032T0002	2022-02-09	15	72,21	59,71262	BA S/E LOS VILOS 220KV BP1
BA01T0002SE025T0002	BA02T0002SE032T0002	2022-02-09	16	78,39	64,82304	BA S/E LOS VILOS 220KV BP1
BA01T0002SE025T0002	BA02T0002SE032T0002	2022-02-09	17	55,93	46,25019	BA S/E LOS VILOS 220KV BP1
BA01T0002SE025T0002	BA02T0002SE032T0002	2022-02-09	18	39,96	33,04412	BA S/E LOS VILOS 220KV BP1
BA01T0002SE025T0002	BA02T0002SE032T0002	2022-02-09	19	51,55	42,62824	BA S/E LOS VILOS 220KV BP1
BA01T0002SE025T0002	BA02T0002SE032T0002	2022-02-09	20	84,9	70,20636	BA S/E LOS VILOS 220KV BP1
BA01T0002SE025T0002	BA02T0002SE032T0002	2022-02-09	21	89,19	73,75389	BA S/E LOS VILOS 220KV BP1
BA01T0002SE025T0002	BA02T0002SE032T0002	2022-02-09	22	89,19	73,75389	BA S/E LOS VILOS 220KV BP1
BA01T0002SE025T0002	BA02T0002SE032T0002	2022-02-09	23	89,19	73,75389	BA S/E LOS VILOS 220KV BP1
BA01T0002SE025T0002	BA02T0002SE032T0002	2022-02-09	24	89,19	73,75389	BA S/E LOS VILOS 220KV BP1
BA01T0002SE025T0002	BA02T0002SE032T0002	2022-02-10	1	84,47	69,63116	BA S/E LOS VILOS 220KV BP1
BA01T0002SE025T0002	BA02T0002SE032T0002	2022-02-10	2	78,1	64,38017	BA S/E LOS VILOS 220KV BP1
BA01T0002SE025T0002	BA02T0002SE032T0002	2022-02-10	3	73,1	60,25852	BA S/E LOS VILOS 220KV BP1
BA01T0002SE025T0002	BA02T0002SE032T0002	2022-02-10	4	73,1	60,25852	BA S/E LOS VILOS 220KV BP1
BA01T0002SE025T0002	BA02T0002SE032T0002	2022-02-10	5	73,92	60,93447	BA S/E LOS VILOS 220KV BP1
BA01T0002SE025T0002	BA02T0002SE032T0002	2022-02-10	6	73,92	60,93447	BA S/E LOS VILOS 220KV BP1
BA01T0002SE025T0002	BA02T0002SE032T0002	2022-02-10	7	76,24	62,84692	BA S/E LOS VILOS 220KV BP1
BA01T0002SE025T0002	BA02T0002SE032T0002	2022-02-10	8	79,5	65,53424	BA S/E LOS VILOS 220KV BP1
BA01T0002SE025T0002	BA02T0002SE032T0002	2022-02-10	9	78,96	65,0891	BA S/E LOS VILOS 220KV BP1
BA01T0002SE025T0002	BA02T0002SE032T0002	2022-02-10	10	75,05	61,86597	BA S/E LOS VILOS 220KV BP1
BA01T0002SE025T0002	BA02T0002SE032T0002	2022-02-10	11	57,78	47,62979	BA S/E LOS VILOS 220KV BP1
BA01T0002SE025T0002	BA02T0002SE032T0002	2022-02-10	12	49,42	40,73839	BA S/E LOS VILOS 220KV BP1
BA01T0002SE025T0002	BA02T0002SE032T0002	2022-02-10	13	35,8	29,51101	BA S/E LOS VILOS 220KV BP1
BA01T0002SE025T0002	BA02T0002SE032T0002	2022-02-10	14	35,8	29,51101	BA S/E LOS VILOS 220KV BP1
BA01T0002SE025T0002	BA02T0002SE032T0002	2022-02-10	15	35,8	29,51101	BA S/E LOS VILOS 220KV BP1
BA01T0002SE025T0002	BA02T0002SE032T0002	2022-02-10	16	35,8	29,51101	BA S/E LOS VILOS 220KV BP1
BA01T0002SE025T0002	BA02T0002SE032T0002	2022-02-10	17	35,87	29,56872	BA S/E LOS VILOS 220KV BP1
BA01T0002SE025T0002	BA02T0002SE032T0002	2022-02-10	18	39,88	32,87428	BA S/E LOS VILOS 220KV BP1
BA01T0002SE025T0002	BA02T0002SE032T0002	2022-02-10	19	49,74	41,00217	BA S/E LOS VILOS 220KV BP1
BA01T0002SE025T0002	BA02T0002SE032T0002	2022-02-10	20	83,53	68,85628	BA S/E LOS VILOS 220KV BP1
BA01T0002SE025T0002	BA02T0002SE032T0002	2022-02-10	21	89,76	73,99186	BA S/E LOS VILOS 220KV BP1
BA01T0002SE025T0002	BA02T0002SE032T0002	2022-02-10	22	103,6	85,40059	BA S/E LOS VILOS 220KV BP1
BA01T0002SE025T0002	BA02T0002SE032T0002	2022-02-10	23	86,38	71,20563	BA S/E LOS VILOS 220KV BP1
BA01T0002SE025T0002	BA02T0002SE032T0002	2022-02-10	24	81,85	67,47141	BA S/E LOS VILOS 220KV BP1
BA01T0002SE025T0002	BA02T0002SE032T0002	2022-02-11	1	81,51	66,90259	BA S/E LOS VILOS 220KV BP1
BA01T0002SE025T0002	BA02T0002SE032T0002	2022-02-11	2	77,4	63,52915	BA S/E LOS VILOS 220KV BP1
BA01T0002SE025T0002	BA02T0002SE032T0002	2022-02-11	3	77,4	63,52915	BA S/E LOS VILOS 220KV BP1
BA01T0002SE025T0002	BA02T0002SE032T0002	2022-02-11	4	78,03	64,04624	BA S/E LOS VILOS 220KV BP1
BA01T0002SE025T0002	BA02T0002SE032T0002	2022-02-11	5	87,83	72,08999	BA S/E LOS VILOS 220KV BP1
BA01T0002SE025T0002	BA02T0002SE032T0002	2022-02-11	6	88,0	72,22952	BA S/E LOS VILOS 220KV BP1
BA01T0002SE025T0002	BA02T0002SE032T0002	2022-02-11	7	85,01	69,77536	BA S/E LOS VILOS 220KV BP1
BA01T0002SE025T0002	BA02T0002SE032T0002	2022-02-11	8	86,98	71,39231	BA S/E LOS VILOS 220KV BP1
BA01T0002SE025T0002	BA02T0002SE032T0002	2022-02-11	9	51,73	42,45947	BA S/E LOS VILOS 220KV BP1
BA01T0002SE025T0002	BA02T0002SE032T0002	2022-02-11	10	35,74	29,33503	BA S/E LOS VILOS 220KV BP1
BA01T0002SE025T0002	BA02T0002SE032T0002	2022-02-11	11	8,94	7,33786	BA S/E LOS VILOS 220KV BP1
BA01T0002SE025T0002	BA02T0002SE032T0002	2022-02-11	12	0,0	0,0	BA S/E LOS VILOS 220KV BP1
BA01T0002SE025T0002	BA02T0002SE032T0002	2022-02-11	13	0,0	0,0	BA S/E LOS VILOS 220KV BP1
BA01T0002SE025T0002	BA02T0002SE032T0002	2022-02-11	14	0,0	0,0	BA S/E LOS VILOS 220KV BP1
BA01T0002SE025T0002	BA02T0002SE032T0002	2022-02-11	15	0,0	0,0	BA S/E LOS VILOS 220KV BP1
BA01T0002SE025T0002	BA02T0002SE032T0002	2022-02-11	16	0,0	0,0	BA S/E LOS VILOS 220KV BP1
BA01T0002SE025T0002	BA02T0002SE032T0002	2022-02-11	17	0,0	0,0	BA S/E LOS VILOS 220KV BP1
BA01T0002SE025T0002	BA02T0002SE032T0002	2022-02-11	18	0,0	0,0	BA S/E LOS VILOS 220KV BP1
BA01T0002SE025T0002	BA02T0002SE032T0002	2022-02-11	19	9,9	8,12582	BA S/E LOS VILOS 220KV BP1
BA01T0002SE025T0002	BA02T0002SE032T0002	2022-02-11	20	74,64	61,26377	BA S/E LOS VILOS 220KV BP1
BA01T0002SE025T0002	BA02T0002SE032T0002	2022-02-11	21	85,75	70,38274	BA S/E LOS VILOS 220KV BP1
BA01T0002SE025T0002	BA02T0002SE032T0002	2022-02-11	22	88,51	72,64812	BA S/E LOS VILOS 220KV BP1
BA01T0002SE025T0002	BA02T0002SE032T0002	2022-02-11	23	80,95	66,44295	BA S/E LOS VILOS 220KV BP1
BA01T0002SE025T0002	BA02T0002SE032T0002	2022-02-11	24	77,21	63,3732	BA S/E LOS VILOS 220KV BP1
BA01T0002SE025T0002	BA02T0002SE032T0002	2022-02-12	1	90,67	72,91681	BA S/E LOS VILOS 220KV BP1
BA01T0002SE025T0002	BA02T0002SE032T0002	2022-02-12	2	90,67	72,91681	BA S/E LOS VILOS 220KV BP1
BA01T0002SE025T0002	BA02T0002SE032T0002	2022-02-12	3	90,67	72,91681	BA S/E LOS VILOS 220KV BP1
BA01T0002SE025T0002	BA02T0002SE032T0002	2022-02-12	4	83,55	67,19091	BA S/E LOS VILOS 220KV BP1
BA01T0002SE025T0002	BA02T0002SE032T0002	2022-02-12	5	90,47	72,75597	BA S/E LOS VILOS 220KV BP1
BA01T0002SE025T0002	BA02T0002SE032T0002	2022-02-12	6	79,33	63,79719	BA S/E LOS VILOS 220KV BP1
BA01T0002SE025T0002	BA02T0002SE032T0002	2022-02-12	7	80,93	65,08391	BA S/E LOS VILOS 220KV BP1
BA01T0002SE025T0002	BA02T0002SE032T0002	2022-02-12	8	65,53	52,69923	BA S/E LOS VILOS 220KV BP1
BA01T0002SE025T0002	BA02T0002SE032T0002	2022-02-12	9	38,05	30,59981	BA S/E LOS VILOS 220KV BP1
BA01T0002SE025T0002	BA02T0002SE032T0002	2022-02-12	10	0,9	0,72378	BA S/E LOS VILOS 220KV BP1
BA01T0002SE025T0002	BA02T0002SE032T0002	2022-02-12	11	0,0	0,0	BA S/E LOS VILOS 220KV BP1
BA01T0002SE025T0002	BA02T0002SE032T0002	2022-02-12	12	0,0	0,0	BA S/E LOS VILOS 220KV BP1
BA01T0002SE025T0002	BA02T0002SE032T0002	2022-02-12	13	0,0	0,0	BA S/E LOS VILOS 220KV BP1
BA01T0002SE025T0002	BA02T0002SE032T0002	2022-02-12	14	0,0	0,0	BA S/E LOS VILOS 220KV BP1
BA01T0002SE025T0002	BA02T0002SE032T0002	2022-02-12	15	0,0	0,0	BA S/E LOS VILOS 220KV BP1
BA01T0002SE025T0002	BA02T0002SE032T0002	2022-02-12	16	0,0	0,0	BA S/E LOS VILOS 220KV BP1
BA01T0002SE025T0002	BA02T0002SE032T0002	2022-02-12	17	0,0	0,0	BA S/E LOS VILOS 220KV BP1
BA01T0002SE025T0002	BA02T0002SE032T0002	2022-02-12	18	0,0	0,0	BA S/E LOS VILOS 220KV BP1
BA01T0002SE025T0002	BA02T0002SE032T0002	2022-02-12	19	52,56	42,26875	BA S/E LOS VILOS 220KV BP1
BA01T0002SE025T0002	BA02T0002SE032T0002	2022-02-12	20	77,79	62,55872	BA S/E LOS VILOS 220KV BP1
BA01T0002SE025T0002	BA02T0002SE032T0002	2022-02-12	21	96,66	77,73397	BA S/E LOS VILOS 220KV BP1
BA01T0002SE025T0002	BA02T0002SE032T0002	2022-02-12	22	96,66	77,73397	BA S/E LOS VILOS 220KV BP1
BA01T0002SE025T0002	BA02T0002SE032T0002	2022-02-12	23	83,93	67,49651	BA S/E LOS VILOS 220KV BP1
BA01T0002SE025T0002	BA02T0002SE032T0002	2022-02-12	24	80,81	64,9874	BA S/E LOS VILOS 220KV BP1
BA01T0002SE025T0002	BA02T0002SE032T0002	2022-02-13	1	92,79	74,62172	BA S/E LOS VILOS 220KV BP1
BA01T0002SE025T0002	BA02T0002SE032T0002	2022-02-13	2	98,24	79,00461	BA S/E LOS VILOS 220KV BP1
BA01T0002SE025T0002	BA02T0002SE032T0002	2022-02-13	3	86,12	69,2577	BA S/E LOS VILOS 220KV BP1
BA01T0002SE025T0002	BA02T0002SE032T0002	2022-02-13	4	76,44	61,47305	BA S/E LOS VILOS 220KV BP1
BA01T0002SE025T0002	BA02T0002SE032T0002	2022-02-13	5	94,07	75,65109	BA S/E LOS VILOS 220KV BP1
BA01T0002SE025T0002	BA02T0002SE032T0002	2022-02-13	6	115,62	92,9816	BA S/E LOS VILOS 220KV BP1
BA01T0002SE025T0002	BA02T0002SE032T0002	2022-02-13	7	100,13	80,52455	BA S/E LOS VILOS 220KV BP1
BA01T0002SE025T0002	BA02T0002SE032T0002	2022-02-13	8	74,74	60,10591	BA S/E LOS VILOS 220KV BP1
BA01T0002SE025T0002	BA02T0002SE032T0002	2022-02-13	9	26,29	21,14242	BA S/E LOS VILOS 220KV BP1
BA01T0002SE025T0002	BA02T0002SE032T0002	2022-02-13	10	0,0	0,0	BA S/E LOS VILOS 220KV BP1
BA01T0002SE025T0002	BA02T0002SE032T0002	2022-02-13	11	0,0	0,0	BA S/E LOS VILOS 220KV BP1
BA01T0002SE025T0002	BA02T0002SE032T0002	2022-02-13	12	0,0	0,0	BA S/E LOS VILOS 220KV BP1
BA01T0002SE025T0002	BA02T0002SE032T0002	2022-02-13	13	0,0	0,0	BA S/E LOS VILOS 220KV BP1
BA01T0002SE025T0002	BA02T0002SE032T0002	2022-02-13	14	0,0	0,0	BA S/E LOS VILOS 220KV BP1
BA01T0002SE025T0002	BA02T0002SE032T0002	2022-02-13	15	0,0	0,0	BA S/E LOS VILOS 220KV BP1
BA01T0002SE025T0002	BA02T0002SE032T0002	2022-02-13	16	0,0	0,0	BA S/E LOS VILOS 220KV BP1
BA01T0002SE025T0002	BA02T0002SE032T0002	2022-02-13	17	0,0	0,0	BA S/E LOS VILOS 220KV BP1
BA01T0002SE025T0002	BA02T0002SE032T0002	2022-02-13	18	0,0	0,0	BA S/E LOS VILOS 220KV BP1
BA01T0002SE025T0002	BA02T0002SE032T0002	2022-02-13	19	49,23	39,59077	BA S/E LOS VILOS 220KV BP1
BA01T0002SE025T0002	BA02T0002SE032T0002	2022-02-13	20	102,67	82,56721	BA S/E LOS VILOS 220KV BP1
BA01T0002SE025T0002	BA02T0002SE032T0002	2022-02-13	21	114,81	92,3302	BA S/E LOS VILOS 220KV BP1
BA01T0002SE025T0002	BA02T0002SE032T0002	2022-02-13	22	114,81	92,3302	BA S/E LOS VILOS 220KV BP1
BA01T0002SE025T0002	BA02T0002SE032T0002	2022-02-13	23	112,81	90,7218	BA S/E LOS VILOS 220KV BP1
BA01T0002SE025T0002	BA02T0002SE032T0002	2022-02-13	24	84,88	68,2605	BA S/E LOS VILOS 220KV BP1
BA01T0002SE025T0002	BA02T0002SE032T0002	2022-02-14	1	115,89	93,19874	BA S/E LOS VILOS 220KV BP1
BA01T0002SE025T0002	BA02T0002SE032T0002	2022-02-14	2	115,89	93,19874	BA S/E LOS VILOS 220KV BP1
BA01T0002SE025T0002	BA02T0002SE032T0002	2022-02-14	3	79,43	63,87761	BA S/E LOS VILOS 220KV BP1
BA01T0002SE025T0002	BA02T0002SE032T0002	2022-02-14	4	128,03	102,96173	BA S/E LOS VILOS 220KV BP1
BA01T0002SE025T0002	BA02T0002SE032T0002	2022-02-14	5	177,08	142,40774	BA S/E LOS VILOS 220KV BP1
BA01T0002SE025T0002	BA02T0002SE032T0002	2022-02-14	6	177,08	142,40774	BA S/E LOS VILOS 220KV BP1
BA01T0002SE025T0002	BA02T0002SE032T0002	2022-02-14	7	243,94	196,17655	BA S/E LOS VILOS 220KV BP1
BA01T0002SE025T0002	BA02T0002SE032T0002	2022-02-14	8	248,98	200,22972	BA S/E LOS VILOS 220KV BP1
BA01T0002SE025T0002	BA02T0002SE032T0002	2022-02-14	9	115,31	92,7323	BA S/E LOS VILOS 220KV BP1
BA01T0002SE025T0002	BA02T0002SE032T0002	2022-02-14	10	57,18	45,98416	BA S/E LOS VILOS 220KV BP1
BA01T0002SE025T0002	BA02T0002SE032T0002	2022-02-14	11	57,18	45,98416	BA S/E LOS VILOS 220KV BP1
BA01T0002SE025T0002	BA02T0002SE032T0002	2022-02-14	12	57,18	45,98416	BA S/E LOS VILOS 220KV BP1
BA01T0002SE025T0002	BA02T0002SE032T0002	2022-02-14	13	57,18	45,98416	BA S/E LOS VILOS 220KV BP1
BA01T0002SE025T0002	BA02T0002SE032T0002	2022-02-14	14	44,16	35,51347	BA S/E LOS VILOS 220KV BP1
BA01T0002SE025T0002	BA02T0002SE032T0002	2022-02-14	15	13,27	10,67173	BA S/E LOS VILOS 220KV BP1
BA01T0002SE025T0002	BA02T0002SE032T0002	2022-02-14	16	0,0	0,0	BA S/E LOS VILOS 220KV BP1
BA01T0002SE025T0002	BA02T0002SE032T0002	2022-02-14	17	0,0	0,0	BA S/E LOS VILOS 220KV BP1
BA01T0002SE025T0002	BA02T0002SE032T0002	2022-02-14	18	139,33	112,04919	BA S/E LOS VILOS 220KV BP1
BA01T0002SE025T0002	BA02T0002SE032T0002	2022-02-14	19	60,55	48,69431	BA S/E LOS VILOS 220KV BP1
BA01T0002SE025T0002	BA02T0002SE032T0002	2022-02-14	20	132,24	106,34741	BA S/E LOS VILOS 220KV BP1
BA01T0002SE025T0002	BA02T0002SE032T0002	2022-02-14	21	173,27	139,34373	BA S/E LOS VILOS 220KV BP1
BA01T0002SE025T0002	BA02T0002SE032T0002	2022-02-14	22	173,27	139,34373	BA S/E LOS VILOS 220KV BP1
BA01T0002SE025T0002	BA02T0002SE032T0002	2022-02-14	23	173,27	139,34373	BA S/E LOS VILOS 220KV BP1
BA01T0002SE025T0002	BA02T0002SE032T0002	2022-02-14	24	123,79	99,55192	BA S/E LOS VILOS 220KV BP1
BA01T0002SE025T0002	BA02T0002SE032T0002	2022-02-15	1	79,18	63,83808	BA S/E LOS VILOS 220KV BP1
BA01T0002SE025T0002	BA02T0002SE032T0002	2022-02-15	2	85,41	68,86096	BA S/E LOS VILOS 220KV BP1
BA01T0002SE025T0002	BA02T0002SE032T0002	2022-02-15	3	85,41	68,86096	BA S/E LOS VILOS 220KV BP1
BA01T0002SE025T0002	BA02T0002SE032T0002	2022-02-15	4	85,41	68,86096	BA S/E LOS VILOS 220KV BP1
BA01T0002SE025T0002	BA02T0002SE032T0002	2022-02-15	5	85,41	68,86096	BA S/E LOS VILOS 220KV BP1
BA01T0002SE025T0002	BA02T0002SE032T0002	2022-02-15	6	94,94	76,54443	BA S/E LOS VILOS 220KV BP1
BA01T0002SE025T0002	BA02T0002SE032T0002	2022-02-15	7	101,74	82,02686	BA S/E LOS VILOS 220KV BP1
BA01T0002SE025T0002	BA02T0002SE032T0002	2022-02-15	8	139,08	112,13186	BA S/E LOS VILOS 220KV BP1
BA01T0002SE025T0002	BA02T0002SE032T0002	2022-02-15	9	115,62	93,21747	BA S/E LOS VILOS 220KV BP1
BA01T0002SE025T0002	BA02T0002SE032T0002	2022-02-15	10	72,02	58,0654	BA S/E LOS VILOS 220KV BP1
BA01T0002SE025T0002	BA02T0002SE032T0002	2022-02-15	11	57,3	46,19755	BA S/E LOS VILOS 220KV BP1
BA01T0002SE025T0002	BA02T0002SE032T0002	2022-02-15	12	53,62	43,23059	BA S/E LOS VILOS 220KV BP1
BA01T0002SE025T0002	BA02T0002SE032T0002	2022-02-15	13	53,62	43,23059	BA S/E LOS VILOS 220KV BP1
BA01T0002SE025T0002	BA02T0002SE032T0002	2022-02-15	14	13,14	10,59399	BA S/E LOS VILOS 220KV BP1
BA01T0002SE025T0002	BA02T0002SE032T0002	2022-02-15	15	0,0	0,0	BA S/E LOS VILOS 220KV BP1
BA01T0002SE025T0002	BA02T0002SE032T0002	2022-02-15	16	0,0	0,0	BA S/E LOS VILOS 220KV BP1
BA01T0002SE025T0002	BA02T0002SE032T0002	2022-02-15	17	0,0	0,0	BA S/E LOS VILOS 220KV BP1
BA01T0002SE025T0002	BA02T0002SE032T0002	2022-02-15	18	0,0	0,0	BA S/E LOS VILOS 220KV BP1
BA01T0002SE025T0002	BA02T0002SE032T0002	2022-02-15	19	52,69	42,48079	BA S/E LOS VILOS 220KV BP1
BA01T0002SE025T0002	BA02T0002SE032T0002	2022-02-15	20	86,29	69,57045	BA S/E LOS VILOS 220KV BP1
BA01T0002SE025T0002	BA02T0002SE032T0002	2022-02-15	21	171,86	138,56041	BA S/E LOS VILOS 220KV BP1
BA01T0002SE025T0002	BA02T0002SE032T0002	2022-02-15	22	171,86	138,56041	BA S/E LOS VILOS 220KV BP1
BA01T0002SE025T0002	BA02T0002SE032T0002	2022-02-15	23	171,86	138,56041	BA S/E LOS VILOS 220KV BP1
BA01T0002SE025T0002	BA02T0002SE032T0002	2022-02-15	24	171,86	138,56041	BA S/E LOS VILOS 220KV BP1
BA01T0002SE025T0002	BA02T0002SE032T0002	2022-02-16	1	173,06	140,56625	BA S/E LOS VILOS 220KV BP1
BA01T0002SE025T0002	BA02T0002SE032T0002	2022-02-16	2	173,06	140,56625	BA S/E LOS VILOS 220KV BP1
BA01T0002SE025T0002	BA02T0002SE032T0002	2022-02-16	3	90,14	73,21531	BA S/E LOS VILOS 220KV BP1
BA01T0002SE025T0002	BA02T0002SE032T0002	2022-02-16	4	82,6	67,09102	BA S/E LOS VILOS 220KV BP1
BA01T0002SE025T0002	BA02T0002SE032T0002	2022-02-16	5	76,16	61,8602	BA S/E LOS VILOS 220KV BP1
BA01T0002SE025T0002	BA02T0002SE032T0002	2022-02-16	6	76,16	61,8602	BA S/E LOS VILOS 220KV BP1
BA01T0002SE025T0002	BA02T0002SE032T0002	2022-02-16	7	81,64	66,31127	BA S/E LOS VILOS 220KV BP1
BA01T0002SE025T0002	BA02T0002SE032T0002	2022-02-16	8	82,76	67,22098	BA S/E LOS VILOS 220KV BP1
BA01T0002SE025T0002	BA02T0002SE032T0002	2022-02-16	9	76,44	62,08763	BA S/E LOS VILOS 220KV BP1
BA01T0002SE025T0002	BA02T0002SE032T0002	2022-02-16	10	53,01	43,05684	BA S/E LOS VILOS 220KV BP1
BA01T0002SE025T0002	BA02T0002SE032T0002	2022-02-16	11	40,1	32,57082	BA S/E LOS VILOS 220KV BP1
BA01T0002SE025T0002	BA02T0002SE032T0002	2022-02-16	12	34,43	27,96542	BA S/E LOS VILOS 220KV BP1
BA01T0002SE025T0002	BA02T0002SE032T0002	2022-02-16	13	34,43	27,96542	BA S/E LOS VILOS 220KV BP1
BA01T0002SE025T0002	BA02T0002SE032T0002	2022-02-16	14	34,43	27,96542	BA S/E LOS VILOS 220KV BP1
BA01T0002SE025T0002	BA02T0002SE032T0002	2022-02-16	15	17,22	13,98677	BA S/E LOS VILOS 220KV BP1
BA01T0002SE025T0002	BA02T0002SE032T0002	2022-02-16	16	0,0	0,0	BA S/E LOS VILOS 220KV BP1
BA01T0002SE025T0002	BA02T0002SE032T0002	2022-02-16	17	0,0	0,0	BA S/E LOS VILOS 220KV BP1
BA01T0002SE025T0002	BA02T0002SE032T0002	2022-02-16	18	0,0	0,0	BA S/E LOS VILOS 220KV BP1
BA01T0002SE025T0002	BA02T0002SE032T0002	2022-02-16	19	8,29	6,73347	BA S/E LOS VILOS 220KV BP1
BA01T0002SE025T0002	BA02T0002SE032T0002	2022-02-16	20	77,43	62,89174	BA S/E LOS VILOS 220KV BP1
BA01T0002SE025T0002	BA02T0002SE032T0002	2022-02-16	21	79,6	64,6543	BA S/E LOS VILOS 220KV BP1
BA01T0002SE025T0002	BA02T0002SE032T0002	2022-02-16	22	80,18	65,1254	BA S/E LOS VILOS 220KV BP1
BA01T0002SE025T0002	BA02T0002SE032T0002	2022-02-16	23	78,89	64,07761	BA S/E LOS VILOS 220KV BP1
BA01T0002SE025T0002	BA02T0002SE032T0002	2022-02-16	24	78,89	64,07761	BA S/E LOS VILOS 220KV BP1
BA01T0002SE025T0002	BA02T0002SE032T0002	2022-02-17	1	73,92	59,44425	BA S/E LOS VILOS 220KV BP1
BA01T0002SE025T0002	BA02T0002SE032T0002	2022-02-17	2	73,92	59,44425	BA S/E LOS VILOS 220KV BP1
BA01T0002SE025T0002	BA02T0002SE032T0002	2022-02-17	3	74,58	59,975	BA S/E LOS VILOS 220KV BP1
BA01T0002SE025T0002	BA02T0002SE032T0002	2022-02-17	4	72,14	58,01282	BA S/E LOS VILOS 220KV BP1
BA01T0002SE025T0002	BA02T0002SE032T0002	2022-02-17	5	72,32	58,15757	BA S/E LOS VILOS 220KV BP1
BA01T0002SE025T0002	BA02T0002SE032T0002	2022-02-17	6	80,66	64,86435	BA S/E LOS VILOS 220KV BP1
BA01T0002SE025T0002	BA02T0002SE032T0002	2022-02-17	7	83,32	67,00344	BA S/E LOS VILOS 220KV BP1
BA01T0002SE025T0002	BA02T0002SE032T0002	2022-02-17	8	102,32	82,28267	BA S/E LOS VILOS 220KV BP1
BA01T0002SE025T0002	BA02T0002SE032T0002	2022-02-17	9	77,66	62,45184	BA S/E LOS VILOS 220KV BP1
BA01T0002SE025T0002	BA02T0002SE032T0002	2022-02-17	10	39,49	31,75667	BA S/E LOS VILOS 220KV BP1
BA01T0002SE025T0002	BA02T0002SE032T0002	2022-02-17	11	12,75	10,25317	BA S/E LOS VILOS 220KV BP1
BA01T0002SE025T0002	BA02T0002SE032T0002	2022-02-17	12	51,58	41,47909	BA S/E LOS VILOS 220KV BP1
BA01T0002SE025T0002	BA02T0002SE032T0002	2022-02-17	13	51,58	41,47909	BA S/E LOS VILOS 220KV BP1
BA01T0002SE025T0002	BA02T0002SE032T0002	2022-02-17	14	51,58	41,47909	BA S/E LOS VILOS 220KV BP1
BA01T0002SE025T0002	BA02T0002SE032T0002	2022-02-17	15	53,14	42,73359	BA S/E LOS VILOS 220KV BP1
BA01T0002SE025T0002	BA02T0002SE032T0002	2022-02-17	16	72,44	58,25407	BA S/E LOS VILOS 220KV BP1
BA01T0002SE025T0002	BA02T0002SE032T0002	2022-02-17	17	72,44	58,25407	BA S/E LOS VILOS 220KV BP1
BA01T0002SE025T0002	BA02T0002SE032T0002	2022-02-17	18	58,8	47,2852	BA S/E LOS VILOS 220KV BP1
BA01T0002SE025T0002	BA02T0002SE032T0002	2022-02-17	19	38,41	30,88817	BA S/E LOS VILOS 220KV BP1
BA01T0002SE025T0002	BA02T0002SE032T0002	2022-02-17	20	87,27	70,17992	BA S/E LOS VILOS 220KV BP1
BA01T0002SE025T0002	BA02T0002SE032T0002	2022-02-17	21	97,94	78,76041	BA S/E LOS VILOS 220KV BP1
BA01T0002SE025T0002	BA02T0002SE032T0002	2022-02-17	22	93,74	75,3829	BA S/E LOS VILOS 220KV BP1
BA01T0002SE025T0002	BA02T0002SE032T0002	2022-02-17	23	86,67	69,69741	BA S/E LOS VILOS 220KV BP1
BA01T0002SE025T0002	BA02T0002SE032T0002	2022-02-17	24	84,09	67,62266	BA S/E LOS VILOS 220KV BP1
BA01T0002SE025T0002	BA02T0002SE032T0002	2022-02-18	1	84,62	67,65792	BA S/E LOS VILOS 220KV BP1
BA01T0002SE025T0002	BA02T0002SE032T0002	2022-02-18	2	84,62	67,65792	BA S/E LOS VILOS 220KV BP1
BA01T0002SE025T0002	BA02T0002SE032T0002	2022-02-18	3	84,62	67,65792	BA S/E LOS VILOS 220KV BP1
BA01T0002SE025T0002	BA02T0002SE032T0002	2022-02-18	4	88,49	70,75218	BA S/E LOS VILOS 220KV BP1
BA01T0002SE025T0002	BA02T0002SE032T0002	2022-02-18	5	101,24	80,94644	BA S/E LOS VILOS 220KV BP1
BA01T0002SE025T0002	BA02T0002SE032T0002	2022-02-18	6	122,75	98,14476	BA S/E LOS VILOS 220KV BP1
BA01T0002SE025T0002	BA02T0002SE032T0002	2022-02-18	7	175,23	140,10515	BA S/E LOS VILOS 220KV BP1
BA01T0002SE025T0002	BA02T0002SE032T0002	2022-02-18	8	175,23	140,10515	BA S/E LOS VILOS 220KV BP1
BA01T0002SE025T0002	BA02T0002SE032T0002	2022-02-18	9	158,84	127,00052	BA S/E LOS VILOS 220KV BP1
BA01T0002SE025T0002	BA02T0002SE032T0002	2022-02-18	10	98,43	78,69971	BA S/E LOS VILOS 220KV BP1
BA01T0002SE025T0002	BA02T0002SE032T0002	2022-02-18	11	79,61	63,65218	BA S/E LOS VILOS 220KV BP1
BA01T0002SE025T0002	BA02T0002SE032T0002	2022-02-18	12	56,0	44,7748	BA S/E LOS VILOS 220KV BP1
BA01T0002SE025T0002	BA02T0002SE032T0002	2022-02-18	13	51,73	41,36072	BA S/E LOS VILOS 220KV BP1
BA01T0002SE025T0002	BA02T0002SE032T0002	2022-02-18	14	51,52	41,19282	BA S/E LOS VILOS 220KV BP1
BA01T0002SE025T0002	BA02T0002SE032T0002	2022-02-18	15	42,62	34,07682	BA S/E LOS VILOS 220KV BP1
BA01T0002SE025T0002	BA02T0002SE032T0002	2022-02-18	16	35,33	28,2481	BA S/E LOS VILOS 220KV BP1
BA01T0002SE025T0002	BA02T0002SE032T0002	2022-02-18	17	35,33	28,2481	BA S/E LOS VILOS 220KV BP1
BA01T0002SE025T0002	BA02T0002SE032T0002	2022-02-18	18	35,33	28,2481	BA S/E LOS VILOS 220KV BP1
BA01T0002SE025T0002	BA02T0002SE032T0002	2022-02-18	19	58,75	46,97356	BA S/E LOS VILOS 220KV BP1
BA01T0002SE025T0002	BA02T0002SE032T0002	2022-02-18	20	99,77	79,7711	BA S/E LOS VILOS 220KV BP1
BA01T0002SE025T0002	BA02T0002SE032T0002	2022-02-18	21	171,69	137,27474	BA S/E LOS VILOS 220KV BP1
BA01T0002SE025T0002	BA02T0002SE032T0002	2022-02-18	22	132,53	105,96436	BA S/E LOS VILOS 220KV BP1
BA01T0002SE025T0002	BA02T0002SE032T0002	2022-02-18	23	76,64	61,27751	BA S/E LOS VILOS 220KV BP1
BA01T0002SE025T0002	BA02T0002SE032T0002	2022-02-18	24	76,64	61,27751	BA S/E LOS VILOS 220KV BP1
BA01T0002SE025T0002	BA02T0002SE032T0002	2022-02-19	1	108,88	86,99294	BA S/E LOS VILOS 220KV BP1
BA01T0002SE025T0002	BA02T0002SE032T0002	2022-02-19	2	106,44	85,04343	BA S/E LOS VILOS 220KV BP1
BA01T0002SE025T0002	BA02T0002SE032T0002	2022-02-19	3	108,45	86,64938	BA S/E LOS VILOS 220KV BP1
BA01T0002SE025T0002	BA02T0002SE032T0002	2022-02-19	4	142,25	113,65491	BA S/E LOS VILOS 220KV BP1
BA01T0002SE025T0002	BA02T0002SE032T0002	2022-02-19	5	145,96	116,61912	BA S/E LOS VILOS 220KV BP1
BA01T0002SE025T0002	BA02T0002SE032T0002	2022-02-19	6	109,97	87,86383	BA S/E LOS VILOS 220KV BP1
BA01T0002SE025T0002	BA02T0002SE032T0002	2022-02-19	7	125,59	100,3439	BA S/E LOS VILOS 220KV BP1
BA01T0002SE025T0002	BA02T0002SE032T0002	2022-02-19	8	145,96	116,61912	BA S/E LOS VILOS 220KV BP1
BA01T0002SE025T0002	BA02T0002SE032T0002	2022-02-19	9	61,52	49,15325	BA S/E LOS VILOS 220KV BP1
BA01T0002SE025T0002	BA02T0002SE032T0002	2022-02-19	10	4,6	3,67531	BA S/E LOS VILOS 220KV BP1
BA01T0002SE025T0002	BA02T0002SE032T0002	2022-02-19	11	0,0	0,0	BA S/E LOS VILOS 220KV BP1
BA01T0002SE025T0002	BA02T0002SE032T0002	2022-02-19	12	0,0	0,0	BA S/E LOS VILOS 220KV BP1
BA01T0002SE025T0002	BA02T0002SE032T0002	2022-02-19	13	0,0	0,0	BA S/E LOS VILOS 220KV BP1
BA01T0002SE025T0002	BA02T0002SE032T0002	2022-02-19	14	0,0	0,0	BA S/E LOS VILOS 220KV BP1
BA01T0002SE025T0002	BA02T0002SE032T0002	2022-02-19	15	0,0	0,0	BA S/E LOS VILOS 220KV BP1
BA01T0002SE025T0002	BA02T0002SE032T0002	2022-02-19	16	0,0	0,0	BA S/E LOS VILOS 220KV BP1
BA01T0002SE025T0002	BA02T0002SE032T0002	2022-02-19	17	0,0	0,0	BA S/E LOS VILOS 220KV BP1
BA01T0002SE025T0002	BA02T0002SE032T0002	2022-02-19	18	0,0	0,0	BA S/E LOS VILOS 220KV BP1
BA01T0002SE025T0002	BA02T0002SE032T0002	2022-02-19	19	0,0	0,0	BA S/E LOS VILOS 220KV BP1
BA01T0002SE025T0002	BA02T0002SE032T0002	2022-02-19	20	77,87	62,21657	BA S/E LOS VILOS 220KV BP1
BA01T0002SE025T0002	BA02T0002SE032T0002	2022-02-19	21	98,44	78,65159	BA S/E LOS VILOS 220KV BP1
BA01T0002SE025T0002	BA02T0002SE032T0002	2022-02-19	22	98,44	78,65159	BA S/E LOS VILOS 220KV BP1
BA01T0002SE025T0002	BA02T0002SE032T0002	2022-02-19	23	95,24	76,09486	BA S/E LOS VILOS 220KV BP1
BA01T0002SE025T0002	BA02T0002SE032T0002	2022-02-19	24	92,79	74,13735	BA S/E LOS VILOS 220KV BP1
BA01T0002SE025T0002	BA02T0002SE032T0002	2022-02-20	1	82,67	66,05168	BA S/E LOS VILOS 220KV BP1
BA01T0002SE025T0002	BA02T0002SE032T0002	2022-02-20	2	88,06	70,35818	BA S/E LOS VILOS 220KV BP1
BA01T0002SE025T0002	BA02T0002SE032T0002	2022-02-20	3	86,71	69,27956	BA S/E LOS VILOS 220KV BP1
BA01T0002SE025T0002	BA02T0002SE032T0002	2022-02-20	4	74,68	59,66783	BA S/E LOS VILOS 220KV BP1
BA01T0002SE025T0002	BA02T0002SE032T0002	2022-02-20	5	67,29	53,76336	BA S/E LOS VILOS 220KV BP1
BA01T0002SE025T0002	BA02T0002SE032T0002	2022-02-20	6	90,03	71,93217	BA S/E LOS VILOS 220KV BP1
BA01T0002SE025T0002	BA02T0002SE032T0002	2022-02-20	7	94,6	75,58351	BA S/E LOS VILOS 220KV BP1
BA01T0002SE025T0002	BA02T0002SE032T0002	2022-02-20	8	76,21	60,89027	BA S/E LOS VILOS 220KV BP1
BA01T0002SE025T0002	BA02T0002SE032T0002	2022-02-20	9	22,96	18,34458	BA S/E LOS VILOS 220KV BP1
BA01T0002SE025T0002	BA02T0002SE032T0002	2022-02-20	10	0,0	0,0	BA S/E LOS VILOS 220KV BP1
BA01T0002SE025T0002	BA02T0002SE032T0002	2022-02-20	11	0,0	0,0	BA S/E LOS VILOS 220KV BP1
BA01T0002SE025T0002	BA02T0002SE032T0002	2022-02-20	12	0,0	0,0	BA S/E LOS VILOS 220KV BP1
BA01T0002SE025T0002	BA02T0002SE032T0002	2022-02-20	13	0,0	0,0	BA S/E LOS VILOS 220KV BP1
BA01T0002SE025T0002	BA02T0002SE032T0002	2022-02-20	14	0,0	0,0	BA S/E LOS VILOS 220KV BP1
BA01T0002SE025T0002	BA02T0002SE032T0002	2022-02-20	15	0,0	0,0	BA S/E LOS VILOS 220KV BP1
BA01T0002SE025T0002	BA02T0002SE032T0002	2022-02-20	16	0,0	0,0	BA S/E LOS VILOS 220KV BP1
BA01T0002SE025T0002	BA02T0002SE032T0002	2022-02-20	17	0,0	0,0	BA S/E LOS VILOS 220KV BP1
BA01T0002SE025T0002	BA02T0002SE032T0002	2022-02-20	18	0,0	0,0	BA S/E LOS VILOS 220KV BP1
BA01T0002SE025T0002	BA02T0002SE032T0002	2022-02-20	19	0,0	0,0	BA S/E LOS VILOS 220KV BP1
BA01T0002SE025T0002	BA02T0002SE032T0002	2022-02-20	20	74,42	59,46009	BA S/E LOS VILOS 220KV BP1
BA01T0002SE025T0002	BA02T0002SE032T0002	2022-02-20	21	93,02	74,32112	BA S/E LOS VILOS 220KV BP1
BA01T0002SE025T0002	BA02T0002SE032T0002	2022-02-20	22	101,78	81,32018	BA S/E LOS VILOS 220KV BP1
BA01T0002SE025T0002	BA02T0002SE032T0002	2022-02-20	23	97,77	78,11627	BA S/E LOS VILOS 220KV BP1
BA01T0002SE025T0002	BA02T0002SE032T0002	2022-02-20	24	76,95	61,48151	BA S/E LOS VILOS 220KV BP1
BA01T0002SE025T0002	BA02T0002SE032T0002	2022-02-21	1	76,02	60,73846	BA S/E LOS VILOS 220KV BP1
BA01T0002SE025T0002	BA02T0002SE032T0002	2022-02-21	2	76,02	60,73846	BA S/E LOS VILOS 220KV BP1
BA01T0002SE025T0002	BA02T0002SE032T0002	2022-02-21	3	72,02	57,54254	BA S/E LOS VILOS 220KV BP1
BA01T0002SE025T0002	BA02T0002SE032T0002	2022-02-21	4	90,49	72,2997	BA S/E LOS VILOS 220KV BP1
BA01T0002SE025T0002	BA02T0002SE032T0002	2022-02-21	5	109,89	87,79991	BA S/E LOS VILOS 220KV BP1
BA01T0002SE025T0002	BA02T0002SE032T0002	2022-02-21	6	109,89	87,79991	BA S/E LOS VILOS 220KV BP1
BA01T0002SE025T0002	BA02T0002SE032T0002	2022-02-21	7	109,89	87,79991	BA S/E LOS VILOS 220KV BP1
BA01T0002SE025T0002	BA02T0002SE032T0002	2022-02-21	8	112,07	89,54169	BA S/E LOS VILOS 220KV BP1
BA01T0002SE025T0002	BA02T0002SE032T0002	2022-02-21	9	123,0	98,27454	BA S/E LOS VILOS 220KV BP1
BA01T0002SE025T0002	BA02T0002SE032T0002	2022-02-21	10	60,17	48,07463	BA S/E LOS VILOS 220KV BP1
BA01T0002SE025T0002	BA02T0002SE032T0002	2022-02-21	11	59,96	47,90684	BA S/E LOS VILOS 220KV BP1
BA01T0002SE025T0002	BA02T0002SE032T0002	2022-02-21	12	70,06	55,97654	BA S/E LOS VILOS 220KV BP1
BA01T0002SE025T0002	BA02T0002SE032T0002	2022-02-21	13	67,12	53,62754	BA S/E LOS VILOS 220KV BP1
BA01T0002SE025T0002	BA02T0002SE032T0002	2022-02-21	14	66,27	52,9484	BA S/E LOS VILOS 220KV BP1
BA01T0002SE025T0002	BA02T0002SE032T0002	2022-02-21	15	57,72	46,11713	BA S/E LOS VILOS 220KV BP1
BA01T0002SE025T0002	BA02T0002SE032T0002	2022-02-21	16	54,06	43,19286	BA S/E LOS VILOS 220KV BP1
BA01T0002SE025T0002	BA02T0002SE032T0002	2022-02-21	17	40,55	32,39864	BA S/E LOS VILOS 220KV BP1
BA01T0002SE025T0002	BA02T0002SE032T0002	2022-02-21	18	0,0	0,0	BA S/E LOS VILOS 220KV BP1
BA01T0002SE025T0002	BA02T0002SE032T0002	2022-02-21	19	13,0	10,38674	BA S/E LOS VILOS 220KV BP1
BA01T0002SE025T0002	BA02T0002SE032T0002	2022-02-21	20	99,98	79,88202	BA S/E LOS VILOS 220KV BP1
BA01T0002SE025T0002	BA02T0002SE032T0002	2022-02-21	21	148,61	118,73642	BA S/E LOS VILOS 220KV BP1
BA01T0002SE025T0002	BA02T0002SE032T0002	2022-02-21	22	259,37	207,23144	BA S/E LOS VILOS 220KV BP1
BA01T0002SE025T0002	BA02T0002SE032T0002	2022-02-21	23	168,52	134,64411	BA S/E LOS VILOS 220KV BP1
BA01T0002SE025T0002	BA02T0002SE032T0002	2022-02-21	24	114,9	91,8028	BA S/E LOS VILOS 220KV BP1
BA01T0002SE025T0002	BA02T0002SE032T0002	2022-02-22	1	109,63	87,03635	BA S/E LOS VILOS 220KV BP1
BA01T0002SE025T0002	BA02T0002SE032T0002	2022-02-22	2	109,63	87,03635	BA S/E LOS VILOS 220KV BP1
BA01T0002SE025T0002	BA02T0002SE032T0002	2022-02-22	3	109,63	87,03635	BA S/E LOS VILOS 220KV BP1
BA01T0002SE025T0002	BA02T0002SE032T0002	2022-02-22	4	109,63	87,03635	BA S/E LOS VILOS 220KV BP1
BA01T0002SE025T0002	BA02T0002SE032T0002	2022-02-22	5	109,63	87,03635	BA S/E LOS VILOS 220KV BP1
BA01T0002SE025T0002	BA02T0002SE032T0002	2022-02-22	6	109,63	87,03635	BA S/E LOS VILOS 220KV BP1
BA01T0002SE025T0002	BA02T0002SE032T0002	2022-02-22	7	109,63	87,03635	BA S/E LOS VILOS 220KV BP1
BA01T0002SE025T0002	BA02T0002SE032T0002	2022-02-22	8	109,63	87,03635	BA S/E LOS VILOS 220KV BP1
BA01T0002SE025T0002	BA02T0002SE032T0002	2022-02-22	9	112,12	89,01319	BA S/E LOS VILOS 220KV BP1
BA01T0002SE025T0002	BA02T0002SE032T0002	2022-02-22	10	68,39	54,2955	BA S/E LOS VILOS 220KV BP1
BA01T0002SE025T0002	BA02T0002SE032T0002	2022-02-22	11	54,02	42,88702	BA S/E LOS VILOS 220KV BP1
BA01T0002SE025T0002	BA02T0002SE032T0002	2022-02-22	12	64,03	50,83406	BA S/E LOS VILOS 220KV BP1
BA01T0002SE025T0002	BA02T0002SE032T0002	2022-02-22	13	59,22	47,01535	BA S/E LOS VILOS 220KV BP1
BA01T0002SE025T0002	BA02T0002SE032T0002	2022-02-22	14	0,0	0,0	BA S/E LOS VILOS 220KV BP1
BA01T0002SE025T0002	BA02T0002SE032T0002	2022-02-22	15	0,0	0,0	BA S/E LOS VILOS 220KV BP1
BA01T0002SE025T0002	BA02T0002SE032T0002	2022-02-22	16	0,0	0,0	BA S/E LOS VILOS 220KV BP1
BA01T0002SE025T0002	BA02T0002SE032T0002	2022-02-22	17	0,0	0,0	BA S/E LOS VILOS 220KV BP1
BA01T0002SE025T0002	BA02T0002SE032T0002	2022-02-22	18	0,0	0,0	BA S/E LOS VILOS 220KV BP1
BA01T0002SE025T0002	BA02T0002SE032T0002	2022-02-22	19	39,31	31,2086	BA S/E LOS VILOS 220KV BP1
BA01T0002SE025T0002	BA02T0002SE032T0002	2022-02-22	20	110,57	87,78263	BA S/E LOS VILOS 220KV BP1
BA01T0002SE025T0002	BA02T0002SE032T0002	2022-02-22	21	112,51	89,32281	BA S/E LOS VILOS 220KV BP1
BA01T0002SE025T0002	BA02T0002SE032T0002	2022-02-22	22	112,51	89,32281	BA S/E LOS VILOS 220KV BP1
BA01T0002SE025T0002	BA02T0002SE032T0002	2022-02-22	23	112,51	89,32281	BA S/E LOS VILOS 220KV BP1
BA01T0002SE025T0002	BA02T0002SE032T0002	2022-02-22	24	112,51	89,32281	BA S/E LOS VILOS 220KV BP1
BA01T0002SE025T0002	BA02T0002SE032T0002	2022-02-23	1	160,3	128,2384	BA S/E LOS VILOS 220KV BP1
BA01T0002SE025T0002	BA02T0002SE032T0002	2022-02-23	2	160,3	128,2384	BA S/E LOS VILOS 220KV BP1
BA01T0002SE025T0002	BA02T0002SE032T0002	2022-02-23	3	160,3	128,2384	BA S/E LOS VILOS 220KV BP1
BA01T0002SE025T0002	BA02T0002SE032T0002	2022-02-23	4	160,3	128,2384	BA S/E LOS VILOS 220KV BP1
BA01T0002SE025T0002	BA02T0002SE032T0002	2022-02-23	5	160,3	128,2384	BA S/E LOS VILOS 220KV BP1
BA01T0002SE025T0002	BA02T0002SE032T0002	2022-02-23	6	160,3	128,2384	BA S/E LOS VILOS 220KV BP1
BA01T0002SE025T0002	BA02T0002SE032T0002	2022-02-23	7	164,52	131,61435	BA S/E LOS VILOS 220KV BP1
BA01T0002SE025T0002	BA02T0002SE032T0002	2022-02-23	8	188,44	150,75012	BA S/E LOS VILOS 220KV BP1
BA01T0002SE025T0002	BA02T0002SE032T0002	2022-02-23	9	182,77	146,21417	BA S/E LOS VILOS 220KV BP1
BA01T0002SE025T0002	BA02T0002SE032T0002	2022-02-23	10	175,83	140,66224	BA S/E LOS VILOS 220KV BP1
BA01T0002SE025T0002	BA02T0002SE032T0002	2022-02-23	11	86,27	69,01514	BA S/E LOS VILOS 220KV BP1
BA01T0002SE025T0002	BA02T0002SE032T0002	2022-02-23	12	71,2	56,95929	BA S/E LOS VILOS 220KV BP1
BA01T0002SE025T0002	BA02T0002SE032T0002	2022-02-23	13	59,54	47,6314	BA S/E LOS VILOS 220KV BP1
BA01T0002SE025T0002	BA02T0002SE032T0002	2022-02-23	14	0,0	0,0	BA S/E LOS VILOS 220KV BP1
BA01T0002SE025T0002	BA02T0002SE032T0002	2022-02-23	15	0,0	0,0	BA S/E LOS VILOS 220KV BP1
BA01T0002SE025T0002	BA02T0002SE032T0002	2022-02-23	16	0,0	0,0	BA S/E LOS VILOS 220KV BP1
BA01T0002SE025T0002	BA02T0002SE032T0002	2022-02-23	17	39,15	31,31961	BA S/E LOS VILOS 220KV BP1
BA01T0002SE025T0002	BA02T0002SE032T0002	2022-02-23	18	13,35	10,67987	BA S/E LOS VILOS 220KV BP1
BA01T0002SE025T0002	BA02T0002SE032T0002	2022-02-23	19	18,28	14,62382	BA S/E LOS VILOS 220KV BP1
BA01T0002SE025T0002	BA02T0002SE032T0002	2022-02-23	20	112,2	89,75888	BA S/E LOS VILOS 220KV BP1
BA01T0002SE025T0002	BA02T0002SE032T0002	2022-02-23	21	166,01	132,80634	BA S/E LOS VILOS 220KV BP1
BA01T0002SE025T0002	BA02T0002SE032T0002	2022-02-23	22	186,37	149,09414	BA S/E LOS VILOS 220KV BP1
BA01T0002SE025T0002	BA02T0002SE032T0002	2022-02-23	23	164,97	131,97435	BA S/E LOS VILOS 220KV BP1
BA01T0002SE025T0002	BA02T0002SE032T0002	2022-02-23	24	102,98	82,38297	BA S/E LOS VILOS 220KV BP1
BA01T0002SE025T0002	BA02T0002SE032T0002	2022-02-24	1	83,06	66,13653	BA S/E LOS VILOS 220KV BP1
BA01T0002SE025T0002	BA02T0002SE032T0002	2022-02-24	2	106,81	85,04746	BA S/E LOS VILOS 220KV BP1
BA01T0002SE025T0002	BA02T0002SE032T0002	2022-02-24	3	94,44	75,19785	BA S/E LOS VILOS 220KV BP1
BA01T0002SE025T0002	BA02T0002SE032T0002	2022-02-24	4	77,12	61,4068	BA S/E LOS VILOS 220KV BP1
BA01T0002SE025T0002	BA02T0002SE032T0002	2022-02-24	5	77,12	61,4068	BA S/E LOS VILOS 220KV BP1
BA01T0002SE025T0002	BA02T0002SE032T0002	2022-02-24	6	95,21	75,81096	BA S/E LOS VILOS 220KV BP1
BA01T0002SE025T0002	BA02T0002SE032T0002	2022-02-24	7	106,81	85,04746	BA S/E LOS VILOS 220KV BP1
BA01T0002SE025T0002	BA02T0002SE032T0002	2022-02-24	8	106,54	84,83248	BA S/E LOS VILOS 220KV BP1
BA01T0002SE025T0002	BA02T0002SE032T0002	2022-02-24	9	61,16	48,69865	BA S/E LOS VILOS 220KV BP1
BA01T0002SE025T0002	BA02T0002SE032T0002	2022-02-24	10	50,34	40,08323	BA S/E LOS VILOS 220KV BP1
BA01T0002SE025T0002	BA02T0002SE032T0002	2022-02-24	11	38,54	30,68748	BA S/E LOS VILOS 220KV BP1
BA01T0002SE025T0002	BA02T0002SE032T0002	2022-02-24	12	28,91	23,01959	BA S/E LOS VILOS 220KV BP1
BA01T0002SE025T0002	BA02T0002SE032T0002	2022-02-24	13	0,0	0,0	BA S/E LOS VILOS 220KV BP1
BA01T0002SE025T0002	BA02T0002SE032T0002	2022-02-24	14	0,0	0,0	BA S/E LOS VILOS 220KV BP1
BA01T0002SE025T0002	BA02T0002SE032T0002	2022-02-24	15	0,0	0,0	BA S/E LOS VILOS 220KV BP1
BA01T0002SE025T0002	BA02T0002SE032T0002	2022-02-24	16	0,0	0,0	BA S/E LOS VILOS 220KV BP1
BA01T0002SE025T0002	BA02T0002SE032T0002	2022-02-24	17	0,0	0,0	BA S/E LOS VILOS 220KV BP1
BA01T0002SE025T0002	BA02T0002SE032T0002	2022-02-24	18	0,0	0,0	BA S/E LOS VILOS 220KV BP1
BA01T0002SE025T0002	BA02T0002SE032T0002	2022-02-24	19	27,75	22,09594	BA S/E LOS VILOS 220KV BP1
BA01T0002SE025T0002	BA02T0002SE032T0002	2022-02-24	20	76,45	60,87331	BA S/E LOS VILOS 220KV BP1
BA01T0002SE025T0002	BA02T0002SE032T0002	2022-02-24	21	87,31	69,52059	BA S/E LOS VILOS 220KV BP1
BA01T0002SE025T0002	BA02T0002SE032T0002	2022-02-24	22	87,31	69,52059	BA S/E LOS VILOS 220KV BP1
BA01T0002SE025T0002	BA02T0002SE032T0002	2022-02-24	23	73,95	58,88269	BA S/E LOS VILOS 220KV BP1
BA01T0002SE025T0002	BA02T0002SE032T0002	2022-02-24	24	73,49	58,51641	BA S/E LOS VILOS 220KV BP1
BA01T0002SE025T0002	BA02T0002SE032T0002	2022-02-25	1	74,5	58,63523	BA S/E LOS VILOS 220KV BP1
BA01T0002SE025T0002	BA02T0002SE032T0002	2022-02-25	2	108,97	85,76484	BA S/E LOS VILOS 220KV BP1
BA01T0002SE025T0002	BA02T0002SE032T0002	2022-02-25	3	114,06	89,77092	BA S/E LOS VILOS 220KV BP1
BA01T0002SE025T0002	BA02T0002SE032T0002	2022-02-25	4	114,06	89,77092	BA S/E LOS VILOS 220KV BP1
BA01T0002SE025T0002	BA02T0002SE032T0002	2022-02-25	5	114,06	89,77092	BA S/E LOS VILOS 220KV BP1
BA01T0002SE025T0002	BA02T0002SE032T0002	2022-02-25	6	114,06	89,77092	BA S/E LOS VILOS 220KV BP1
BA01T0002SE025T0002	BA02T0002SE032T0002	2022-02-25	7	114,06	89,77092	BA S/E LOS VILOS 220KV BP1
BA01T0002SE025T0002	BA02T0002SE032T0002	2022-02-25	8	114,06	89,77092	BA S/E LOS VILOS 220KV BP1
BA01T0002SE025T0002	BA02T0002SE032T0002	2022-02-25	9	97,34	76,61145	BA S/E LOS VILOS 220KV BP1
BA01T0002SE025T0002	BA02T0002SE032T0002	2022-02-25	10	55,66	43,8072	BA S/E LOS VILOS 220KV BP1
BA01T0002SE025T0002	BA02T0002SE032T0002	2022-02-25	11	59,17	46,56975	BA S/E LOS VILOS 220KV BP1
BA01T0002SE025T0002	BA02T0002SE032T0002	2022-02-25	12	59,47	46,80586	BA S/E LOS VILOS 220KV BP1
BA01T0002SE025T0002	BA02T0002SE032T0002	2022-02-25	13	45,8	36,04689	BA S/E LOS VILOS 220KV BP1
BA01T0002SE025T0002	BA02T0002SE032T0002	2022-02-25	14	0,0	0,0	BA S/E LOS VILOS 220KV BP1
BA01T0002SE025T0002	BA02T0002SE032T0002	2022-02-25	15	0,0	0,0	BA S/E LOS VILOS 220KV BP1
BA01T0002SE025T0002	BA02T0002SE032T0002	2022-02-25	16	0,0	0,0	BA S/E LOS VILOS 220KV BP1
BA01T0002SE025T0002	BA02T0002SE032T0002	2022-02-25	17	0,0	0,0	BA S/E LOS VILOS 220KV BP1
BA01T0002SE025T0002	BA02T0002SE032T0002	2022-02-25	18	0,0	0,0	BA S/E LOS VILOS 220KV BP1
BA01T0002SE025T0002	BA02T0002SE032T0002	2022-02-25	19	0,0	0,0	BA S/E LOS VILOS 220KV BP1
BA01T0002SE025T0002	BA02T0002SE032T0002	2022-02-25	20	61,03	48,03366	BA S/E LOS VILOS 220KV BP1
BA01T0002SE025T0002	BA02T0002SE032T0002	2022-02-25	21	84,23	66,29322	BA S/E LOS VILOS 220KV BP1
BA01T0002SE025T0002	BA02T0002SE032T0002	2022-02-25	22	97,68	76,87904	BA S/E LOS VILOS 220KV BP1
BA01T0002SE025T0002	BA02T0002SE032T0002	2022-02-25	23	83,93	66,05711	BA S/E LOS VILOS 220KV BP1
BA01T0002SE025T0002	BA02T0002SE032T0002	2022-02-25	24	79,74	62,75937	BA S/E LOS VILOS 220KV BP1
BA01T0002SE025T0002	BA02T0002SE032T0002	2022-02-26	1	81,15	65,50915	BA S/E LOS VILOS 220KV BP1
BA01T0002SE025T0002	BA02T0002SE032T0002	2022-02-26	2	81,15	65,50915	BA S/E LOS VILOS 220KV BP1
BA01T0002SE025T0002	BA02T0002SE032T0002	2022-02-26	3	81,15	65,50915	BA S/E LOS VILOS 220KV BP1
BA01T0002SE025T0002	BA02T0002SE032T0002	2022-02-26	4	81,15	65,50915	BA S/E LOS VILOS 220KV BP1
BA01T0002SE025T0002	BA02T0002SE032T0002	2022-02-26	5	81,15	65,50915	BA S/E LOS VILOS 220KV BP1
BA01T0002SE025T0002	BA02T0002SE032T0002	2022-02-26	6	92,71	74,84107	BA S/E LOS VILOS 220KV BP1
BA01T0002SE025T0002	BA02T0002SE032T0002	2022-02-26	7	92,71	74,84107	BA S/E LOS VILOS 220KV BP1
BA01T0002SE025T0002	BA02T0002SE032T0002	2022-02-26	8	90,69	73,21041	BA S/E LOS VILOS 220KV BP1
BA01T0002SE025T0002	BA02T0002SE032T0002	2022-02-26	9	27,55	22,24001	BA S/E LOS VILOS 220KV BP1
BA01T0002SE025T0002	BA02T0002SE032T0002	2022-02-26	10	0,0	0,0	BA S/E LOS VILOS 220KV BP1
BA01T0002SE025T0002	BA02T0002SE032T0002	2022-02-26	11	0,0	0,0	BA S/E LOS VILOS 220KV BP1
BA01T0002SE025T0002	BA02T0002SE032T0002	2022-02-26	12	0,0	0,0	BA S/E LOS VILOS 220KV BP1
BA01T0002SE025T0002	BA02T0002SE032T0002	2022-02-26	13	0,0	0,0	BA S/E LOS VILOS 220KV BP1
BA01T0002SE025T0002	BA02T0002SE032T0002	2022-02-26	14	0,0	0,0	BA S/E LOS VILOS 220KV BP1
BA01T0002SE025T0002	BA02T0002SE032T0002	2022-02-26	15	0,0	0,0	BA S/E LOS VILOS 220KV BP1
BA01T0002SE025T0002	BA02T0002SE032T0002	2022-02-26	16	0,0	0,0	BA S/E LOS VILOS 220KV BP1
BA01T0002SE025T0002	BA02T0002SE032T0002	2022-02-26	17	0,0	0,0	BA S/E LOS VILOS 220KV BP1
BA01T0002SE025T0002	BA02T0002SE032T0002	2022-02-26	18	0,0	0,0	BA S/E LOS VILOS 220KV BP1
BA01T0002SE025T0002	BA02T0002SE032T0002	2022-02-26	19	0,0	0,0	BA S/E LOS VILOS 220KV BP1
BA01T0002SE025T0002	BA02T0002SE032T0002	2022-02-26	20	91,74	74,05803	BA S/E LOS VILOS 220KV BP1
BA01T0002SE025T0002	BA02T0002SE032T0002	2022-02-26	21	73,68	59,47892	BA S/E LOS VILOS 220KV BP1
BA01T0002SE025T0002	BA02T0002SE032T0002	2022-02-26	22	70,69	57,06521	BA S/E LOS VILOS 220KV BP1
BA01T0002SE025T0002	BA02T0002SE032T0002	2022-02-26	23	68,37	55,19237	BA S/E LOS VILOS 220KV BP1
BA01T0002SE025T0002	BA02T0002SE032T0002	2022-02-26	24	68,37	55,19237	BA S/E LOS VILOS 220KV BP1
BA01T0002SE025T0002	BA02T0002SE032T0002	2022-02-27	1	67,24	54,28016	BA S/E LOS VILOS 220KV BP1
BA01T0002SE025T0002	BA02T0002SE032T0002	2022-02-27	2	67,24	54,28016	BA S/E LOS VILOS 220KV BP1
BA01T0002SE025T0002	BA02T0002SE032T0002	2022-02-27	3	67,24	54,28016	BA S/E LOS VILOS 220KV BP1
BA01T0002SE025T0002	BA02T0002SE032T0002	2022-02-27	4	67,24	54,28016	BA S/E LOS VILOS 220KV BP1
BA01T0002SE025T0002	BA02T0002SE032T0002	2022-02-27	5	67,24	54,28016	BA S/E LOS VILOS 220KV BP1
BA01T0002SE025T0002	BA02T0002SE032T0002	2022-02-27	6	65,15	52,59299	BA S/E LOS VILOS 220KV BP1
BA01T0002SE025T0002	BA02T0002SE032T0002	2022-02-27	7	64,73	52,25394	BA S/E LOS VILOS 220KV BP1
BA01T0002SE025T0002	BA02T0002SE032T0002	2022-02-27	8	60,41	48,76658	BA S/E LOS VILOS 220KV BP1
BA01T0002SE025T0002	BA02T0002SE032T0002	2022-02-27	9	24,43	19,72136	BA S/E LOS VILOS 220KV BP1
BA01T0002SE025T0002	BA02T0002SE032T0002	2022-02-27	10	0,0	0,0	BA S/E LOS VILOS 220KV BP1
BA01T0002SE025T0002	BA02T0002SE032T0002	2022-02-27	11	0,0	0,0	BA S/E LOS VILOS 220KV BP1
BA01T0002SE025T0002	BA02T0002SE032T0002	2022-02-27	12	0,0	0,0	BA S/E LOS VILOS 220KV BP1
BA01T0002SE025T0002	BA02T0002SE032T0002	2022-02-27	13	0,0	0,0	BA S/E LOS VILOS 220KV BP1
BA01T0002SE025T0002	BA02T0002SE032T0002	2022-02-27	14	0,0	0,0	BA S/E LOS VILOS 220KV BP1
BA01T0002SE025T0002	BA02T0002SE032T0002	2022-02-27	15	0,0	0,0	BA S/E LOS VILOS 220KV BP1
BA01T0002SE025T0002	BA02T0002SE032T0002	2022-02-27	16	0,0	0,0	BA S/E LOS VILOS 220KV BP1
BA01T0002SE025T0002	BA02T0002SE032T0002	2022-02-27	17	0,0	0,0	BA S/E LOS VILOS 220KV BP1
BA01T0002SE025T0002	BA02T0002SE032T0002	2022-02-27	18	0,0	0,0	BA S/E LOS VILOS 220KV BP1
BA01T0002SE025T0002	BA02T0002SE032T0002	2022-02-27	19	0,0	0,0	BA S/E LOS VILOS 220KV BP1
BA01T0002SE025T0002	BA02T0002SE032T0002	2022-02-27	20	58,74	47,41845	BA S/E LOS VILOS 220KV BP1
BA01T0002SE025T0002	BA02T0002SE032T0002	2022-02-27	21	73,43	59,2771	BA S/E LOS VILOS 220KV BP1
BA01T0002SE025T0002	BA02T0002SE032T0002	2022-02-27	22	73,41	59,26096	BA S/E LOS VILOS 220KV BP1
BA01T0002SE025T0002	BA02T0002SE032T0002	2022-02-27	23	65,37	52,77059	BA S/E LOS VILOS 220KV BP1
BA01T0002SE025T0002	BA02T0002SE032T0002	2022-02-27	24	64,03	51,68886	BA S/E LOS VILOS 220KV BP1
BA01T0002SE025T0002	BA02T0002SE032T0002	2022-02-28	1	63,46	51,22872	BA S/E LOS VILOS 220KV BP1
BA01T0002SE025T0002	BA02T0002SE032T0002	2022-02-28	2	58,27	47,03904	BA S/E LOS VILOS 220KV BP1
BA01T0002SE025T0002	BA02T0002SE032T0002	2022-02-28	3	64,93	52,41539	BA S/E LOS VILOS 220KV BP1
BA01T0002SE025T0002	BA02T0002SE032T0002	2022-02-28	4	64,8	52,31045	BA S/E LOS VILOS 220KV BP1
BA01T0002SE025T0002	BA02T0002SE032T0002	2022-02-28	5	64,82	52,32659	BA S/E LOS VILOS 220KV BP1
BA01T0002SE025T0002	BA02T0002SE032T0002	2022-02-28	6	74,05	59,7776	BA S/E LOS VILOS 220KV BP1
BA01T0002SE025T0002	BA02T0002SE032T0002	2022-02-28	7	80,45	64,94407	BA S/E LOS VILOS 220KV BP1
BA01T0002SE025T0002	BA02T0002SE032T0002	2022-02-28	8	83,36	67,29319	BA S/E LOS VILOS 220KV BP1
BA01T0002SE025T0002	BA02T0002SE032T0002	2022-02-28	9	57,07	46,07033	BA S/E LOS VILOS 220KV BP1
BA01T0002SE025T0002	BA02T0002SE032T0002	2022-02-28	10	3,61	2,91421	BA S/E LOS VILOS 220KV BP1
BA01T0002SE025T0002	BA02T0002SE032T0002	2022-02-28	11	3,61	2,91421	BA S/E LOS VILOS 220KV BP1
BA01T0002SE025T0002	BA02T0002SE032T0002	2022-02-28	12	1,14	0,92028	BA S/E LOS VILOS 220KV BP1
BA01T0002SE025T0002	BA02T0002SE032T0002	2022-02-28	13	0,0	0,0	BA S/E LOS VILOS 220KV BP1
BA01T0002SE025T0002	BA02T0002SE032T0002	2022-02-28	14	0,0	0,0	BA S/E LOS VILOS 220KV BP1
BA01T0002SE025T0002	BA02T0002SE032T0002	2022-02-28	15	0,0	0,0	BA S/E LOS VILOS 220KV BP1
BA01T0002SE025T0002	BA02T0002SE032T0002	2022-02-28	16	0,0	0,0	BA S/E LOS VILOS 220KV BP1
BA01T0002SE025T0002	BA02T0002SE032T0002	2022-02-28	17	0,0	0,0	BA S/E LOS VILOS 220KV BP1
BA01T0002SE025T0002	BA02T0002SE032T0002	2022-02-28	18	0,0	0,0	BA S/E LOS VILOS 220KV BP1
BA01T0002SE025T0002	BA02T0002SE032T0002	2022-02-28	19	0,0	0,0	BA S/E LOS VILOS 220KV BP1
BA01T0002SE025T0002	BA02T0002SE032T0002	2022-02-28	20	0,0	0,0	BA S/E LOS VILOS 220KV BP1
BA01T0002SE025T0002	BA02T0002SE032T0002	2022-02-28	21	5,22	4,2139	BA S/E LOS VILOS 220KV BP1
BA01T0002SE025T0002	BA02T0002SE032T0002	2022-02-28	22	78,31	63,21653	BA S/E LOS VILOS 220KV BP1
BA01T0002SE025T0002	BA02T0002SE032T0002	2022-02-28	23	71,66	57,84825	BA S/E LOS VILOS 220KV BP1
BA01T0002SE025T0002	BA02T0002SE032T0002	2022-02-28	24	71,66	57,84825	BA S/E LOS VILOS 220KV BP1
BA01T0002SE025T0002	BA02T0002SE032T0002	2022-03-01	1	76,24	61,39226	BA S/E LOS VILOS 220KV BP1
BA01T0002SE025T0002	BA02T0002SE032T0002	2022-03-01	2	75,9	61,11848	BA S/E LOS VILOS 220KV BP1
BA01T0002SE025T0002	BA02T0002SE032T0002	2022-03-01	3	75,23	60,57896	BA S/E LOS VILOS 220KV BP1
BA01T0002SE025T0002	BA02T0002SE032T0002	2022-03-01	4	75,23	60,57896	BA S/E LOS VILOS 220KV BP1
BA01T0002SE025T0002	BA02T0002SE032T0002	2022-03-01	5	76,97	61,98009	BA S/E LOS VILOS 220KV BP1
BA01T0002SE025T0002	BA02T0002SE032T0002	2022-03-01	6	80,71	64,99173	BA S/E LOS VILOS 220KV BP1
BA01T0002SE025T0002	BA02T0002SE032T0002	2022-03-01	7	89,68	72,21482	BA S/E LOS VILOS 220KV BP1
BA01T0002SE025T0002	BA02T0002SE032T0002	2022-03-01	8	109,91	88,50503	BA S/E LOS VILOS 220KV BP1
BA01T0002SE025T0002	BA02T0002SE032T0002	2022-03-01	9	94,88	76,40212	BA S/E LOS VILOS 220KV BP1
BA01T0002SE025T0002	BA02T0002SE032T0002	2022-03-01	10	64,04	51,56821	BA S/E LOS VILOS 220KV BP1
BA01T0002SE025T0002	BA02T0002SE032T0002	2022-03-01	11	48,41	38,98215	BA S/E LOS VILOS 220KV BP1
BA01T0002SE025T0002	BA02T0002SE032T0002	2022-03-01	12	57,84	46,57566	BA S/E LOS VILOS 220KV BP1
BA01T0002SE025T0002	BA02T0002SE032T0002	2022-03-01	13	51,16	41,19659	BA S/E LOS VILOS 220KV BP1
BA01T0002SE025T0002	BA02T0002SE032T0002	2022-03-01	14	55,56	44,73969	BA S/E LOS VILOS 220KV BP1
BA01T0002SE025T0002	BA02T0002SE032T0002	2022-03-01	15	60,77	48,93504	BA S/E LOS VILOS 220KV BP1
BA01T0002SE025T0002	BA02T0002SE032T0002	2022-03-01	16	75,83	61,06211	BA S/E LOS VILOS 220KV BP1
BA01T0002SE025T0002	BA02T0002SE032T0002	2022-03-01	17	60,15	48,43579	BA S/E LOS VILOS 220KV BP1
BA01T0002SE025T0002	BA02T0002SE032T0002	2022-03-01	18	23,29	18,75427	BA S/E LOS VILOS 220KV BP1
BA01T0002SE025T0002	BA02T0002SE032T0002	2022-03-01	19	25,28	20,35672	BA S/E LOS VILOS 220KV BP1
BA01T0002SE025T0002	BA02T0002SE032T0002	2022-03-01	20	93,89	75,60492	BA S/E LOS VILOS 220KV BP1
BA01T0002SE025T0002	BA02T0002SE032T0002	2022-03-01	21	119,84	96,50116	BA S/E LOS VILOS 220KV BP1
BA01T0002SE025T0002	BA02T0002SE032T0002	2022-03-01	22	181,27	145,96767	BA S/E LOS VILOS 220KV BP1
BA01T0002SE025T0002	BA02T0002SE032T0002	2022-03-01	23	169,85	136,77171	BA S/E LOS VILOS 220KV BP1
BA01T0002SE025T0002	BA02T0002SE032T0002	2022-03-01	24	113,9	91,71798	BA S/E LOS VILOS 220KV BP1
BA01T0002SE025T0002	BA02T0002SE032T0002	2022-03-02	1	100,34	80,07232	BA S/E LOS VILOS 220KV BP1
BA01T0002SE025T0002	BA02T0002SE032T0002	2022-03-02	2	100,34	80,07232	BA S/E LOS VILOS 220KV BP1
BA01T0002SE025T0002	BA02T0002SE032T0002	2022-03-02	3	100,34	80,07232	BA S/E LOS VILOS 220KV BP1
BA01T0002SE025T0002	BA02T0002SE032T0002	2022-03-02	4	100,34	80,07232	BA S/E LOS VILOS 220KV BP1
BA01T0002SE025T0002	BA02T0002SE032T0002	2022-03-02	5	100,34	80,07232	BA S/E LOS VILOS 220KV BP1
BA01T0002SE025T0002	BA02T0002SE032T0002	2022-03-02	6	102,0	81,39702	BA S/E LOS VILOS 220KV BP1
BA01T0002SE025T0002	BA02T0002SE032T0002	2022-03-02	7	112,0	89,37712	BA S/E LOS VILOS 220KV BP1
BA01T0002SE025T0002	BA02T0002SE032T0002	2022-03-02	8	112,19	89,52874	BA S/E LOS VILOS 220KV BP1
BA01T0002SE025T0002	BA02T0002SE032T0002	2022-03-02	9	84,72	67,60741	BA S/E LOS VILOS 220KV BP1
BA01T0002SE025T0002	BA02T0002SE032T0002	2022-03-02	10	4,3	3,43144	BA S/E LOS VILOS 220KV BP1
BA01T0002SE025T0002	BA02T0002SE032T0002	2022-03-02	11	0,0	0,0	BA S/E LOS VILOS 220KV BP1
BA01T0002SE025T0002	BA02T0002SE032T0002	2022-03-02	12	0,0	0,0	BA S/E LOS VILOS 220KV BP1
BA01T0002SE025T0002	BA02T0002SE032T0002	2022-03-02	13	0,0	0,0	BA S/E LOS VILOS 220KV BP1
BA01T0002SE025T0002	BA02T0002SE032T0002	2022-03-02	14	0,0	0,0	BA S/E LOS VILOS 220KV BP1
BA01T0002SE025T0002	BA02T0002SE032T0002	2022-03-02	15	0,0	0,0	BA S/E LOS VILOS 220KV BP1
BA01T0002SE025T0002	BA02T0002SE032T0002	2022-03-02	16	0,0	0,0	BA S/E LOS VILOS 220KV BP1
BA01T0002SE025T0002	BA02T0002SE032T0002	2022-03-02	17	0,0	0,0	BA S/E LOS VILOS 220KV BP1
BA01T0002SE025T0002	BA02T0002SE032T0002	2022-03-02	18	13,25	10,57363	BA S/E LOS VILOS 220KV BP1
BA01T0002SE025T0002	BA02T0002SE032T0002	2022-03-02	19	62,56	49,92351	BA S/E LOS VILOS 220KV BP1
BA01T0002SE025T0002	BA02T0002SE032T0002	2022-03-02	20	111,41	88,90629	BA S/E LOS VILOS 220KV BP1
BA01T0002SE025T0002	BA02T0002SE032T0002	2022-03-02	21	107,19	85,53869	BA S/E LOS VILOS 220KV BP1
BA01T0002SE025T0002	BA02T0002SE032T0002	2022-03-02	22	113,96	90,94122	BA S/E LOS VILOS 220KV BP1
BA01T0002SE025T0002	BA02T0002SE032T0002	2022-03-02	23	109,29	87,21451	BA S/E LOS VILOS 220KV BP1
BA01T0002SE025T0002	BA02T0002SE032T0002	2022-03-02	24	100,62	80,29577	BA S/E LOS VILOS 220KV BP1
BA01T0002SE025T0002	BA02T0002SE032T0002	2022-03-03	1	100,3	80,56798	BA S/E LOS VILOS 220KV BP1
BA01T0002SE025T0002	BA02T0002SE032T0002	2022-03-03	2	94,37	75,80459	BA S/E LOS VILOS 220KV BP1
BA01T0002SE025T0002	BA02T0002SE032T0002	2022-03-03	3	106,53	85,57235	BA S/E LOS VILOS 220KV BP1
BA01T0002SE025T0002	BA02T0002SE032T0002	2022-03-03	4	106,53	85,57235	BA S/E LOS VILOS 220KV BP1
BA01T0002SE025T0002	BA02T0002SE032T0002	2022-03-03	5	111,54	89,59674	BA S/E LOS VILOS 220KV BP1
BA01T0002SE025T0002	BA02T0002SE032T0002	2022-03-03	6	113,07	90,82574	BA S/E LOS VILOS 220KV BP1
BA01T0002SE025T0002	BA02T0002SE032T0002	2022-03-03	7	113,07	90,82574	BA S/E LOS VILOS 220KV BP1
BA01T0002SE025T0002	BA02T0002SE032T0002	2022-03-03	8	111,44	89,51641	BA S/E LOS VILOS 220KV BP1
BA01T0002SE025T0002	BA02T0002SE032T0002	2022-03-03	9	112,56	90,41607	BA S/E LOS VILOS 220KV BP1
BA01T0002SE025T0002	BA02T0002SE032T0002	2022-03-03	10	81,63	65,57093	BA S/E LOS VILOS 220KV BP1
BA01T0002SE025T0002	BA02T0002SE032T0002	2022-03-03	11	41,43	33,27948	BA S/E LOS VILOS 220KV BP1
BA01T0002SE025T0002	BA02T0002SE032T0002	2022-03-03	12	24,57	19,73634	BA S/E LOS VILOS 220KV BP1
BA01T0002SE025T0002	BA02T0002SE032T0002	2022-03-03	13	0,0	0,0	BA S/E LOS VILOS 220KV BP1
BA01T0002SE025T0002	BA02T0002SE032T0002	2022-03-03	14	0,0	0,0	BA S/E LOS VILOS 220KV BP1
BA01T0002SE025T0002	BA02T0002SE032T0002	2022-03-03	15	0,0	0,0	BA S/E LOS VILOS 220KV BP1
BA01T0002SE025T0002	BA02T0002SE032T0002	2022-03-03	16	0,0	0,0	BA S/E LOS VILOS 220KV BP1
BA01T0002SE025T0002	BA02T0002SE032T0002	2022-03-03	17	9,96	8,00057	BA S/E LOS VILOS 220KV BP1
BA01T0002SE025T0002	BA02T0002SE032T0002	2022-03-03	18	53,51	42,98298	BA S/E LOS VILOS 220KV BP1
BA01T0002SE025T0002	BA02T0002SE032T0002	2022-03-03	19	83,67	67,2096	BA S/E LOS VILOS 220KV BP1
BA01T0002SE025T0002	BA02T0002SE032T0002	2022-03-03	20	111,6	89,64493	BA S/E LOS VILOS 220KV BP1
BA01T0002SE025T0002	BA02T0002SE032T0002	2022-03-03	21	147,76	118,69118	BA S/E LOS VILOS 220KV BP1
BA01T0002SE025T0002	BA02T0002SE032T0002	2022-03-03	22	237,86	191,0658	BA S/E LOS VILOS 220KV BP1
BA01T0002SE025T0002	BA02T0002SE032T0002	2022-03-03	23	186,99	150,20346	BA S/E LOS VILOS 220KV BP1
BA01T0002SE025T0002	BA02T0002SE032T0002	2022-03-03	24	186,99	150,20346	BA S/E LOS VILOS 220KV BP1
BA01T0002SE025T0002	BA02T0002SE032T0002	2022-03-04	1	187,74	151,56438	BA S/E LOS VILOS 220KV BP1
BA01T0002SE025T0002	BA02T0002SE032T0002	2022-03-04	2	187,74	151,56438	BA S/E LOS VILOS 220KV BP1
BA01T0002SE025T0002	BA02T0002SE032T0002	2022-03-04	3	187,74	151,56438	BA S/E LOS VILOS 220KV BP1
BA01T0002SE025T0002	BA02T0002SE032T0002	2022-03-04	4	187,74	151,56438	BA S/E LOS VILOS 220KV BP1
BA01T0002SE025T0002	BA02T0002SE032T0002	2022-03-04	5	187,74	151,56438	BA S/E LOS VILOS 220KV BP1
BA01T0002SE025T0002	BA02T0002SE032T0002	2022-03-04	6	187,74	151,56438	BA S/E LOS VILOS 220KV BP1
BA01T0002SE025T0002	BA02T0002SE032T0002	2022-03-04	7	187,74	151,56438	BA S/E LOS VILOS 220KV BP1
BA01T0002SE025T0002	BA02T0002SE032T0002	2022-03-04	8	187,74	151,56438	BA S/E LOS VILOS 220KV BP1
BA01T0002SE025T0002	BA02T0002SE032T0002	2022-03-04	9	183,45	148,10102	BA S/E LOS VILOS 220KV BP1
BA01T0002SE025T0002	BA02T0002SE032T0002	2022-03-04	10	118,37	95,56128	BA S/E LOS VILOS 220KV BP1
BA01T0002SE025T0002	BA02T0002SE032T0002	2022-03-04	11	58,91	47,55863	BA S/E LOS VILOS 220KV BP1
BA01T0002SE025T0002	BA02T0002SE032T0002	2022-03-04	12	48,22	38,92849	BA S/E LOS VILOS 220KV BP1
BA01T0002SE025T0002	BA02T0002SE032T0002	2022-03-04	13	36,72	29,64442	BA S/E LOS VILOS 220KV BP1
BA01T0002SE025T0002	BA02T0002SE032T0002	2022-03-04	14	95,6	77,17884	BA S/E LOS VILOS 220KV BP1
BA01T0002SE025T0002	BA02T0002SE032T0002	2022-03-04	15	108,83	87,85955	BA S/E LOS VILOS 220KV BP1
BA01T0002SE025T0002	BA02T0002SE032T0002	2022-03-04	16	102,79	82,98339	BA S/E LOS VILOS 220KV BP1
BA01T0002SE025T0002	BA02T0002SE032T0002	2022-03-04	17	85,32	68,87969	BA S/E LOS VILOS 220KV BP1
BA01T0002SE025T0002	BA02T0002SE032T0002	2022-03-04	18	77,54	62,59882	BA S/E LOS VILOS 220KV BP1
BA01T0002SE025T0002	BA02T0002SE032T0002	2022-03-04	19	78,85	63,65639	BA S/E LOS VILOS 220KV BP1
BA01T0002SE025T0002	BA02T0002SE032T0002	2022-03-04	20	98,29	79,3505	BA S/E LOS VILOS 220KV BP1
BA01T0002SE025T0002	BA02T0002SE032T0002	2022-03-04	21	98,29	79,3505	BA S/E LOS VILOS 220KV BP1
BA01T0002SE025T0002	BA02T0002SE032T0002	2022-03-04	22	116,02	93,66411	BA S/E LOS VILOS 220KV BP1
BA01T0002SE025T0002	BA02T0002SE032T0002	2022-03-04	23	116,02	93,66411	BA S/E LOS VILOS 220KV BP1
BA01T0002SE025T0002	BA02T0002SE032T0002	2022-03-04	24	116,02	93,66411	BA S/E LOS VILOS 220KV BP1
BA01T0002SE025T0002	BA02T0002SE032T0002	2022-03-05	1	113,57	90,96616	BA S/E LOS VILOS 220KV BP1
BA01T0002SE025T0002	BA02T0002SE032T0002	2022-03-05	2	113,57	90,96616	BA S/E LOS VILOS 220KV BP1
BA01T0002SE025T0002	BA02T0002SE032T0002	2022-03-05	3	112,04	89,74068	BA S/E LOS VILOS 220KV BP1
BA01T0002SE025T0002	BA02T0002SE032T0002	2022-03-05	4	111,62	89,40427	BA S/E LOS VILOS 220KV BP1
BA01T0002SE025T0002	BA02T0002SE032T0002	2022-03-05	5	111,62	89,40427	BA S/E LOS VILOS 220KV BP1
BA01T0002SE025T0002	BA02T0002SE032T0002	2022-03-05	6	111,62	89,40427	BA S/E LOS VILOS 220KV BP1
BA01T0002SE025T0002	BA02T0002SE032T0002	2022-03-05	7	112,79	90,34141	BA S/E LOS VILOS 220KV BP1
BA01T0002SE025T0002	BA02T0002SE032T0002	2022-03-05	8	113,57	90,96616	BA S/E LOS VILOS 220KV BP1
BA01T0002SE025T0002	BA02T0002SE032T0002	2022-03-05	9	81,14	64,99071	BA S/E LOS VILOS 220KV BP1
BA01T0002SE025T0002	BA02T0002SE032T0002	2022-03-05	10	3,68	2,94757	BA S/E LOS VILOS 220KV BP1
BA01T0002SE025T0002	BA02T0002SE032T0002	2022-03-05	11	3,37	2,69927	BA S/E LOS VILOS 220KV BP1
BA01T0002SE025T0002	BA02T0002SE032T0002	2022-03-05	12	0,0	0,0	BA S/E LOS VILOS 220KV BP1
BA01T0002SE025T0002	BA02T0002SE032T0002	2022-03-05	13	0,0	0,0	BA S/E LOS VILOS 220KV BP1
BA01T0002SE025T0002	BA02T0002SE032T0002	2022-03-05	14	0,0	0,0	BA S/E LOS VILOS 220KV BP1
BA01T0002SE025T0002	BA02T0002SE032T0002	2022-03-05	15	0,0	0,0	BA S/E LOS VILOS 220KV BP1
BA01T0002SE025T0002	BA02T0002SE032T0002	2022-03-05	16	0,0	0,0	BA S/E LOS VILOS 220KV BP1
BA01T0002SE025T0002	BA02T0002SE032T0002	2022-03-05	17	0,0	0,0	BA S/E LOS VILOS 220KV BP1
BA01T0002SE025T0002	BA02T0002SE032T0002	2022-03-05	18	0,0	0,0	BA S/E LOS VILOS 220KV BP1
BA01T0002SE025T0002	BA02T0002SE032T0002	2022-03-05	19	19,13	15,32256	BA S/E LOS VILOS 220KV BP1
BA01T0002SE025T0002	BA02T0002SE032T0002	2022-03-05	20	102,39	82,01132	BA S/E LOS VILOS 220KV BP1
BA01T0002SE025T0002	BA02T0002SE032T0002	2022-03-05	21	103,98	83,28486	BA S/E LOS VILOS 220KV BP1
BA01T0002SE025T0002	BA02T0002SE032T0002	2022-03-05	22	103,98	83,28486	BA S/E LOS VILOS 220KV BP1
BA01T0002SE025T0002	BA02T0002SE032T0002	2022-03-05	23	82,41	66,00794	BA S/E LOS VILOS 220KV BP1
BA01T0002SE025T0002	BA02T0002SE032T0002	2022-03-05	24	75,19	60,22493	BA S/E LOS VILOS 220KV BP1
BA01T0002SE025T0002	BA02T0002SE032T0002	2022-03-06	1	81,0	64,87857	BA S/E LOS VILOS 220KV BP1
BA01T0002SE025T0002	BA02T0002SE032T0002	2022-03-06	2	81,73	65,46328	BA S/E LOS VILOS 220KV BP1
BA01T0002SE025T0002	BA02T0002SE032T0002	2022-03-06	3	83,78	67,10527	BA S/E LOS VILOS 220KV BP1
BA01T0002SE025T0002	BA02T0002SE032T0002	2022-03-06	4	87,96	70,45332	BA S/E LOS VILOS 220KV BP1
BA01T0002SE025T0002	BA02T0002SE032T0002	2022-03-06	5	82,26	65,88779	BA S/E LOS VILOS 220KV BP1
BA01T0002SE025T0002	BA02T0002SE032T0002	2022-03-06	6	77,92	62,41158	BA S/E LOS VILOS 220KV BP1
BA01T0002SE025T0002	BA02T0002SE032T0002	2022-03-06	7	75,18	60,21692	BA S/E LOS VILOS 220KV BP1
BA01T0002SE025T0002	BA02T0002SE032T0002	2022-03-06	8	72,93	58,41474	BA S/E LOS VILOS 220KV BP1
BA01T0002SE025T0002	BA02T0002SE032T0002	2022-03-06	9	52,32	41,90675	BA S/E LOS VILOS 220KV BP1
BA01T0002SE025T0002	BA02T0002SE032T0002	2022-03-06	10	0,55	0,44053	BA S/E LOS VILOS 220KV BP1
BA01T0002SE025T0002	BA02T0002SE032T0002	2022-03-06	11	0,0	0,0	BA S/E LOS VILOS 220KV BP1
BA01T0002SE025T0002	BA02T0002SE032T0002	2022-03-06	12	0,0	0,0	BA S/E LOS VILOS 220KV BP1
BA01T0002SE025T0002	BA02T0002SE032T0002	2022-03-06	13	0,0	0,0	BA S/E LOS VILOS 220KV BP1
BA01T0002SE025T0002	BA02T0002SE032T0002	2022-03-06	14	0,0	0,0	BA S/E LOS VILOS 220KV BP1
BA01T0002SE025T0002	BA02T0002SE032T0002	2022-03-06	15	0,0	0,0	BA S/E LOS VILOS 220KV BP1
BA01T0002SE025T0002	BA02T0002SE032T0002	2022-03-06	16	0,0	0,0	BA S/E LOS VILOS 220KV BP1
BA01T0002SE025T0002	BA02T0002SE032T0002	2022-03-06	17	0,0	0,0	BA S/E LOS VILOS 220KV BP1
BA01T0002SE025T0002	BA02T0002SE032T0002	2022-03-06	18	0,0	0,0	BA S/E LOS VILOS 220KV BP1
BA01T0002SE025T0002	BA02T0002SE032T0002	2022-03-06	19	2,5	2,00243	BA S/E LOS VILOS 220KV BP1
BA01T0002SE025T0002	BA02T0002SE032T0002	2022-03-06	20	83,45	66,84095	BA S/E LOS VILOS 220KV BP1
BA01T0002SE025T0002	BA02T0002SE032T0002	2022-03-06	21	93,64	75,00283	BA S/E LOS VILOS 220KV BP1
BA01T0002SE025T0002	BA02T0002SE032T0002	2022-03-06	22	93,64	75,00283	BA S/E LOS VILOS 220KV BP1
BA01T0002SE025T0002	BA02T0002SE032T0002	2022-03-06	23	81,43	65,22299	BA S/E LOS VILOS 220KV BP1
BA01T0002SE025T0002	BA02T0002SE032T0002	2022-03-06	24	69,99	56,05989	BA S/E LOS VILOS 220KV BP1
BA01T0002SE025T0002	BA02T0002SE032T0002	2022-03-07	1	72,52	58,08634	BA S/E LOS VILOS 220KV BP1
BA01T0002SE025T0002	BA02T0002SE032T0002	2022-03-07	2	74,4	59,59217	BA S/E LOS VILOS 220KV BP1
BA01T0002SE025T0002	BA02T0002SE032T0002	2022-03-07	3	74,4	59,59217	BA S/E LOS VILOS 220KV BP1
BA01T0002SE025T0002	BA02T0002SE032T0002	2022-03-07	4	75,81	60,72154	BA S/E LOS VILOS 220KV BP1
BA01T0002SE025T0002	BA02T0002SE032T0002	2022-03-07	5	76,91	61,6026	BA S/E LOS VILOS 220KV BP1
BA01T0002SE025T0002	BA02T0002SE032T0002	2022-03-07	6	80,13	64,18173	BA S/E LOS VILOS 220KV BP1
BA01T0002SE025T0002	BA02T0002SE032T0002	2022-03-07	7	96,88	77,59797	BA S/E LOS VILOS 220KV BP1
BA01T0002SE025T0002	BA02T0002SE032T0002	2022-03-07	8	97,5	78,09458	BA S/E LOS VILOS 220KV BP1
BA01T0002SE025T0002	BA02T0002SE032T0002	2022-03-07	9	93,6	74,97079	BA S/E LOS VILOS 220KV BP1
BA01T0002SE025T0002	BA02T0002SE032T0002	2022-03-07	10	65,12	52,15917	BA S/E LOS VILOS 220KV BP1
BA01T0002SE025T0002	BA02T0002SE032T0002	2022-03-07	11	65,12	52,15917	BA S/E LOS VILOS 220KV BP1
BA01T0002SE025T0002	BA02T0002SE032T0002	2022-03-07	12	51,47	41,22593	BA S/E LOS VILOS 220KV BP1
BA01T0002SE025T0002	BA02T0002SE032T0002	2022-03-07	13	38,86	31,12569	BA S/E LOS VILOS 220KV BP1
BA01T0002SE025T0002	BA02T0002SE032T0002	2022-03-07	14	19,43	15,56285	BA S/E LOS VILOS 220KV BP1
BA01T0002SE025T0002	BA02T0002SE032T0002	2022-03-07	15	0,0	0,0	BA S/E LOS VILOS 220KV BP1
BA01T0002SE025T0002	BA02T0002SE032T0002	2022-03-07	16	0,0	0,0	BA S/E LOS VILOS 220KV BP1
BA01T0002SE025T0002	BA02T0002SE032T0002	2022-03-07	17	0,0	0,0	BA S/E LOS VILOS 220KV BP1
BA01T0002SE025T0002	BA02T0002SE032T0002	2022-03-07	18	75,05	60,1128	BA S/E LOS VILOS 220KV BP1
BA01T0002SE025T0002	BA02T0002SE032T0002	2022-03-07	19	88,71	71,05405	BA S/E LOS VILOS 220KV BP1
BA01T0002SE025T0002	BA02T0002SE032T0002	2022-03-07	20	236,75	189,62965	BA S/E LOS VILOS 220KV BP1
BA01T0002SE025T0002	BA02T0002SE032T0002	2022-03-07	21	236,01	189,03693	BA S/E LOS VILOS 220KV BP1
BA01T0002SE025T0002	BA02T0002SE032T0002	2022-03-07	22	142,33	114,00206	BA S/E LOS VILOS 220KV BP1
BA01T0002SE025T0002	BA02T0002SE032T0002	2022-03-07	23	100,28	80,32127	BA S/E LOS VILOS 220KV BP1
BA01T0002SE025T0002	BA02T0002SE032T0002	2022-03-07	24	99,78	79,92079	BA S/E LOS VILOS 220KV BP1
BA01T0002SE025T0002	BA02T0002SE032T0002	2022-03-08	1	112,09	90,4443	BA S/E LOS VILOS 220KV BP1
BA01T0002SE025T0002	BA02T0002SE032T0002	2022-03-08	2	112,09	90,4443	BA S/E LOS VILOS 220KV BP1
BA01T0002SE025T0002	BA02T0002SE032T0002	2022-03-08	3	113,16	91,30767	BA S/E LOS VILOS 220KV BP1
BA01T0002SE025T0002	BA02T0002SE032T0002	2022-03-08	4	114,33	92,25173	BA S/E LOS VILOS 220KV BP1
BA01T0002SE025T0002	BA02T0002SE032T0002	2022-03-08	5	114,33	92,25173	BA S/E LOS VILOS 220KV BP1
BA01T0002SE025T0002	BA02T0002SE032T0002	2022-03-08	6	114,33	92,25173	BA S/E LOS VILOS 220KV BP1
BA01T0002SE025T0002	BA02T0002SE032T0002	2022-03-08	7	116,65	94,12372	BA S/E LOS VILOS 220KV BP1
BA01T0002SE025T0002	BA02T0002SE032T0002	2022-03-08	8	121,29	97,86769	BA S/E LOS VILOS 220KV BP1
BA01T0002SE025T0002	BA02T0002SE032T0002	2022-03-08	9	120,55	97,27059	BA S/E LOS VILOS 220KV BP1
BA01T0002SE025T0002	BA02T0002SE032T0002	2022-03-08	10	66,12	53,35157	BA S/E LOS VILOS 220KV BP1
BA01T0002SE025T0002	BA02T0002SE032T0002	2022-03-08	11	51,71	41,72428	BA S/E LOS VILOS 220KV BP1
BA01T0002SE025T0002	BA02T0002SE032T0002	2022-03-08	12	37,31	30,10507	BA S/E LOS VILOS 220KV BP1
BA01T0002SE025T0002	BA02T0002SE032T0002	2022-03-08	13	0,0	0,0	BA S/E LOS VILOS 220KV BP1
BA01T0002SE025T0002	BA02T0002SE032T0002	2022-03-08	14	0,0	0,0	BA S/E LOS VILOS 220KV BP1
BA01T0002SE025T0002	BA02T0002SE032T0002	2022-03-08	15	0,0	0,0	BA S/E LOS VILOS 220KV BP1
BA01T0002SE025T0002	BA02T0002SE032T0002	2022-03-08	16	0,0	0,0	BA S/E LOS VILOS 220KV BP1
BA01T0002SE025T0002	BA02T0002SE032T0002	2022-03-08	17	0,0	0,0	BA S/E LOS VILOS 220KV BP1
BA01T0002SE025T0002	BA02T0002SE032T0002	2022-03-08	18	0,0	0,0	BA S/E LOS VILOS 220KV BP1
BA01T0002SE025T0002	BA02T0002SE032T0002	2022-03-08	19	19,14	15,44387	BA S/E LOS VILOS 220KV BP1
BA01T0002SE025T0002	BA02T0002SE032T0002	2022-03-08	20	111,8	90,2103	BA S/E LOS VILOS 220KV BP1
BA01T0002SE025T0002	BA02T0002SE032T0002	2022-03-08	21	105,16	84,85255	BA S/E LOS VILOS 220KV BP1
BA01T0002SE025T0002	BA02T0002SE032T0002	2022-03-08	22	97,46	78,6395	BA S/E LOS VILOS 220KV BP1
BA01T0002SE025T0002	BA02T0002SE032T0002	2022-03-08	23	73,54	59,33869	BA S/E LOS VILOS 220KV BP1
BA01T0002SE025T0002	BA02T0002SE032T0002	2022-03-08	24	73,31	59,15311	BA S/E LOS VILOS 220KV BP1
BA01T0002SE025T0002	BA02T0002SE032T0002	2022-03-09	1	72,53	58,64776	BA S/E LOS VILOS 220KV BP1
BA01T0002SE025T0002	BA02T0002SE032T0002	2022-03-09	2	71,61	57,90385	BA S/E LOS VILOS 220KV BP1
BA01T0002SE025T0002	BA02T0002SE032T0002	2022-03-09	3	71,33	57,67744	BA S/E LOS VILOS 220KV BP1
BA01T0002SE025T0002	BA02T0002SE032T0002	2022-03-09	4	78,12	63,16783	BA S/E LOS VILOS 220KV BP1
BA01T0002SE025T0002	BA02T0002SE032T0002	2022-03-09	5	78,12	63,16783	BA S/E LOS VILOS 220KV BP1
BA01T0002SE025T0002	BA02T0002SE032T0002	2022-03-09	6	93,84	75,87902	BA S/E LOS VILOS 220KV BP1
BA01T0002SE025T0002	BA02T0002SE032T0002	2022-03-09	7	117,04	94,63854	BA S/E LOS VILOS 220KV BP1
BA01T0002SE025T0002	BA02T0002SE032T0002	2022-03-09	8	130,46	105,48996	BA S/E LOS VILOS 220KV BP1
BA01T0002SE025T0002	BA02T0002SE032T0002	2022-03-09	9	74,76	60,45094	BA S/E LOS VILOS 220KV BP1
BA01T0002SE025T0002	BA02T0002SE032T0002	2022-03-09	10	51,67	41,78036	BA S/E LOS VILOS 220KV BP1
BA01T0002SE025T0002	BA02T0002SE032T0002	2022-03-09	11	42,4	34,28464	BA S/E LOS VILOS 220KV BP1
BA01T0002SE025T0002	BA02T0002SE032T0002	2022-03-09	12	16,06	12,98612	BA S/E LOS VILOS 220KV BP1
BA01T0002SE025T0002	BA02T0002SE032T0002	2022-03-09	13	0,0	0,0	BA S/E LOS VILOS 220KV BP1
BA01T0002SE025T0002	BA02T0002SE032T0002	2022-03-09	14	0,0	0,0	BA S/E LOS VILOS 220KV BP1
BA01T0002SE025T0002	BA02T0002SE032T0002	2022-03-09	15	0,0	0,0	BA S/E LOS VILOS 220KV BP1
BA01T0002SE025T0002	BA02T0002SE032T0002	2022-03-09	16	0,0	0,0	BA S/E LOS VILOS 220KV BP1
BA01T0002SE025T0002	BA02T0002SE032T0002	2022-03-09	17	0,0	0,0	BA S/E LOS VILOS 220KV BP1
BA01T0002SE025T0002	BA02T0002SE032T0002	2022-03-09	18	0,0	0,0	BA S/E LOS VILOS 220KV BP1
BA01T0002SE025T0002	BA02T0002SE032T0002	2022-03-09	19	4,46	3,60636	BA S/E LOS VILOS 220KV BP1
BA01T0002SE025T0002	BA02T0002SE032T0002	2022-03-09	20	94,3	76,25098	BA S/E LOS VILOS 220KV BP1
BA01T0002SE025T0002	BA02T0002SE032T0002	2022-03-09	21	101,09	81,74137	BA S/E LOS VILOS 220KV BP1
BA01T0002SE025T0002	BA02T0002SE032T0002	2022-03-09	22	83,16	67,24318	BA S/E LOS VILOS 220KV BP1
BA01T0002SE025T0002	BA02T0002SE032T0002	2022-03-09	23	72,74	58,81756	BA S/E LOS VILOS 220KV BP1
BA01T0002SE025T0002	BA02T0002SE032T0002	2022-03-09	24	71,08	57,47529	BA S/E LOS VILOS 220KV BP1
BA01T0002SE025T0002	BA02T0002SE032T0002	2022-03-10	1	67,52	54,82827	BA S/E LOS VILOS 220KV BP1
BA01T0002SE025T0002	BA02T0002SE032T0002	2022-03-10	2	67,52	54,82827	BA S/E LOS VILOS 220KV BP1
BA01T0002SE025T0002	BA02T0002SE032T0002	2022-03-10	3	67,82	55,07187	BA S/E LOS VILOS 220KV BP1
BA01T0002SE025T0002	BA02T0002SE032T0002	2022-03-10	4	68,22	55,39669	BA S/E LOS VILOS 220KV BP1
BA01T0002SE025T0002	BA02T0002SE032T0002	2022-03-10	5	70,96	57,62165	BA S/E LOS VILOS 220KV BP1
BA01T0002SE025T0002	BA02T0002SE032T0002	2022-03-10	6	72,33	58,73413	BA S/E LOS VILOS 220KV BP1
BA01T0002SE025T0002	BA02T0002SE032T0002	2022-03-10	7	97,68	79,31909	BA S/E LOS VILOS 220KV BP1
BA01T0002SE025T0002	BA02T0002SE032T0002	2022-03-10	8	108,8	88,34886	BA S/E LOS VILOS 220KV BP1
BA01T0002SE025T0002	BA02T0002SE032T0002	2022-03-10	9	89,86	72,96902	BA S/E LOS VILOS 220KV BP1
BA01T0002SE025T0002	BA02T0002SE032T0002	2022-03-10	10	12,82	10,41022	BA S/E LOS VILOS 220KV BP1
BA01T0002SE025T0002	BA02T0002SE032T0002	2022-03-10	11	2,79	2,26556	BA S/E LOS VILOS 220KV BP1
BA01T0002SE025T0002	BA02T0002SE032T0002	2022-03-10	12	3,72	3,02075	BA S/E LOS VILOS 220KV BP1
BA01T0002SE025T0002	BA02T0002SE032T0002	2022-03-10	13	3,72	3,02075	BA S/E LOS VILOS 220KV BP1
BA01T0002SE025T0002	BA02T0002SE032T0002	2022-03-10	14	0,74	0,6009	BA S/E LOS VILOS 220KV BP1
BA01T0002SE025T0002	BA02T0002SE032T0002	2022-03-10	15	0,0	0,0	BA S/E LOS VILOS 220KV BP1
BA01T0002SE025T0002	BA02T0002SE032T0002	2022-03-10	16	0,0	0,0	BA S/E LOS VILOS 220KV BP1
BA01T0002SE025T0002	BA02T0002SE032T0002	2022-03-10	17	0,0	0,0	BA S/E LOS VILOS 220KV BP1
BA01T0002SE025T0002	BA02T0002SE032T0002	2022-03-10	18	0,0	0,0	BA S/E LOS VILOS 220KV BP1
BA01T0002SE025T0002	BA02T0002SE032T0002	2022-03-10	19	14,29	11,60391	BA S/E LOS VILOS 220KV BP1
BA01T0002SE025T0002	BA02T0002SE032T0002	2022-03-10	20	81,04	65,80691	BA S/E LOS VILOS 220KV BP1
BA01T0002SE025T0002	BA02T0002SE032T0002	2022-03-10	21	96,54	78,39338	BA S/E LOS VILOS 220KV BP1
BA01T0002SE025T0002	BA02T0002SE032T0002	2022-03-10	22	96,54	78,39338	BA S/E LOS VILOS 220KV BP1
BA01T0002SE025T0002	BA02T0002SE032T0002	2022-03-10	23	96,54	78,39338	BA S/E LOS VILOS 220KV BP1
BA01T0002SE025T0002	BA02T0002SE032T0002	2022-03-10	24	84,14	68,3242	BA S/E LOS VILOS 220KV BP1
BA01T0002SE025T0002	BA02T0002SE032T0002	2022-03-11	1	82,02	65,90881	BA S/E LOS VILOS 220KV BP1
BA01T0002SE025T0002	BA02T0002SE032T0002	2022-03-11	2	96,9	77,86593	BA S/E LOS VILOS 220KV BP1
BA01T0002SE025T0002	BA02T0002SE032T0002	2022-03-11	3	78,76	63,28917	BA S/E LOS VILOS 220KV BP1
BA01T0002SE025T0002	BA02T0002SE032T0002	2022-03-11	4	78,76	63,28917	BA S/E LOS VILOS 220KV BP1
BA01T0002SE025T0002	BA02T0002SE032T0002	2022-03-11	5	79,52	63,89989	BA S/E LOS VILOS 220KV BP1
BA01T0002SE025T0002	BA02T0002SE032T0002	2022-03-11	6	89,16	71,6463	BA S/E LOS VILOS 220KV BP1
BA01T0002SE025T0002	BA02T0002SE032T0002	2022-03-11	7	106,35	85,45967	BA S/E LOS VILOS 220KV BP1
BA01T0002SE025T0002	BA02T0002SE032T0002	2022-03-11	8	117,06	94,0659	BA S/E LOS VILOS 220KV BP1
BA01T0002SE025T0002	BA02T0002SE032T0002	2022-03-11	9	94,18	75,68022	BA S/E LOS VILOS 220KV BP1
BA01T0002SE025T0002	BA02T0002SE032T0002	2022-03-11	10	59,83	48,07759	BA S/E LOS VILOS 220KV BP1
BA01T0002SE025T0002	BA02T0002SE032T0002	2022-03-11	11	65,9	52,95526	BA S/E LOS VILOS 220KV BP1
BA01T0002SE025T0002	BA02T0002SE032T0002	2022-03-11	12	66,75	53,6383	BA S/E LOS VILOS 220KV BP1
BA01T0002SE025T0002	BA02T0002SE032T0002	2022-03-11	13	51,92	41,72135	BA S/E LOS VILOS 220KV BP1
BA01T0002SE025T0002	BA02T0002SE032T0002	2022-03-11	14	51,92	41,72135	BA S/E LOS VILOS 220KV BP1
BA01T0002SE025T0002	BA02T0002SE032T0002	2022-03-11	15	52,06	41,83385	BA S/E LOS VILOS 220KV BP1
BA01T0002SE025T0002	BA02T0002SE032T0002	2022-03-11	16	64,12	51,52491	BA S/E LOS VILOS 220KV BP1
BA01T0002SE025T0002	BA02T0002SE032T0002	2022-03-11	17	57,68	46,34992	BA S/E LOS VILOS 220KV BP1
BA01T0002SE025T0002	BA02T0002SE032T0002	2022-03-11	18	25,3	20,33032	BA S/E LOS VILOS 220KV BP1
BA01T0002SE025T0002	BA02T0002SE032T0002	2022-03-11	19	72,64	58,37132	BA S/E LOS VILOS 220KV BP1
BA01T0002SE025T0002	BA02T0002SE032T0002	2022-03-11	20	119,71	96,19536	BA S/E LOS VILOS 220KV BP1
BA01T0002SE025T0002	BA02T0002SE032T0002	2022-03-11	21	121,32	97,48911	BA S/E LOS VILOS 220KV BP1
BA01T0002SE025T0002	BA02T0002SE032T0002	2022-03-11	22	121,32	97,48911	BA S/E LOS VILOS 220KV BP1
BA01T0002SE025T0002	BA02T0002SE032T0002	2022-03-11	23	118,13	94,92572	BA S/E LOS VILOS 220KV BP1
BA01T0002SE025T0002	BA02T0002SE032T0002	2022-03-11	24	117,49	94,41144	BA S/E LOS VILOS 220KV BP1
BA01T0002SE025T0002	BA02T0002SE032T0002	2022-03-12	1	101,78	82,03773	BA S/E LOS VILOS 220KV BP1
BA01T0002SE025T0002	BA02T0002SE032T0002	2022-03-12	2	101,78	82,03773	BA S/E LOS VILOS 220KV BP1
BA01T0002SE025T0002	BA02T0002SE032T0002	2022-03-12	3	101,64	81,92489	BA S/E LOS VILOS 220KV BP1
BA01T0002SE025T0002	BA02T0002SE032T0002	2022-03-12	4	100,1	80,6836	BA S/E LOS VILOS 220KV BP1
BA01T0002SE025T0002	BA02T0002SE032T0002	2022-03-12	5	85,44	68,8672	BA S/E LOS VILOS 220KV BP1
BA01T0002SE025T0002	BA02T0002SE032T0002	2022-03-12	6	100,1	80,6836	BA S/E LOS VILOS 220KV BP1
BA01T0002SE025T0002	BA02T0002SE032T0002	2022-03-12	7	100,1	80,6836	BA S/E LOS VILOS 220KV BP1
BA01T0002SE025T0002	BA02T0002SE032T0002	2022-03-12	8	101,39	81,72338	BA S/E LOS VILOS 220KV BP1
BA01T0002SE025T0002	BA02T0002SE032T0002	2022-03-12	9	88,28	71,15633	BA S/E LOS VILOS 220KV BP1
BA01T0002SE025T0002	BA02T0002SE032T0002	2022-03-12	10	51,96	41,88132	BA S/E LOS VILOS 220KV BP1
BA01T0002SE025T0002	BA02T0002SE032T0002	2022-03-12	11	48,52	39,10858	BA S/E LOS VILOS 220KV BP1
BA01T0002SE025T0002	BA02T0002SE032T0002	2022-03-12	12	49,55	39,93879	BA S/E LOS VILOS 220KV BP1
BA01T0002SE025T0002	BA02T0002SE032T0002	2022-03-12	13	60,84	49,03887	BA S/E LOS VILOS 220KV BP1
BA01T0002SE025T0002	BA02T0002SE032T0002	2022-03-12	14	63,19	50,93304	BA S/E LOS VILOS 220KV BP1
BA01T0002SE025T0002	BA02T0002SE032T0002	2022-03-12	15	49,55	39,93879	BA S/E LOS VILOS 220KV BP1
BA01T0002SE025T0002	BA02T0002SE032T0002	2022-03-12	16	0,0	0,0	BA S/E LOS VILOS 220KV BP1
BA01T0002SE025T0002	BA02T0002SE032T0002	2022-03-12	17	0,0	0,0	BA S/E LOS VILOS 220KV BP1
BA01T0002SE025T0002	BA02T0002SE032T0002	2022-03-12	18	0,0	0,0	BA S/E LOS VILOS 220KV BP1
BA01T0002SE025T0002	BA02T0002SE032T0002	2022-03-12	19	43,16	34,78825	BA S/E LOS VILOS 220KV BP1
BA01T0002SE025T0002	BA02T0002SE032T0002	2022-03-12	20	99,0	79,79697	BA S/E LOS VILOS 220KV BP1
BA01T0002SE025T0002	BA02T0002SE032T0002	2022-03-12	21	103,19	83,17424	BA S/E LOS VILOS 220KV BP1
BA01T0002SE025T0002	BA02T0002SE032T0002	2022-03-12	22	104,73	84,41552	BA S/E LOS VILOS 220KV BP1
BA01T0002SE025T0002	BA02T0002SE032T0002	2022-03-12	23	97,28	78,4106	BA S/E LOS VILOS 220KV BP1
BA01T0002SE025T0002	BA02T0002SE032T0002	2022-03-12	24	84,34	67,98057	BA S/E LOS VILOS 220KV BP1
BA01T0002SE025T0002	BA02T0002SE032T0002	2022-03-13	1	88,67	71,47068	BA S/E LOS VILOS 220KV BP1
BA01T0002SE025T0002	BA02T0002SE032T0002	2022-03-13	2	85,19	68,6657	BA S/E LOS VILOS 220KV BP1
BA01T0002SE025T0002	BA02T0002SE032T0002	2022-03-13	3	64,68	52,13402	BA S/E LOS VILOS 220KV BP1
BA01T0002SE025T0002	BA02T0002SE032T0002	2022-03-13	4	67,9	54,72944	BA S/E LOS VILOS 220KV BP1
BA01T0002SE025T0002	BA02T0002SE032T0002	2022-03-13	5	77,78	62,69301	BA S/E LOS VILOS 220KV BP1
BA01T0002SE025T0002	BA02T0002SE032T0002	2022-03-13	6	75,49	60,8472	BA S/E LOS VILOS 220KV BP1
BA01T0002SE025T0002	BA02T0002SE032T0002	2022-03-13	7	69,48	56,00296	BA S/E LOS VILOS 220KV BP1
BA01T0002SE025T0002	BA02T0002SE032T0002	2022-03-13	8	72,8	58,67898	BA S/E LOS VILOS 220KV BP1
BA01T0002SE025T0002	BA02T0002SE032T0002	2022-03-13	9	57,7	46,50793	BA S/E LOS VILOS 220KV BP1
BA01T0002SE025T0002	BA02T0002SE032T0002	2022-03-13	10	4,19	3,37727	BA S/E LOS VILOS 220KV BP1
BA01T0002SE025T0002	BA02T0002SE032T0002	2022-03-13	11	0,0	0,0	BA S/E LOS VILOS 220KV BP1
BA01T0002SE025T0002	BA02T0002SE032T0002	2022-03-13	12	0,0	0,0	BA S/E LOS VILOS 220KV BP1
BA01T0002SE025T0002	BA02T0002SE032T0002	2022-03-13	13	0,0	0,0	BA S/E LOS VILOS 220KV BP1
BA01T0002SE025T0002	BA02T0002SE032T0002	2022-03-13	14	0,0	0,0	BA S/E LOS VILOS 220KV BP1
BA01T0002SE025T0002	BA02T0002SE032T0002	2022-03-13	15	0,0	0,0	BA S/E LOS VILOS 220KV BP1
BA01T0002SE025T0002	BA02T0002SE032T0002	2022-03-13	16	0,0	0,0	BA S/E LOS VILOS 220KV BP1
BA01T0002SE025T0002	BA02T0002SE032T0002	2022-03-13	17	0,0	0,0	BA S/E LOS VILOS 220KV BP1
BA01T0002SE025T0002	BA02T0002SE032T0002	2022-03-13	18	0,0	0,0	BA S/E LOS VILOS 220KV BP1
BA01T0002SE025T0002	BA02T0002SE032T0002	2022-03-13	19	37,27	30,04074	BA S/E LOS VILOS 220KV BP1
BA01T0002SE025T0002	BA02T0002SE032T0002	2022-03-13	20	102,95	82,98079	BA S/E LOS VILOS 220KV BP1
BA01T0002SE025T0002	BA02T0002SE032T0002	2022-03-13	21	110,12	88,76002	BA S/E LOS VILOS 220KV BP1
BA01T0002SE025T0002	BA02T0002SE032T0002	2022-03-13	22	111,09	89,54187	BA S/E LOS VILOS 220KV BP1
BA01T0002SE025T0002	BA02T0002SE032T0002	2022-03-13	23	110,95	89,42903	BA S/E LOS VILOS 220KV BP1
BA01T0002SE025T0002	BA02T0002SE032T0002	2022-03-13	24	109,85	88,5424	BA S/E LOS VILOS 220KV BP1
BA01T0002SE025T0002	BA02T0002SE032T0002	2022-03-14	1	108,73	87,63964	BA S/E LOS VILOS 220KV BP1
BA01T0002SE025T0002	BA02T0002SE032T0002	2022-03-14	2	108,73	87,63964	BA S/E LOS VILOS 220KV BP1
BA01T0002SE025T0002	BA02T0002SE032T0002	2022-03-14	3	108,73	87,63964	BA S/E LOS VILOS 220KV BP1
BA01T0002SE025T0002	BA02T0002SE032T0002	2022-03-14	4	108,73	87,63964	BA S/E LOS VILOS 220KV BP1
BA01T0002SE025T0002	BA02T0002SE032T0002	2022-03-14	5	108,73	87,63964	BA S/E LOS VILOS 220KV BP1
BA01T0002SE025T0002	BA02T0002SE032T0002	2022-03-14	6	108,73	87,63964	BA S/E LOS VILOS 220KV BP1
BA01T0002SE025T0002	BA02T0002SE032T0002	2022-03-14	7	108,73	87,63964	BA S/E LOS VILOS 220KV BP1
BA01T0002SE025T0002	BA02T0002SE032T0002	2022-03-14	8	114,12	91,98414	BA S/E LOS VILOS 220KV BP1
BA01T0002SE025T0002	BA02T0002SE032T0002	2022-03-14	9	118,44	95,46619	BA S/E LOS VILOS 220KV BP1
BA01T0002SE025T0002	BA02T0002SE032T0002	2022-03-14	10	75,81	61,10513	BA S/E LOS VILOS 220KV BP1
BA01T0002SE025T0002	BA02T0002SE032T0002	2022-03-14	11	68,38	55,11633	BA S/E LOS VILOS 220KV BP1
BA01T0002SE025T0002	BA02T0002SE032T0002	2022-03-14	12	88,97	71,71249	BA S/E LOS VILOS 220KV BP1
BA01T0002SE025T0002	BA02T0002SE032T0002	2022-03-14	13	82,32	66,35239	BA S/E LOS VILOS 220KV BP1
BA01T0002SE025T0002	BA02T0002SE032T0002	2022-03-14	14	81,61	65,78011	BA S/E LOS VILOS 220KV BP1
BA01T0002SE025T0002	BA02T0002SE032T0002	2022-03-14	15	68,36	55,10021	BA S/E LOS VILOS 220KV BP1
BA01T0002SE025T0002	BA02T0002SE032T0002	2022-03-14	16	77,41	62,39478	BA S/E LOS VILOS 220KV BP1
BA01T0002SE025T0002	BA02T0002SE032T0002	2022-03-14	17	81,61	65,78011	BA S/E LOS VILOS 220KV BP1
BA01T0002SE025T0002	BA02T0002SE032T0002	2022-03-14	18	76,51	61,66936	BA S/E LOS VILOS 220KV BP1
BA01T0002SE025T0002	BA02T0002SE032T0002	2022-03-14	19	80,23	64,66779	BA S/E LOS VILOS 220KV BP1
BA01T0002SE025T0002	BA02T0002SE032T0002	2022-03-14	20	152,86	123,20975	BA S/E LOS VILOS 220KV BP1
BA01T0002SE025T0002	BA02T0002SE032T0002	2022-03-14	21	191,45	154,31444	BA S/E LOS VILOS 220KV BP1
BA01T0002SE025T0002	BA02T0002SE032T0002	2022-03-14	22	196,86	158,67507	BA S/E LOS VILOS 220KV BP1
BA01T0002SE025T0002	BA02T0002SE032T0002	2022-03-14	23	202,88	163,52737	BA S/E LOS VILOS 220KV BP1
BA01T0002SE025T0002	BA02T0002SE032T0002	2022-03-14	24	266,05	214,44428	BA S/E LOS VILOS 220KV BP1
BA01T0002SE025T0002	BA02T0002SE032T0002	2022-03-15	1	129,1	103,60017	BA S/E LOS VILOS 220KV BP1
BA01T0002SE025T0002	BA02T0002SE032T0002	2022-03-15	2	223,71	179,5228	BA S/E LOS VILOS 220KV BP1
BA01T0002SE025T0002	BA02T0002SE032T0002	2022-03-15	3	252,49	202,61818	BA S/E LOS VILOS 220KV BP1
BA01T0002SE025T0002	BA02T0002SE032T0002	2022-03-15	4	252,49	202,61818	BA S/E LOS VILOS 220KV BP1
BA01T0002SE025T0002	BA02T0002SE032T0002	2022-03-15	5	251,7	201,98422	BA S/E LOS VILOS 220KV BP1
BA01T0002SE025T0002	BA02T0002SE032T0002	2022-03-15	6	204,92	164,4442	BA S/E LOS VILOS 220KV BP1
BA01T0002SE025T0002	BA02T0002SE032T0002	2022-03-15	7	236,64	189,89887	BA S/E LOS VILOS 220KV BP1
BA01T0002SE025T0002	BA02T0002SE032T0002	2022-03-15	8	290,54	233,15254	BA S/E LOS VILOS 220KV BP1
BA01T0002SE025T0002	BA02T0002SE032T0002	2022-03-15	9	277,07	222,34313	BA S/E LOS VILOS 220KV BP1
BA01T0002SE025T0002	BA02T0002SE032T0002	2022-03-15	10	160,81	129,04681	BA S/E LOS VILOS 220KV BP1
BA01T0002SE025T0002	BA02T0002SE032T0002	2022-03-15	11	218,39	175,25361	BA S/E LOS VILOS 220KV BP1
BA01T0002SE025T0002	BA02T0002SE032T0002	2022-03-15	12	270,05	216,70972	BA S/E LOS VILOS 220KV BP1
BA01T0002SE025T0002	BA02T0002SE032T0002	2022-03-15	13	285,67	229,24446	BA S/E LOS VILOS 220KV BP1
BA01T0002SE025T0002	BA02T0002SE032T0002	2022-03-15	14	289,18	232,06117	BA S/E LOS VILOS 220KV BP1
BA01T0002SE025T0002	BA02T0002SE032T0002	2022-03-15	15	287,09	230,38398	BA S/E LOS VILOS 220KV BP1
BA01T0002SE025T0002	BA02T0002SE032T0002	2022-03-15	16	286,95	230,27164	BA S/E LOS VILOS 220KV BP1
BA01T0002SE025T0002	BA02T0002SE032T0002	2022-03-15	17	287,96	231,08214	BA S/E LOS VILOS 220KV BP1
BA01T0002SE025T0002	BA02T0002SE032T0002	2022-03-15	18	255,94	205,38673	BA S/E LOS VILOS 220KV BP1
BA01T0002SE025T0002	BA02T0002SE032T0002	2022-03-15	19	266,0	213,45968	BA S/E LOS VILOS 220KV BP1
BA01T0002SE025T0002	BA02T0002SE032T0002	2022-03-15	20	305,07	244,81257	BA S/E LOS VILOS 220KV BP1
BA01T0002SE025T0002	BA02T0002SE032T0002	2022-03-15	21	306,9	246,28111	BA S/E LOS VILOS 220KV BP1
BA01T0002SE025T0002	BA02T0002SE032T0002	2022-03-15	22	300,72	241,32179	BA S/E LOS VILOS 220KV BP1
BA01T0002SE025T0002	BA02T0002SE032T0002	2022-03-15	23	296,61	238,02359	BA S/E LOS VILOS 220KV BP1
BA01T0002SE025T0002	BA02T0002SE032T0002	2022-03-15	24	294,05	235,96924	BA S/E LOS VILOS 220KV BP1
BA01T0002SE025T0002	BA02T0002SE032T0002	2022-03-16	1	263,55	213,05646	BA S/E LOS VILOS 220KV BP1
BA01T0002SE025T0002	BA02T0002SE032T0002	2022-03-16	2	127,11	102,757	BA S/E LOS VILOS 220KV BP1
BA01T0002SE025T0002	BA02T0002SE032T0002	2022-03-16	3	95,2	76,96063	BA S/E LOS VILOS 220KV BP1
BA01T0002SE025T0002	BA02T0002SE032T0002	2022-03-16	4	95,2	76,96063	BA S/E LOS VILOS 220KV BP1
BA01T0002SE025T0002	BA02T0002SE032T0002	2022-03-16	5	112,81	91,19673	BA S/E LOS VILOS 220KV BP1
BA01T0002SE025T0002	BA02T0002SE032T0002	2022-03-16	6	142,27	115,01249	BA S/E LOS VILOS 220KV BP1
BA01T0002SE025T0002	BA02T0002SE032T0002	2022-03-16	7	263,11	212,70076	BA S/E LOS VILOS 220KV BP1
BA01T0002SE025T0002	BA02T0002SE032T0002	2022-03-16	8	292,62	236,55693	BA S/E LOS VILOS 220KV BP1
BA01T0002SE025T0002	BA02T0002SE032T0002	2022-03-16	9	267,19	215,99907	BA S/E LOS VILOS 220KV BP1
BA01T0002SE025T0002	BA02T0002SE032T0002	2022-03-16	10	253,79	205,16637	BA S/E LOS VILOS 220KV BP1
BA01T0002SE025T0002	BA02T0002SE032T0002	2022-03-16	11	253,79	205,16637	BA S/E LOS VILOS 220KV BP1
BA01T0002SE025T0002	BA02T0002SE032T0002	2022-03-16	12	263,71	213,1858	BA S/E LOS VILOS 220KV BP1
BA01T0002SE025T0002	BA02T0002SE032T0002	2022-03-16	13	287,28	232,24002	BA S/E LOS VILOS 220KV BP1
BA01T0002SE025T0002	BA02T0002SE032T0002	2022-03-16	14	287,28	232,24002	BA S/E LOS VILOS 220KV BP1
BA01T0002SE025T0002	BA02T0002SE032T0002	2022-03-16	15	286,64	231,72264	BA S/E LOS VILOS 220KV BP1
BA01T0002SE025T0002	BA02T0002SE032T0002	2022-03-16	16	286,25	231,40736	BA S/E LOS VILOS 220KV BP1
BA01T0002SE025T0002	BA02T0002SE032T0002	2022-03-16	17	273,81	221,35074	BA S/E LOS VILOS 220KV BP1
BA01T0002SE025T0002	BA02T0002SE032T0002	2022-03-16	18	248,92	201,22942	BA S/E LOS VILOS 220KV BP1
BA01T0002SE025T0002	BA02T0002SE032T0002	2022-03-16	19	267,53	216,27393	BA S/E LOS VILOS 220KV BP1
BA01T0002SE025T0002	BA02T0002SE032T0002	2022-03-16	20	296,88	240,00076	BA S/E LOS VILOS 220KV BP1
BA01T0002SE025T0002	BA02T0002SE032T0002	2022-03-16	21	300,52	242,94337	BA S/E LOS VILOS 220KV BP1
BA01T0002SE025T0002	BA02T0002SE032T0002	2022-03-16	22	300,52	242,94337	BA S/E LOS VILOS 220KV BP1
BA01T0002SE025T0002	BA02T0002SE032T0002	2022-03-16	23	293,25	237,06623	BA S/E LOS VILOS 220KV BP1
BA01T0002SE025T0002	BA02T0002SE032T0002	2022-03-16	24	293,25	237,06623	BA S/E LOS VILOS 220KV BP1
BA01T0002SE025T0002	BA02T0002SE032T0002	2022-03-17	1	226,9	184,93031	BA S/E LOS VILOS 220KV BP1
BA01T0002SE025T0002	BA02T0002SE032T0002	2022-03-17	2	149,33	121,70843	BA S/E LOS VILOS 220KV BP1
BA01T0002SE025T0002	BA02T0002SE032T0002	2022-03-17	3	108,41	88,3574	BA S/E LOS VILOS 220KV BP1
BA01T0002SE025T0002	BA02T0002SE032T0002	2022-03-17	4	93,97	76,58837	BA S/E LOS VILOS 220KV BP1
BA01T0002SE025T0002	BA02T0002SE032T0002	2022-03-17	5	88,05	71,76339	BA S/E LOS VILOS 220KV BP1
BA01T0002SE025T0002	BA02T0002SE032T0002	2022-03-17	6	124,06	101,11262	BA S/E LOS VILOS 220KV BP1
BA01T0002SE025T0002	BA02T0002SE032T0002	2022-03-17	7	258,82	210,94606	BA S/E LOS VILOS 220KV BP1
BA01T0002SE025T0002	BA02T0002SE032T0002	2022-03-17	8	288,67	235,27471	BA S/E LOS VILOS 220KV BP1
BA01T0002SE025T0002	BA02T0002SE032T0002	2022-03-17	9	119,04	97,02117	BA S/E LOS VILOS 220KV BP1
BA01T0002SE025T0002	BA02T0002SE032T0002	2022-03-17	10	8,92	7,27007	BA S/E LOS VILOS 220KV BP1
BA01T0002SE025T0002	BA02T0002SE032T0002	2022-03-17	11	48,47	39,5045	BA S/E LOS VILOS 220KV BP1
BA01T0002SE025T0002	BA02T0002SE032T0002	2022-03-17	12	58,0	47,27174	BA S/E LOS VILOS 220KV BP1
BA01T0002SE025T0002	BA02T0002SE032T0002	2022-03-17	13	53,54	43,63671	BA S/E LOS VILOS 220KV BP1
BA01T0002SE025T0002	BA02T0002SE032T0002	2022-03-17	14	100,8	82,15502	BA S/E LOS VILOS 220KV BP1
BA01T0002SE025T0002	BA02T0002SE032T0002	2022-03-17	15	0,0	0,0	BA S/E LOS VILOS 220KV BP1
BA01T0002SE025T0002	BA02T0002SE032T0002	2022-03-17	16	0,0	0,0	BA S/E LOS VILOS 220KV BP1
BA01T0002SE025T0002	BA02T0002SE032T0002	2022-03-17	17	0,0	0,0	BA S/E LOS VILOS 220KV BP1
BA01T0002SE025T0002	BA02T0002SE032T0002	2022-03-17	18	45,66	37,21427	BA S/E LOS VILOS 220KV BP1
BA01T0002SE025T0002	BA02T0002SE032T0002	2022-03-17	19	78,51	63,98801	BA S/E LOS VILOS 220KV BP1
BA01T0002SE025T0002	BA02T0002SE032T0002	2022-03-17	20	135,36	110,32246	BA S/E LOS VILOS 220KV BP1
BA01T0002SE025T0002	BA02T0002SE032T0002	2022-03-17	21	197,83	161,23738	BA S/E LOS VILOS 220KV BP1
BA01T0002SE025T0002	BA02T0002SE032T0002	2022-03-17	22	113,15	92,22064	BA S/E LOS VILOS 220KV BP1
BA01T0002SE025T0002	BA02T0002SE032T0002	2022-03-17	23	74,23	60,49968	BA S/E LOS VILOS 220KV BP1
BA01T0002SE025T0002	BA02T0002SE032T0002	2022-03-17	24	65,52	53,40077	BA S/E LOS VILOS 220KV BP1
BA01T0002SE025T0002	BA02T0002SE032T0002	2022-03-18	1	74,92	60,20197	BA S/E LOS VILOS 220KV BP1
BA01T0002SE025T0002	BA02T0002SE032T0002	2022-03-18	2	77,89	62,58851	BA S/E LOS VILOS 220KV BP1
BA01T0002SE025T0002	BA02T0002SE032T0002	2022-03-18	3	64,96	52,19861	BA S/E LOS VILOS 220KV BP1
BA01T0002SE025T0002	BA02T0002SE032T0002	2022-03-18	4	65,08	52,29503	BA S/E LOS VILOS 220KV BP1
BA01T0002SE025T0002	BA02T0002SE032T0002	2022-03-18	5	105,73	84,95934	BA S/E LOS VILOS 220KV BP1
BA01T0002SE025T0002	BA02T0002SE032T0002	2022-03-18	6	85,57	68,75977	BA S/E LOS VILOS 220KV BP1
BA01T0002SE025T0002	BA02T0002SE032T0002	2022-03-18	7	83,14	66,80715	BA S/E LOS VILOS 220KV BP1
BA01T0002SE025T0002	BA02T0002SE032T0002	2022-03-18	8	99,74	80,14608	BA S/E LOS VILOS 220KV BP1
BA01T0002SE025T0002	BA02T0002SE032T0002	2022-03-18	9	62,67	50,35848	BA S/E LOS VILOS 220KV BP1
BA01T0002SE025T0002	BA02T0002SE032T0002	2022-03-18	10	23,18	18,62629	BA S/E LOS VILOS 220KV BP1
BA01T0002SE025T0002	BA02T0002SE032T0002	2022-03-18	11	26,72	21,47086	BA S/E LOS VILOS 220KV BP1
BA01T0002SE025T0002	BA02T0002SE032T0002	2022-03-18	12	64,46	51,79683	BA S/E LOS VILOS 220KV BP1
BA01T0002SE025T0002	BA02T0002SE032T0002	2022-03-18	13	160,69	129,12245	BA S/E LOS VILOS 220KV BP1
BA01T0002SE025T0002	BA02T0002SE032T0002	2022-03-18	14	176,68	141,97121	BA S/E LOS VILOS 220KV BP1
BA01T0002SE025T0002	BA02T0002SE032T0002	2022-03-18	15	103,06	82,81386	BA S/E LOS VILOS 220KV BP1
BA01T0002SE025T0002	BA02T0002SE032T0002	2022-03-18	16	0,0	0,0	BA S/E LOS VILOS 220KV BP1
BA01T0002SE025T0002	BA02T0002SE032T0002	2022-03-18	17	0,0	0,0	BA S/E LOS VILOS 220KV BP1
BA01T0002SE025T0002	BA02T0002SE032T0002	2022-03-18	18	7,84	6,29983	BA S/E LOS VILOS 220KV BP1
BA01T0002SE025T0002	BA02T0002SE032T0002	2022-03-18	19	94,95	76,29707	BA S/E LOS VILOS 220KV BP1
BA01T0002SE025T0002	BA02T0002SE032T0002	2022-03-18	20	110,84	89,06548	BA S/E LOS VILOS 220KV BP1
BA01T0002SE025T0002	BA02T0002SE032T0002	2022-03-18	21	110,84	89,06548	BA S/E LOS VILOS 220KV BP1
BA01T0002SE025T0002	BA02T0002SE032T0002	2022-03-18	22	110,84	89,06548	BA S/E LOS VILOS 220KV BP1
BA01T0002SE025T0002	BA02T0002SE032T0002	2022-03-18	23	110,84	89,06548	BA S/E LOS VILOS 220KV BP1
BA01T0002SE025T0002	BA02T0002SE032T0002	2022-03-18	24	110,84	89,06548	BA S/E LOS VILOS 220KV BP1
BA01T0002SE025T0002	BA02T0002SE032T0002	2022-03-19	1	108,97	86,97223	BA S/E LOS VILOS 220KV BP1
BA01T0002SE025T0002	BA02T0002SE032T0002	2022-03-19	2	108,97	86,97223	BA S/E LOS VILOS 220KV BP1
BA01T0002SE025T0002	BA02T0002SE032T0002	2022-03-19	3	96,19	76,77212	BA S/E LOS VILOS 220KV BP1
BA01T0002SE025T0002	BA02T0002SE032T0002	2022-03-19	4	90,63	72,33452	BA S/E LOS VILOS 220KV BP1
BA01T0002SE025T0002	BA02T0002SE032T0002	2022-03-19	5	90,16	71,9594	BA S/E LOS VILOS 220KV BP1
BA01T0002SE025T0002	BA02T0002SE032T0002	2022-03-19	6	88,53	70,65845	BA S/E LOS VILOS 220KV BP1
BA01T0002SE025T0002	BA02T0002SE032T0002	2022-03-19	7	92,61	73,91482	BA S/E LOS VILOS 220KV BP1
BA01T0002SE025T0002	BA02T0002SE032T0002	2022-03-19	8	106,06	84,64967	BA S/E LOS VILOS 220KV BP1
BA01T0002SE025T0002	BA02T0002SE032T0002	2022-03-19	9	102,61	81,89612	BA S/E LOS VILOS 220KV BP1
BA01T0002SE025T0002	BA02T0002SE032T0002	2022-03-19	10	88,0	70,23544	BA S/E LOS VILOS 220KV BP1
BA01T0002SE025T0002	BA02T0002SE032T0002	2022-03-19	11	93,23	74,40966	BA S/E LOS VILOS 220KV BP1
BA01T0002SE025T0002	BA02T0002SE032T0002	2022-03-19	12	73,36	58,55082	BA S/E LOS VILOS 220KV BP1
BA01T0002SE025T0002	BA02T0002SE032T0002	2022-03-19	13	67,87	54,16908	BA S/E LOS VILOS 220KV BP1
BA01T0002SE025T0002	BA02T0002SE032T0002	2022-03-19	14	68,21	54,44045	BA S/E LOS VILOS 220KV BP1
BA01T0002SE025T0002	BA02T0002SE032T0002	2022-03-19	15	68,21	54,44045	BA S/E LOS VILOS 220KV BP1
BA01T0002SE025T0002	BA02T0002SE032T0002	2022-03-19	16	67,13	53,57847	BA S/E LOS VILOS 220KV BP1
BA01T0002SE025T0002	BA02T0002SE032T0002	2022-03-19	17	65,74	52,46907	BA S/E LOS VILOS 220KV BP1
BA01T0002SE025T0002	BA02T0002SE032T0002	2022-03-19	18	56,88	45,39763	BA S/E LOS VILOS 220KV BP1
BA01T0002SE025T0002	BA02T0002SE032T0002	2022-03-19	19	92,76	74,03454	BA S/E LOS VILOS 220KV BP1
BA01T0002SE025T0002	BA02T0002SE032T0002	2022-03-19	20	113,27	90,40419	BA S/E LOS VILOS 220KV BP1
BA01T0002SE025T0002	BA02T0002SE032T0002	2022-03-19	21	118,58	94,64226	BA S/E LOS VILOS 220KV BP1
BA01T0002SE025T0002	BA02T0002SE032T0002	2022-03-19	22	120,83	96,43805	BA S/E LOS VILOS 220KV BP1
BA01T0002SE025T0002	BA02T0002SE032T0002	2022-03-19	23	115,88	92,4873	BA S/E LOS VILOS 220KV BP1
BA01T0002SE025T0002	BA02T0002SE032T0002	2022-03-19	24	120,83	96,43805	BA S/E LOS VILOS 220KV BP1
BA01T0002SE025T0002	BA02T0002SE032T0002	2022-03-20	1	117,3	93,62065	BA S/E LOS VILOS 220KV BP1
BA01T0002SE025T0002	BA02T0002SE032T0002	2022-03-20	2	116,39	92,89435	BA S/E LOS VILOS 220KV BP1
BA01T0002SE025T0002	BA02T0002SE032T0002	2022-03-20	3	116,39	92,89435	BA S/E LOS VILOS 220KV BP1
BA01T0002SE025T0002	BA02T0002SE032T0002	2022-03-20	4	116,39	92,89435	BA S/E LOS VILOS 220KV BP1
BA01T0002SE025T0002	BA02T0002SE032T0002	2022-03-20	5	116,39	92,89435	BA S/E LOS VILOS 220KV BP1
BA01T0002SE025T0002	BA02T0002SE032T0002	2022-03-20	6	116,39	92,89435	BA S/E LOS VILOS 220KV BP1
BA01T0002SE025T0002	BA02T0002SE032T0002	2022-03-20	7	114,68	91,52955	BA S/E LOS VILOS 220KV BP1
BA01T0002SE025T0002	BA02T0002SE032T0002	2022-03-20	8	96,3	76,85992	BA S/E LOS VILOS 220KV BP1
BA01T0002SE025T0002	BA02T0002SE032T0002	2022-03-20	9	64,78	51,70286	BA S/E LOS VILOS 220KV BP1
BA01T0002SE025T0002	BA02T0002SE032T0002	2022-03-20	10	53,93	43,04315	BA S/E LOS VILOS 220KV BP1
BA01T0002SE025T0002	BA02T0002SE032T0002	2022-03-20	11	53,93	43,04315	BA S/E LOS VILOS 220KV BP1
BA01T0002SE025T0002	BA02T0002SE032T0002	2022-03-20	12	54,34	43,37038	BA S/E LOS VILOS 220KV BP1
BA01T0002SE025T0002	BA02T0002SE032T0002	2022-03-20	13	54,07	43,15489	BA S/E LOS VILOS 220KV BP1
BA01T0002SE025T0002	BA02T0002SE032T0002	2022-03-20	14	53,28	42,52437	BA S/E LOS VILOS 220KV BP1
BA01T0002SE025T0002	BA02T0002SE032T0002	2022-03-20	15	1,32	1,05353	BA S/E LOS VILOS 220KV BP1
BA01T0002SE025T0002	BA02T0002SE032T0002	2022-03-20	16	10,19	8,13294	BA S/E LOS VILOS 220KV BP1
BA01T0002SE025T0002	BA02T0002SE032T0002	2022-03-20	17	0,0	0,0	BA S/E LOS VILOS 220KV BP1
BA01T0002SE025T0002	BA02T0002SE032T0002	2022-03-20	18	0,0	0,0	BA S/E LOS VILOS 220KV BP1
BA01T0002SE025T0002	BA02T0002SE032T0002	2022-03-20	19	50,82	40,56097	BA S/E LOS VILOS 220KV BP1
BA01T0002SE025T0002	BA02T0002SE032T0002	2022-03-20	20	109,48	87,37927	BA S/E LOS VILOS 220KV BP1
BA01T0002SE025T0002	BA02T0002SE032T0002	2022-03-20	21	115,01	91,79293	BA S/E LOS VILOS 220KV BP1
BA01T0002SE025T0002	BA02T0002SE032T0002	2022-03-20	22	112,72	89,96521	BA S/E LOS VILOS 220KV BP1
BA01T0002SE025T0002	BA02T0002SE032T0002	2022-03-20	23	112,72	89,96521	BA S/E LOS VILOS 220KV BP1
BA01T0002SE025T0002	BA02T0002SE032T0002	2022-03-20	24	110,2	87,95393	BA S/E LOS VILOS 220KV BP1
BA01T0002SE025T0002	BA02T0002SE032T0002	2022-03-21	1	93,56	74,67304	BA S/E LOS VILOS 220KV BP1
BA01T0002SE025T0002	BA02T0002SE032T0002	2022-03-21	2	93,56	74,67304	BA S/E LOS VILOS 220KV BP1
BA01T0002SE025T0002	BA02T0002SE032T0002	2022-03-21	3	93,56	74,67304	BA S/E LOS VILOS 220KV BP1
BA01T0002SE025T0002	BA02T0002SE032T0002	2022-03-21	4	88,15	70,35516	BA S/E LOS VILOS 220KV BP1
BA01T0002SE025T0002	BA02T0002SE032T0002	2022-03-21	5	92,81	74,07445	BA S/E LOS VILOS 220KV BP1
BA01T0002SE025T0002	BA02T0002SE032T0002	2022-03-21	6	119,88	95,67982	BA S/E LOS VILOS 220KV BP1
BA01T0002SE025T0002	BA02T0002SE032T0002	2022-03-21	7	140,52	112,15323	BA S/E LOS VILOS 220KV BP1
BA01T0002SE025T0002	BA02T0002SE032T0002	2022-03-21	8	143,64	114,64339	BA S/E LOS VILOS 220KV BP1
BA01T0002SE025T0002	BA02T0002SE032T0002	2022-03-21	9	131,56	105,00198	BA S/E LOS VILOS 220KV BP1
BA01T0002SE025T0002	BA02T0002SE032T0002	2022-03-21	10	86,68	69,18191	BA S/E LOS VILOS 220KV BP1
BA01T0002SE025T0002	BA02T0002SE032T0002	2022-03-21	11	54,38	43,40231	BA S/E LOS VILOS 220KV BP1
BA01T0002SE025T0002	BA02T0002SE032T0002	2022-03-21	12	53,35	42,58024	BA S/E LOS VILOS 220KV BP1
BA01T0002SE025T0002	BA02T0002SE032T0002	2022-03-21	13	53,46	42,66803	BA S/E LOS VILOS 220KV BP1
BA01T0002SE025T0002	BA02T0002SE032T0002	2022-03-21	14	57,33	45,75679	BA S/E LOS VILOS 220KV BP1
BA01T0002SE025T0002	BA02T0002SE032T0002	2022-03-21	15	42,57	33,97639	BA S/E LOS VILOS 220KV BP1
BA01T0002SE025T0002	BA02T0002SE032T0002	2022-03-21	16	0,0	0,0	BA S/E LOS VILOS 220KV BP1
BA01T0002SE025T0002	BA02T0002SE032T0002	2022-03-21	17	0,0	0,0	BA S/E LOS VILOS 220KV BP1
BA01T0002SE025T0002	BA02T0002SE032T0002	2022-03-21	18	0,0	0,0	BA S/E LOS VILOS 220KV BP1
BA01T0002SE025T0002	BA02T0002SE032T0002	2022-03-21	19	61,1	48,76574	BA S/E LOS VILOS 220KV BP1
BA01T0002SE025T0002	BA02T0002SE032T0002	2022-03-21	20	115,64	92,29575	BA S/E LOS VILOS 220KV BP1
BA01T0002SE025T0002	BA02T0002SE032T0002	2022-03-21	21	121,29	96,80519	BA S/E LOS VILOS 220KV BP1
BA01T0002SE025T0002	BA02T0002SE032T0002	2022-03-21	22	106,44	84,95296	BA S/E LOS VILOS 220KV BP1
BA01T0002SE025T0002	BA02T0002SE032T0002	2022-03-21	23	81,69	65,19924	BA S/E LOS VILOS 220KV BP1
BA01T0002SE025T0002	BA02T0002SE032T0002	2022-03-21	24	81,22	64,82412	BA S/E LOS VILOS 220KV BP1
BA01T0002SE025T0002	BA02T0002SE032T0002	2022-03-22	1	64,47	51,71977	BA S/E LOS VILOS 220KV BP1
BA01T0002SE025T0002	BA02T0002SE032T0002	2022-03-22	2	65,0	52,14495	BA S/E LOS VILOS 220KV BP1
BA01T0002SE025T0002	BA02T0002SE032T0002	2022-03-22	3	70,58	56,62139	BA S/E LOS VILOS 220KV BP1
BA01T0002SE025T0002	BA02T0002SE032T0002	2022-03-22	4	76,83	61,63533	BA S/E LOS VILOS 220KV BP1
BA01T0002SE025T0002	BA02T0002SE032T0002	2022-03-22	5	81,45	65,34163	BA S/E LOS VILOS 220KV BP1
BA01T0002SE025T0002	BA02T0002SE032T0002	2022-03-22	6	74,83	60,03087	BA S/E LOS VILOS 220KV BP1
BA01T0002SE025T0002	BA02T0002SE032T0002	2022-03-22	7	79,03	63,40024	BA S/E LOS VILOS 220KV BP1
BA01T0002SE025T0002	BA02T0002SE032T0002	2022-03-22	8	189,6	152,10281	BA S/E LOS VILOS 220KV BP1
BA01T0002SE025T0002	BA02T0002SE032T0002	2022-03-22	9	146,36	117,41438	BA S/E LOS VILOS 220KV BP1
BA01T0002SE025T0002	BA02T0002SE032T0002	2022-03-22	10	66,47	53,32423	BA S/E LOS VILOS 220KV BP1
BA01T0002SE025T0002	BA02T0002SE032T0002	2022-03-22	11	65,72	52,72256	BA S/E LOS VILOS 220KV BP1
BA01T0002SE025T0002	BA02T0002SE032T0002	2022-03-22	12	58,05	46,56945	BA S/E LOS VILOS 220KV BP1
BA01T0002SE025T0002	BA02T0002SE032T0002	2022-03-22	13	0,0	0,0	BA S/E LOS VILOS 220KV BP1
BA01T0002SE025T0002	BA02T0002SE032T0002	2022-03-22	14	29,57	23,72194	BA S/E LOS VILOS 220KV BP1
BA01T0002SE025T0002	BA02T0002SE032T0002	2022-03-22	15	53,76	43,12788	BA S/E LOS VILOS 220KV BP1
BA01T0002SE025T0002	BA02T0002SE032T0002	2022-03-22	16	34,05	27,31593	BA S/E LOS VILOS 220KV BP1
BA01T0002SE025T0002	BA02T0002SE032T0002	2022-03-22	17	0,0	0,0	BA S/E LOS VILOS 220KV BP1
BA01T0002SE025T0002	BA02T0002SE032T0002	2022-03-22	18	3,18	2,55109	BA S/E LOS VILOS 220KV BP1
BA01T0002SE025T0002	BA02T0002SE032T0002	2022-03-22	19	114,76	92,06391	BA S/E LOS VILOS 220KV BP1
BA01T0002SE025T0002	BA02T0002SE032T0002	2022-03-22	20	210,52	168,88546	BA S/E LOS VILOS 220KV BP1
BA01T0002SE025T0002	BA02T0002SE032T0002	2022-03-22	21	210,52	168,88546	BA S/E LOS VILOS 220KV BP1
BA01T0002SE025T0002	BA02T0002SE032T0002	2022-03-22	22	210,52	168,88546	BA S/E LOS VILOS 220KV BP1
BA01T0002SE025T0002	BA02T0002SE032T0002	2022-03-22	23	210,52	168,88546	BA S/E LOS VILOS 220KV BP1
BA01T0002SE025T0002	BA02T0002SE032T0002	2022-03-22	24	210,52	168,88546	BA S/E LOS VILOS 220KV BP1
BA01T0002SE025T0002	BA02T0002SE032T0002	2022-03-23	1	84,7	67,63295	BA S/E LOS VILOS 220KV BP1
BA01T0002SE025T0002	BA02T0002SE032T0002	2022-03-23	2	121,76	97,22536	BA S/E LOS VILOS 220KV BP1
BA01T0002SE025T0002	BA02T0002SE032T0002	2022-03-23	3	86,49	69,06227	BA S/E LOS VILOS 220KV BP1
BA01T0002SE025T0002	BA02T0002SE032T0002	2022-03-23	4	84,58	67,53713	BA S/E LOS VILOS 220KV BP1
BA01T0002SE025T0002	BA02T0002SE032T0002	2022-03-23	5	76,53	61,10921	BA S/E LOS VILOS 220KV BP1
BA01T0002SE025T0002	BA02T0002SE032T0002	2022-03-23	6	82,91	66,20364	BA S/E LOS VILOS 220KV BP1
BA01T0002SE025T0002	BA02T0002SE032T0002	2022-03-23	7	99,79	79,68232	BA S/E LOS VILOS 220KV BP1
BA01T0002SE025T0002	BA02T0002SE032T0002	2022-03-23	8	133,44	106,55184	BA S/E LOS VILOS 220KV BP1
BA01T0002SE025T0002	BA02T0002SE032T0002	2022-03-23	9	121,84	97,28924	BA S/E LOS VILOS 220KV BP1
BA01T0002SE025T0002	BA02T0002SE032T0002	2022-03-23	10	63,22	50,48117	BA S/E LOS VILOS 220KV BP1
BA01T0002SE025T0002	BA02T0002SE032T0002	2022-03-23	11	63,22	50,48117	BA S/E LOS VILOS 220KV BP1
BA01T0002SE025T0002	BA02T0002SE032T0002	2022-03-23	12	47,64	38,04054	BA S/E LOS VILOS 220KV BP1
BA01T0002SE025T0002	BA02T0002SE032T0002	2022-03-23	13	0,0	0,0	BA S/E LOS VILOS 220KV BP1
BA01T0002SE025T0002	BA02T0002SE032T0002	2022-03-23	14	0,0	0,0	BA S/E LOS VILOS 220KV BP1
BA01T0002SE025T0002	BA02T0002SE032T0002	2022-03-23	15	0,0	0,0	BA S/E LOS VILOS 220KV BP1
BA01T0002SE025T0002	BA02T0002SE032T0002	2022-03-23	16	0,0	0,0	BA S/E LOS VILOS 220KV BP1
BA01T0002SE025T0002	BA02T0002SE032T0002	2022-03-23	17	0,0	0,0	BA S/E LOS VILOS 220KV BP1
BA01T0002SE025T0002	BA02T0002SE032T0002	2022-03-23	18	0,0	0,0	BA S/E LOS VILOS 220KV BP1
BA01T0002SE025T0002	BA02T0002SE032T0002	2022-03-23	19	50,92	40,65962	BA S/E LOS VILOS 220KV BP1
BA01T0002SE025T0002	BA02T0002SE032T0002	2022-03-23	20	107,02	85,45547	BA S/E LOS VILOS 220KV BP1
BA01T0002SE025T0002	BA02T0002SE032T0002	2022-03-23	21	78,81	62,92979	BA S/E LOS VILOS 220KV BP1
BA01T0002SE025T0002	BA02T0002SE032T0002	2022-03-23	22	15,76	12,58436	BA S/E LOS VILOS 220KV BP1
BA01T0002SE025T0002	BA02T0002SE032T0002	2022-03-23	23	0,0	0,0	BA S/E LOS VILOS 220KV BP1
BA01T0002SE025T0002	BA02T0002SE032T0002	2022-03-23	24	0,0	0,0	BA S/E LOS VILOS 220KV BP1
BA01T0002SE025T0002	BA02T0002SE032T0002	2022-03-24	1	78,22	62,04567	BA S/E LOS VILOS 220KV BP1
BA01T0002SE025T0002	BA02T0002SE032T0002	2022-03-24	2	78,22	62,04567	BA S/E LOS VILOS 220KV BP1
BA01T0002SE025T0002	BA02T0002SE032T0002	2022-03-24	3	78,21	62,03774	BA S/E LOS VILOS 220KV BP1
BA01T0002SE025T0002	BA02T0002SE032T0002	2022-03-24	4	77,78	61,69665	BA S/E LOS VILOS 220KV BP1
BA01T0002SE025T0002	BA02T0002SE032T0002	2022-03-24	5	77,78	61,69665	BA S/E LOS VILOS 220KV BP1
BA01T0002SE025T0002	BA02T0002SE032T0002	2022-03-24	6	78,33	62,13292	BA S/E LOS VILOS 220KV BP1
BA01T0002SE025T0002	BA02T0002SE032T0002	2022-03-24	7	97,82	77,59278	BA S/E LOS VILOS 220KV BP1
BA01T0002SE025T0002	BA02T0002SE032T0002	2022-03-24	8	118,67	94,13142	BA S/E LOS VILOS 220KV BP1
BA01T0002SE025T0002	BA02T0002SE032T0002	2022-03-24	9	97,55	77,37861	BA S/E LOS VILOS 220KV BP1
BA01T0002SE025T0002	BA02T0002SE032T0002	2022-03-24	10	65,74	52,14628	BA S/E LOS VILOS 220KV BP1
BA01T0002SE025T0002	BA02T0002SE032T0002	2022-03-24	11	57,66	45,73707	BA S/E LOS VILOS 220KV BP1
BA01T0002SE025T0002	BA02T0002SE032T0002	2022-03-24	12	52,51	41,65198	BA S/E LOS VILOS 220KV BP1
BA01T0002SE025T0002	BA02T0002SE032T0002	2022-03-24	13	67,2	53,30438	BA S/E LOS VILOS 220KV BP1
BA01T0002SE025T0002	BA02T0002SE032T0002	2022-03-24	14	81,89	64,95679	BA S/E LOS VILOS 220KV BP1
BA01T0002SE025T0002	BA02T0002SE032T0002	2022-03-24	15	62,3	49,41761	BA S/E LOS VILOS 220KV BP1
BA01T0002SE025T0002	BA02T0002SE032T0002	2022-03-24	16	75,52	59,90397	BA S/E LOS VILOS 220KV BP1
BA01T0002SE025T0002	BA02T0002SE032T0002	2022-03-24	17	21,88	17,35565	BA S/E LOS VILOS 220KV BP1
BA01T0002SE025T0002	BA02T0002SE032T0002	2022-03-24	18	0,0	0,0	BA S/E LOS VILOS 220KV BP1
BA01T0002SE025T0002	BA02T0002SE032T0002	2022-03-24	19	61,47	48,75923	BA S/E LOS VILOS 220KV BP1
BA01T0002SE025T0002	BA02T0002SE032T0002	2022-03-24	20	115,22	91,39481	BA S/E LOS VILOS 220KV BP1
BA01T0002SE025T0002	BA02T0002SE032T0002	2022-03-24	21	122,43	97,11392	BA S/E LOS VILOS 220KV BP1
BA01T0002SE025T0002	BA02T0002SE032T0002	2022-03-24	22	122,43	97,11392	BA S/E LOS VILOS 220KV BP1
BA01T0002SE025T0002	BA02T0002SE032T0002	2022-03-24	23	122,43	97,11392	BA S/E LOS VILOS 220KV BP1
BA01T0002SE025T0002	BA02T0002SE032T0002	2022-03-24	24	122,43	97,11392	BA S/E LOS VILOS 220KV BP1
BA01T0002SE025T0002	BA02T0002SE032T0002	2022-03-25	1	208,95	165,99824	BA S/E LOS VILOS 220KV BP1
BA01T0002SE025T0002	BA02T0002SE032T0002	2022-03-25	2	89,24	70,89583	BA S/E LOS VILOS 220KV BP1
BA01T0002SE025T0002	BA02T0002SE032T0002	2022-03-25	3	95,37	75,76574	BA S/E LOS VILOS 220KV BP1
BA01T0002SE025T0002	BA02T0002SE032T0002	2022-03-25	4	87,38	69,41817	BA S/E LOS VILOS 220KV BP1
BA01T0002SE025T0002	BA02T0002SE032T0002	2022-03-25	5	87,38	69,41817	BA S/E LOS VILOS 220KV BP1
BA01T0002SE025T0002	BA02T0002SE032T0002	2022-03-25	6	95,17	75,60685	BA S/E LOS VILOS 220KV BP1
BA01T0002SE025T0002	BA02T0002SE032T0002	2022-03-25	7	213,43	169,55733	BA S/E LOS VILOS 220KV BP1
[truncated: 6,762 more rows]
