# Supplementary material for: Integrated forecasting and deep reinforcement learning for price-based self-scheduling of PV-BESS: Utility-scale evidence in Chile
Source: PLoS One. 2026 Jan 9;21(1):e0336753. doi: 10.1371/journal.pone.0336753 (PMC12788681; doi:10.1371/journal.pone.0336753)
Supplement: S1 Data — (ZIP) [file pone.0336753.s014.zip › 03_cmg_los_vilos_2023.tsv]

barra_mnemotecnico	barra_referencia_mnemotecnico	fecha	hora	costo_en_dolares	costo_en_pesos	nombre
BA01T0002SE025T0002	BA02T0002SE032T0002	2023-01-01	1	165,5	142,24891	BA S/E LOS VILOS 220KV BP1
BA01T0002SE025T0002	BA02T0002SE032T0002	2023-01-01	2	165,5	142,24891	BA S/E LOS VILOS 220KV BP1
BA01T0002SE025T0002	BA02T0002SE032T0002	2023-01-01	3	159,13	136,77383	BA S/E LOS VILOS 220KV BP1
BA01T0002SE025T0002	BA02T0002SE032T0002	2023-01-01	4	140,0	120,3314	BA S/E LOS VILOS 220KV BP1
BA01T0002SE025T0002	BA02T0002SE032T0002	2023-01-01	5	140,0	120,3314	BA S/E LOS VILOS 220KV BP1
BA01T0002SE025T0002	BA02T0002SE032T0002	2023-01-01	6	134,75	115,81897	BA S/E LOS VILOS 220KV BP1
BA01T0002SE025T0002	BA02T0002SE032T0002	2023-01-01	7	81,82	70,32511	BA S/E LOS VILOS 220KV BP1
BA01T0002SE025T0002	BA02T0002SE032T0002	2023-01-01	8	0,0	0,0	BA S/E LOS VILOS 220KV BP1
BA01T0002SE025T0002	BA02T0002SE032T0002	2023-01-01	9	0,0	0,0	BA S/E LOS VILOS 220KV BP1
BA01T0002SE025T0002	BA02T0002SE032T0002	2023-01-01	10	0,0	0,0	BA S/E LOS VILOS 220KV BP1
BA01T0002SE025T0002	BA02T0002SE032T0002	2023-01-01	11	0,0	0,0	BA S/E LOS VILOS 220KV BP1
BA01T0002SE025T0002	BA02T0002SE032T0002	2023-01-01	12	0,0	0,0	BA S/E LOS VILOS 220KV BP1
BA01T0002SE025T0002	BA02T0002SE032T0002	2023-01-01	13	0,0	0,0	BA S/E LOS VILOS 220KV BP1
BA01T0002SE025T0002	BA02T0002SE032T0002	2023-01-01	14	0,0	0,0	BA S/E LOS VILOS 220KV BP1
BA01T0002SE025T0002	BA02T0002SE032T0002	2023-01-01	15	0,0	0,0	BA S/E LOS VILOS 220KV BP1
BA01T0002SE025T0002	BA02T0002SE032T0002	2023-01-01	16	0,0	0,0	BA S/E LOS VILOS 220KV BP1
BA01T0002SE025T0002	BA02T0002SE032T0002	2023-01-01	17	0,0	0,0	BA S/E LOS VILOS 220KV BP1
BA01T0002SE025T0002	BA02T0002SE032T0002	2023-01-01	18	0,0	0,0	BA S/E LOS VILOS 220KV BP1
BA01T0002SE025T0002	BA02T0002SE032T0002	2023-01-01	19	0,0	0,0	BA S/E LOS VILOS 220KV BP1
BA01T0002SE025T0002	BA02T0002SE032T0002	2023-01-01	20	0,0	0,0	BA S/E LOS VILOS 220KV BP1
BA01T0002SE025T0002	BA02T0002SE032T0002	2023-01-01	21	96,14	82,63329	BA S/E LOS VILOS 220KV BP1
BA01T0002SE025T0002	BA02T0002SE032T0002	2023-01-01	22	101,19	86,97382	BA S/E LOS VILOS 220KV BP1
BA01T0002SE025T0002	BA02T0002SE032T0002	2023-01-01	23	115,37	99,16167	BA S/E LOS VILOS 220KV BP1
BA01T0002SE025T0002	BA02T0002SE032T0002	2023-01-01	24	115,37	99,16167	BA S/E LOS VILOS 220KV BP1
BA01T0002SE025T0002	BA02T0002SE032T0002	2023-01-02	1	120,78	103,81162	BA S/E LOS VILOS 220KV BP1
BA01T0002SE025T0002	BA02T0002SE032T0002	2023-01-02	2	123,36	106,02915	BA S/E LOS VILOS 220KV BP1
BA01T0002SE025T0002	BA02T0002SE032T0002	2023-01-02	3	124,22	106,76833	BA S/E LOS VILOS 220KV BP1
BA01T0002SE025T0002	BA02T0002SE032T0002	2023-01-02	4	124,22	106,76833	BA S/E LOS VILOS 220KV BP1
BA01T0002SE025T0002	BA02T0002SE032T0002	2023-01-02	5	124,22	106,76833	BA S/E LOS VILOS 220KV BP1
BA01T0002SE025T0002	BA02T0002SE032T0002	2023-01-02	6	129,43	111,24638	BA S/E LOS VILOS 220KV BP1
BA01T0002SE025T0002	BA02T0002SE032T0002	2023-01-02	7	122,96	105,68535	BA S/E LOS VILOS 220KV BP1
BA01T0002SE025T0002	BA02T0002SE032T0002	2023-01-02	8	53,18	45,70874	BA S/E LOS VILOS 220KV BP1
BA01T0002SE025T0002	BA02T0002SE032T0002	2023-01-02	9	0,0	0,0	BA S/E LOS VILOS 220KV BP1
BA01T0002SE025T0002	BA02T0002SE032T0002	2023-01-02	10	0,0	0,0	BA S/E LOS VILOS 220KV BP1
BA01T0002SE025T0002	BA02T0002SE032T0002	2023-01-02	11	0,0	0,0	BA S/E LOS VILOS 220KV BP1
BA01T0002SE025T0002	BA02T0002SE032T0002	2023-01-02	12	0,0	0,0	BA S/E LOS VILOS 220KV BP1
BA01T0002SE025T0002	BA02T0002SE032T0002	2023-01-02	13	0,0	0,0	BA S/E LOS VILOS 220KV BP1
BA01T0002SE025T0002	BA02T0002SE032T0002	2023-01-02	14	0,0	0,0	BA S/E LOS VILOS 220KV BP1
BA01T0002SE025T0002	BA02T0002SE032T0002	2023-01-02	15	0,0	0,0	BA S/E LOS VILOS 220KV BP1
BA01T0002SE025T0002	BA02T0002SE032T0002	2023-01-02	16	0,0	0,0	BA S/E LOS VILOS 220KV BP1
BA01T0002SE025T0002	BA02T0002SE032T0002	2023-01-02	17	0,0	0,0	BA S/E LOS VILOS 220KV BP1
BA01T0002SE025T0002	BA02T0002SE032T0002	2023-01-02	18	0,0	0,0	BA S/E LOS VILOS 220KV BP1
BA01T0002SE025T0002	BA02T0002SE032T0002	2023-01-02	19	0,0	0,0	BA S/E LOS VILOS 220KV BP1
BA01T0002SE025T0002	BA02T0002SE032T0002	2023-01-02	20	6,41	5,50946	BA S/E LOS VILOS 220KV BP1
BA01T0002SE025T0002	BA02T0002SE032T0002	2023-01-02	21	129,16	111,01431	BA S/E LOS VILOS 220KV BP1
BA01T0002SE025T0002	BA02T0002SE032T0002	2023-01-02	22	129,54	111,34093	BA S/E LOS VILOS 220KV BP1
BA01T0002SE025T0002	BA02T0002SE032T0002	2023-01-02	23	128,42	110,37827	BA S/E LOS VILOS 220KV BP1
BA01T0002SE025T0002	BA02T0002SE032T0002	2023-01-02	24	119,91	103,06384	BA S/E LOS VILOS 220KV BP1
BA01T0002SE025T0002	BA02T0002SE032T0002	2023-01-03	1	121,01	104,00931	BA S/E LOS VILOS 220KV BP1
BA01T0002SE025T0002	BA02T0002SE032T0002	2023-01-03	2	120,01	103,1498	BA S/E LOS VILOS 220KV BP1
BA01T0002SE025T0002	BA02T0002SE032T0002	2023-01-03	3	115,01	98,85225	BA S/E LOS VILOS 220KV BP1
BA01T0002SE025T0002	BA02T0002SE032T0002	2023-01-03	4	115,01	98,85225	BA S/E LOS VILOS 220KV BP1
BA01T0002SE025T0002	BA02T0002SE032T0002	2023-01-03	5	115,01	98,85225	BA S/E LOS VILOS 220KV BP1
BA01T0002SE025T0002	BA02T0002SE032T0002	2023-01-03	6	122,17	105,00634	BA S/E LOS VILOS 220KV BP1
BA01T0002SE025T0002	BA02T0002SE032T0002	2023-01-03	7	107,17	92,11369	BA S/E LOS VILOS 220KV BP1
BA01T0002SE025T0002	BA02T0002SE032T0002	2023-01-03	8	73,83	63,45762	BA S/E LOS VILOS 220KV BP1
BA01T0002SE025T0002	BA02T0002SE032T0002	2023-01-03	9	15,36	13,20207	BA S/E LOS VILOS 220KV BP1
BA01T0002SE025T0002	BA02T0002SE032T0002	2023-01-03	10	0,0	0,0	BA S/E LOS VILOS 220KV BP1
BA01T0002SE025T0002	BA02T0002SE032T0002	2023-01-03	11	0,0	0,0	BA S/E LOS VILOS 220KV BP1
BA01T0002SE025T0002	BA02T0002SE032T0002	2023-01-03	12	0,0	0,0	BA S/E LOS VILOS 220KV BP1
BA01T0002SE025T0002	BA02T0002SE032T0002	2023-01-03	13	0,0	0,0	BA S/E LOS VILOS 220KV BP1
BA01T0002SE025T0002	BA02T0002SE032T0002	2023-01-03	14	0,0	0,0	BA S/E LOS VILOS 220KV BP1
BA01T0002SE025T0002	BA02T0002SE032T0002	2023-01-03	15	0,0	0,0	BA S/E LOS VILOS 220KV BP1
BA01T0002SE025T0002	BA02T0002SE032T0002	2023-01-03	16	0,0	0,0	BA S/E LOS VILOS 220KV BP1
BA01T0002SE025T0002	BA02T0002SE032T0002	2023-01-03	17	0,0	0,0	BA S/E LOS VILOS 220KV BP1
BA01T0002SE025T0002	BA02T0002SE032T0002	2023-01-03	18	0,0	0,0	BA S/E LOS VILOS 220KV BP1
BA01T0002SE025T0002	BA02T0002SE032T0002	2023-01-03	19	0,0	0,0	BA S/E LOS VILOS 220KV BP1
BA01T0002SE025T0002	BA02T0002SE032T0002	2023-01-03	20	23,01	19,77733	BA S/E LOS VILOS 220KV BP1
BA01T0002SE025T0002	BA02T0002SE032T0002	2023-01-03	21	101,31	87,07696	BA S/E LOS VILOS 220KV BP1
BA01T0002SE025T0002	BA02T0002SE032T0002	2023-01-03	22	142,66	122,6177	BA S/E LOS VILOS 220KV BP1
BA01T0002SE025T0002	BA02T0002SE032T0002	2023-01-03	23	147,6	126,86368	BA S/E LOS VILOS 220KV BP1
BA01T0002SE025T0002	BA02T0002SE032T0002	2023-01-03	24	141,53	121,64645	BA S/E LOS VILOS 220KV BP1
BA01T0002SE025T0002	BA02T0002SE032T0002	2023-01-04	1	140,3	120,07716	BA S/E LOS VILOS 220KV BP1
BA01T0002SE025T0002	BA02T0002SE032T0002	2023-01-04	2	139,17	119,11004	BA S/E LOS VILOS 220KV BP1
BA01T0002SE025T0002	BA02T0002SE032T0002	2023-01-04	3	134,88	115,4384	BA S/E LOS VILOS 220KV BP1
BA01T0002SE025T0002	BA02T0002SE032T0002	2023-01-04	4	133,71	114,43704	BA S/E LOS VILOS 220KV BP1
BA01T0002SE025T0002	BA02T0002SE032T0002	2023-01-04	5	141,69	121,2668	BA S/E LOS VILOS 220KV BP1
BA01T0002SE025T0002	BA02T0002SE032T0002	2023-01-04	6	139,17	119,11004	BA S/E LOS VILOS 220KV BP1
BA01T0002SE025T0002	BA02T0002SE032T0002	2023-01-04	7	126,17	107,98386	BA S/E LOS VILOS 220KV BP1
BA01T0002SE025T0002	BA02T0002SE032T0002	2023-01-04	8	110,54	94,60676	BA S/E LOS VILOS 220KV BP1
BA01T0002SE025T0002	BA02T0002SE032T0002	2023-01-04	9	0,0	0,0	BA S/E LOS VILOS 220KV BP1
BA01T0002SE025T0002	BA02T0002SE032T0002	2023-01-04	10	0,0	0,0	BA S/E LOS VILOS 220KV BP1
BA01T0002SE025T0002	BA02T0002SE032T0002	2023-01-04	11	0,0	0,0	BA S/E LOS VILOS 220KV BP1
BA01T0002SE025T0002	BA02T0002SE032T0002	2023-01-04	12	0,0	0,0	BA S/E LOS VILOS 220KV BP1
BA01T0002SE025T0002	BA02T0002SE032T0002	2023-01-04	13	0,0	0,0	BA S/E LOS VILOS 220KV BP1
BA01T0002SE025T0002	BA02T0002SE032T0002	2023-01-04	14	0,0	0,0	BA S/E LOS VILOS 220KV BP1
BA01T0002SE025T0002	BA02T0002SE032T0002	2023-01-04	15	0,0	0,0	BA S/E LOS VILOS 220KV BP1
BA01T0002SE025T0002	BA02T0002SE032T0002	2023-01-04	16	0,0	0,0	BA S/E LOS VILOS 220KV BP1
BA01T0002SE025T0002	BA02T0002SE032T0002	2023-01-04	17	0,0	0,0	BA S/E LOS VILOS 220KV BP1
BA01T0002SE025T0002	BA02T0002SE032T0002	2023-01-04	18	0,0	0,0	BA S/E LOS VILOS 220KV BP1
BA01T0002SE025T0002	BA02T0002SE032T0002	2023-01-04	19	0,0	0,0	BA S/E LOS VILOS 220KV BP1
BA01T0002SE025T0002	BA02T0002SE032T0002	2023-01-04	20	54,61	46,73851	BA S/E LOS VILOS 220KV BP1
BA01T0002SE025T0002	BA02T0002SE032T0002	2023-01-04	21	148,08	126,73575	BA S/E LOS VILOS 220KV BP1
BA01T0002SE025T0002	BA02T0002SE032T0002	2023-01-04	22	155,28	132,89794	BA S/E LOS VILOS 220KV BP1
BA01T0002SE025T0002	BA02T0002SE032T0002	2023-01-04	23	140,67	120,39383	BA S/E LOS VILOS 220KV BP1
BA01T0002SE025T0002	BA02T0002SE032T0002	2023-01-04	24	137,6	117,76634	BA S/E LOS VILOS 220KV BP1
BA01T0002SE025T0002	BA02T0002SE032T0002	2023-01-05	1	134,63	114,72361	BA S/E LOS VILOS 220KV BP1
BA01T0002SE025T0002	BA02T0002SE032T0002	2023-01-05	2	129,86	110,6589	BA S/E LOS VILOS 220KV BP1
BA01T0002SE025T0002	BA02T0002SE032T0002	2023-01-05	3	125,89	107,2759	BA S/E LOS VILOS 220KV BP1
BA01T0002SE025T0002	BA02T0002SE032T0002	2023-01-05	4	134,03	114,21232	BA S/E LOS VILOS 220KV BP1
BA01T0002SE025T0002	BA02T0002SE032T0002	2023-01-05	5	130,6	111,28948	BA S/E LOS VILOS 220KV BP1
BA01T0002SE025T0002	BA02T0002SE032T0002	2023-01-05	6	145,36	123,86707	BA S/E LOS VILOS 220KV BP1
BA01T0002SE025T0002	BA02T0002SE032T0002	2023-01-05	7	146,98	125,24754	BA S/E LOS VILOS 220KV BP1
BA01T0002SE025T0002	BA02T0002SE032T0002	2023-01-05	8	87,07	74,19583	BA S/E LOS VILOS 220KV BP1
BA01T0002SE025T0002	BA02T0002SE032T0002	2023-01-05	9	0,0	0,0	BA S/E LOS VILOS 220KV BP1
BA01T0002SE025T0002	BA02T0002SE032T0002	2023-01-05	10	0,0	0,0	BA S/E LOS VILOS 220KV BP1
BA01T0002SE025T0002	BA02T0002SE032T0002	2023-01-05	11	0,0	0,0	BA S/E LOS VILOS 220KV BP1
BA01T0002SE025T0002	BA02T0002SE032T0002	2023-01-05	12	0,0	0,0	BA S/E LOS VILOS 220KV BP1
BA01T0002SE025T0002	BA02T0002SE032T0002	2023-01-05	13	0,0	0,0	BA S/E LOS VILOS 220KV BP1
BA01T0002SE025T0002	BA02T0002SE032T0002	2023-01-05	14	0,0	0,0	BA S/E LOS VILOS 220KV BP1
BA01T0002SE025T0002	BA02T0002SE032T0002	2023-01-05	15	0,0	0,0	BA S/E LOS VILOS 220KV BP1
BA01T0002SE025T0002	BA02T0002SE032T0002	2023-01-05	16	0,0	0,0	BA S/E LOS VILOS 220KV BP1
BA01T0002SE025T0002	BA02T0002SE032T0002	2023-01-05	17	0,0	0,0	BA S/E LOS VILOS 220KV BP1
BA01T0002SE025T0002	BA02T0002SE032T0002	2023-01-05	18	0,0	0,0	BA S/E LOS VILOS 220KV BP1
BA01T0002SE025T0002	BA02T0002SE032T0002	2023-01-05	19	0,0	0,0	BA S/E LOS VILOS 220KV BP1
BA01T0002SE025T0002	BA02T0002SE032T0002	2023-01-05	20	55,73	47,48976	BA S/E LOS VILOS 220KV BP1
BA01T0002SE025T0002	BA02T0002SE032T0002	2023-01-05	21	154,31	131,49372	BA S/E LOS VILOS 220KV BP1
BA01T0002SE025T0002	BA02T0002SE032T0002	2023-01-05	22	154,31	131,49372	BA S/E LOS VILOS 220KV BP1
BA01T0002SE025T0002	BA02T0002SE032T0002	2023-01-05	23	150,04	127,85509	BA S/E LOS VILOS 220KV BP1
BA01T0002SE025T0002	BA02T0002SE032T0002	2023-01-05	24	132,38	112,80629	BA S/E LOS VILOS 220KV BP1
BA01T0002SE025T0002	BA02T0002SE032T0002	2023-01-06	1	134,6	115,09646	BA S/E LOS VILOS 220KV BP1
BA01T0002SE025T0002	BA02T0002SE032T0002	2023-01-06	2	137,48	117,55915	BA S/E LOS VILOS 220KV BP1
BA01T0002SE025T0002	BA02T0002SE032T0002	2023-01-06	3	134,61	115,10501	BA S/E LOS VILOS 220KV BP1
BA01T0002SE025T0002	BA02T0002SE032T0002	2023-01-06	4	134,61	115,10501	BA S/E LOS VILOS 220KV BP1
BA01T0002SE025T0002	BA02T0002SE032T0002	2023-01-06	5	134,61	115,10501	BA S/E LOS VILOS 220KV BP1
BA01T0002SE025T0002	BA02T0002SE032T0002	2023-01-06	6	142,42	121,78334	BA S/E LOS VILOS 220KV BP1
BA01T0002SE025T0002	BA02T0002SE032T0002	2023-01-06	7	145,69	124,57952	BA S/E LOS VILOS 220KV BP1
BA01T0002SE025T0002	BA02T0002SE032T0002	2023-01-06	8	90,88	77,71149	BA S/E LOS VILOS 220KV BP1
BA01T0002SE025T0002	BA02T0002SE032T0002	2023-01-06	9	0,0	0,0	BA S/E LOS VILOS 220KV BP1
BA01T0002SE025T0002	BA02T0002SE032T0002	2023-01-06	10	0,0	0,0	BA S/E LOS VILOS 220KV BP1
BA01T0002SE025T0002	BA02T0002SE032T0002	2023-01-06	11	0,0	0,0	BA S/E LOS VILOS 220KV BP1
BA01T0002SE025T0002	BA02T0002SE032T0002	2023-01-06	12	0,0	0,0	BA S/E LOS VILOS 220KV BP1
BA01T0002SE025T0002	BA02T0002SE032T0002	2023-01-06	13	0,0	0,0	BA S/E LOS VILOS 220KV BP1
BA01T0002SE025T0002	BA02T0002SE032T0002	2023-01-06	14	0,0	0,0	BA S/E LOS VILOS 220KV BP1
BA01T0002SE025T0002	BA02T0002SE032T0002	2023-01-06	15	0,0	0,0	BA S/E LOS VILOS 220KV BP1
BA01T0002SE025T0002	BA02T0002SE032T0002	2023-01-06	16	0,0	0,0	BA S/E LOS VILOS 220KV BP1
BA01T0002SE025T0002	BA02T0002SE032T0002	2023-01-06	17	0,0	0,0	BA S/E LOS VILOS 220KV BP1
BA01T0002SE025T0002	BA02T0002SE032T0002	2023-01-06	18	0,0	0,0	BA S/E LOS VILOS 220KV BP1
BA01T0002SE025T0002	BA02T0002SE032T0002	2023-01-06	19	0,0	0,0	BA S/E LOS VILOS 220KV BP1
BA01T0002SE025T0002	BA02T0002SE032T0002	2023-01-06	20	84,48	72,23885	BA S/E LOS VILOS 220KV BP1
BA01T0002SE025T0002	BA02T0002SE032T0002	2023-01-06	21	162,86	139,26159	BA S/E LOS VILOS 220KV BP1
BA01T0002SE025T0002	BA02T0002SE032T0002	2023-01-06	22	163,41	139,73189	BA S/E LOS VILOS 220KV BP1
BA01T0002SE025T0002	BA02T0002SE032T0002	2023-01-06	23	163,41	139,73189	BA S/E LOS VILOS 220KV BP1
BA01T0002SE025T0002	BA02T0002SE032T0002	2023-01-06	24	167,57	143,28911	BA S/E LOS VILOS 220KV BP1
BA01T0002SE025T0002	BA02T0002SE032T0002	2023-01-07	1	177,41	151,91796	BA S/E LOS VILOS 220KV BP1
BA01T0002SE025T0002	BA02T0002SE032T0002	2023-01-07	2	175,62	150,38516	BA S/E LOS VILOS 220KV BP1
BA01T0002SE025T0002	BA02T0002SE032T0002	2023-01-07	3	165,42	141,6508	BA S/E LOS VILOS 220KV BP1
BA01T0002SE025T0002	BA02T0002SE032T0002	2023-01-07	4	154,7	132,47116	BA S/E LOS VILOS 220KV BP1
BA01T0002SE025T0002	BA02T0002SE032T0002	2023-01-07	5	140,68	120,46569	BA S/E LOS VILOS 220KV BP1
BA01T0002SE025T0002	BA02T0002SE032T0002	2023-01-07	6	140,68	120,46569	BA S/E LOS VILOS 220KV BP1
BA01T0002SE025T0002	BA02T0002SE032T0002	2023-01-07	7	140,68	120,46569	BA S/E LOS VILOS 220KV BP1
BA01T0002SE025T0002	BA02T0002SE032T0002	2023-01-07	8	75,45	64,60859	BA S/E LOS VILOS 220KV BP1
BA01T0002SE025T0002	BA02T0002SE032T0002	2023-01-07	9	0,0	0,0	BA S/E LOS VILOS 220KV BP1
BA01T0002SE025T0002	BA02T0002SE032T0002	2023-01-07	10	0,0	0,0	BA S/E LOS VILOS 220KV BP1
BA01T0002SE025T0002	BA02T0002SE032T0002	2023-01-07	11	0,0	0,0	BA S/E LOS VILOS 220KV BP1
BA01T0002SE025T0002	BA02T0002SE032T0002	2023-01-07	12	0,0	0,0	BA S/E LOS VILOS 220KV BP1
BA01T0002SE025T0002	BA02T0002SE032T0002	2023-01-07	13	0,0	0,0	BA S/E LOS VILOS 220KV BP1
BA01T0002SE025T0002	BA02T0002SE032T0002	2023-01-07	14	0,0	0,0	BA S/E LOS VILOS 220KV BP1
BA01T0002SE025T0002	BA02T0002SE032T0002	2023-01-07	15	0,0	0,0	BA S/E LOS VILOS 220KV BP1
BA01T0002SE025T0002	BA02T0002SE032T0002	2023-01-07	16	0,0	0,0	BA S/E LOS VILOS 220KV BP1
BA01T0002SE025T0002	BA02T0002SE032T0002	2023-01-07	17	0,0	0,0	BA S/E LOS VILOS 220KV BP1
BA01T0002SE025T0002	BA02T0002SE032T0002	2023-01-07	18	0,0	0,0	BA S/E LOS VILOS 220KV BP1
BA01T0002SE025T0002	BA02T0002SE032T0002	2023-01-07	19	0,0	0,0	BA S/E LOS VILOS 220KV BP1
BA01T0002SE025T0002	BA02T0002SE032T0002	2023-01-07	20	34,66	29,6797	BA S/E LOS VILOS 220KV BP1
BA01T0002SE025T0002	BA02T0002SE032T0002	2023-01-07	21	152,8	130,84417	BA S/E LOS VILOS 220KV BP1
BA01T0002SE025T0002	BA02T0002SE032T0002	2023-01-07	22	152,8	130,84417	BA S/E LOS VILOS 220KV BP1
BA01T0002SE025T0002	BA02T0002SE032T0002	2023-01-07	23	143,07	122,51227	BA S/E LOS VILOS 220KV BP1
BA01T0002SE025T0002	BA02T0002SE032T0002	2023-01-07	24	137,44	117,69125	BA S/E LOS VILOS 220KV BP1
BA01T0002SE025T0002	BA02T0002SE032T0002	2023-01-08	1	138,75	118,81301	BA S/E LOS VILOS 220KV BP1
BA01T0002SE025T0002	BA02T0002SE032T0002	2023-01-08	2	136,05	116,50098	BA S/E LOS VILOS 220KV BP1
BA01T0002SE025T0002	BA02T0002SE032T0002	2023-01-08	3	129,95	111,27748	BA S/E LOS VILOS 220KV BP1
BA01T0002SE025T0002	BA02T0002SE032T0002	2023-01-08	4	136,62	116,98907	BA S/E LOS VILOS 220KV BP1
BA01T0002SE025T0002	BA02T0002SE032T0002	2023-01-08	5	138,75	118,81301	BA S/E LOS VILOS 220KV BP1
BA01T0002SE025T0002	BA02T0002SE032T0002	2023-01-08	6	137,07	117,37441	BA S/E LOS VILOS 220KV BP1
BA01T0002SE025T0002	BA02T0002SE032T0002	2023-01-08	7	130,78	111,98822	BA S/E LOS VILOS 220KV BP1
BA01T0002SE025T0002	BA02T0002SE032T0002	2023-01-08	8	55,6	47,61084	BA S/E LOS VILOS 220KV BP1
BA01T0002SE025T0002	BA02T0002SE032T0002	2023-01-08	9	0,0	0,0	BA S/E LOS VILOS 220KV BP1
BA01T0002SE025T0002	BA02T0002SE032T0002	2023-01-08	10	0,0	0,0	BA S/E LOS VILOS 220KV BP1
BA01T0002SE025T0002	BA02T0002SE032T0002	2023-01-08	11	0,0	0,0	BA S/E LOS VILOS 220KV BP1
BA01T0002SE025T0002	BA02T0002SE032T0002	2023-01-08	12	0,0	0,0	BA S/E LOS VILOS 220KV BP1
BA01T0002SE025T0002	BA02T0002SE032T0002	2023-01-08	13	0,0	0,0	BA S/E LOS VILOS 220KV BP1
BA01T0002SE025T0002	BA02T0002SE032T0002	2023-01-08	14	0,0	0,0	BA S/E LOS VILOS 220KV BP1
BA01T0002SE025T0002	BA02T0002SE032T0002	2023-01-08	15	0,0	0,0	BA S/E LOS VILOS 220KV BP1
BA01T0002SE025T0002	BA02T0002SE032T0002	2023-01-08	16	0,0	0,0	BA S/E LOS VILOS 220KV BP1
BA01T0002SE025T0002	BA02T0002SE032T0002	2023-01-08	17	0,0	0,0	BA S/E LOS VILOS 220KV BP1
BA01T0002SE025T0002	BA02T0002SE032T0002	2023-01-08	18	0,0	0,0	BA S/E LOS VILOS 220KV BP1
BA01T0002SE025T0002	BA02T0002SE032T0002	2023-01-08	19	0,0	0,0	BA S/E LOS VILOS 220KV BP1
BA01T0002SE025T0002	BA02T0002SE032T0002	2023-01-08	20	65,96	56,48221	BA S/E LOS VILOS 220KV BP1
BA01T0002SE025T0002	BA02T0002SE032T0002	2023-01-08	21	164,67	141,00857	BA S/E LOS VILOS 220KV BP1
BA01T0002SE025T0002	BA02T0002SE032T0002	2023-01-08	22	176,42	151,07021	BA S/E LOS VILOS 220KV BP1
BA01T0002SE025T0002	BA02T0002SE032T0002	2023-01-08	23	152,17	130,30469	BA S/E LOS VILOS 220KV BP1
BA01T0002SE025T0002	BA02T0002SE032T0002	2023-01-08	24	147,51	126,31429	BA S/E LOS VILOS 220KV BP1
BA01T0002SE025T0002	BA02T0002SE032T0002	2023-01-09	1	161,88	138,61946	BA S/E LOS VILOS 220KV BP1
BA01T0002SE025T0002	BA02T0002SE032T0002	2023-01-09	2	161,88	138,61946	BA S/E LOS VILOS 220KV BP1
BA01T0002SE025T0002	BA02T0002SE032T0002	2023-01-09	3	154,25	132,08582	BA S/E LOS VILOS 220KV BP1
BA01T0002SE025T0002	BA02T0002SE032T0002	2023-01-09	4	153,4	131,35795	BA S/E LOS VILOS 220KV BP1
BA01T0002SE025T0002	BA02T0002SE032T0002	2023-01-09	5	153,4	131,35795	BA S/E LOS VILOS 220KV BP1
BA01T0002SE025T0002	BA02T0002SE032T0002	2023-01-09	6	153,4	131,35795	BA S/E LOS VILOS 220KV BP1
BA01T0002SE025T0002	BA02T0002SE032T0002	2023-01-09	7	153,4	131,35795	BA S/E LOS VILOS 220KV BP1
BA01T0002SE025T0002	BA02T0002SE032T0002	2023-01-09	8	132,39	113,36688	BA S/E LOS VILOS 220KV BP1
BA01T0002SE025T0002	BA02T0002SE032T0002	2023-01-09	9	135,39	115,93581	BA S/E LOS VILOS 220KV BP1
BA01T0002SE025T0002	BA02T0002SE032T0002	2023-01-09	10	159,41	136,50438	BA S/E LOS VILOS 220KV BP1
BA01T0002SE025T0002	BA02T0002SE032T0002	2023-01-09	11	157,28	134,68044	BA S/E LOS VILOS 220KV BP1
BA01T0002SE025T0002	BA02T0002SE032T0002	2023-01-09	12	149,55	128,06116	BA S/E LOS VILOS 220KV BP1
BA01T0002SE025T0002	BA02T0002SE032T0002	2023-01-09	13	97,63	83,60155	BA S/E LOS VILOS 220KV BP1
BA01T0002SE025T0002	BA02T0002SE032T0002	2023-01-09	14	0,0	0,0	BA S/E LOS VILOS 220KV BP1
BA01T0002SE025T0002	BA02T0002SE032T0002	2023-01-09	15	0,0	0,0	BA S/E LOS VILOS 220KV BP1
BA01T0002SE025T0002	BA02T0002SE032T0002	2023-01-09	16	0,0	0,0	BA S/E LOS VILOS 220KV BP1
BA01T0002SE025T0002	BA02T0002SE032T0002	2023-01-09	17	0,0	0,0	BA S/E LOS VILOS 220KV BP1
BA01T0002SE025T0002	BA02T0002SE032T0002	2023-01-09	18	0,0	0,0	BA S/E LOS VILOS 220KV BP1
BA01T0002SE025T0002	BA02T0002SE032T0002	2023-01-09	19	0,0	0,0	BA S/E LOS VILOS 220KV BP1
BA01T0002SE025T0002	BA02T0002SE032T0002	2023-01-09	20	81,2	69,53237	BA S/E LOS VILOS 220KV BP1
BA01T0002SE025T0002	BA02T0002SE032T0002	2023-01-09	21	201,57	172,60641	BA S/E LOS VILOS 220KV BP1
BA01T0002SE025T0002	BA02T0002SE032T0002	2023-01-09	22	201,57	172,60641	BA S/E LOS VILOS 220KV BP1
BA01T0002SE025T0002	BA02T0002SE032T0002	2023-01-09	23	201,57	172,60641	BA S/E LOS VILOS 220KV BP1
BA01T0002SE025T0002	BA02T0002SE032T0002	2023-01-09	24	201,57	172,60641	BA S/E LOS VILOS 220KV BP1
BA01T0002SE025T0002	BA02T0002SE032T0002	2023-01-10	1	184,05	155,77624	BA S/E LOS VILOS 220KV BP1
BA01T0002SE025T0002	BA02T0002SE032T0002	2023-01-10	2	145,62	123,24986	BA S/E LOS VILOS 220KV BP1
BA01T0002SE025T0002	BA02T0002SE032T0002	2023-01-10	3	130,06	110,08018	BA S/E LOS VILOS 220KV BP1
BA01T0002SE025T0002	BA02T0002SE032T0002	2023-01-10	4	142,52	120,62608	BA S/E LOS VILOS 220KV BP1
BA01T0002SE025T0002	BA02T0002SE032T0002	2023-01-10	5	135,24	114,46443	BA S/E LOS VILOS 220KV BP1
BA01T0002SE025T0002	BA02T0002SE032T0002	2023-01-10	6	139,25	117,85842	BA S/E LOS VILOS 220KV BP1
BA01T0002SE025T0002	BA02T0002SE032T0002	2023-01-10	7	149,41	126,45764	BA S/E LOS VILOS 220KV BP1
BA01T0002SE025T0002	BA02T0002SE032T0002	2023-01-10	8	134,29	113,66037	BA S/E LOS VILOS 220KV BP1
BA01T0002SE025T0002	BA02T0002SE032T0002	2023-01-10	9	80,54	68,16745	BA S/E LOS VILOS 220KV BP1
BA01T0002SE025T0002	BA02T0002SE032T0002	2023-01-10	10	61,32	51,90002	BA S/E LOS VILOS 220KV BP1
BA01T0002SE025T0002	BA02T0002SE032T0002	2023-01-10	11	17,37	14,70162	BA S/E LOS VILOS 220KV BP1
BA01T0002SE025T0002	BA02T0002SE032T0002	2023-01-10	12	0,0	0,0	BA S/E LOS VILOS 220KV BP1
BA01T0002SE025T0002	BA02T0002SE032T0002	2023-01-10	13	47,67	40,34693	BA S/E LOS VILOS 220KV BP1
BA01T0002SE025T0002	BA02T0002SE032T0002	2023-01-10	14	0,0	0,0	BA S/E LOS VILOS 220KV BP1
BA01T0002SE025T0002	BA02T0002SE032T0002	2023-01-10	15	0,0	0,0	BA S/E LOS VILOS 220KV BP1
BA01T0002SE025T0002	BA02T0002SE032T0002	2023-01-10	16	0,0	0,0	BA S/E LOS VILOS 220KV BP1
BA01T0002SE025T0002	BA02T0002SE032T0002	2023-01-10	17	0,0	0,0	BA S/E LOS VILOS 220KV BP1
BA01T0002SE025T0002	BA02T0002SE032T0002	2023-01-10	18	0,0	0,0	BA S/E LOS VILOS 220KV BP1
BA01T0002SE025T0002	BA02T0002SE032T0002	2023-01-10	19	0,0	0,0	BA S/E LOS VILOS 220KV BP1
BA01T0002SE025T0002	BA02T0002SE032T0002	2023-01-10	20	95,35	80,70233	BA S/E LOS VILOS 220KV BP1
BA01T0002SE025T0002	BA02T0002SE032T0002	2023-01-10	21	176,88	149,70769	BA S/E LOS VILOS 220KV BP1
BA01T0002SE025T0002	BA02T0002SE032T0002	2023-01-10	22	176,88	149,70769	BA S/E LOS VILOS 220KV BP1
BA01T0002SE025T0002	BA02T0002SE032T0002	2023-01-10	23	176,88	149,70769	BA S/E LOS VILOS 220KV BP1
BA01T0002SE025T0002	BA02T0002SE032T0002	2023-01-10	24	176,88	149,70769	BA S/E LOS VILOS 220KV BP1
BA01T0002SE025T0002	BA02T0002SE032T0002	2023-01-11	1	162,98	136,44523	BA S/E LOS VILOS 220KV BP1
BA01T0002SE025T0002	BA02T0002SE032T0002	2023-01-11	2	134,83	112,87833	BA S/E LOS VILOS 220KV BP1
BA01T0002SE025T0002	BA02T0002SE032T0002	2023-01-11	3	146,87	122,9581	BA S/E LOS VILOS 220KV BP1
BA01T0002SE025T0002	BA02T0002SE032T0002	2023-01-11	4	162,98	136,44523	BA S/E LOS VILOS 220KV BP1
BA01T0002SE025T0002	BA02T0002SE032T0002	2023-01-11	5	162,98	136,44523	BA S/E LOS VILOS 220KV BP1
BA01T0002SE025T0002	BA02T0002SE032T0002	2023-01-11	6	162,98	136,44523	BA S/E LOS VILOS 220KV BP1
BA01T0002SE025T0002	BA02T0002SE032T0002	2023-01-11	7	162,98	136,44523	BA S/E LOS VILOS 220KV BP1
BA01T0002SE025T0002	BA02T0002SE032T0002	2023-01-11	8	124,28	104,04597	BA S/E LOS VILOS 220KV BP1
BA01T0002SE025T0002	BA02T0002SE032T0002	2023-01-11	9	39,42	33,00203	BA S/E LOS VILOS 220KV BP1
BA01T0002SE025T0002	BA02T0002SE032T0002	2023-01-11	10	0,0	0,0	BA S/E LOS VILOS 220KV BP1
BA01T0002SE025T0002	BA02T0002SE032T0002	2023-01-11	11	0,0	0,0	BA S/E LOS VILOS 220KV BP1
BA01T0002SE025T0002	BA02T0002SE032T0002	2023-01-11	12	0,0	0,0	BA S/E LOS VILOS 220KV BP1
BA01T0002SE025T0002	BA02T0002SE032T0002	2023-01-11	13	0,0	0,0	BA S/E LOS VILOS 220KV BP1
BA01T0002SE025T0002	BA02T0002SE032T0002	2023-01-11	14	0,0	0,0	BA S/E LOS VILOS 220KV BP1
BA01T0002SE025T0002	BA02T0002SE032T0002	2023-01-11	15	0,0	0,0	BA S/E LOS VILOS 220KV BP1
BA01T0002SE025T0002	BA02T0002SE032T0002	2023-01-11	16	0,0	0,0	BA S/E LOS VILOS 220KV BP1
BA01T0002SE025T0002	BA02T0002SE032T0002	2023-01-11	17	0,0	0,0	BA S/E LOS VILOS 220KV BP1
BA01T0002SE025T0002	BA02T0002SE032T0002	2023-01-11	18	0,0	0,0	BA S/E LOS VILOS 220KV BP1
BA01T0002SE025T0002	BA02T0002SE032T0002	2023-01-11	19	0,0	0,0	BA S/E LOS VILOS 220KV BP1
BA01T0002SE025T0002	BA02T0002SE032T0002	2023-01-11	20	126,67	106,04686	BA S/E LOS VILOS 220KV BP1
BA01T0002SE025T0002	BA02T0002SE032T0002	2023-01-11	21	157,16	131,57278	BA S/E LOS VILOS 220KV BP1
BA01T0002SE025T0002	BA02T0002SE032T0002	2023-01-11	22	157,16	131,57278	BA S/E LOS VILOS 220KV BP1
BA01T0002SE025T0002	BA02T0002SE032T0002	2023-01-11	23	157,16	131,57278	BA S/E LOS VILOS 220KV BP1
BA01T0002SE025T0002	BA02T0002SE032T0002	2023-01-11	24	157,16	131,57278	BA S/E LOS VILOS 220KV BP1
BA01T0002SE025T0002	BA02T0002SE032T0002	2023-01-12	1	170,85	142,44277	BA S/E LOS VILOS 220KV BP1
BA01T0002SE025T0002	BA02T0002SE032T0002	2023-01-12	2	160,51	133,822	BA S/E LOS VILOS 220KV BP1
BA01T0002SE025T0002	BA02T0002SE032T0002	2023-01-12	3	136,37	113,69576	BA S/E LOS VILOS 220KV BP1
BA01T0002SE025T0002	BA02T0002SE032T0002	2023-01-12	4	136,37	113,69576	BA S/E LOS VILOS 220KV BP1
BA01T0002SE025T0002	BA02T0002SE032T0002	2023-01-12	5	136,37	113,69576	BA S/E LOS VILOS 220KV BP1
BA01T0002SE025T0002	BA02T0002SE032T0002	2023-01-12	6	136,37	113,69576	BA S/E LOS VILOS 220KV BP1
BA01T0002SE025T0002	BA02T0002SE032T0002	2023-01-12	7	169,35	141,19218	BA S/E LOS VILOS 220KV BP1
BA01T0002SE025T0002	BA02T0002SE032T0002	2023-01-12	8	117,3	97,79653	BA S/E LOS VILOS 220KV BP1
BA01T0002SE025T0002	BA02T0002SE032T0002	2023-01-12	9	43,05	35,89208	BA S/E LOS VILOS 220KV BP1
BA01T0002SE025T0002	BA02T0002SE032T0002	2023-01-12	10	0,0	0,0	BA S/E LOS VILOS 220KV BP1
BA01T0002SE025T0002	BA02T0002SE032T0002	2023-01-12	11	0,0	0,0	BA S/E LOS VILOS 220KV BP1
BA01T0002SE025T0002	BA02T0002SE032T0002	2023-01-12	12	0,0	0,0	BA S/E LOS VILOS 220KV BP1
BA01T0002SE025T0002	BA02T0002SE032T0002	2023-01-12	13	0,0	0,0	BA S/E LOS VILOS 220KV BP1
BA01T0002SE025T0002	BA02T0002SE032T0002	2023-01-12	14	0,0	0,0	BA S/E LOS VILOS 220KV BP1
BA01T0002SE025T0002	BA02T0002SE032T0002	2023-01-12	15	0,0	0,0	BA S/E LOS VILOS 220KV BP1
BA01T0002SE025T0002	BA02T0002SE032T0002	2023-01-12	16	0,0	0,0	BA S/E LOS VILOS 220KV BP1
BA01T0002SE025T0002	BA02T0002SE032T0002	2023-01-12	17	0,0	0,0	BA S/E LOS VILOS 220KV BP1
BA01T0002SE025T0002	BA02T0002SE032T0002	2023-01-12	18	0,0	0,0	BA S/E LOS VILOS 220KV BP1
BA01T0002SE025T0002	BA02T0002SE032T0002	2023-01-12	19	0,0	0,0	BA S/E LOS VILOS 220KV BP1
BA01T0002SE025T0002	BA02T0002SE032T0002	2023-01-12	20	142,66	118,93992	BA S/E LOS VILOS 220KV BP1
BA01T0002SE025T0002	BA02T0002SE032T0002	2023-01-12	21	218,05	181,79483	BA S/E LOS VILOS 220KV BP1
BA01T0002SE025T0002	BA02T0002SE032T0002	2023-01-12	22	221,08	184,32103	BA S/E LOS VILOS 220KV BP1
BA01T0002SE025T0002	BA02T0002SE032T0002	2023-01-12	23	228,16	190,22384	BA S/E LOS VILOS 220KV BP1
BA01T0002SE025T0002	BA02T0002SE032T0002	2023-01-12	24	221,25	184,46276	BA S/E LOS VILOS 220KV BP1
BA01T0002SE025T0002	BA02T0002SE032T0002	2023-01-13	1	222,87	184,01707	BA S/E LOS VILOS 220KV BP1
BA01T0002SE025T0002	BA02T0002SE032T0002	2023-01-13	2	156,77	129,44029	BA S/E LOS VILOS 220KV BP1
BA01T0002SE025T0002	BA02T0002SE032T0002	2023-01-13	3	148,83	122,88447	BA S/E LOS VILOS 220KV BP1
BA01T0002SE025T0002	BA02T0002SE032T0002	2023-01-13	4	148,83	122,88447	BA S/E LOS VILOS 220KV BP1
BA01T0002SE025T0002	BA02T0002SE032T0002	2023-01-13	5	148,83	122,88447	BA S/E LOS VILOS 220KV BP1
BA01T0002SE025T0002	BA02T0002SE032T0002	2023-01-13	6	148,83	122,88447	BA S/E LOS VILOS 220KV BP1
BA01T0002SE025T0002	BA02T0002SE032T0002	2023-01-13	7	148,83	122,88447	BA S/E LOS VILOS 220KV BP1
BA01T0002SE025T0002	BA02T0002SE032T0002	2023-01-13	8	107,85	89,04851	BA S/E LOS VILOS 220KV BP1
BA01T0002SE025T0002	BA02T0002SE032T0002	2023-01-13	9	23,79	19,64269	BA S/E LOS VILOS 220KV BP1
BA01T0002SE025T0002	BA02T0002SE032T0002	2023-01-13	10	0,0	0,0	BA S/E LOS VILOS 220KV BP1
BA01T0002SE025T0002	BA02T0002SE032T0002	2023-01-13	11	0,0	0,0	BA S/E LOS VILOS 220KV BP1
BA01T0002SE025T0002	BA02T0002SE032T0002	2023-01-13	12	0,0	0,0	BA S/E LOS VILOS 220KV BP1
BA01T0002SE025T0002	BA02T0002SE032T0002	2023-01-13	13	0,0	0,0	BA S/E LOS VILOS 220KV BP1
BA01T0002SE025T0002	BA02T0002SE032T0002	2023-01-13	14	0,0	0,0	BA S/E LOS VILOS 220KV BP1
BA01T0002SE025T0002	BA02T0002SE032T0002	2023-01-13	15	0,0	0,0	BA S/E LOS VILOS 220KV BP1
BA01T0002SE025T0002	BA02T0002SE032T0002	2023-01-13	16	0,0	0,0	BA S/E LOS VILOS 220KV BP1
BA01T0002SE025T0002	BA02T0002SE032T0002	2023-01-13	17	0,0	0,0	BA S/E LOS VILOS 220KV BP1
BA01T0002SE025T0002	BA02T0002SE032T0002	2023-01-13	18	0,0	0,0	BA S/E LOS VILOS 220KV BP1
BA01T0002SE025T0002	BA02T0002SE032T0002	2023-01-13	19	0,0	0,0	BA S/E LOS VILOS 220KV BP1
BA01T0002SE025T0002	BA02T0002SE032T0002	2023-01-13	20	111,24	91,84753	BA S/E LOS VILOS 220KV BP1
BA01T0002SE025T0002	BA02T0002SE032T0002	2023-01-13	21	203,56	168,07339	BA S/E LOS VILOS 220KV BP1
BA01T0002SE025T0002	BA02T0002SE032T0002	2023-01-13	22	173,2	143,00604	BA S/E LOS VILOS 220KV BP1
BA01T0002SE025T0002	BA02T0002SE032T0002	2023-01-13	23	149,66	123,56977	BA S/E LOS VILOS 220KV BP1
BA01T0002SE025T0002	BA02T0002SE032T0002	2023-01-13	24	149,66	123,56977	BA S/E LOS VILOS 220KV BP1
BA01T0002SE025T0002	BA02T0002SE032T0002	2023-01-14	1	150,32	123,61114	BA S/E LOS VILOS 220KV BP1
BA01T0002SE025T0002	BA02T0002SE032T0002	2023-01-14	2	150,32	123,61114	BA S/E LOS VILOS 220KV BP1
BA01T0002SE025T0002	BA02T0002SE032T0002	2023-01-14	3	150,32	123,61114	BA S/E LOS VILOS 220KV BP1
BA01T0002SE025T0002	BA02T0002SE032T0002	2023-01-14	4	150,32	123,61114	BA S/E LOS VILOS 220KV BP1
BA01T0002SE025T0002	BA02T0002SE032T0002	2023-01-14	5	150,32	123,61114	BA S/E LOS VILOS 220KV BP1
BA01T0002SE025T0002	BA02T0002SE032T0002	2023-01-14	6	146,52	120,48633	BA S/E LOS VILOS 220KV BP1
BA01T0002SE025T0002	BA02T0002SE032T0002	2023-01-14	7	137,65	113,19235	BA S/E LOS VILOS 220KV BP1
BA01T0002SE025T0002	BA02T0002SE032T0002	2023-01-14	8	78,04	64,17385	BA S/E LOS VILOS 220KV BP1
BA01T0002SE025T0002	BA02T0002SE032T0002	2023-01-14	9	0,0	0,0	BA S/E LOS VILOS 220KV BP1
BA01T0002SE025T0002	BA02T0002SE032T0002	2023-01-14	10	0,0	0,0	BA S/E LOS VILOS 220KV BP1
BA01T0002SE025T0002	BA02T0002SE032T0002	2023-01-14	11	0,0	0,0	BA S/E LOS VILOS 220KV BP1
BA01T0002SE025T0002	BA02T0002SE032T0002	2023-01-14	12	0,0	0,0	BA S/E LOS VILOS 220KV BP1
BA01T0002SE025T0002	BA02T0002SE032T0002	2023-01-14	13	0,0	0,0	BA S/E LOS VILOS 220KV BP1
BA01T0002SE025T0002	BA02T0002SE032T0002	2023-01-14	14	0,0	0,0	BA S/E LOS VILOS 220KV BP1
BA01T0002SE025T0002	BA02T0002SE032T0002	2023-01-14	15	0,0	0,0	BA S/E LOS VILOS 220KV BP1
BA01T0002SE025T0002	BA02T0002SE032T0002	2023-01-14	16	0,0	0,0	BA S/E LOS VILOS 220KV BP1
BA01T0002SE025T0002	BA02T0002SE032T0002	2023-01-14	17	0,0	0,0	BA S/E LOS VILOS 220KV BP1
BA01T0002SE025T0002	BA02T0002SE032T0002	2023-01-14	18	0,0	0,0	BA S/E LOS VILOS 220KV BP1
BA01T0002SE025T0002	BA02T0002SE032T0002	2023-01-14	19	0,0	0,0	BA S/E LOS VILOS 220KV BP1
BA01T0002SE025T0002	BA02T0002SE032T0002	2023-01-14	20	41,32	33,97826	BA S/E LOS VILOS 220KV BP1
BA01T0002SE025T0002	BA02T0002SE032T0002	2023-01-14	21	143,22	117,77267	BA S/E LOS VILOS 220KV BP1
BA01T0002SE025T0002	BA02T0002SE032T0002	2023-01-14	22	148,7	122,27898	BA S/E LOS VILOS 220KV BP1
BA01T0002SE025T0002	BA02T0002SE032T0002	2023-01-14	23	145,41	119,57355	BA S/E LOS VILOS 220KV BP1
BA01T0002SE025T0002	BA02T0002SE032T0002	2023-01-14	24	143,22	117,77267	BA S/E LOS VILOS 220KV BP1
BA01T0002SE025T0002	BA02T0002SE032T0002	2023-01-15	1	154,26	126,85108	BA S/E LOS VILOS 220KV BP1
BA01T0002SE025T0002	BA02T0002SE032T0002	2023-01-15	2	125,32	103,05314	BA S/E LOS VILOS 220KV BP1
BA01T0002SE025T0002	BA02T0002SE032T0002	2023-01-15	3	117,69	96,77884	BA S/E LOS VILOS 220KV BP1
BA01T0002SE025T0002	BA02T0002SE032T0002	2023-01-15	4	137,12	112,75652	BA S/E LOS VILOS 220KV BP1
BA01T0002SE025T0002	BA02T0002SE032T0002	2023-01-15	5	131,18	107,87194	BA S/E LOS VILOS 220KV BP1
BA01T0002SE025T0002	BA02T0002SE032T0002	2023-01-15	6	104,87	86,2367	BA S/E LOS VILOS 220KV BP1
BA01T0002SE025T0002	BA02T0002SE032T0002	2023-01-15	7	113,01	92,93038	BA S/E LOS VILOS 220KV BP1
BA01T0002SE025T0002	BA02T0002SE032T0002	2023-01-15	8	62,16	51,11541	BA S/E LOS VILOS 220KV BP1
BA01T0002SE025T0002	BA02T0002SE032T0002	2023-01-15	9	0,0	0,0	BA S/E LOS VILOS 220KV BP1
BA01T0002SE025T0002	BA02T0002SE032T0002	2023-01-15	10	0,0	0,0	BA S/E LOS VILOS 220KV BP1
BA01T0002SE025T0002	BA02T0002SE032T0002	2023-01-15	11	0,0	0,0	BA S/E LOS VILOS 220KV BP1
BA01T0002SE025T0002	BA02T0002SE032T0002	2023-01-15	12	0,0	0,0	BA S/E LOS VILOS 220KV BP1
BA01T0002SE025T0002	BA02T0002SE032T0002	2023-01-15	13	0,0	0,0	BA S/E LOS VILOS 220KV BP1
BA01T0002SE025T0002	BA02T0002SE032T0002	2023-01-15	14	0,0	0,0	BA S/E LOS VILOS 220KV BP1
BA01T0002SE025T0002	BA02T0002SE032T0002	2023-01-15	15	0,0	0,0	BA S/E LOS VILOS 220KV BP1
BA01T0002SE025T0002	BA02T0002SE032T0002	2023-01-15	16	0,0	0,0	BA S/E LOS VILOS 220KV BP1
BA01T0002SE025T0002	BA02T0002SE032T0002	2023-01-15	17	0,0	0,0	BA S/E LOS VILOS 220KV BP1
BA01T0002SE025T0002	BA02T0002SE032T0002	2023-01-15	18	0,0	0,0	BA S/E LOS VILOS 220KV BP1
BA01T0002SE025T0002	BA02T0002SE032T0002	2023-01-15	19	0,0	0,0	BA S/E LOS VILOS 220KV BP1
BA01T0002SE025T0002	BA02T0002SE032T0002	2023-01-15	20	52,68	43,31982	BA S/E LOS VILOS 220KV BP1
BA01T0002SE025T0002	BA02T0002SE032T0002	2023-01-15	21	150,5	123,75916	BA S/E LOS VILOS 220KV BP1
BA01T0002SE025T0002	BA02T0002SE032T0002	2023-01-15	22	150,5	123,75916	BA S/E LOS VILOS 220KV BP1
BA01T0002SE025T0002	BA02T0002SE032T0002	2023-01-15	23	150,5	123,75916	BA S/E LOS VILOS 220KV BP1
BA01T0002SE025T0002	BA02T0002SE032T0002	2023-01-15	24	170,52	140,22201	BA S/E LOS VILOS 220KV BP1
BA01T0002SE025T0002	BA02T0002SE032T0002	2023-01-16	1	178,4	146,70189	BA S/E LOS VILOS 220KV BP1
BA01T0002SE025T0002	BA02T0002SE032T0002	2023-01-16	2	159,92	131,50541	BA S/E LOS VILOS 220KV BP1
BA01T0002SE025T0002	BA02T0002SE032T0002	2023-01-16	3	159,56	131,20938	BA S/E LOS VILOS 220KV BP1
BA01T0002SE025T0002	BA02T0002SE032T0002	2023-01-16	4	158,64	130,45284	BA S/E LOS VILOS 220KV BP1
BA01T0002SE025T0002	BA02T0002SE032T0002	2023-01-16	5	158,64	130,45284	BA S/E LOS VILOS 220KV BP1
BA01T0002SE025T0002	BA02T0002SE032T0002	2023-01-16	6	163,89	134,77002	BA S/E LOS VILOS 220KV BP1
BA01T0002SE025T0002	BA02T0002SE032T0002	2023-01-16	7	181,44	149,20174	BA S/E LOS VILOS 220KV BP1
BA01T0002SE025T0002	BA02T0002SE032T0002	2023-01-16	8	171,03	140,64139	BA S/E LOS VILOS 220KV BP1
BA01T0002SE025T0002	BA02T0002SE032T0002	2023-01-16	9	103,37	85,00322	BA S/E LOS VILOS 220KV BP1
BA01T0002SE025T0002	BA02T0002SE032T0002	2023-01-16	10	141,61	116,44874	BA S/E LOS VILOS 220KV BP1
BA01T0002SE025T0002	BA02T0002SE032T0002	2023-01-16	11	19,89	16,35594	BA S/E LOS VILOS 220KV BP1
BA01T0002SE025T0002	BA02T0002SE032T0002	2023-01-16	12	0,0	0,0	BA S/E LOS VILOS 220KV BP1
BA01T0002SE025T0002	BA02T0002SE032T0002	2023-01-16	13	0,0	0,0	BA S/E LOS VILOS 220KV BP1
BA01T0002SE025T0002	BA02T0002SE032T0002	2023-01-16	14	0,0	0,0	BA S/E LOS VILOS 220KV BP1
BA01T0002SE025T0002	BA02T0002SE032T0002	2023-01-16	15	0,0	0,0	BA S/E LOS VILOS 220KV BP1
BA01T0002SE025T0002	BA02T0002SE032T0002	2023-01-16	16	0,0	0,0	BA S/E LOS VILOS 220KV BP1
BA01T0002SE025T0002	BA02T0002SE032T0002	2023-01-16	17	0,0	0,0	BA S/E LOS VILOS 220KV BP1
BA01T0002SE025T0002	BA02T0002SE032T0002	2023-01-16	18	0,0	0,0	BA S/E LOS VILOS 220KV BP1
BA01T0002SE025T0002	BA02T0002SE032T0002	2023-01-16	19	0,0	0,0	BA S/E LOS VILOS 220KV BP1
BA01T0002SE025T0002	BA02T0002SE032T0002	2023-01-16	20	68,56	56,37826	BA S/E LOS VILOS 220KV BP1
BA01T0002SE025T0002	BA02T0002SE032T0002	2023-01-16	21	169,87	139,6875	BA S/E LOS VILOS 220KV BP1
BA01T0002SE025T0002	BA02T0002SE032T0002	2023-01-16	22	155,75	128,07634	BA S/E LOS VILOS 220KV BP1
BA01T0002SE025T0002	BA02T0002SE032T0002	2023-01-16	23	155,75	128,07634	BA S/E LOS VILOS 220KV BP1
BA01T0002SE025T0002	BA02T0002SE032T0002	2023-01-16	24	155,75	128,07634	BA S/E LOS VILOS 220KV BP1
BA01T0002SE025T0002	BA02T0002SE032T0002	2023-01-17	1	176,89	145,81573	BA S/E LOS VILOS 220KV BP1
BA01T0002SE025T0002	BA02T0002SE032T0002	2023-01-17	2	176,89	145,81573	BA S/E LOS VILOS 220KV BP1
BA01T0002SE025T0002	BA02T0002SE032T0002	2023-01-17	3	158,79	130,89536	BA S/E LOS VILOS 220KV BP1
BA01T0002SE025T0002	BA02T0002SE032T0002	2023-01-17	4	152,76	125,92465	BA S/E LOS VILOS 220KV BP1
BA01T0002SE025T0002	BA02T0002SE032T0002	2023-01-17	5	148,24	122,19868	BA S/E LOS VILOS 220KV BP1
BA01T0002SE025T0002	BA02T0002SE032T0002	2023-01-17	6	158,99	131,06023	BA S/E LOS VILOS 220KV BP1
BA01T0002SE025T0002	BA02T0002SE032T0002	2023-01-17	7	176,89	145,81573	BA S/E LOS VILOS 220KV BP1
BA01T0002SE025T0002	BA02T0002SE032T0002	2023-01-17	8	159,51	131,48888	BA S/E LOS VILOS 220KV BP1
BA01T0002SE025T0002	BA02T0002SE032T0002	2023-01-17	9	64,45	53,12807	BA S/E LOS VILOS 220KV BP1
BA01T0002SE025T0002	BA02T0002SE032T0002	2023-01-17	10	0,0	0,0	BA S/E LOS VILOS 220KV BP1
BA01T0002SE025T0002	BA02T0002SE032T0002	2023-01-17	11	63,88	52,6582	BA S/E LOS VILOS 220KV BP1
BA01T0002SE025T0002	BA02T0002SE032T0002	2023-01-17	12	55,68	45,89869	BA S/E LOS VILOS 220KV BP1
BA01T0002SE025T0002	BA02T0002SE032T0002	2023-01-17	13	0,0	0,0	BA S/E LOS VILOS 220KV BP1
BA01T0002SE025T0002	BA02T0002SE032T0002	2023-01-17	14	0,0	0,0	BA S/E LOS VILOS 220KV BP1
BA01T0002SE025T0002	BA02T0002SE032T0002	2023-01-17	15	0,0	0,0	BA S/E LOS VILOS 220KV BP1
BA01T0002SE025T0002	BA02T0002SE032T0002	2023-01-17	16	0,0	0,0	BA S/E LOS VILOS 220KV BP1
BA01T0002SE025T0002	BA02T0002SE032T0002	2023-01-17	17	0,0	0,0	BA S/E LOS VILOS 220KV BP1
BA01T0002SE025T0002	BA02T0002SE032T0002	2023-01-17	18	0,0	0,0	BA S/E LOS VILOS 220KV BP1
BA01T0002SE025T0002	BA02T0002SE032T0002	2023-01-17	19	0,0	0,0	BA S/E LOS VILOS 220KV BP1
BA01T0002SE025T0002	BA02T0002SE032T0002	2023-01-17	20	109,23	90,04157	BA S/E LOS VILOS 220KV BP1
BA01T0002SE025T0002	BA02T0002SE032T0002	2023-01-17	21	186,53	153,76227	BA S/E LOS VILOS 220KV BP1
BA01T0002SE025T0002	BA02T0002SE032T0002	2023-01-17	22	188,4	155,30377	BA S/E LOS VILOS 220KV BP1
BA01T0002SE025T0002	BA02T0002SE032T0002	2023-01-17	23	192,16	158,40325	BA S/E LOS VILOS 220KV BP1
BA01T0002SE025T0002	BA02T0002SE032T0002	2023-01-17	24	192,16	158,40325	BA S/E LOS VILOS 220KV BP1
BA01T0002SE025T0002	BA02T0002SE032T0002	2023-01-18	1	197,25	162,05863	BA S/E LOS VILOS 220KV BP1
BA01T0002SE025T0002	BA02T0002SE032T0002	2023-01-18	2	171,61	140,99306	BA S/E LOS VILOS 220KV BP1
BA01T0002SE025T0002	BA02T0002SE032T0002	2023-01-18	3	146,1	120,0343	BA S/E LOS VILOS 220KV BP1
BA01T0002SE025T0002	BA02T0002SE032T0002	2023-01-18	4	146,1	120,0343	BA S/E LOS VILOS 220KV BP1
BA01T0002SE025T0002	BA02T0002SE032T0002	2023-01-18	5	151,62	124,56948	BA S/E LOS VILOS 220KV BP1
BA01T0002SE025T0002	BA02T0002SE032T0002	2023-01-18	6	169,15	138,97195	BA S/E LOS VILOS 220KV BP1
BA01T0002SE025T0002	BA02T0002SE032T0002	2023-01-18	7	175,34	144,05759	BA S/E LOS VILOS 220KV BP1
BA01T0002SE025T0002	BA02T0002SE032T0002	2023-01-18	8	152,09	124,95562	BA S/E LOS VILOS 220KV BP1
BA01T0002SE025T0002	BA02T0002SE032T0002	2023-01-18	9	29,23	24,01508	BA S/E LOS VILOS 220KV BP1
BA01T0002SE025T0002	BA02T0002SE032T0002	2023-01-18	10	0,0	0,0	BA S/E LOS VILOS 220KV BP1
BA01T0002SE025T0002	BA02T0002SE032T0002	2023-01-18	11	0,0	0,0	BA S/E LOS VILOS 220KV BP1
BA01T0002SE025T0002	BA02T0002SE032T0002	2023-01-18	12	0,0	0,0	BA S/E LOS VILOS 220KV BP1
BA01T0002SE025T0002	BA02T0002SE032T0002	2023-01-18	13	0,0	0,0	BA S/E LOS VILOS 220KV BP1
BA01T0002SE025T0002	BA02T0002SE032T0002	2023-01-18	14	0,0	0,0	BA S/E LOS VILOS 220KV BP1
BA01T0002SE025T0002	BA02T0002SE032T0002	2023-01-18	15	0,0	0,0	BA S/E LOS VILOS 220KV BP1
BA01T0002SE025T0002	BA02T0002SE032T0002	2023-01-18	16	0,0	0,0	BA S/E LOS VILOS 220KV BP1
BA01T0002SE025T0002	BA02T0002SE032T0002	2023-01-18	17	0,0	0,0	BA S/E LOS VILOS 220KV BP1
BA01T0002SE025T0002	BA02T0002SE032T0002	2023-01-18	18	0,0	0,0	BA S/E LOS VILOS 220KV BP1
BA01T0002SE025T0002	BA02T0002SE032T0002	2023-01-18	19	0,0	0,0	BA S/E LOS VILOS 220KV BP1
BA01T0002SE025T0002	BA02T0002SE032T0002	2023-01-18	20	125,67	103,24922	BA S/E LOS VILOS 220KV BP1
BA01T0002SE025T0002	BA02T0002SE032T0002	2023-01-18	21	194,83	160,07038	BA S/E LOS VILOS 220KV BP1
BA01T0002SE025T0002	BA02T0002SE032T0002	2023-01-18	22	194,83	160,07038	BA S/E LOS VILOS 220KV BP1
BA01T0002SE025T0002	BA02T0002SE032T0002	2023-01-18	23	190,64	156,62792	BA S/E LOS VILOS 220KV BP1
BA01T0002SE025T0002	BA02T0002SE032T0002	2023-01-18	24	175,5	144,18905	BA S/E LOS VILOS 220KV BP1
BA01T0002SE025T0002	BA02T0002SE032T0002	2023-01-19	1	184,31	151,29824	BA S/E LOS VILOS 220KV BP1
BA01T0002SE025T0002	BA02T0002SE032T0002	2023-01-19	2	184,31	151,29824	BA S/E LOS VILOS 220KV BP1
BA01T0002SE025T0002	BA02T0002SE032T0002	2023-01-19	3	169,08	138,79608	BA S/E LOS VILOS 220KV BP1
BA01T0002SE025T0002	BA02T0002SE032T0002	2023-01-19	4	165,66	135,98864	BA S/E LOS VILOS 220KV BP1
BA01T0002SE025T0002	BA02T0002SE032T0002	2023-01-19	5	165,66	135,98864	BA S/E LOS VILOS 220KV BP1
BA01T0002SE025T0002	BA02T0002SE032T0002	2023-01-19	6	181,82	149,25422	BA S/E LOS VILOS 220KV BP1
BA01T0002SE025T0002	BA02T0002SE032T0002	2023-01-19	7	195,77	160,70564	BA S/E LOS VILOS 220KV BP1
BA01T0002SE025T0002	BA02T0002SE032T0002	2023-01-19	8	168,91	138,65653	BA S/E LOS VILOS 220KV BP1
BA01T0002SE025T0002	BA02T0002SE032T0002	2023-01-19	9	119,19	97,84188	BA S/E LOS VILOS 220KV BP1
BA01T0002SE025T0002	BA02T0002SE032T0002	2023-01-19	10	99,58	81,74423	BA S/E LOS VILOS 220KV BP1
BA01T0002SE025T0002	BA02T0002SE032T0002	2023-01-19	11	107,56	88,29493	BA S/E LOS VILOS 220KV BP1
BA01T0002SE025T0002	BA02T0002SE032T0002	2023-01-19	12	123,98	101,77394	BA S/E LOS VILOS 220KV BP1
BA01T0002SE025T0002	BA02T0002SE032T0002	2023-01-19	13	143,93	118,1507	BA S/E LOS VILOS 220KV BP1
BA01T0002SE025T0002	BA02T0002SE032T0002	2023-01-19	14	54,36	44,62358	BA S/E LOS VILOS 220KV BP1
BA01T0002SE025T0002	BA02T0002SE032T0002	2023-01-19	15	0,0	0,0	BA S/E LOS VILOS 220KV BP1
BA01T0002SE025T0002	BA02T0002SE032T0002	2023-01-19	16	0,0	0,0	BA S/E LOS VILOS 220KV BP1
BA01T0002SE025T0002	BA02T0002SE032T0002	2023-01-19	17	0,0	0,0	BA S/E LOS VILOS 220KV BP1
BA01T0002SE025T0002	BA02T0002SE032T0002	2023-01-19	18	0,0	0,0	BA S/E LOS VILOS 220KV BP1
BA01T0002SE025T0002	BA02T0002SE032T0002	2023-01-19	19	0,0	0,0	BA S/E LOS VILOS 220KV BP1
BA01T0002SE025T0002	BA02T0002SE032T0002	2023-01-19	20	116,68	95,78145	BA S/E LOS VILOS 220KV BP1
BA01T0002SE025T0002	BA02T0002SE032T0002	2023-01-19	21	192,85	158,30864	BA S/E LOS VILOS 220KV BP1
BA01T0002SE025T0002	BA02T0002SE032T0002	2023-01-19	22	192,85	158,30864	BA S/E LOS VILOS 220KV BP1
BA01T0002SE025T0002	BA02T0002SE032T0002	2023-01-19	23	183,43	150,57585	BA S/E LOS VILOS 220KV BP1
BA01T0002SE025T0002	BA02T0002SE032T0002	2023-01-19	24	161,22	132,34389	BA S/E LOS VILOS 220KV BP1
BA01T0002SE025T0002	BA02T0002SE032T0002	2023-01-20	1	144,74	117,59401	BA S/E LOS VILOS 220KV BP1
BA01T0002SE025T0002	BA02T0002SE032T0002	2023-01-20	2	141,49	114,95355	BA S/E LOS VILOS 220KV BP1
BA01T0002SE025T0002	BA02T0002SE032T0002	2023-01-20	3	144,15	117,11467	BA S/E LOS VILOS 220KV BP1
BA01T0002SE025T0002	BA02T0002SE032T0002	2023-01-20	4	144,39	117,30966	BA S/E LOS VILOS 220KV BP1
BA01T0002SE025T0002	BA02T0002SE032T0002	2023-01-20	5	144,39	117,30966	BA S/E LOS VILOS 220KV BP1
BA01T0002SE025T0002	BA02T0002SE032T0002	2023-01-20	6	169,18	137,45029	BA S/E LOS VILOS 220KV BP1
BA01T0002SE025T0002	BA02T0002SE032T0002	2023-01-20	7	190,78	154,99921	BA S/E LOS VILOS 220KV BP1
BA01T0002SE025T0002	BA02T0002SE032T0002	2023-01-20	8	201,46	163,67618	BA S/E LOS VILOS 220KV BP1
BA01T0002SE025T0002	BA02T0002SE032T0002	2023-01-20	9	117,67	95,60099	BA S/E LOS VILOS 220KV BP1
BA01T0002SE025T0002	BA02T0002SE032T0002	2023-01-20	10	108,0	87,7446	BA S/E LOS VILOS 220KV BP1
BA01T0002SE025T0002	BA02T0002SE032T0002	2023-01-20	11	80,03	65,02037	BA S/E LOS VILOS 220KV BP1
BA01T0002SE025T0002	BA02T0002SE032T0002	2023-01-20	12	52,62	42,75112	BA S/E LOS VILOS 220KV BP1
BA01T0002SE025T0002	BA02T0002SE032T0002	2023-01-20	13	0,0	0,0	BA S/E LOS VILOS 220KV BP1
BA01T0002SE025T0002	BA02T0002SE032T0002	2023-01-20	14	0,0	0,0	BA S/E LOS VILOS 220KV BP1
BA01T0002SE025T0002	BA02T0002SE032T0002	2023-01-20	15	0,0	0,0	BA S/E LOS VILOS 220KV BP1
BA01T0002SE025T0002	BA02T0002SE032T0002	2023-01-20	16	0,0	0,0	BA S/E LOS VILOS 220KV BP1
BA01T0002SE025T0002	BA02T0002SE032T0002	2023-01-20	17	0,0	0,0	BA S/E LOS VILOS 220KV BP1
BA01T0002SE025T0002	BA02T0002SE032T0002	2023-01-20	18	0,0	0,0	BA S/E LOS VILOS 220KV BP1
BA01T0002SE025T0002	BA02T0002SE032T0002	2023-01-20	19	0,0	0,0	BA S/E LOS VILOS 220KV BP1
BA01T0002SE025T0002	BA02T0002SE032T0002	2023-01-20	20	24,03	19,52317	BA S/E LOS VILOS 220KV BP1
BA01T0002SE025T0002	BA02T0002SE032T0002	2023-01-20	21	169,72	137,88901	BA S/E LOS VILOS 220KV BP1
BA01T0002SE025T0002	BA02T0002SE032T0002	2023-01-20	22	177,26	144,01489	BA S/E LOS VILOS 220KV BP1
BA01T0002SE025T0002	BA02T0002SE032T0002	2023-01-20	23	163,62	132,93307	BA S/E LOS VILOS 220KV BP1
BA01T0002SE025T0002	BA02T0002SE032T0002	2023-01-20	24	155,72	126,51471	BA S/E LOS VILOS 220KV BP1
BA01T0002SE025T0002	BA02T0002SE032T0002	2023-01-21	1	147,95	122,61208	BA S/E LOS VILOS 220KV BP1
BA01T0002SE025T0002	BA02T0002SE032T0002	2023-01-21	2	142,6	118,17832	BA S/E LOS VILOS 220KV BP1
BA01T0002SE025T0002	BA02T0002SE032T0002	2023-01-21	3	132,36	109,69203	BA S/E LOS VILOS 220KV BP1
BA01T0002SE025T0002	BA02T0002SE032T0002	2023-01-21	4	140,93	116,79433	BA S/E LOS VILOS 220KV BP1
BA01T0002SE025T0002	BA02T0002SE032T0002	2023-01-21	5	189,46	157,01308	BA S/E LOS VILOS 220KV BP1
BA01T0002SE025T0002	BA02T0002SE032T0002	2023-01-21	6	210,86	174,74812	BA S/E LOS VILOS 220KV BP1
BA01T0002SE025T0002	BA02T0002SE032T0002	2023-01-21	7	210,86	174,74812	BA S/E LOS VILOS 220KV BP1
BA01T0002SE025T0002	BA02T0002SE032T0002	2023-01-21	8	81,77	67,76607	BA S/E LOS VILOS 220KV BP1
BA01T0002SE025T0002	BA02T0002SE032T0002	2023-01-21	9	12,24	10,14378	BA S/E LOS VILOS 220KV BP1
BA01T0002SE025T0002	BA02T0002SE032T0002	2023-01-21	10	0,0	0,0	BA S/E LOS VILOS 220KV BP1
BA01T0002SE025T0002	BA02T0002SE032T0002	2023-01-21	11	0,0	0,0	BA S/E LOS VILOS 220KV BP1
BA01T0002SE025T0002	BA02T0002SE032T0002	2023-01-21	12	0,0	0,0	BA S/E LOS VILOS 220KV BP1
BA01T0002SE025T0002	BA02T0002SE032T0002	2023-01-21	13	0,0	0,0	BA S/E LOS VILOS 220KV BP1
BA01T0002SE025T0002	BA02T0002SE032T0002	2023-01-21	14	0,0	0,0	BA S/E LOS VILOS 220KV BP1
BA01T0002SE025T0002	BA02T0002SE032T0002	2023-01-21	15	0,0	0,0	BA S/E LOS VILOS 220KV BP1
BA01T0002SE025T0002	BA02T0002SE032T0002	2023-01-21	16	0,0	0,0	BA S/E LOS VILOS 220KV BP1
BA01T0002SE025T0002	BA02T0002SE032T0002	2023-01-21	17	0,0	0,0	BA S/E LOS VILOS 220KV BP1
BA01T0002SE025T0002	BA02T0002SE032T0002	2023-01-21	18	0,0	0,0	BA S/E LOS VILOS 220KV BP1
BA01T0002SE025T0002	BA02T0002SE032T0002	2023-01-21	19	0,0	0,0	BA S/E LOS VILOS 220KV BP1
BA01T0002SE025T0002	BA02T0002SE032T0002	2023-01-21	20	51,33	42,53922	BA S/E LOS VILOS 220KV BP1
BA01T0002SE025T0002	BA02T0002SE032T0002	2023-01-21	21	147,51	122,24744	BA S/E LOS VILOS 220KV BP1
BA01T0002SE025T0002	BA02T0002SE032T0002	2023-01-21	22	147,59	122,31374	BA S/E LOS VILOS 220KV BP1
BA01T0002SE025T0002	BA02T0002SE032T0002	2023-01-21	23	138,39	114,68933	BA S/E LOS VILOS 220KV BP1
BA01T0002SE025T0002	BA02T0002SE032T0002	2023-01-21	24	135,57	112,35228	BA S/E LOS VILOS 220KV BP1
BA01T0002SE025T0002	BA02T0002SE032T0002	2023-01-22	1	133,16	110,35502	BA S/E LOS VILOS 220KV BP1
BA01T0002SE025T0002	BA02T0002SE032T0002	2023-01-22	2	171,74	142,32781	BA S/E LOS VILOS 220KV BP1
BA01T0002SE025T0002	BA02T0002SE032T0002	2023-01-22	3	183,59	152,14838	BA S/E LOS VILOS 220KV BP1
BA01T0002SE025T0002	BA02T0002SE032T0002	2023-01-22	4	183,59	152,14838	BA S/E LOS VILOS 220KV BP1
BA01T0002SE025T0002	BA02T0002SE032T0002	2023-01-22	5	183,59	152,14838	BA S/E LOS VILOS 220KV BP1
BA01T0002SE025T0002	BA02T0002SE032T0002	2023-01-22	6	183,59	152,14838	BA S/E LOS VILOS 220KV BP1
BA01T0002SE025T0002	BA02T0002SE032T0002	2023-01-22	7	183,59	152,14838	BA S/E LOS VILOS 220KV BP1
BA01T0002SE025T0002	BA02T0002SE032T0002	2023-01-22	8	96,29	79,79937	BA S/E LOS VILOS 220KV BP1
BA01T0002SE025T0002	BA02T0002SE032T0002	2023-01-22	9	0,0	0,0	BA S/E LOS VILOS 220KV BP1
BA01T0002SE025T0002	BA02T0002SE032T0002	2023-01-22	10	0,0	0,0	BA S/E LOS VILOS 220KV BP1
BA01T0002SE025T0002	BA02T0002SE032T0002	2023-01-22	11	0,0	0,0	BA S/E LOS VILOS 220KV BP1
BA01T0002SE025T0002	BA02T0002SE032T0002	2023-01-22	12	0,0	0,0	BA S/E LOS VILOS 220KV BP1
BA01T0002SE025T0002	BA02T0002SE032T0002	2023-01-22	13	0,0	0,0	BA S/E LOS VILOS 220KV BP1
BA01T0002SE025T0002	BA02T0002SE032T0002	2023-01-22	14	0,0	0,0	BA S/E LOS VILOS 220KV BP1
BA01T0002SE025T0002	BA02T0002SE032T0002	2023-01-22	15	0,0	0,0	BA S/E LOS VILOS 220KV BP1
BA01T0002SE025T0002	BA02T0002SE032T0002	2023-01-22	16	0,0	0,0	BA S/E LOS VILOS 220KV BP1
BA01T0002SE025T0002	BA02T0002SE032T0002	2023-01-22	17	0,0	0,0	BA S/E LOS VILOS 220KV BP1
BA01T0002SE025T0002	BA02T0002SE032T0002	2023-01-22	18	0,0	0,0	BA S/E LOS VILOS 220KV BP1
BA01T0002SE025T0002	BA02T0002SE032T0002	2023-01-22	19	0,0	0,0	BA S/E LOS VILOS 220KV BP1
BA01T0002SE025T0002	BA02T0002SE032T0002	2023-01-22	20	91,76	76,04518	BA S/E LOS VILOS 220KV BP1
BA01T0002SE025T0002	BA02T0002SE032T0002	2023-01-22	21	183,52	152,09036	BA S/E LOS VILOS 220KV BP1
BA01T0002SE025T0002	BA02T0002SE032T0002	2023-01-22	22	233,22	193,27874	BA S/E LOS VILOS 220KV BP1
BA01T0002SE025T0002	BA02T0002SE032T0002	2023-01-22	23	245,21	203,21534	BA S/E LOS VILOS 220KV BP1
BA01T0002SE025T0002	BA02T0002SE032T0002	2023-01-22	24	235,28	194,98595	BA S/E LOS VILOS 220KV BP1
BA01T0002SE025T0002	BA02T0002SE032T0002	2023-01-23	1	231,27	191,6627	BA S/E LOS VILOS 220KV BP1
BA01T0002SE025T0002	BA02T0002SE032T0002	2023-01-23	2	266,53	220,88407	BA S/E LOS VILOS 220KV BP1
BA01T0002SE025T0002	BA02T0002SE032T0002	2023-01-23	3	238,32	197,50532	BA S/E LOS VILOS 220KV BP1
BA01T0002SE025T0002	BA02T0002SE032T0002	2023-01-23	4	228,06	189,00244	BA S/E LOS VILOS 220KV BP1
BA01T0002SE025T0002	BA02T0002SE032T0002	2023-01-23	5	228,06	189,00244	BA S/E LOS VILOS 220KV BP1
BA01T0002SE025T0002	BA02T0002SE032T0002	2023-01-23	6	263,66	218,50559	BA S/E LOS VILOS 220KV BP1
BA01T0002SE025T0002	BA02T0002SE032T0002	2023-01-23	7	308,9	255,99779	BA S/E LOS VILOS 220KV BP1
BA01T0002SE025T0002	BA02T0002SE032T0002	2023-01-23	8	286,42	237,36771	BA S/E LOS VILOS 220KV BP1
BA01T0002SE025T0002	BA02T0002SE032T0002	2023-01-23	9	125,11	103,68366	BA S/E LOS VILOS 220KV BP1
BA01T0002SE025T0002	BA02T0002SE032T0002	2023-01-23	10	79,8	66,13345	BA S/E LOS VILOS 220KV BP1
BA01T0002SE025T0002	BA02T0002SE032T0002	2023-01-23	11	67,23	55,71619	BA S/E LOS VILOS 220KV BP1
BA01T0002SE025T0002	BA02T0002SE032T0002	2023-01-23	12	76,24	63,18314	BA S/E LOS VILOS 220KV BP1
BA01T0002SE025T0002	BA02T0002SE032T0002	2023-01-23	13	12,71	10,53329	BA S/E LOS VILOS 220KV BP1
BA01T0002SE025T0002	BA02T0002SE032T0002	2023-01-23	14	0,0	0,0	BA S/E LOS VILOS 220KV BP1
BA01T0002SE025T0002	BA02T0002SE032T0002	2023-01-23	15	0,0	0,0	BA S/E LOS VILOS 220KV BP1
BA01T0002SE025T0002	BA02T0002SE032T0002	2023-01-23	16	0,0	0,0	BA S/E LOS VILOS 220KV BP1
BA01T0002SE025T0002	BA02T0002SE032T0002	2023-01-23	17	0,0	0,0	BA S/E LOS VILOS 220KV BP1
BA01T0002SE025T0002	BA02T0002SE032T0002	2023-01-23	18	0,0	0,0	BA S/E LOS VILOS 220KV BP1
BA01T0002SE025T0002	BA02T0002SE032T0002	2023-01-23	19	0,0	0,0	BA S/E LOS VILOS 220KV BP1
BA01T0002SE025T0002	BA02T0002SE032T0002	2023-01-23	20	102,13	84,63922	BA S/E LOS VILOS 220KV BP1
BA01T0002SE025T0002	BA02T0002SE032T0002	2023-01-23	21	257,31	213,24309	BA S/E LOS VILOS 220KV BP1
BA01T0002SE025T0002	BA02T0002SE032T0002	2023-01-23	22	257,31	213,24309	BA S/E LOS VILOS 220KV BP1
BA01T0002SE025T0002	BA02T0002SE032T0002	2023-01-23	23	236,12	195,68209	BA S/E LOS VILOS 220KV BP1
BA01T0002SE025T0002	BA02T0002SE032T0002	2023-01-23	24	217,55	180,29239	BA S/E LOS VILOS 220KV BP1
BA01T0002SE025T0002	BA02T0002SE032T0002	2023-01-24	1	198,91	163,30909	BA S/E LOS VILOS 220KV BP1
BA01T0002SE025T0002	BA02T0002SE032T0002	2023-01-24	2	187,63	154,04798	BA S/E LOS VILOS 220KV BP1
BA01T0002SE025T0002	BA02T0002SE032T0002	2023-01-24	3	139,81	114,78681	BA S/E LOS VILOS 220KV BP1
BA01T0002SE025T0002	BA02T0002SE032T0002	2023-01-24	4	140,43	115,29584	BA S/E LOS VILOS 220KV BP1
BA01T0002SE025T0002	BA02T0002SE032T0002	2023-01-24	5	166,5	136,69983	BA S/E LOS VILOS 220KV BP1
BA01T0002SE025T0002	BA02T0002SE032T0002	2023-01-24	6	155,03	127,28273	BA S/E LOS VILOS 220KV BP1
BA01T0002SE025T0002	BA02T0002SE032T0002	2023-01-24	7	184,81	151,73271	BA S/E LOS VILOS 220KV BP1
BA01T0002SE025T0002	BA02T0002SE032T0002	2023-01-24	8	170,42	139,91823	BA S/E LOS VILOS 220KV BP1
BA01T0002SE025T0002	BA02T0002SE032T0002	2023-01-24	9	79,31	65,1151	BA S/E LOS VILOS 220KV BP1
BA01T0002SE025T0002	BA02T0002SE032T0002	2023-01-24	10	66,2	54,35152	BA S/E LOS VILOS 220KV BP1
BA01T0002SE025T0002	BA02T0002SE032T0002	2023-01-24	11	25,38	20,83749	BA S/E LOS VILOS 220KV BP1
BA01T0002SE025T0002	BA02T0002SE032T0002	2023-01-24	12	0,0	0,0	BA S/E LOS VILOS 220KV BP1
BA01T0002SE025T0002	BA02T0002SE032T0002	2023-01-24	13	0,0	0,0	BA S/E LOS VILOS 220KV BP1
BA01T0002SE025T0002	BA02T0002SE032T0002	2023-01-24	14	0,0	0,0	BA S/E LOS VILOS 220KV BP1
BA01T0002SE025T0002	BA02T0002SE032T0002	2023-01-24	15	0,0	0,0	BA S/E LOS VILOS 220KV BP1
BA01T0002SE025T0002	BA02T0002SE032T0002	2023-01-24	16	0,0	0,0	BA S/E LOS VILOS 220KV BP1
BA01T0002SE025T0002	BA02T0002SE032T0002	2023-01-24	17	0,0	0,0	BA S/E LOS VILOS 220KV BP1
BA01T0002SE025T0002	BA02T0002SE032T0002	2023-01-24	18	0,0	0,0	BA S/E LOS VILOS 220KV BP1
BA01T0002SE025T0002	BA02T0002SE032T0002	2023-01-24	19	0,0	0,0	BA S/E LOS VILOS 220KV BP1
BA01T0002SE025T0002	BA02T0002SE032T0002	2023-01-24	20	84,12	69,0642	BA S/E LOS VILOS 220KV BP1
BA01T0002SE025T0002	BA02T0002SE032T0002	2023-01-24	21	167,01	137,11855	BA S/E LOS VILOS 220KV BP1
BA01T0002SE025T0002	BA02T0002SE032T0002	2023-01-24	22	156,43	128,43216	BA S/E LOS VILOS 220KV BP1
BA01T0002SE025T0002	BA02T0002SE032T0002	2023-01-24	23	156,43	128,43216	BA S/E LOS VILOS 220KV BP1
BA01T0002SE025T0002	BA02T0002SE032T0002	2023-01-24	24	142,63	117,10208	BA S/E LOS VILOS 220KV BP1
BA01T0002SE025T0002	BA02T0002SE032T0002	2023-01-25	1	160,6	130,74607	BA S/E LOS VILOS 220KV BP1
BA01T0002SE025T0002	BA02T0002SE032T0002	2023-01-25	2	164,04	133,5466	BA S/E LOS VILOS 220KV BP1
BA01T0002SE025T0002	BA02T0002SE032T0002	2023-01-25	3	165,69	134,88989	BA S/E LOS VILOS 220KV BP1
BA01T0002SE025T0002	BA02T0002SE032T0002	2023-01-25	4	162,26	132,09749	BA S/E LOS VILOS 220KV BP1
BA01T0002SE025T0002	BA02T0002SE032T0002	2023-01-25	5	162,26	132,09749	BA S/E LOS VILOS 220KV BP1
BA01T0002SE025T0002	BA02T0002SE032T0002	2023-01-25	6	162,26	132,09749	BA S/E LOS VILOS 220KV BP1
BA01T0002SE025T0002	BA02T0002SE032T0002	2023-01-25	7	162,26	132,09749	BA S/E LOS VILOS 220KV BP1
BA01T0002SE025T0002	BA02T0002SE032T0002	2023-01-25	8	165,77	134,95501	BA S/E LOS VILOS 220KV BP1
BA01T0002SE025T0002	BA02T0002SE032T0002	2023-01-25	9	0,0	0,0	BA S/E LOS VILOS 220KV BP1
BA01T0002SE025T0002	BA02T0002SE032T0002	2023-01-25	10	0,0	0,0	BA S/E LOS VILOS 220KV BP1
BA01T0002SE025T0002	BA02T0002SE032T0002	2023-01-25	11	0,0	0,0	BA S/E LOS VILOS 220KV BP1
BA01T0002SE025T0002	BA02T0002SE032T0002	2023-01-25	12	0,0	0,0	BA S/E LOS VILOS 220KV BP1
BA01T0002SE025T0002	BA02T0002SE032T0002	2023-01-25	13	0,0	0,0	BA S/E LOS VILOS 220KV BP1
BA01T0002SE025T0002	BA02T0002SE032T0002	2023-01-25	14	0,0	0,0	BA S/E LOS VILOS 220KV BP1
BA01T0002SE025T0002	BA02T0002SE032T0002	2023-01-25	15	0,0	0,0	BA S/E LOS VILOS 220KV BP1
BA01T0002SE025T0002	BA02T0002SE032T0002	2023-01-25	16	0,0	0,0	BA S/E LOS VILOS 220KV BP1
BA01T0002SE025T0002	BA02T0002SE032T0002	2023-01-25	17	0,0	0,0	BA S/E LOS VILOS 220KV BP1
BA01T0002SE025T0002	BA02T0002SE032T0002	2023-01-25	18	0,0	0,0	BA S/E LOS VILOS 220KV BP1
BA01T0002SE025T0002	BA02T0002SE032T0002	2023-01-25	19	0,0	0,0	BA S/E LOS VILOS 220KV BP1
BA01T0002SE025T0002	BA02T0002SE032T0002	2023-01-25	20	7,91	6,43961	BA S/E LOS VILOS 220KV BP1
BA01T0002SE025T0002	BA02T0002SE032T0002	2023-01-25	21	136,98	111,51679	BA S/E LOS VILOS 220KV BP1
BA01T0002SE025T0002	BA02T0002SE032T0002	2023-01-25	22	152,07	123,80171	BA S/E LOS VILOS 220KV BP1
BA01T0002SE025T0002	BA02T0002SE032T0002	2023-01-25	23	152,34	124,02152	BA S/E LOS VILOS 220KV BP1
BA01T0002SE025T0002	BA02T0002SE032T0002	2023-01-25	24	139,49	113,5602	BA S/E LOS VILOS 220KV BP1
BA01T0002SE025T0002	BA02T0002SE032T0002	2023-01-26	1	145,16	116,91912	BA S/E LOS VILOS 220KV BP1
BA01T0002SE025T0002	BA02T0002SE032T0002	2023-01-26	2	143,5	115,58208	BA S/E LOS VILOS 220KV BP1
BA01T0002SE025T0002	BA02T0002SE032T0002	2023-01-26	3	125,77	101,30145	BA S/E LOS VILOS 220KV BP1
BA01T0002SE025T0002	BA02T0002SE032T0002	2023-01-26	4	121,79	98,09576	BA S/E LOS VILOS 220KV BP1
BA01T0002SE025T0002	BA02T0002SE032T0002	2023-01-26	5	121,79	98,09576	BA S/E LOS VILOS 220KV BP1
BA01T0002SE025T0002	BA02T0002SE032T0002	2023-01-26	6	124,2	100,03689	BA S/E LOS VILOS 220KV BP1
BA01T0002SE025T0002	BA02T0002SE032T0002	2023-01-26	7	145,22	116,96745	BA S/E LOS VILOS 220KV BP1
BA01T0002SE025T0002	BA02T0002SE032T0002	2023-01-26	8	118,05	95,08337	BA S/E LOS VILOS 220KV BP1
BA01T0002SE025T0002	BA02T0002SE032T0002	2023-01-26	9	47,7	38,41997	BA S/E LOS VILOS 220KV BP1
BA01T0002SE025T0002	BA02T0002SE032T0002	2023-01-26	10	0,0	0,0	BA S/E LOS VILOS 220KV BP1
BA01T0002SE025T0002	BA02T0002SE032T0002	2023-01-26	11	0,0	0,0	BA S/E LOS VILOS 220KV BP1
BA01T0002SE025T0002	BA02T0002SE032T0002	2023-01-26	12	0,0	0,0	BA S/E LOS VILOS 220KV BP1
BA01T0002SE025T0002	BA02T0002SE032T0002	2023-01-26	13	0,0	0,0	BA S/E LOS VILOS 220KV BP1
BA01T0002SE025T0002	BA02T0002SE032T0002	2023-01-26	14	0,0	0,0	BA S/E LOS VILOS 220KV BP1
BA01T0002SE025T0002	BA02T0002SE032T0002	2023-01-26	15	0,0	0,0	BA S/E LOS VILOS 220KV BP1
BA01T0002SE025T0002	BA02T0002SE032T0002	2023-01-26	16	0,0	0,0	BA S/E LOS VILOS 220KV BP1
BA01T0002SE025T0002	BA02T0002SE032T0002	2023-01-26	17	0,0	0,0	BA S/E LOS VILOS 220KV BP1
BA01T0002SE025T0002	BA02T0002SE032T0002	2023-01-26	18	0,0	0,0	BA S/E LOS VILOS 220KV BP1
BA01T0002SE025T0002	BA02T0002SE032T0002	2023-01-26	19	0,0	0,0	BA S/E LOS VILOS 220KV BP1
BA01T0002SE025T0002	BA02T0002SE032T0002	2023-01-26	20	67,08	54,02959	BA S/E LOS VILOS 220KV BP1
BA01T0002SE025T0002	BA02T0002SE032T0002	2023-01-26	21	131,03	105,53811	BA S/E LOS VILOS 220KV BP1
BA01T0002SE025T0002	BA02T0002SE032T0002	2023-01-26	22	125,36	100,97121	BA S/E LOS VILOS 220KV BP1
BA01T0002SE025T0002	BA02T0002SE032T0002	2023-01-26	23	126,17	101,62363	BA S/E LOS VILOS 220KV BP1
BA01T0002SE025T0002	BA02T0002SE032T0002	2023-01-26	24	126,14	101,59946	BA S/E LOS VILOS 220KV BP1
BA01T0002SE025T0002	BA02T0002SE032T0002	2023-01-27	1	121,58	97,71141	BA S/E LOS VILOS 220KV BP1
BA01T0002SE025T0002	BA02T0002SE032T0002	2023-01-27	2	119,99	96,43356	BA S/E LOS VILOS 220KV BP1
BA01T0002SE025T0002	BA02T0002SE032T0002	2023-01-27	3	121,4	97,56675	BA S/E LOS VILOS 220KV BP1
BA01T0002SE025T0002	BA02T0002SE032T0002	2023-01-27	4	130,07	104,53466	BA S/E LOS VILOS 220KV BP1
BA01T0002SE025T0002	BA02T0002SE032T0002	2023-01-27	5	134,27	107,91011	BA S/E LOS VILOS 220KV BP1
BA01T0002SE025T0002	BA02T0002SE032T0002	2023-01-27	6	134,27	107,91011	BA S/E LOS VILOS 220KV BP1
BA01T0002SE025T0002	BA02T0002SE032T0002	2023-01-27	7	138,5	111,30968	BA S/E LOS VILOS 220KV BP1
BA01T0002SE025T0002	BA02T0002SE032T0002	2023-01-27	8	101,22	81,34849	BA S/E LOS VILOS 220KV BP1
BA01T0002SE025T0002	BA02T0002SE032T0002	2023-01-27	9	0,0	0,0	BA S/E LOS VILOS 220KV BP1
BA01T0002SE025T0002	BA02T0002SE032T0002	2023-01-27	10	0,0	0,0	BA S/E LOS VILOS 220KV BP1
BA01T0002SE025T0002	BA02T0002SE032T0002	2023-01-27	11	0,0	0,0	BA S/E LOS VILOS 220KV BP1
BA01T0002SE025T0002	BA02T0002SE032T0002	2023-01-27	12	0,0	0,0	BA S/E LOS VILOS 220KV BP1
BA01T0002SE025T0002	BA02T0002SE032T0002	2023-01-27	13	0,0	0,0	BA S/E LOS VILOS 220KV BP1
BA01T0002SE025T0002	BA02T0002SE032T0002	2023-01-27	14	0,0	0,0	BA S/E LOS VILOS 220KV BP1
BA01T0002SE025T0002	BA02T0002SE032T0002	2023-01-27	15	0,0	0,0	BA S/E LOS VILOS 220KV BP1
BA01T0002SE025T0002	BA02T0002SE032T0002	2023-01-27	16	0,0	0,0	BA S/E LOS VILOS 220KV BP1
BA01T0002SE025T0002	BA02T0002SE032T0002	2023-01-27	17	0,0	0,0	BA S/E LOS VILOS 220KV BP1
BA01T0002SE025T0002	BA02T0002SE032T0002	2023-01-27	18	0,0	0,0	BA S/E LOS VILOS 220KV BP1
BA01T0002SE025T0002	BA02T0002SE032T0002	2023-01-27	19	0,0	0,0	BA S/E LOS VILOS 220KV BP1
BA01T0002SE025T0002	BA02T0002SE032T0002	2023-01-27	20	26,53	21,32163	BA S/E LOS VILOS 220KV BP1
BA01T0002SE025T0002	BA02T0002SE032T0002	2023-01-27	21	127,67	102,60583	BA S/E LOS VILOS 220KV BP1
BA01T0002SE025T0002	BA02T0002SE032T0002	2023-01-27	22	127,41	102,39687	BA S/E LOS VILOS 220KV BP1
BA01T0002SE025T0002	BA02T0002SE032T0002	2023-01-27	23	133,55	107,33146	BA S/E LOS VILOS 220KV BP1
BA01T0002SE025T0002	BA02T0002SE032T0002	2023-01-27	24	148,36	119,23396	BA S/E LOS VILOS 220KV BP1
BA01T0002SE025T0002	BA02T0002SE032T0002	2023-01-28	1	152,63	122,49779	BA S/E LOS VILOS 220KV BP1
BA01T0002SE025T0002	BA02T0002SE032T0002	2023-01-28	2	142,36	114,25529	BA S/E LOS VILOS 220KV BP1
BA01T0002SE025T0002	BA02T0002SE032T0002	2023-01-28	3	151,77	121,80757	BA S/E LOS VILOS 220KV BP1
BA01T0002SE025T0002	BA02T0002SE032T0002	2023-01-28	4	132,78	106,56657	BA S/E LOS VILOS 220KV BP1
BA01T0002SE025T0002	BA02T0002SE032T0002	2023-01-28	5	131,07	105,19416	BA S/E LOS VILOS 220KV BP1
BA01T0002SE025T0002	BA02T0002SE032T0002	2023-01-28	6	131,07	105,19416	BA S/E LOS VILOS 220KV BP1
BA01T0002SE025T0002	BA02T0002SE032T0002	2023-01-28	7	146,57	117,63415	BA S/E LOS VILOS 220KV BP1
BA01T0002SE025T0002	BA02T0002SE032T0002	2023-01-28	8	133,11	106,83142	BA S/E LOS VILOS 220KV BP1
BA01T0002SE025T0002	BA02T0002SE032T0002	2023-01-28	9	21,06	16,90233	BA S/E LOS VILOS 220KV BP1
BA01T0002SE025T0002	BA02T0002SE032T0002	2023-01-28	10	0,0	0,0	BA S/E LOS VILOS 220KV BP1
BA01T0002SE025T0002	BA02T0002SE032T0002	2023-01-28	11	0,0	0,0	BA S/E LOS VILOS 220KV BP1
BA01T0002SE025T0002	BA02T0002SE032T0002	2023-01-28	12	0,0	0,0	BA S/E LOS VILOS 220KV BP1
BA01T0002SE025T0002	BA02T0002SE032T0002	2023-01-28	13	0,0	0,0	BA S/E LOS VILOS 220KV BP1
BA01T0002SE025T0002	BA02T0002SE032T0002	2023-01-28	14	0,0	0,0	BA S/E LOS VILOS 220KV BP1
BA01T0002SE025T0002	BA02T0002SE032T0002	2023-01-28	15	0,0	0,0	BA S/E LOS VILOS 220KV BP1
BA01T0002SE025T0002	BA02T0002SE032T0002	2023-01-28	16	0,0	0,0	BA S/E LOS VILOS 220KV BP1
BA01T0002SE025T0002	BA02T0002SE032T0002	2023-01-28	17	0,0	0,0	BA S/E LOS VILOS 220KV BP1
BA01T0002SE025T0002	BA02T0002SE032T0002	2023-01-28	18	0,0	0,0	BA S/E LOS VILOS 220KV BP1
BA01T0002SE025T0002	BA02T0002SE032T0002	2023-01-28	19	0,0	0,0	BA S/E LOS VILOS 220KV BP1
BA01T0002SE025T0002	BA02T0002SE032T0002	2023-01-28	20	66,44	53,32342	BA S/E LOS VILOS 220KV BP1
BA01T0002SE025T0002	BA02T0002SE032T0002	2023-01-28	21	150,6	120,86855	BA S/E LOS VILOS 220KV BP1
BA01T0002SE025T0002	BA02T0002SE032T0002	2023-01-28	22	150,6	120,86855	BA S/E LOS VILOS 220KV BP1
BA01T0002SE025T0002	BA02T0002SE032T0002	2023-01-28	23	150,6	120,86855	BA S/E LOS VILOS 220KV BP1
BA01T0002SE025T0002	BA02T0002SE032T0002	2023-01-28	24	151,22	121,36615	BA S/E LOS VILOS 220KV BP1
BA01T0002SE025T0002	BA02T0002SE032T0002	2023-01-29	1	172,59	138,51728	BA S/E LOS VILOS 220KV BP1
BA01T0002SE025T0002	BA02T0002SE032T0002	2023-01-29	2	182,52	146,4869	BA S/E LOS VILOS 220KV BP1
BA01T0002SE025T0002	BA02T0002SE032T0002	2023-01-29	3	182,52	146,4869	BA S/E LOS VILOS 220KV BP1
BA01T0002SE025T0002	BA02T0002SE032T0002	2023-01-29	4	182,52	146,4869	BA S/E LOS VILOS 220KV BP1
BA01T0002SE025T0002	BA02T0002SE032T0002	2023-01-29	5	179,33	143,92667	BA S/E LOS VILOS 220KV BP1
BA01T0002SE025T0002	BA02T0002SE032T0002	2023-01-29	6	144,19	115,72401	BA S/E LOS VILOS 220KV BP1
BA01T0002SE025T0002	BA02T0002SE032T0002	2023-01-29	7	144,19	115,72401	BA S/E LOS VILOS 220KV BP1
BA01T0002SE025T0002	BA02T0002SE032T0002	2023-01-29	8	116,04	93,13138	BA S/E LOS VILOS 220KV BP1
BA01T0002SE025T0002	BA02T0002SE032T0002	2023-01-29	9	0,0	0,0	BA S/E LOS VILOS 220KV BP1
BA01T0002SE025T0002	BA02T0002SE032T0002	2023-01-29	10	0,0	0,0	BA S/E LOS VILOS 220KV BP1
BA01T0002SE025T0002	BA02T0002SE032T0002	2023-01-29	11	0,0	0,0	BA S/E LOS VILOS 220KV BP1
BA01T0002SE025T0002	BA02T0002SE032T0002	2023-01-29	12	0,0	0,0	BA S/E LOS VILOS 220KV BP1
BA01T0002SE025T0002	BA02T0002SE032T0002	2023-01-29	13	0,0	0,0	BA S/E LOS VILOS 220KV BP1
BA01T0002SE025T0002	BA02T0002SE032T0002	2023-01-29	14	0,0	0,0	BA S/E LOS VILOS 220KV BP1
BA01T0002SE025T0002	BA02T0002SE032T0002	2023-01-29	15	0,0	0,0	BA S/E LOS VILOS 220KV BP1
BA01T0002SE025T0002	BA02T0002SE032T0002	2023-01-29	16	0,0	0,0	BA S/E LOS VILOS 220KV BP1
BA01T0002SE025T0002	BA02T0002SE032T0002	2023-01-29	17	0,0	0,0	BA S/E LOS VILOS 220KV BP1
BA01T0002SE025T0002	BA02T0002SE032T0002	2023-01-29	18	0,0	0,0	BA S/E LOS VILOS 220KV BP1
BA01T0002SE025T0002	BA02T0002SE032T0002	2023-01-29	19	0,0	0,0	BA S/E LOS VILOS 220KV BP1
BA01T0002SE025T0002	BA02T0002SE032T0002	2023-01-29	20	119,68	96,05277	BA S/E LOS VILOS 220KV BP1
BA01T0002SE025T0002	BA02T0002SE032T0002	2023-01-29	21	293,82	235,81406	BA S/E LOS VILOS 220KV BP1
BA01T0002SE025T0002	BA02T0002SE032T0002	2023-01-29	22	294,29	236,19127	BA S/E LOS VILOS 220KV BP1
BA01T0002SE025T0002	BA02T0002SE032T0002	2023-01-29	23	246,32	197,69151	BA S/E LOS VILOS 220KV BP1
BA01T0002SE025T0002	BA02T0002SE032T0002	2023-01-29	24	198,48	159,29608	BA S/E LOS VILOS 220KV BP1
BA01T0002SE025T0002	BA02T0002SE032T0002	2023-01-30	1	184,45	148,03588	BA S/E LOS VILOS 220KV BP1
BA01T0002SE025T0002	BA02T0002SE032T0002	2023-01-30	2	182,79	146,7036	BA S/E LOS VILOS 220KV BP1
BA01T0002SE025T0002	BA02T0002SE032T0002	2023-01-30	3	176,17	141,39052	BA S/E LOS VILOS 220KV BP1
BA01T0002SE025T0002	BA02T0002SE032T0002	2023-01-30	4	176,17	141,39052	BA S/E LOS VILOS 220KV BP1
BA01T0002SE025T0002	BA02T0002SE032T0002	2023-01-30	5	195,19	156,65559	BA S/E LOS VILOS 220KV BP1
BA01T0002SE025T0002	BA02T0002SE032T0002	2023-01-30	6	254,33	204,12017	BA S/E LOS VILOS 220KV BP1
BA01T0002SE025T0002	BA02T0002SE032T0002	2023-01-30	7	296,25	237,76433	BA S/E LOS VILOS 220KV BP1
BA01T0002SE025T0002	BA02T0002SE032T0002	2023-01-30	8	299,77	240,58941	BA S/E LOS VILOS 220KV BP1
BA01T0002SE025T0002	BA02T0002SE032T0002	2023-01-30	9	150,92	121,12537	BA S/E LOS VILOS 220KV BP1
BA01T0002SE025T0002	BA02T0002SE032T0002	2023-01-30	10	60,84	48,82897	BA S/E LOS VILOS 220KV BP1
BA01T0002SE025T0002	BA02T0002SE032T0002	2023-01-30	11	0,0	0,0	BA S/E LOS VILOS 220KV BP1
BA01T0002SE025T0002	BA02T0002SE032T0002	2023-01-30	12	0,0	0,0	BA S/E LOS VILOS 220KV BP1
BA01T0002SE025T0002	BA02T0002SE032T0002	2023-01-30	13	0,0	0,0	BA S/E LOS VILOS 220KV BP1
BA01T0002SE025T0002	BA02T0002SE032T0002	2023-01-30	14	0,0	0,0	BA S/E LOS VILOS 220KV BP1
BA01T0002SE025T0002	BA02T0002SE032T0002	2023-01-30	15	0,0	0,0	BA S/E LOS VILOS 220KV BP1
BA01T0002SE025T0002	BA02T0002SE032T0002	2023-01-30	16	0,0	0,0	BA S/E LOS VILOS 220KV BP1
BA01T0002SE025T0002	BA02T0002SE032T0002	2023-01-30	17	0,0	0,0	BA S/E LOS VILOS 220KV BP1
BA01T0002SE025T0002	BA02T0002SE032T0002	2023-01-30	18	0,0	0,0	BA S/E LOS VILOS 220KV BP1
BA01T0002SE025T0002	BA02T0002SE032T0002	2023-01-30	19	0,0	0,0	BA S/E LOS VILOS 220KV BP1
BA01T0002SE025T0002	BA02T0002SE032T0002	2023-01-30	20	80,13	64,31074	BA S/E LOS VILOS 220KV BP1
BA01T0002SE025T0002	BA02T0002SE032T0002	2023-01-30	21	223,87	179,67358	BA S/E LOS VILOS 220KV BP1
BA01T0002SE025T0002	BA02T0002SE032T0002	2023-01-30	22	242,66	194,75406	BA S/E LOS VILOS 220KV BP1
BA01T0002SE025T0002	BA02T0002SE032T0002	2023-01-30	23	188,27	151,10174	BA S/E LOS VILOS 220KV BP1
BA01T0002SE025T0002	BA02T0002SE032T0002	2023-01-30	24	183,33	147,13699	BA S/E LOS VILOS 220KV BP1
BA01T0002SE025T0002	BA02T0002SE032T0002	2023-01-31	1	188,16	151,11882	BA S/E LOS VILOS 220KV BP1
BA01T0002SE025T0002	BA02T0002SE032T0002	2023-01-31	2	173,33	139,20826	BA S/E LOS VILOS 220KV BP1
BA01T0002SE025T0002	BA02T0002SE032T0002	2023-01-31	3	183,54	147,40832	BA S/E LOS VILOS 220KV BP1
BA01T0002SE025T0002	BA02T0002SE032T0002	2023-01-31	4	184,86	148,46846	BA S/E LOS VILOS 220KV BP1
BA01T0002SE025T0002	BA02T0002SE032T0002	2023-01-31	5	168,38	135,23271	BA S/E LOS VILOS 220KV BP1
BA01T0002SE025T0002	BA02T0002SE032T0002	2023-01-31	6	168,38	135,23271	BA S/E LOS VILOS 220KV BP1
BA01T0002SE025T0002	BA02T0002SE032T0002	2023-01-31	7	184,86	148,46846	BA S/E LOS VILOS 220KV BP1
BA01T0002SE025T0002	BA02T0002SE032T0002	2023-01-31	8	159,36	127,98839	BA S/E LOS VILOS 220KV BP1
BA01T0002SE025T0002	BA02T0002SE032T0002	2023-01-31	9	124,31	99,83833	BA S/E LOS VILOS 220KV BP1
BA01T0002SE025T0002	BA02T0002SE032T0002	2023-01-31	10	53,51	42,97602	BA S/E LOS VILOS 220KV BP1
BA01T0002SE025T0002	BA02T0002SE032T0002	2023-01-31	11	152,83	122,74389	BA S/E LOS VILOS 220KV BP1
BA01T0002SE025T0002	BA02T0002SE032T0002	2023-01-31	12	29,96	24,06207	BA S/E LOS VILOS 220KV BP1
BA01T0002SE025T0002	BA02T0002SE032T0002	2023-01-31	13	0,0	0,0	BA S/E LOS VILOS 220KV BP1
BA01T0002SE025T0002	BA02T0002SE032T0002	2023-01-31	14	0,0	0,0	BA S/E LOS VILOS 220KV BP1
BA01T0002SE025T0002	BA02T0002SE032T0002	2023-01-31	15	0,0	0,0	BA S/E LOS VILOS 220KV BP1
BA01T0002SE025T0002	BA02T0002SE032T0002	2023-01-31	16	26,48	21,26715	BA S/E LOS VILOS 220KV BP1
BA01T0002SE025T0002	BA02T0002SE032T0002	2023-01-31	17	122,21	98,15174	BA S/E LOS VILOS 220KV BP1
BA01T0002SE025T0002	BA02T0002SE032T0002	2023-01-31	18	93,76	75,30241	BA S/E LOS VILOS 220KV BP1
BA01T0002SE025T0002	BA02T0002SE032T0002	2023-01-31	19	0,0	0,0	BA S/E LOS VILOS 220KV BP1
BA01T0002SE025T0002	BA02T0002SE032T0002	2023-01-31	20	94,46	75,8646	BA S/E LOS VILOS 220KV BP1
BA01T0002SE025T0002	BA02T0002SE032T0002	2023-01-31	21	274,13	220,16477	BA S/E LOS VILOS 220KV BP1
BA01T0002SE025T0002	BA02T0002SE032T0002	2023-01-31	22	246,62	198,07039	BA S/E LOS VILOS 220KV BP1
BA01T0002SE025T0002	BA02T0002SE032T0002	2023-01-31	23	205,06	164,69189	BA S/E LOS VILOS 220KV BP1
BA01T0002SE025T0002	BA02T0002SE032T0002	2023-01-31	24	235,24	188,93065	BA S/E LOS VILOS 220KV BP1
BA01T0002SE025T0002	BA02T0002SE032T0002	2023-02-01	1	239,74	194,2781	BA S/E LOS VILOS 220KV BP1
BA01T0002SE025T0002	BA02T0002SE032T0002	2023-02-01	2	189,79	153,80012	BA S/E LOS VILOS 220KV BP1
BA01T0002SE025T0002	BA02T0002SE032T0002	2023-02-01	3	165,89	134,43228	BA S/E LOS VILOS 220KV BP1
BA01T0002SE025T0002	BA02T0002SE032T0002	2023-02-01	4	150,42	121,89586	BA S/E LOS VILOS 220KV BP1
BA01T0002SE025T0002	BA02T0002SE032T0002	2023-02-01	5	138,58	112,30107	BA S/E LOS VILOS 220KV BP1
BA01T0002SE025T0002	BA02T0002SE032T0002	2023-02-01	6	134,8	109,23788	BA S/E LOS VILOS 220KV BP1
BA01T0002SE025T0002	BA02T0002SE032T0002	2023-02-01	7	139,47	113,0223	BA S/E LOS VILOS 220KV BP1
BA01T0002SE025T0002	BA02T0002SE032T0002	2023-02-01	8	131,36	106,4502	BA S/E LOS VILOS 220KV BP1
BA01T0002SE025T0002	BA02T0002SE032T0002	2023-02-01	9	98,19	79,57023	BA S/E LOS VILOS 220KV BP1
BA01T0002SE025T0002	BA02T0002SE032T0002	2023-02-01	10	0,0	0,0	BA S/E LOS VILOS 220KV BP1
BA01T0002SE025T0002	BA02T0002SE032T0002	2023-02-01	11	0,0	0,0	BA S/E LOS VILOS 220KV BP1
BA01T0002SE025T0002	BA02T0002SE032T0002	2023-02-01	12	0,0	0,0	BA S/E LOS VILOS 220KV BP1
BA01T0002SE025T0002	BA02T0002SE032T0002	2023-02-01	13	0,0	0,0	BA S/E LOS VILOS 220KV BP1
BA01T0002SE025T0002	BA02T0002SE032T0002	2023-02-01	14	0,0	0,0	BA S/E LOS VILOS 220KV BP1
BA01T0002SE025T0002	BA02T0002SE032T0002	2023-02-01	15	0,0	0,0	BA S/E LOS VILOS 220KV BP1
BA01T0002SE025T0002	BA02T0002SE032T0002	2023-02-01	16	0,0	0,0	BA S/E LOS VILOS 220KV BP1
BA01T0002SE025T0002	BA02T0002SE032T0002	2023-02-01	17	0,0	0,0	BA S/E LOS VILOS 220KV BP1
BA01T0002SE025T0002	BA02T0002SE032T0002	2023-02-01	18	0,0	0,0	BA S/E LOS VILOS 220KV BP1
BA01T0002SE025T0002	BA02T0002SE032T0002	2023-02-01	19	0,0	0,0	BA S/E LOS VILOS 220KV BP1
BA01T0002SE025T0002	BA02T0002SE032T0002	2023-02-01	20	35,58	28,83296	BA S/E LOS VILOS 220KV BP1
BA01T0002SE025T0002	BA02T0002SE032T0002	2023-02-01	21	150,62	122,05793	BA S/E LOS VILOS 220KV BP1
BA01T0002SE025T0002	BA02T0002SE032T0002	2023-02-01	22	128,65	104,2541	BA S/E LOS VILOS 220KV BP1
BA01T0002SE025T0002	BA02T0002SE032T0002	2023-02-01	23	141,31	114,51338	BA S/E LOS VILOS 220KV BP1
BA01T0002SE025T0002	BA02T0002SE032T0002	2023-02-01	24	150,18	121,70137	BA S/E LOS VILOS 220KV BP1
BA01T0002SE025T0002	BA02T0002SE032T0002	2023-02-02	1	144,78	116,44366	BA S/E LOS VILOS 220KV BP1
BA01T0002SE025T0002	BA02T0002SE032T0002	2023-02-02	2	130,28	104,7816	BA S/E LOS VILOS 220KV BP1
BA01T0002SE025T0002	BA02T0002SE032T0002	2023-02-02	3	130,07	104,6127	BA S/E LOS VILOS 220KV BP1
BA01T0002SE025T0002	BA02T0002SE032T0002	2023-02-02	4	132,19	106,31777	BA S/E LOS VILOS 220KV BP1
BA01T0002SE025T0002	BA02T0002SE032T0002	2023-02-02	5	132,19	106,31777	BA S/E LOS VILOS 220KV BP1
BA01T0002SE025T0002	BA02T0002SE032T0002	2023-02-02	6	132,19	106,31777	BA S/E LOS VILOS 220KV BP1
BA01T0002SE025T0002	BA02T0002SE032T0002	2023-02-02	7	147,81	118,88063	BA S/E LOS VILOS 220KV BP1
BA01T0002SE025T0002	BA02T0002SE032T0002	2023-02-02	8	137,35	110,46786	BA S/E LOS VILOS 220KV BP1
BA01T0002SE025T0002	BA02T0002SE032T0002	2023-02-02	9	78,31	62,98317	BA S/E LOS VILOS 220KV BP1
BA01T0002SE025T0002	BA02T0002SE032T0002	2023-02-02	10	0,0	0,0	BA S/E LOS VILOS 220KV BP1
BA01T0002SE025T0002	BA02T0002SE032T0002	2023-02-02	11	0,0	0,0	BA S/E LOS VILOS 220KV BP1
BA01T0002SE025T0002	BA02T0002SE032T0002	2023-02-02	12	0,0	0,0	BA S/E LOS VILOS 220KV BP1
BA01T0002SE025T0002	BA02T0002SE032T0002	2023-02-02	13	0,0	0,0	BA S/E LOS VILOS 220KV BP1
BA01T0002SE025T0002	BA02T0002SE032T0002	2023-02-02	14	0,0	0,0	BA S/E LOS VILOS 220KV BP1
BA01T0002SE025T0002	BA02T0002SE032T0002	2023-02-02	15	0,0	0,0	BA S/E LOS VILOS 220KV BP1
BA01T0002SE025T0002	BA02T0002SE032T0002	2023-02-02	16	0,0	0,0	BA S/E LOS VILOS 220KV BP1
BA01T0002SE025T0002	BA02T0002SE032T0002	2023-02-02	17	0,0	0,0	BA S/E LOS VILOS 220KV BP1
BA01T0002SE025T0002	BA02T0002SE032T0002	2023-02-02	18	0,0	0,0	BA S/E LOS VILOS 220KV BP1
BA01T0002SE025T0002	BA02T0002SE032T0002	2023-02-02	19	0,0	0,0	BA S/E LOS VILOS 220KV BP1
BA01T0002SE025T0002	BA02T0002SE032T0002	2023-02-02	20	125,64	101,04974	BA S/E LOS VILOS 220KV BP1
BA01T0002SE025T0002	BA02T0002SE032T0002	2023-02-02	21	184,47	148,36553	BA S/E LOS VILOS 220KV BP1
BA01T0002SE025T0002	BA02T0002SE032T0002	2023-02-02	22	185,87	149,49152	BA S/E LOS VILOS 220KV BP1
BA01T0002SE025T0002	BA02T0002SE032T0002	2023-02-02	23	187,26	150,60947	BA S/E LOS VILOS 220KV BP1
BA01T0002SE025T0002	BA02T0002SE032T0002	2023-02-02	24	187,26	150,60947	BA S/E LOS VILOS 220KV BP1
BA01T0002SE025T0002	BA02T0002SE032T0002	2023-02-03	1	260,46	206,23223	BA S/E LOS VILOS 220KV BP1
BA01T0002SE025T0002	BA02T0002SE032T0002	2023-02-03	2	230,37	182,40697	BA S/E LOS VILOS 220KV BP1
BA01T0002SE025T0002	BA02T0002SE032T0002	2023-02-03	3	186,42	147,60736	BA S/E LOS VILOS 220KV BP1
BA01T0002SE025T0002	BA02T0002SE032T0002	2023-02-03	4	186,42	147,60736	BA S/E LOS VILOS 220KV BP1
BA01T0002SE025T0002	BA02T0002SE032T0002	2023-02-03	5	186,42	147,60736	BA S/E LOS VILOS 220KV BP1
BA01T0002SE025T0002	BA02T0002SE032T0002	2023-02-03	6	186,42	147,60736	BA S/E LOS VILOS 220KV BP1
BA01T0002SE025T0002	BA02T0002SE032T0002	2023-02-03	7	232,34	183,96681	BA S/E LOS VILOS 220KV BP1
BA01T0002SE025T0002	BA02T0002SE032T0002	2023-02-03	8	183,91	145,61994	BA S/E LOS VILOS 220KV BP1
BA01T0002SE025T0002	BA02T0002SE032T0002	2023-02-03	9	108,44	85,86279	BA S/E LOS VILOS 220KV BP1
BA01T0002SE025T0002	BA02T0002SE032T0002	2023-02-03	10	0,0	0,0	BA S/E LOS VILOS 220KV BP1
BA01T0002SE025T0002	BA02T0002SE032T0002	2023-02-03	11	0,0	0,0	BA S/E LOS VILOS 220KV BP1
BA01T0002SE025T0002	BA02T0002SE032T0002	2023-02-03	12	0,0	0,0	BA S/E LOS VILOS 220KV BP1
BA01T0002SE025T0002	BA02T0002SE032T0002	2023-02-03	13	0,0	0,0	BA S/E LOS VILOS 220KV BP1
BA01T0002SE025T0002	BA02T0002SE032T0002	2023-02-03	14	0,0	0,0	BA S/E LOS VILOS 220KV BP1
BA01T0002SE025T0002	BA02T0002SE032T0002	2023-02-03	15	0,0	0,0	BA S/E LOS VILOS 220KV BP1
BA01T0002SE025T0002	BA02T0002SE032T0002	2023-02-03	16	0,0	0,0	BA S/E LOS VILOS 220KV BP1
BA01T0002SE025T0002	BA02T0002SE032T0002	2023-02-03	17	0,0	0,0	BA S/E LOS VILOS 220KV BP1
BA01T0002SE025T0002	BA02T0002SE032T0002	2023-02-03	18	0,0	0,0	BA S/E LOS VILOS 220KV BP1
BA01T0002SE025T0002	BA02T0002SE032T0002	2023-02-03	19	0,0	0,0	BA S/E LOS VILOS 220KV BP1
BA01T0002SE025T0002	BA02T0002SE032T0002	2023-02-03	20	166,67	131,96931	BA S/E LOS VILOS 220KV BP1
BA01T0002SE025T0002	BA02T0002SE032T0002	2023-02-03	21	260,55	206,30349	BA S/E LOS VILOS 220KV BP1
BA01T0002SE025T0002	BA02T0002SE032T0002	2023-02-03	22	260,55	206,30349	BA S/E LOS VILOS 220KV BP1
BA01T0002SE025T0002	BA02T0002SE032T0002	2023-02-03	23	260,55	206,30349	BA S/E LOS VILOS 220KV BP1
BA01T0002SE025T0002	BA02T0002SE032T0002	2023-02-03	24	260,55	206,30349	BA S/E LOS VILOS 220KV BP1
BA01T0002SE025T0002	BA02T0002SE032T0002	2023-02-04	1	184,22	143,96609	BA S/E LOS VILOS 220KV BP1
BA01T0002SE025T0002	BA02T0002SE032T0002	2023-02-04	2	170,52	133,25967	BA S/E LOS VILOS 220KV BP1
BA01T0002SE025T0002	BA02T0002SE032T0002	2023-02-04	3	156,82	122,55326	BA S/E LOS VILOS 220KV BP1
BA01T0002SE025T0002	BA02T0002SE032T0002	2023-02-04	4	156,82	122,55326	BA S/E LOS VILOS 220KV BP1
BA01T0002SE025T0002	BA02T0002SE032T0002	2023-02-04	5	136,49	106,66557	BA S/E LOS VILOS 220KV BP1
BA01T0002SE025T0002	BA02T0002SE032T0002	2023-02-04	6	131,64	102,87534	BA S/E LOS VILOS 220KV BP1
BA01T0002SE025T0002	BA02T0002SE032T0002	2023-02-04	7	141,1	110,26824	BA S/E LOS VILOS 220KV BP1
BA01T0002SE025T0002	BA02T0002SE032T0002	2023-02-04	8	140,97	110,16665	BA S/E LOS VILOS 220KV BP1
BA01T0002SE025T0002	BA02T0002SE032T0002	2023-02-04	9	68,53	53,55551	BA S/E LOS VILOS 220KV BP1
BA01T0002SE025T0002	BA02T0002SE032T0002	2023-02-04	10	0,0	0,0	BA S/E LOS VILOS 220KV BP1
BA01T0002SE025T0002	BA02T0002SE032T0002	2023-02-04	11	0,0	0,0	BA S/E LOS VILOS 220KV BP1
BA01T0002SE025T0002	BA02T0002SE032T0002	2023-02-04	12	0,0	0,0	BA S/E LOS VILOS 220KV BP1
BA01T0002SE025T0002	BA02T0002SE032T0002	2023-02-04	13	0,0	0,0	BA S/E LOS VILOS 220KV BP1
BA01T0002SE025T0002	BA02T0002SE032T0002	2023-02-04	14	0,0	0,0	BA S/E LOS VILOS 220KV BP1
BA01T0002SE025T0002	BA02T0002SE032T0002	2023-02-04	15	0,0	0,0	BA S/E LOS VILOS 220KV BP1
BA01T0002SE025T0002	BA02T0002SE032T0002	2023-02-04	16	0,0	0,0	BA S/E LOS VILOS 220KV BP1
BA01T0002SE025T0002	BA02T0002SE032T0002	2023-02-04	17	0,0	0,0	BA S/E LOS VILOS 220KV BP1
BA01T0002SE025T0002	BA02T0002SE032T0002	2023-02-04	18	0,0	0,0	BA S/E LOS VILOS 220KV BP1
BA01T0002SE025T0002	BA02T0002SE032T0002	2023-02-04	19	76,63	59,88558	BA S/E LOS VILOS 220KV BP1
BA01T0002SE025T0002	BA02T0002SE032T0002	2023-02-04	20	193,32	151,07765	BA S/E LOS VILOS 220KV BP1
BA01T0002SE025T0002	BA02T0002SE032T0002	2023-02-04	21	261,34	204,2346	BA S/E LOS VILOS 220KV BP1
BA01T0002SE025T0002	BA02T0002SE032T0002	2023-02-04	22	321,11	250,94425	BA S/E LOS VILOS 220KV BP1
BA01T0002SE025T0002	BA02T0002SE032T0002	2023-02-04	23	321,11	250,94425	BA S/E LOS VILOS 220KV BP1
BA01T0002SE025T0002	BA02T0002SE032T0002	2023-02-04	24	321,11	250,94425	BA S/E LOS VILOS 220KV BP1
BA01T0002SE025T0002	BA02T0002SE032T0002	2023-02-05	1	268,3	209,67377	BA S/E LOS VILOS 220KV BP1
BA01T0002SE025T0002	BA02T0002SE032T0002	2023-02-05	2	226,1	176,69489	BA S/E LOS VILOS 220KV BP1
BA01T0002SE025T0002	BA02T0002SE032T0002	2023-02-05	3	185,47	144,94295	BA S/E LOS VILOS 220KV BP1
BA01T0002SE025T0002	BA02T0002SE032T0002	2023-02-05	4	185,47	144,94295	BA S/E LOS VILOS 220KV BP1
BA01T0002SE025T0002	BA02T0002SE032T0002	2023-02-05	5	168,67	131,81392	BA S/E LOS VILOS 220KV BP1
BA01T0002SE025T0002	BA02T0002SE032T0002	2023-02-05	6	165,71	129,50071	BA S/E LOS VILOS 220KV BP1
BA01T0002SE025T0002	BA02T0002SE032T0002	2023-02-05	7	165,71	129,50071	BA S/E LOS VILOS 220KV BP1
BA01T0002SE025T0002	BA02T0002SE032T0002	2023-02-05	8	145,38	113,61302	BA S/E LOS VILOS 220KV BP1
BA01T0002SE025T0002	BA02T0002SE032T0002	2023-02-05	9	73,74	57,62707	BA S/E LOS VILOS 220KV BP1
BA01T0002SE025T0002	BA02T0002SE032T0002	2023-02-05	10	0,0	0,0	BA S/E LOS VILOS 220KV BP1
BA01T0002SE025T0002	BA02T0002SE032T0002	2023-02-05	11	0,0	0,0	BA S/E LOS VILOS 220KV BP1
BA01T0002SE025T0002	BA02T0002SE032T0002	2023-02-05	12	0,0	0,0	BA S/E LOS VILOS 220KV BP1
BA01T0002SE025T0002	BA02T0002SE032T0002	2023-02-05	13	0,0	0,0	BA S/E LOS VILOS 220KV BP1
BA01T0002SE025T0002	BA02T0002SE032T0002	2023-02-05	14	0,0	0,0	BA S/E LOS VILOS 220KV BP1
BA01T0002SE025T0002	BA02T0002SE032T0002	2023-02-05	15	0,0	0,0	BA S/E LOS VILOS 220KV BP1
BA01T0002SE025T0002	BA02T0002SE032T0002	2023-02-05	16	0,0	0,0	BA S/E LOS VILOS 220KV BP1
BA01T0002SE025T0002	BA02T0002SE032T0002	2023-02-05	17	0,0	0,0	BA S/E LOS VILOS 220KV BP1
BA01T0002SE025T0002	BA02T0002SE032T0002	2023-02-05	18	0,0	0,0	BA S/E LOS VILOS 220KV BP1
BA01T0002SE025T0002	BA02T0002SE032T0002	2023-02-05	19	0,0	0,0	BA S/E LOS VILOS 220KV BP1
BA01T0002SE025T0002	BA02T0002SE032T0002	2023-02-05	20	107,42	83,94766	BA S/E LOS VILOS 220KV BP1
BA01T0002SE025T0002	BA02T0002SE032T0002	2023-02-05	21	180,77	141,26995	BA S/E LOS VILOS 220KV BP1
BA01T0002SE025T0002	BA02T0002SE032T0002	2023-02-05	22	191,84	149,92104	BA S/E LOS VILOS 220KV BP1
BA01T0002SE025T0002	BA02T0002SE032T0002	2023-02-05	23	180,77	141,26995	BA S/E LOS VILOS 220KV BP1
BA01T0002SE025T0002	BA02T0002SE032T0002	2023-02-05	24	180,77	141,26995	BA S/E LOS VILOS 220KV BP1
BA01T0002SE025T0002	BA02T0002SE032T0002	2023-02-06	1	171,25	133,83016	BA S/E LOS VILOS 220KV BP1
BA01T0002SE025T0002	BA02T0002SE032T0002	2023-02-06	2	162,0	126,60138	BA S/E LOS VILOS 220KV BP1
BA01T0002SE025T0002	BA02T0002SE032T0002	2023-02-06	3	162,0	126,60138	BA S/E LOS VILOS 220KV BP1
BA01T0002SE025T0002	BA02T0002SE032T0002	2023-02-06	4	156,7	122,45948	BA S/E LOS VILOS 220KV BP1
BA01T0002SE025T0002	BA02T0002SE032T0002	2023-02-06	5	159,44	124,60077	BA S/E LOS VILOS 220KV BP1
BA01T0002SE025T0002	BA02T0002SE032T0002	2023-02-06	6	161,99	126,59357	BA S/E LOS VILOS 220KV BP1
BA01T0002SE025T0002	BA02T0002SE032T0002	2023-02-06	7	161,99	126,59357	BA S/E LOS VILOS 220KV BP1
BA01T0002SE025T0002	BA02T0002SE032T0002	2023-02-06	8	161,99	126,59357	BA S/E LOS VILOS 220KV BP1
BA01T0002SE025T0002	BA02T0002SE032T0002	2023-02-06	9	122,9	96,04512	BA S/E LOS VILOS 220KV BP1
BA01T0002SE025T0002	BA02T0002SE032T0002	2023-02-06	10	83,76	65,4576	BA S/E LOS VILOS 220KV BP1
BA01T0002SE025T0002	BA02T0002SE032T0002	2023-02-06	11	136,17	106,41549	BA S/E LOS VILOS 220KV BP1
BA01T0002SE025T0002	BA02T0002SE032T0002	2023-02-06	12	98,74	77,16432	BA S/E LOS VILOS 220KV BP1
BA01T0002SE025T0002	BA02T0002SE032T0002	2023-02-06	13	43,04	33,63533	BA S/E LOS VILOS 220KV BP1
BA01T0002SE025T0002	BA02T0002SE032T0002	2023-02-06	14	0,0	0,0	BA S/E LOS VILOS 220KV BP1
BA01T0002SE025T0002	BA02T0002SE032T0002	2023-02-06	15	0,0	0,0	BA S/E LOS VILOS 220KV BP1
BA01T0002SE025T0002	BA02T0002SE032T0002	2023-02-06	16	0,0	0,0	BA S/E LOS VILOS 220KV BP1
BA01T0002SE025T0002	BA02T0002SE032T0002	2023-02-06	17	0,0	0,0	BA S/E LOS VILOS 220KV BP1
BA01T0002SE025T0002	BA02T0002SE032T0002	2023-02-06	18	0,0	0,0	BA S/E LOS VILOS 220KV BP1
BA01T0002SE025T0002	BA02T0002SE032T0002	2023-02-06	19	0,0	0,0	BA S/E LOS VILOS 220KV BP1
BA01T0002SE025T0002	BA02T0002SE032T0002	2023-02-06	20	154,69	120,88869	BA S/E LOS VILOS 220KV BP1
BA01T0002SE025T0002	BA02T0002SE032T0002	2023-02-06	21	274,73	214,69875	BA S/E LOS VILOS 220KV BP1
BA01T0002SE025T0002	BA02T0002SE032T0002	2023-02-06	22	274,73	214,69875	BA S/E LOS VILOS 220KV BP1
BA01T0002SE025T0002	BA02T0002SE032T0002	2023-02-06	23	267,18	208,7985	BA S/E LOS VILOS 220KV BP1
BA01T0002SE025T0002	BA02T0002SE032T0002	2023-02-06	24	202,43	158,19702	BA S/E LOS VILOS 220KV BP1
BA01T0002SE025T0002	BA02T0002SE032T0002	2023-02-07	1	205,26	161,92551	BA S/E LOS VILOS 220KV BP1
BA01T0002SE025T0002	BA02T0002SE032T0002	2023-02-07	2	205,26	161,92551	BA S/E LOS VILOS 220KV BP1
BA01T0002SE025T0002	BA02T0002SE032T0002	2023-02-07	3	177,0	139,63176	BA S/E LOS VILOS 220KV BP1
BA01T0002SE025T0002	BA02T0002SE032T0002	2023-02-07	4	185,48	146,32146	BA S/E LOS VILOS 220KV BP1
BA01T0002SE025T0002	BA02T0002SE032T0002	2023-02-07	5	188,71	148,86954	BA S/E LOS VILOS 220KV BP1
BA01T0002SE025T0002	BA02T0002SE032T0002	2023-02-07	6	198,91	156,91612	BA S/E LOS VILOS 220KV BP1
BA01T0002SE025T0002	BA02T0002SE032T0002	2023-02-07	7	205,25	161,91762	BA S/E LOS VILOS 220KV BP1
BA01T0002SE025T0002	BA02T0002SE032T0002	2023-02-07	8	135,03	106,52247	BA S/E LOS VILOS 220KV BP1
BA01T0002SE025T0002	BA02T0002SE032T0002	2023-02-07	9	97,7	77,07358	BA S/E LOS VILOS 220KV BP1
BA01T0002SE025T0002	BA02T0002SE032T0002	2023-02-07	10	110,53	87,19491	BA S/E LOS VILOS 220KV BP1
BA01T0002SE025T0002	BA02T0002SE032T0002	2023-02-07	11	130,6	103,02773	BA S/E LOS VILOS 220KV BP1
BA01T0002SE025T0002	BA02T0002SE032T0002	2023-02-07	12	87,26	68,83767	BA S/E LOS VILOS 220KV BP1
BA01T0002SE025T0002	BA02T0002SE032T0002	2023-02-07	13	76,69	60,49921	BA S/E LOS VILOS 220KV BP1
BA01T0002SE025T0002	BA02T0002SE032T0002	2023-02-07	14	48,57	38,3159	BA S/E LOS VILOS 220KV BP1
BA01T0002SE025T0002	BA02T0002SE032T0002	2023-02-07	15	0,0	0,0	BA S/E LOS VILOS 220KV BP1
BA01T0002SE025T0002	BA02T0002SE032T0002	2023-02-07	16	0,0	0,0	BA S/E LOS VILOS 220KV BP1
BA01T0002SE025T0002	BA02T0002SE032T0002	2023-02-07	17	0,0	0,0	BA S/E LOS VILOS 220KV BP1
BA01T0002SE025T0002	BA02T0002SE032T0002	2023-02-07	18	0,0	0,0	BA S/E LOS VILOS 220KV BP1
BA01T0002SE025T0002	BA02T0002SE032T0002	2023-02-07	19	29,08	22,94063	BA S/E LOS VILOS 220KV BP1
BA01T0002SE025T0002	BA02T0002SE032T0002	2023-02-07	20	182,0	143,57616	BA S/E LOS VILOS 220KV BP1
BA01T0002SE025T0002	BA02T0002SE032T0002	2023-02-07	21	245,06	193,32293	BA S/E LOS VILOS 220KV BP1
BA01T0002SE025T0002	BA02T0002SE032T0002	2023-02-07	22	302,24	238,43109	BA S/E LOS VILOS 220KV BP1
BA01T0002SE025T0002	BA02T0002SE032T0002	2023-02-07	23	310,97	245,31801	BA S/E LOS VILOS 220KV BP1
BA01T0002SE025T0002	BA02T0002SE032T0002	2023-02-07	24	310,97	245,31801	BA S/E LOS VILOS 220KV BP1
BA01T0002SE025T0002	BA02T0002SE032T0002	2023-02-08	1	307,56	247,52121	BA S/E LOS VILOS 220KV BP1
BA01T0002SE025T0002	BA02T0002SE032T0002	2023-02-08	2	310,56	249,93558	BA S/E LOS VILOS 220KV BP1
BA01T0002SE025T0002	BA02T0002SE032T0002	2023-02-08	3	296,49	238,61219	BA S/E LOS VILOS 220KV BP1
BA01T0002SE025T0002	BA02T0002SE032T0002	2023-02-08	4	293,48	236,18977	BA S/E LOS VILOS 220KV BP1
BA01T0002SE025T0002	BA02T0002SE032T0002	2023-02-08	5	293,48	236,18977	BA S/E LOS VILOS 220KV BP1
BA01T0002SE025T0002	BA02T0002SE032T0002	2023-02-08	6	293,48	236,18977	BA S/E LOS VILOS 220KV BP1
BA01T0002SE025T0002	BA02T0002SE032T0002	2023-02-08	7	293,48	236,18977	BA S/E LOS VILOS 220KV BP1
BA01T0002SE025T0002	BA02T0002SE032T0002	2023-02-08	8	277,57	223,38556	BA S/E LOS VILOS 220KV BP1
BA01T0002SE025T0002	BA02T0002SE032T0002	2023-02-08	9	184,99	148,8781	BA S/E LOS VILOS 220KV BP1
BA01T0002SE025T0002	BA02T0002SE032T0002	2023-02-08	10	138,74	111,65656	BA S/E LOS VILOS 220KV BP1
BA01T0002SE025T0002	BA02T0002SE032T0002	2023-02-08	11	234,15	188,44158	BA S/E LOS VILOS 220KV BP1
BA01T0002SE025T0002	BA02T0002SE032T0002	2023-02-08	12	231,18	186,05135	BA S/E LOS VILOS 220KV BP1
BA01T0002SE025T0002	BA02T0002SE032T0002	2023-02-08	13	145,13	116,79917	BA S/E LOS VILOS 220KV BP1
BA01T0002SE025T0002	BA02T0002SE032T0002	2023-02-08	14	158,43	127,50288	BA S/E LOS VILOS 220KV BP1
BA01T0002SE025T0002	BA02T0002SE032T0002	2023-02-08	15	225,32	181,33528	BA S/E LOS VILOS 220KV BP1
BA01T0002SE025T0002	BA02T0002SE032T0002	2023-02-08	16	234,15	188,44158	BA S/E LOS VILOS 220KV BP1
BA01T0002SE025T0002	BA02T0002SE032T0002	2023-02-08	17	234,15	188,44158	BA S/E LOS VILOS 220KV BP1
BA01T0002SE025T0002	BA02T0002SE032T0002	2023-02-08	18	234,15	188,44158	BA S/E LOS VILOS 220KV BP1
BA01T0002SE025T0002	BA02T0002SE032T0002	2023-02-08	19	230,35	185,38338	BA S/E LOS VILOS 220KV BP1
BA01T0002SE025T0002	BA02T0002SE032T0002	2023-02-08	20	246,91	198,7107	BA S/E LOS VILOS 220KV BP1
BA01T0002SE025T0002	BA02T0002SE032T0002	2023-02-08	21	297,06	239,07092	BA S/E LOS VILOS 220KV BP1
BA01T0002SE025T0002	BA02T0002SE032T0002	2023-02-08	22	297,06	239,07092	BA S/E LOS VILOS 220KV BP1
BA01T0002SE025T0002	BA02T0002SE032T0002	2023-02-08	23	294,5	237,01066	BA S/E LOS VILOS 220KV BP1
BA01T0002SE025T0002	BA02T0002SE032T0002	2023-02-08	24	192,42	154,85769	BA S/E LOS VILOS 220KV BP1
BA01T0002SE025T0002	BA02T0002SE032T0002	2023-02-09	1	151,57	121,17415	BA S/E LOS VILOS 220KV BP1
BA01T0002SE025T0002	BA02T0002SE032T0002	2023-02-09	2	147,98	118,30409	BA S/E LOS VILOS 220KV BP1
BA01T0002SE025T0002	BA02T0002SE032T0002	2023-02-09	3	145,59	116,39338	BA S/E LOS VILOS 220KV BP1
BA01T0002SE025T0002	BA02T0002SE032T0002	2023-02-09	4	105,44	84,29506	BA S/E LOS VILOS 220KV BP1
BA01T0002SE025T0002	BA02T0002SE032T0002	2023-02-09	5	93,22	74,52566	BA S/E LOS VILOS 220KV BP1
BA01T0002SE025T0002	BA02T0002SE032T0002	2023-02-09	6	143,76	114,93037	BA S/E LOS VILOS 220KV BP1
BA01T0002SE025T0002	BA02T0002SE032T0002	2023-02-09	7	163,27	130,52783	BA S/E LOS VILOS 220KV BP1
BA01T0002SE025T0002	BA02T0002SE032T0002	2023-02-09	8	147,71	118,08824	BA S/E LOS VILOS 220KV BP1
BA01T0002SE025T0002	BA02T0002SE032T0002	2023-02-09	9	119,69	95,68737	BA S/E LOS VILOS 220KV BP1
BA01T0002SE025T0002	BA02T0002SE032T0002	2023-02-09	10	59,98	47,95161	BA S/E LOS VILOS 220KV BP1
BA01T0002SE025T0002	BA02T0002SE032T0002	2023-02-09	11	74,18	59,30394	BA S/E LOS VILOS 220KV BP1
BA01T0002SE025T0002	BA02T0002SE032T0002	2023-02-09	12	74,18	59,30394	BA S/E LOS VILOS 220KV BP1
BA01T0002SE025T0002	BA02T0002SE032T0002	2023-02-09	13	76,93	61,50246	BA S/E LOS VILOS 220KV BP1
BA01T0002SE025T0002	BA02T0002SE032T0002	2023-02-09	14	128,78	102,95446	BA S/E LOS VILOS 220KV BP1
BA01T0002SE025T0002	BA02T0002SE032T0002	2023-02-09	15	167,52	133,92554	BA S/E LOS VILOS 220KV BP1
BA01T0002SE025T0002	BA02T0002SE032T0002	2023-02-09	16	167,52	133,92554	BA S/E LOS VILOS 220KV BP1
BA01T0002SE025T0002	BA02T0002SE032T0002	2023-02-09	17	137,45	109,88578	BA S/E LOS VILOS 220KV BP1
BA01T0002SE025T0002	BA02T0002SE032T0002	2023-02-09	18	99,38	79,45033	BA S/E LOS VILOS 220KV BP1
BA01T0002SE025T0002	BA02T0002SE032T0002	2023-02-09	19	116,99	93,52883	BA S/E LOS VILOS 220KV BP1
BA01T0002SE025T0002	BA02T0002SE032T0002	2023-02-09	20	241,9	193,38937	BA S/E LOS VILOS 220KV BP1
BA01T0002SE025T0002	BA02T0002SE032T0002	2023-02-09	21	314,96	251,79792	BA S/E LOS VILOS 220KV BP1
BA01T0002SE025T0002	BA02T0002SE032T0002	2023-02-09	22	301,39	240,94925	BA S/E LOS VILOS 220KV BP1
BA01T0002SE025T0002	BA02T0002SE032T0002	2023-02-09	23	284,86	227,73418	BA S/E LOS VILOS 220KV BP1
BA01T0002SE025T0002	BA02T0002SE032T0002	2023-02-09	24	284,86	227,73418	BA S/E LOS VILOS 220KV BP1
BA01T0002SE025T0002	BA02T0002SE032T0002	2023-02-10	1	288,5	228,83532	BA S/E LOS VILOS 220KV BP1
BA01T0002SE025T0002	BA02T0002SE032T0002	2023-02-10	2	267,81	212,42421	BA S/E LOS VILOS 220KV BP1
BA01T0002SE025T0002	BA02T0002SE032T0002	2023-02-10	3	164,33	130,34491	BA S/E LOS VILOS 220KV BP1
BA01T0002SE025T0002	BA02T0002SE032T0002	2023-02-10	4	164,33	130,34491	BA S/E LOS VILOS 220KV BP1
BA01T0002SE025T0002	BA02T0002SE032T0002	2023-02-10	5	164,33	130,34491	BA S/E LOS VILOS 220KV BP1
BA01T0002SE025T0002	BA02T0002SE032T0002	2023-02-10	6	164,33	130,34491	BA S/E LOS VILOS 220KV BP1
BA01T0002SE025T0002	BA02T0002SE032T0002	2023-02-10	7	170,73	135,42133	BA S/E LOS VILOS 220KV BP1
BA01T0002SE025T0002	BA02T0002SE032T0002	2023-02-10	8	167,31	132,70862	BA S/E LOS VILOS 220KV BP1
BA01T0002SE025T0002	BA02T0002SE032T0002	2023-02-10	9	98,72	78,30372	BA S/E LOS VILOS 220KV BP1
BA01T0002SE025T0002	BA02T0002SE032T0002	2023-02-10	10	97,05	76,97909	BA S/E LOS VILOS 220KV BP1
BA01T0002SE025T0002	BA02T0002SE032T0002	2023-02-10	11	78,61	62,35267	BA S/E LOS VILOS 220KV BP1
BA01T0002SE025T0002	BA02T0002SE032T0002	2023-02-10	12	78,61	62,35267	BA S/E LOS VILOS 220KV BP1
BA01T0002SE025T0002	BA02T0002SE032T0002	2023-02-10	13	78,61	62,35267	BA S/E LOS VILOS 220KV BP1
BA01T0002SE025T0002	BA02T0002SE032T0002	2023-02-10	14	123,44	97,91137	BA S/E LOS VILOS 220KV BP1
BA01T0002SE025T0002	BA02T0002SE032T0002	2023-02-10	15	160,59	127,37838	BA S/E LOS VILOS 220KV BP1
BA01T0002SE025T0002	BA02T0002SE032T0002	2023-02-10	16	98,74	78,31958	BA S/E LOS VILOS 220KV BP1
BA01T0002SE025T0002	BA02T0002SE032T0002	2023-02-10	17	68,38	54,23833	BA S/E LOS VILOS 220KV BP1
BA01T0002SE025T0002	BA02T0002SE032T0002	2023-02-10	18	64,71	51,32732	BA S/E LOS VILOS 220KV BP1
BA01T0002SE025T0002	BA02T0002SE032T0002	2023-02-10	19	16,56	13,13523	BA S/E LOS VILOS 220KV BP1
BA01T0002SE025T0002	BA02T0002SE032T0002	2023-02-10	20	143,22	113,60067	BA S/E LOS VILOS 220KV BP1
BA01T0002SE025T0002	BA02T0002SE032T0002	2023-02-10	21	285,53	226,47954	BA S/E LOS VILOS 220KV BP1
BA01T0002SE025T0002	BA02T0002SE032T0002	2023-02-10	22	285,53	226,47954	BA S/E LOS VILOS 220KV BP1
BA01T0002SE025T0002	BA02T0002SE032T0002	2023-02-10	23	285,53	226,47954	BA S/E LOS VILOS 220KV BP1
BA01T0002SE025T0002	BA02T0002SE032T0002	2023-02-10	24	271,09	215,02588	BA S/E LOS VILOS 220KV BP1
BA01T0002SE025T0002	BA02T0002SE032T0002	2023-02-11	1	202,32	161,10135	BA S/E LOS VILOS 220KV BP1
BA01T0002SE025T0002	BA02T0002SE032T0002	2023-02-11	2	125,61	100,01947	BA S/E LOS VILOS 220KV BP1
BA01T0002SE025T0002	BA02T0002SE032T0002	2023-02-11	3	131,8	104,94839	BA S/E LOS VILOS 220KV BP1
BA01T0002SE025T0002	BA02T0002SE032T0002	2023-02-11	4	135,35	107,77514	BA S/E LOS VILOS 220KV BP1
BA01T0002SE025T0002	BA02T0002SE032T0002	2023-02-11	5	136,8	108,92974	BA S/E LOS VILOS 220KV BP1
BA01T0002SE025T0002	BA02T0002SE032T0002	2023-02-11	6	144,05	114,70269	BA S/E LOS VILOS 220KV BP1
BA01T0002SE025T0002	BA02T0002SE032T0002	2023-02-11	7	129,14	102,83031	BA S/E LOS VILOS 220KV BP1
BA01T0002SE025T0002	BA02T0002SE032T0002	2023-02-11	8	114,23	90,95792	BA S/E LOS VILOS 220KV BP1
BA01T0002SE025T0002	BA02T0002SE032T0002	2023-02-11	9	59,77	47,59306	BA S/E LOS VILOS 220KV BP1
BA01T0002SE025T0002	BA02T0002SE032T0002	2023-02-11	10	4,52	3,59914	BA S/E LOS VILOS 220KV BP1
BA01T0002SE025T0002	BA02T0002SE032T0002	2023-02-11	11	68,72	54,71967	BA S/E LOS VILOS 220KV BP1
BA01T0002SE025T0002	BA02T0002SE032T0002	2023-02-11	12	74,69	59,47341	BA S/E LOS VILOS 220KV BP1
BA01T0002SE025T0002	BA02T0002SE032T0002	2023-02-11	13	141,58	112,73591	BA S/E LOS VILOS 220KV BP1
BA01T0002SE025T0002	BA02T0002SE032T0002	2023-02-11	14	141,58	112,73591	BA S/E LOS VILOS 220KV BP1
BA01T0002SE025T0002	BA02T0002SE032T0002	2023-02-11	15	140,78	112,09889	BA S/E LOS VILOS 220KV BP1
BA01T0002SE025T0002	BA02T0002SE032T0002	2023-02-11	16	127,66	101,65183	BA S/E LOS VILOS 220KV BP1
BA01T0002SE025T0002	BA02T0002SE032T0002	2023-02-11	17	60,95	48,53266	BA S/E LOS VILOS 220KV BP1
BA01T0002SE025T0002	BA02T0002SE032T0002	2023-02-11	18	54,23	43,18172	BA S/E LOS VILOS 220KV BP1
BA01T0002SE025T0002	BA02T0002SE032T0002	2023-02-11	19	53,89	42,91099	BA S/E LOS VILOS 220KV BP1
BA01T0002SE025T0002	BA02T0002SE032T0002	2023-02-11	20	102,36	81,5062	BA S/E LOS VILOS 220KV BP1
BA01T0002SE025T0002	BA02T0002SE032T0002	2023-02-11	21	167,17	133,11246	BA S/E LOS VILOS 220KV BP1
BA01T0002SE025T0002	BA02T0002SE032T0002	2023-02-11	22	163,21	129,95923	BA S/E LOS VILOS 220KV BP1
BA01T0002SE025T0002	BA02T0002SE032T0002	2023-02-11	23	145,52	115,87321	BA S/E LOS VILOS 220KV BP1
BA01T0002SE025T0002	BA02T0002SE032T0002	2023-02-11	24	145,52	115,87321	BA S/E LOS VILOS 220KV BP1
BA01T0002SE025T0002	BA02T0002SE032T0002	2023-02-12	1	134,85	107,37701	BA S/E LOS VILOS 220KV BP1
BA01T0002SE025T0002	BA02T0002SE032T0002	2023-02-12	2	134,85	107,37701	BA S/E LOS VILOS 220KV BP1
BA01T0002SE025T0002	BA02T0002SE032T0002	2023-02-12	3	134,85	107,37701	BA S/E LOS VILOS 220KV BP1
BA01T0002SE025T0002	BA02T0002SE032T0002	2023-02-12	4	134,85	107,37701	BA S/E LOS VILOS 220KV BP1
BA01T0002SE025T0002	BA02T0002SE032T0002	2023-02-12	5	134,85	107,37701	BA S/E LOS VILOS 220KV BP1
BA01T0002SE025T0002	BA02T0002SE032T0002	2023-02-12	6	134,85	107,37701	BA S/E LOS VILOS 220KV BP1
BA01T0002SE025T0002	BA02T0002SE032T0002	2023-02-12	7	120,21	95,71962	BA S/E LOS VILOS 220KV BP1
BA01T0002SE025T0002	BA02T0002SE032T0002	2023-02-12	8	68,51	54,55246	BA S/E LOS VILOS 220KV BP1
BA01T0002SE025T0002	BA02T0002SE032T0002	2023-02-12	9	46,87	37,32117	BA S/E LOS VILOS 220KV BP1
BA01T0002SE025T0002	BA02T0002SE032T0002	2023-02-12	10	0,0	0,0	BA S/E LOS VILOS 220KV BP1
BA01T0002SE025T0002	BA02T0002SE032T0002	2023-02-12	11	60,78	48,39729	BA S/E LOS VILOS 220KV BP1
BA01T0002SE025T0002	BA02T0002SE032T0002	2023-02-12	12	73,48	58,50992	BA S/E LOS VILOS 220KV BP1
BA01T0002SE025T0002	BA02T0002SE032T0002	2023-02-12	13	73,48	58,50992	BA S/E LOS VILOS 220KV BP1
BA01T0002SE025T0002	BA02T0002SE032T0002	2023-02-12	14	73,48	58,50992	BA S/E LOS VILOS 220KV BP1
BA01T0002SE025T0002	BA02T0002SE032T0002	2023-02-12	15	73,48	58,50992	BA S/E LOS VILOS 220KV BP1
BA01T0002SE025T0002	BA02T0002SE032T0002	2023-02-12	16	39,19	31,20582	BA S/E LOS VILOS 220KV BP1
BA01T0002SE025T0002	BA02T0002SE032T0002	2023-02-12	17	0,0	0,0	BA S/E LOS VILOS 220KV BP1
BA01T0002SE025T0002	BA02T0002SE032T0002	2023-02-12	18	0,0	0,0	BA S/E LOS VILOS 220KV BP1
BA01T0002SE025T0002	BA02T0002SE032T0002	2023-02-12	19	0,0	0,0	BA S/E LOS VILOS 220KV BP1
BA01T0002SE025T0002	BA02T0002SE032T0002	2023-02-12	20	8,89	7,07884	BA S/E LOS VILOS 220KV BP1
BA01T0002SE025T0002	BA02T0002SE032T0002	2023-02-12	21	76,19	60,66781	BA S/E LOS VILOS 220KV BP1
BA01T0002SE025T0002	BA02T0002SE032T0002	2023-02-12	22	129,61	103,20455	BA S/E LOS VILOS 220KV BP1
BA01T0002SE025T0002	BA02T0002SE032T0002	2023-02-12	23	132,22	105,28282	BA S/E LOS VILOS 220KV BP1
BA01T0002SE025T0002	BA02T0002SE032T0002	2023-02-12	24	86,66	69,00476	BA S/E LOS VILOS 220KV BP1
BA01T0002SE025T0002	BA02T0002SE032T0002	2023-02-13	1	123,36	98,22787	BA S/E LOS VILOS 220KV BP1
BA01T0002SE025T0002	BA02T0002SE032T0002	2023-02-13	2	145,38	115,76173	BA S/E LOS VILOS 220KV BP1
BA01T0002SE025T0002	BA02T0002SE032T0002	2023-02-13	3	139,64	111,19114	BA S/E LOS VILOS 220KV BP1
BA01T0002SE025T0002	BA02T0002SE032T0002	2023-02-13	4	129,05	102,75864	BA S/E LOS VILOS 220KV BP1
BA01T0002SE025T0002	BA02T0002SE032T0002	2023-02-13	5	127,87	101,81904	BA S/E LOS VILOS 220KV BP1
BA01T0002SE025T0002	BA02T0002SE032T0002	2023-02-13	6	127,87	101,81904	BA S/E LOS VILOS 220KV BP1
BA01T0002SE025T0002	BA02T0002SE032T0002	2023-02-13	7	144,03	114,68677	BA S/E LOS VILOS 220KV BP1
BA01T0002SE025T0002	BA02T0002SE032T0002	2023-02-13	8	136,92	109,02529	BA S/E LOS VILOS 220KV BP1
BA01T0002SE025T0002	BA02T0002SE032T0002	2023-02-13	9	89,89	71,57671	BA S/E LOS VILOS 220KV BP1
BA01T0002SE025T0002	BA02T0002SE032T0002	2023-02-13	10	62,83	50,02964	BA S/E LOS VILOS 220KV BP1
BA01T0002SE025T0002	BA02T0002SE032T0002	2023-02-13	11	66,22	52,729	BA S/E LOS VILOS 220KV BP1
BA01T0002SE025T0002	BA02T0002SE032T0002	2023-02-13	12	76,37	60,81114	BA S/E LOS VILOS 220KV BP1
BA01T0002SE025T0002	BA02T0002SE032T0002	2023-02-13	13	76,37	60,81114	BA S/E LOS VILOS 220KV BP1
BA01T0002SE025T0002	BA02T0002SE032T0002	2023-02-13	14	76,37	60,81114	BA S/E LOS VILOS 220KV BP1
BA01T0002SE025T0002	BA02T0002SE032T0002	2023-02-13	15	99,37	79,12535	BA S/E LOS VILOS 220KV BP1
BA01T0002SE025T0002	BA02T0002SE032T0002	2023-02-13	16	126,08	100,39372	BA S/E LOS VILOS 220KV BP1
BA01T0002SE025T0002	BA02T0002SE032T0002	2023-02-13	17	0,0	0,0	BA S/E LOS VILOS 220KV BP1
BA01T0002SE025T0002	BA02T0002SE032T0002	2023-02-13	18	0,0	0,0	BA S/E LOS VILOS 220KV BP1
BA01T0002SE025T0002	BA02T0002SE032T0002	2023-02-13	19	0,0	0,0	BA S/E LOS VILOS 220KV BP1
BA01T0002SE025T0002	BA02T0002SE032T0002	2023-02-13	20	16,36	13,02698	BA S/E LOS VILOS 220KV BP1
BA01T0002SE025T0002	BA02T0002SE032T0002	2023-02-13	21	143,47	114,24086	BA S/E LOS VILOS 220KV BP1
BA01T0002SE025T0002	BA02T0002SE032T0002	2023-02-13	22	137,52	109,50305	BA S/E LOS VILOS 220KV BP1
BA01T0002SE025T0002	BA02T0002SE032T0002	2023-02-13	23	98,28	78,25742	BA S/E LOS VILOS 220KV BP1
BA01T0002SE025T0002	BA02T0002SE032T0002	2023-02-13	24	73,91	58,85232	BA S/E LOS VILOS 220KV BP1
BA01T0002SE025T0002	BA02T0002SE032T0002	2023-02-14	1	72,97	58,43292	BA S/E LOS VILOS 220KV BP1
BA01T0002SE025T0002	BA02T0002SE032T0002	2023-02-14	2	75,56	60,50694	BA S/E LOS VILOS 220KV BP1
BA01T0002SE025T0002	BA02T0002SE032T0002	2023-02-14	3	72,97	58,43292	BA S/E LOS VILOS 220KV BP1
BA01T0002SE025T0002	BA02T0002SE032T0002	2023-02-14	4	120,23	96,27778	BA S/E LOS VILOS 220KV BP1
BA01T0002SE025T0002	BA02T0002SE032T0002	2023-02-14	5	139,95	112,06916	BA S/E LOS VILOS 220KV BP1
BA01T0002SE025T0002	BA02T0002SE032T0002	2023-02-14	6	97,82	78,3323	BA S/E LOS VILOS 220KV BP1
BA01T0002SE025T0002	BA02T0002SE032T0002	2023-02-14	7	129,95	104,06136	BA S/E LOS VILOS 220KV BP1
BA01T0002SE025T0002	BA02T0002SE032T0002	2023-02-14	8	139,95	112,06916	BA S/E LOS VILOS 220KV BP1
BA01T0002SE025T0002	BA02T0002SE032T0002	2023-02-14	9	115,85	92,77036	BA S/E LOS VILOS 220KV BP1
BA01T0002SE025T0002	BA02T0002SE032T0002	2023-02-14	10	63,8	51,08976	BA S/E LOS VILOS 220KV BP1
BA01T0002SE025T0002	BA02T0002SE032T0002	2023-02-14	11	70,97	56,83136	BA S/E LOS VILOS 220KV BP1
BA01T0002SE025T0002	BA02T0002SE032T0002	2023-02-14	12	76,35	61,13955	BA S/E LOS VILOS 220KV BP1
BA01T0002SE025T0002	BA02T0002SE032T0002	2023-02-14	13	77,48	62,04443	BA S/E LOS VILOS 220KV BP1
BA01T0002SE025T0002	BA02T0002SE032T0002	2023-02-14	14	77,48	62,04443	BA S/E LOS VILOS 220KV BP1
BA01T0002SE025T0002	BA02T0002SE032T0002	2023-02-14	15	103,56	82,92878	BA S/E LOS VILOS 220KV BP1
BA01T0002SE025T0002	BA02T0002SE032T0002	2023-02-14	16	99,92	80,01394	BA S/E LOS VILOS 220KV BP1
BA01T0002SE025T0002	BA02T0002SE032T0002	2023-02-14	17	0,0	0,0	BA S/E LOS VILOS 220KV BP1
BA01T0002SE025T0002	BA02T0002SE032T0002	2023-02-14	18	0,0	0,0	BA S/E LOS VILOS 220KV BP1
BA01T0002SE025T0002	BA02T0002SE032T0002	2023-02-14	19	0,0	0,0	BA S/E LOS VILOS 220KV BP1
BA01T0002SE025T0002	BA02T0002SE032T0002	2023-02-14	20	56,07	44,89973	BA S/E LOS VILOS 220KV BP1
BA01T0002SE025T0002	BA02T0002SE032T0002	2023-02-14	21	140,4	112,42951	BA S/E LOS VILOS 220KV BP1
BA01T0002SE025T0002	BA02T0002SE032T0002	2023-02-14	22	141,55	113,35041	BA S/E LOS VILOS 220KV BP1
BA01T0002SE025T0002	BA02T0002SE032T0002	2023-02-14	23	136,43	109,25042	BA S/E LOS VILOS 220KV BP1
BA01T0002SE025T0002	BA02T0002SE032T0002	2023-02-14	24	143,37	114,80783	BA S/E LOS VILOS 220KV BP1
BA01T0002SE025T0002	BA02T0002SE032T0002	2023-02-15	1	142,41	113,04363	BA S/E LOS VILOS 220KV BP1
BA01T0002SE025T0002	BA02T0002SE032T0002	2023-02-15	2	136,04	107,98719	BA S/E LOS VILOS 220KV BP1
BA01T0002SE025T0002	BA02T0002SE032T0002	2023-02-15	3	141,71	112,48798	BA S/E LOS VILOS 220KV BP1
BA01T0002SE025T0002	BA02T0002SE032T0002	2023-02-15	4	140,75	111,72594	BA S/E LOS VILOS 220KV BP1
BA01T0002SE025T0002	BA02T0002SE032T0002	2023-02-15	5	133,64	106,0821	BA S/E LOS VILOS 220KV BP1
BA01T0002SE025T0002	BA02T0002SE032T0002	2023-02-15	6	139,53	110,75752	BA S/E LOS VILOS 220KV BP1
BA01T0002SE025T0002	BA02T0002SE032T0002	2023-02-15	7	137,05	108,78892	BA S/E LOS VILOS 220KV BP1
BA01T0002SE025T0002	BA02T0002SE032T0002	2023-02-15	8	130,67	103,72454	BA S/E LOS VILOS 220KV BP1
BA01T0002SE025T0002	BA02T0002SE032T0002	2023-02-15	9	84,27	66,89268	BA S/E LOS VILOS 220KV BP1
BA01T0002SE025T0002	BA02T0002SE032T0002	2023-02-15	10	0,0	0,0	BA S/E LOS VILOS 220KV BP1
BA01T0002SE025T0002	BA02T0002SE032T0002	2023-02-15	11	0,0	0,0	BA S/E LOS VILOS 220KV BP1
BA01T0002SE025T0002	BA02T0002SE032T0002	2023-02-15	12	0,0	0,0	BA S/E LOS VILOS 220KV BP1
BA01T0002SE025T0002	BA02T0002SE032T0002	2023-02-15	13	0,0	0,0	BA S/E LOS VILOS 220KV BP1
BA01T0002SE025T0002	BA02T0002SE032T0002	2023-02-15	14	0,0	0,0	BA S/E LOS VILOS 220KV BP1
BA01T0002SE025T0002	BA02T0002SE032T0002	2023-02-15	15	0,0	0,0	BA S/E LOS VILOS 220KV BP1
BA01T0002SE025T0002	BA02T0002SE032T0002	2023-02-15	16	0,0	0,0	BA S/E LOS VILOS 220KV BP1
BA01T0002SE025T0002	BA02T0002SE032T0002	2023-02-15	17	0,0	0,0	BA S/E LOS VILOS 220KV BP1
BA01T0002SE025T0002	BA02T0002SE032T0002	2023-02-15	18	0,0	0,0	BA S/E LOS VILOS 220KV BP1
BA01T0002SE025T0002	BA02T0002SE032T0002	2023-02-15	19	0,0	0,0	BA S/E LOS VILOS 220KV BP1
BA01T0002SE025T0002	BA02T0002SE032T0002	2023-02-15	20	126,58	100,47794	BA S/E LOS VILOS 220KV BP1
BA01T0002SE025T0002	BA02T0002SE032T0002	2023-02-15	21	163,67	129,91961	BA S/E LOS VILOS 220KV BP1
BA01T0002SE025T0002	BA02T0002SE032T0002	2023-02-15	22	149,97	119,04469	BA S/E LOS VILOS 220KV BP1
BA01T0002SE025T0002	BA02T0002SE032T0002	2023-02-15	23	149,03	118,29852	BA S/E LOS VILOS 220KV BP1
BA01T0002SE025T0002	BA02T0002SE032T0002	2023-02-15	24	147,79	117,31422	BA S/E LOS VILOS 220KV BP1
BA01T0002SE025T0002	BA02T0002SE032T0002	2023-02-16	1	135,62	107,07063	BA S/E LOS VILOS 220KV BP1
BA01T0002SE025T0002	BA02T0002SE032T0002	2023-02-16	2	132,97	104,97849	BA S/E LOS VILOS 220KV BP1
BA01T0002SE025T0002	BA02T0002SE032T0002	2023-02-16	3	128,45	101,40999	BA S/E LOS VILOS 220KV BP1
BA01T0002SE025T0002	BA02T0002SE032T0002	2023-02-16	4	134,65	106,30483	BA S/E LOS VILOS 220KV BP1
BA01T0002SE025T0002	BA02T0002SE032T0002	2023-02-16	5	135,33	106,84168	BA S/E LOS VILOS 220KV BP1
BA01T0002SE025T0002	BA02T0002SE032T0002	2023-02-16	6	135,33	106,84168	BA S/E LOS VILOS 220KV BP1
BA01T0002SE025T0002	BA02T0002SE032T0002	2023-02-16	7	135,33	106,84168	BA S/E LOS VILOS 220KV BP1
BA01T0002SE025T0002	BA02T0002SE032T0002	2023-02-16	8	135,33	106,84168	BA S/E LOS VILOS 220KV BP1
BA01T0002SE025T0002	BA02T0002SE032T0002	2023-02-16	9	116,14	91,69137	BA S/E LOS VILOS 220KV BP1
BA01T0002SE025T0002	BA02T0002SE032T0002	2023-02-16	10	64,64	51,03263	BA S/E LOS VILOS 220KV BP1
BA01T0002SE025T0002	BA02T0002SE032T0002	2023-02-16	11	17,82	14,06871	BA S/E LOS VILOS 220KV BP1
BA01T0002SE025T0002	BA02T0002SE032T0002	2023-02-16	12	0,0	0,0	BA S/E LOS VILOS 220KV BP1
BA01T0002SE025T0002	BA02T0002SE032T0002	2023-02-16	13	0,0	0,0	BA S/E LOS VILOS 220KV BP1
BA01T0002SE025T0002	BA02T0002SE032T0002	2023-02-16	14	0,0	0,0	BA S/E LOS VILOS 220KV BP1
BA01T0002SE025T0002	BA02T0002SE032T0002	2023-02-16	15	0,0	0,0	BA S/E LOS VILOS 220KV BP1
BA01T0002SE025T0002	BA02T0002SE032T0002	2023-02-16	16	0,0	0,0	BA S/E LOS VILOS 220KV BP1
BA01T0002SE025T0002	BA02T0002SE032T0002	2023-02-16	17	0,0	0,0	BA S/E LOS VILOS 220KV BP1
BA01T0002SE025T0002	BA02T0002SE032T0002	2023-02-16	18	0,0	0,0	BA S/E LOS VILOS 220KV BP1
BA01T0002SE025T0002	BA02T0002SE032T0002	2023-02-16	19	9,32	7,35805	BA S/E LOS VILOS 220KV BP1
BA01T0002SE025T0002	BA02T0002SE032T0002	2023-02-16	20	131,73	103,99952	BA S/E LOS VILOS 220KV BP1
BA01T0002SE025T0002	BA02T0002SE032T0002	2023-02-16	21	199,3	157,34536	BA S/E LOS VILOS 220KV BP1
BA01T0002SE025T0002	BA02T0002SE032T0002	2023-02-16	22	174,42	137,70285	BA S/E LOS VILOS 220KV BP1
BA01T0002SE025T0002	BA02T0002SE032T0002	2023-02-16	23	140,71	111,08914	BA S/E LOS VILOS 220KV BP1
BA01T0002SE025T0002	BA02T0002SE032T0002	2023-02-16	24	141,36	111,60231	BA S/E LOS VILOS 220KV BP1
BA01T0002SE025T0002	BA02T0002SE032T0002	2023-02-17	1	136,63	108,29567	BA S/E LOS VILOS 220KV BP1
BA01T0002SE025T0002	BA02T0002SE032T0002	2023-02-17	2	136,63	108,29567	BA S/E LOS VILOS 220KV BP1
BA01T0002SE025T0002	BA02T0002SE032T0002	2023-02-17	3	150,19	119,0436	BA S/E LOS VILOS 220KV BP1
BA01T0002SE025T0002	BA02T0002SE032T0002	2023-02-17	4	155,43	123,19693	BA S/E LOS VILOS 220KV BP1
BA01T0002SE025T0002	BA02T0002SE032T0002	2023-02-17	5	155,43	123,19693	BA S/E LOS VILOS 220KV BP1
BA01T0002SE025T0002	BA02T0002SE032T0002	2023-02-17	6	155,43	123,19693	BA S/E LOS VILOS 220KV BP1
BA01T0002SE025T0002	BA02T0002SE032T0002	2023-02-17	7	155,43	123,19693	BA S/E LOS VILOS 220KV BP1
BA01T0002SE025T0002	BA02T0002SE032T0002	2023-02-17	8	155,43	123,19693	BA S/E LOS VILOS 220KV BP1
BA01T0002SE025T0002	BA02T0002SE032T0002	2023-02-17	9	128,01	101,46329	BA S/E LOS VILOS 220KV BP1
BA01T0002SE025T0002	BA02T0002SE032T0002	2023-02-17	10	8,71	6,90372	BA S/E LOS VILOS 220KV BP1
BA01T0002SE025T0002	BA02T0002SE032T0002	2023-02-17	11	0,0	0,0	BA S/E LOS VILOS 220KV BP1
BA01T0002SE025T0002	BA02T0002SE032T0002	2023-02-17	12	0,0	0,0	BA S/E LOS VILOS 220KV BP1
BA01T0002SE025T0002	BA02T0002SE032T0002	2023-02-17	13	0,0	0,0	BA S/E LOS VILOS 220KV BP1
BA01T0002SE025T0002	BA02T0002SE032T0002	2023-02-17	14	0,0	0,0	BA S/E LOS VILOS 220KV BP1
BA01T0002SE025T0002	BA02T0002SE032T0002	2023-02-17	15	0,0	0,0	BA S/E LOS VILOS 220KV BP1
BA01T0002SE025T0002	BA02T0002SE032T0002	2023-02-17	16	0,0	0,0	BA S/E LOS VILOS 220KV BP1
BA01T0002SE025T0002	BA02T0002SE032T0002	2023-02-17	17	29,36	23,27132	BA S/E LOS VILOS 220KV BP1
BA01T0002SE025T0002	BA02T0002SE032T0002	2023-02-17	18	77,2	61,19026	BA S/E LOS VILOS 220KV BP1
BA01T0002SE025T0002	BA02T0002SE032T0002	2023-02-17	19	67,72	53,67623	BA S/E LOS VILOS 220KV BP1
BA01T0002SE025T0002	BA02T0002SE032T0002	2023-02-17	20	117,16	92,86336	BA S/E LOS VILOS 220KV BP1
BA01T0002SE025T0002	BA02T0002SE032T0002	2023-02-17	21	155,2	123,01462	BA S/E LOS VILOS 220KV BP1
BA01T0002SE025T0002	BA02T0002SE032T0002	2023-02-17	22	155,2	123,01462	BA S/E LOS VILOS 220KV BP1
BA01T0002SE025T0002	BA02T0002SE032T0002	2023-02-17	23	155,2	123,01462	BA S/E LOS VILOS 220KV BP1
BA01T0002SE025T0002	BA02T0002SE032T0002	2023-02-17	24	155,2	123,01462	BA S/E LOS VILOS 220KV BP1
BA01T0002SE025T0002	BA02T0002SE032T0002	2023-02-18	1	167,94	133,40314	BA S/E LOS VILOS 220KV BP1
BA01T0002SE025T0002	BA02T0002SE032T0002	2023-02-18	2	167,94	133,40314	BA S/E LOS VILOS 220KV BP1
BA01T0002SE025T0002	BA02T0002SE032T0002	2023-02-18	3	167,94	133,40314	BA S/E LOS VILOS 220KV BP1
BA01T0002SE025T0002	BA02T0002SE032T0002	2023-02-18	4	167,94	133,40314	BA S/E LOS VILOS 220KV BP1
BA01T0002SE025T0002	BA02T0002SE032T0002	2023-02-18	5	167,94	133,40314	BA S/E LOS VILOS 220KV BP1
BA01T0002SE025T0002	BA02T0002SE032T0002	2023-02-18	6	167,94	133,40314	BA S/E LOS VILOS 220KV BP1
BA01T0002SE025T0002	BA02T0002SE032T0002	2023-02-18	7	167,94	133,40314	BA S/E LOS VILOS 220KV BP1
BA01T0002SE025T0002	BA02T0002SE032T0002	2023-02-18	8	159,53	126,72266	BA S/E LOS VILOS 220KV BP1
BA01T0002SE025T0002	BA02T0002SE032T0002	2023-02-18	9	98,89	78,55327	BA S/E LOS VILOS 220KV BP1
BA01T0002SE025T0002	BA02T0002SE032T0002	2023-02-18	10	0,0	0,0	BA S/E LOS VILOS 220KV BP1
BA01T0002SE025T0002	BA02T0002SE032T0002	2023-02-18	11	0,0	0,0	BA S/E LOS VILOS 220KV BP1
BA01T0002SE025T0002	BA02T0002SE032T0002	2023-02-18	12	0,0	0,0	BA S/E LOS VILOS 220KV BP1
BA01T0002SE025T0002	BA02T0002SE032T0002	2023-02-18	13	0,0	0,0	BA S/E LOS VILOS 220KV BP1
BA01T0002SE025T0002	BA02T0002SE032T0002	2023-02-18	14	0,0	0,0	BA S/E LOS VILOS 220KV BP1
BA01T0002SE025T0002	BA02T0002SE032T0002	2023-02-18	15	0,0	0,0	BA S/E LOS VILOS 220KV BP1
BA01T0002SE025T0002	BA02T0002SE032T0002	2023-02-18	16	0,0	0,0	BA S/E LOS VILOS 220KV BP1
BA01T0002SE025T0002	BA02T0002SE032T0002	2023-02-18	17	71,45	56,75631	BA S/E LOS VILOS 220KV BP1
BA01T0002SE025T0002	BA02T0002SE032T0002	2023-02-18	18	74,07	58,8375	BA S/E LOS VILOS 220KV BP1
BA01T0002SE025T0002	BA02T0002SE032T0002	2023-02-18	19	129,56	102,91599	BA S/E LOS VILOS 220KV BP1
BA01T0002SE025T0002	BA02T0002SE032T0002	2023-02-18	20	178,47	141,76764	BA S/E LOS VILOS 220KV BP1
BA01T0002SE025T0002	BA02T0002SE032T0002	2023-02-18	21	178,47	141,76764	BA S/E LOS VILOS 220KV BP1
BA01T0002SE025T0002	BA02T0002SE032T0002	2023-02-18	22	181,46	144,14275	BA S/E LOS VILOS 220KV BP1
BA01T0002SE025T0002	BA02T0002SE032T0002	2023-02-18	23	182,25	144,77029	BA S/E LOS VILOS 220KV BP1
BA01T0002SE025T0002	BA02T0002SE032T0002	2023-02-18	24	178,47	141,76764	BA S/E LOS VILOS 220KV BP1
BA01T0002SE025T0002	BA02T0002SE032T0002	2023-02-19	1	165,36	131,35372	BA S/E LOS VILOS 220KV BP1
BA01T0002SE025T0002	BA02T0002SE032T0002	2023-02-19	2	165,36	131,35372	BA S/E LOS VILOS 220KV BP1
BA01T0002SE025T0002	BA02T0002SE032T0002	2023-02-19	3	165,36	131,35372	BA S/E LOS VILOS 220KV BP1
BA01T0002SE025T0002	BA02T0002SE032T0002	2023-02-19	4	165,36	131,35372	BA S/E LOS VILOS 220KV BP1
BA01T0002SE025T0002	BA02T0002SE032T0002	2023-02-19	5	165,36	131,35372	BA S/E LOS VILOS 220KV BP1
BA01T0002SE025T0002	BA02T0002SE032T0002	2023-02-19	6	165,36	131,35372	BA S/E LOS VILOS 220KV BP1
BA01T0002SE025T0002	BA02T0002SE032T0002	2023-02-19	7	154,45	122,68736	BA S/E LOS VILOS 220KV BP1
BA01T0002SE025T0002	BA02T0002SE032T0002	2023-02-19	8	132,61	105,33875	BA S/E LOS VILOS 220KV BP1
BA01T0002SE025T0002	BA02T0002SE032T0002	2023-02-19	9	29,82	23,68752	BA S/E LOS VILOS 220KV BP1
BA01T0002SE025T0002	BA02T0002SE032T0002	2023-02-19	10	0,0	0,0	BA S/E LOS VILOS 220KV BP1
BA01T0002SE025T0002	BA02T0002SE032T0002	2023-02-19	11	0,0	0,0	BA S/E LOS VILOS 220KV BP1
BA01T0002SE025T0002	BA02T0002SE032T0002	2023-02-19	12	0,0	0,0	BA S/E LOS VILOS 220KV BP1
BA01T0002SE025T0002	BA02T0002SE032T0002	2023-02-19	13	0,0	0,0	BA S/E LOS VILOS 220KV BP1
BA01T0002SE025T0002	BA02T0002SE032T0002	2023-02-19	14	0,0	0,0	BA S/E LOS VILOS 220KV BP1
BA01T0002SE025T0002	BA02T0002SE032T0002	2023-02-19	15	0,0	0,0	BA S/E LOS VILOS 220KV BP1
BA01T0002SE025T0002	BA02T0002SE032T0002	2023-02-19	16	0,0	0,0	BA S/E LOS VILOS 220KV BP1
BA01T0002SE025T0002	BA02T0002SE032T0002	2023-02-19	17	0,0	0,0	BA S/E LOS VILOS 220KV BP1
BA01T0002SE025T0002	BA02T0002SE032T0002	2023-02-19	18	0,0	0,0	BA S/E LOS VILOS 220KV BP1
BA01T0002SE025T0002	BA02T0002SE032T0002	2023-02-19	19	0,0	0,0	BA S/E LOS VILOS 220KV BP1
BA01T0002SE025T0002	BA02T0002SE032T0002	2023-02-19	20	114,8	91,19138	BA S/E LOS VILOS 220KV BP1
BA01T0002SE025T0002	BA02T0002SE032T0002	2023-02-19	21	166,29	132,09246	BA S/E LOS VILOS 220KV BP1
BA01T0002SE025T0002	BA02T0002SE032T0002	2023-02-19	22	179,5	142,58583	BA S/E LOS VILOS 220KV BP1
BA01T0002SE025T0002	BA02T0002SE032T0002	2023-02-19	23	166,86	132,54524	BA S/E LOS VILOS 220KV BP1
BA01T0002SE025T0002	BA02T0002SE032T0002	2023-02-19	24	160,42	127,42963	BA S/E LOS VILOS 220KV BP1
BA01T0002SE025T0002	BA02T0002SE032T0002	2023-02-20	1	159,72	126,87358	BA S/E LOS VILOS 220KV BP1
BA01T0002SE025T0002	BA02T0002SE032T0002	2023-02-20	2	159,72	126,87358	BA S/E LOS VILOS 220KV BP1
BA01T0002SE025T0002	BA02T0002SE032T0002	2023-02-20	3	159,72	126,87358	BA S/E LOS VILOS 220KV BP1
BA01T0002SE025T0002	BA02T0002SE032T0002	2023-02-20	4	159,72	126,87358	BA S/E LOS VILOS 220KV BP1
BA01T0002SE025T0002	BA02T0002SE032T0002	2023-02-20	5	159,72	126,87358	BA S/E LOS VILOS 220KV BP1
BA01T0002SE025T0002	BA02T0002SE032T0002	2023-02-20	6	159,72	126,87358	BA S/E LOS VILOS 220KV BP1
BA01T0002SE025T0002	BA02T0002SE032T0002	2023-02-20	7	159,72	126,87358	BA S/E LOS VILOS 220KV BP1
BA01T0002SE025T0002	BA02T0002SE032T0002	2023-02-20	8	157,15	124,8321	BA S/E LOS VILOS 220KV BP1
BA01T0002SE025T0002	BA02T0002SE032T0002	2023-02-20	9	84,94	67,47209	BA S/E LOS VILOS 220KV BP1
BA01T0002SE025T0002	BA02T0002SE032T0002	2023-02-20	10	1,24	0,98499	BA S/E LOS VILOS 220KV BP1
BA01T0002SE025T0002	BA02T0002SE032T0002	2023-02-20	11	6,18	4,90908	BA S/E LOS VILOS 220KV BP1
BA01T0002SE025T0002	BA02T0002SE032T0002	2023-02-20	12	76,36	60,65657	BA S/E LOS VILOS 220KV BP1
BA01T0002SE025T0002	BA02T0002SE032T0002	2023-02-20	13	90,96	72,25408	BA S/E LOS VILOS 220KV BP1
BA01T0002SE025T0002	BA02T0002SE032T0002	2023-02-20	14	0,0	0,0	BA S/E LOS VILOS 220KV BP1
BA01T0002SE025T0002	BA02T0002SE032T0002	2023-02-20	15	0,0	0,0	BA S/E LOS VILOS 220KV BP1
BA01T0002SE025T0002	BA02T0002SE032T0002	2023-02-20	16	0,0	0,0	BA S/E LOS VILOS 220KV BP1
BA01T0002SE025T0002	BA02T0002SE032T0002	2023-02-20	17	0,0	0,0	BA S/E LOS VILOS 220KV BP1
BA01T0002SE025T0002	BA02T0002SE032T0002	2023-02-20	18	0,0	0,0	BA S/E LOS VILOS 220KV BP1
BA01T0002SE025T0002	BA02T0002SE032T0002	2023-02-20	19	0,0	0,0	BA S/E LOS VILOS 220KV BP1
BA01T0002SE025T0002	BA02T0002SE032T0002	2023-02-20	20	169,34	134,51523	BA S/E LOS VILOS 220KV BP1
BA01T0002SE025T0002	BA02T0002SE032T0002	2023-02-20	21	317,42	252,14258	BA S/E LOS VILOS 220KV BP1
BA01T0002SE025T0002	BA02T0002SE032T0002	2023-02-20	22	294,22	233,71366	BA S/E LOS VILOS 220KV BP1
BA01T0002SE025T0002	BA02T0002SE032T0002	2023-02-20	23	270,24	214,66514	BA S/E LOS VILOS 220KV BP1
BA01T0002SE025T0002	BA02T0002SE032T0002	2023-02-20	24	180,34	143,25308	BA S/E LOS VILOS 220KV BP1
BA01T0002SE025T0002	BA02T0002SE032T0002	2023-02-21	1	163,54	129,56457	BA S/E LOS VILOS 220KV BP1
BA01T0002SE025T0002	BA02T0002SE032T0002	2023-02-21	2	163,54	129,56457	BA S/E LOS VILOS 220KV BP1
BA01T0002SE025T0002	BA02T0002SE032T0002	2023-02-21	3	163,54	129,56457	BA S/E LOS VILOS 220KV BP1
BA01T0002SE025T0002	BA02T0002SE032T0002	2023-02-21	4	163,54	129,56457	BA S/E LOS VILOS 220KV BP1
BA01T0002SE025T0002	BA02T0002SE032T0002	2023-02-21	5	163,54	129,56457	BA S/E LOS VILOS 220KV BP1
BA01T0002SE025T0002	BA02T0002SE032T0002	2023-02-21	6	163,54	129,56457	BA S/E LOS VILOS 220KV BP1
BA01T0002SE025T0002	BA02T0002SE032T0002	2023-02-21	7	163,54	129,56457	BA S/E LOS VILOS 220KV BP1
BA01T0002SE025T0002	BA02T0002SE032T0002	2023-02-21	8	159,04	125,99944	BA S/E LOS VILOS 220KV BP1
BA01T0002SE025T0002	BA02T0002SE032T0002	2023-02-21	9	113,03	89,54802	BA S/E LOS VILOS 220KV BP1
BA01T0002SE025T0002	BA02T0002SE032T0002	2023-02-21	10	0,0	0,0	BA S/E LOS VILOS 220KV BP1
BA01T0002SE025T0002	BA02T0002SE032T0002	2023-02-21	11	0,0	0,0	BA S/E LOS VILOS 220KV BP1
BA01T0002SE025T0002	BA02T0002SE032T0002	2023-02-21	12	3,74	2,96302	BA S/E LOS VILOS 220KV BP1
BA01T0002SE025T0002	BA02T0002SE032T0002	2023-02-21	13	74,82	59,27615	BA S/E LOS VILOS 220KV BP1
BA01T0002SE025T0002	BA02T0002SE032T0002	2023-02-21	14	18,71	14,823	BA S/E LOS VILOS 220KV BP1
BA01T0002SE025T0002	BA02T0002SE032T0002	2023-02-21	15	0,0	0,0	BA S/E LOS VILOS 220KV BP1
BA01T0002SE025T0002	BA02T0002SE032T0002	2023-02-21	16	0,0	0,0	BA S/E LOS VILOS 220KV BP1
BA01T0002SE025T0002	BA02T0002SE032T0002	2023-02-21	17	0,0	0,0	BA S/E LOS VILOS 220KV BP1
BA01T0002SE025T0002	BA02T0002SE032T0002	2023-02-21	18	0,0	0,0	BA S/E LOS VILOS 220KV BP1
BA01T0002SE025T0002	BA02T0002SE032T0002	2023-02-21	19	23,96	18,98231	BA S/E LOS VILOS 220KV BP1
BA01T0002SE025T0002	BA02T0002SE032T0002	2023-02-21	20	206,53	163,62339	BA S/E LOS VILOS 220KV BP1
BA01T0002SE025T0002	BA02T0002SE032T0002	2023-02-21	21	281,76	223,22436	BA S/E LOS VILOS 220KV BP1
BA01T0002SE025T0002	BA02T0002SE032T0002	2023-02-21	22	227,43	180,18142	BA S/E LOS VILOS 220KV BP1
BA01T0002SE025T0002	BA02T0002SE032T0002	2023-02-21	23	175,33	138,90519	BA S/E LOS VILOS 220KV BP1
BA01T0002SE025T0002	BA02T0002SE032T0002	2023-02-21	24	194,45	154,05301	BA S/E LOS VILOS 220KV BP1
BA01T0002SE025T0002	BA02T0002SE032T0002	2023-02-22	1	174,06	137,8033	BA S/E LOS VILOS 220KV BP1
BA01T0002SE025T0002	BA02T0002SE032T0002	2023-02-22	2	174,06	137,8033	BA S/E LOS VILOS 220KV BP1
BA01T0002SE025T0002	BA02T0002SE032T0002	2023-02-22	3	174,06	137,8033	BA S/E LOS VILOS 220KV BP1
BA01T0002SE025T0002	BA02T0002SE032T0002	2023-02-22	4	169,47	134,1694	BA S/E LOS VILOS 220KV BP1
BA01T0002SE025T0002	BA02T0002SE032T0002	2023-02-22	5	167,18	132,35641	BA S/E LOS VILOS 220KV BP1
BA01T0002SE025T0002	BA02T0002SE032T0002	2023-02-22	6	169,13	133,90022	BA S/E LOS VILOS 220KV BP1
BA01T0002SE025T0002	BA02T0002SE032T0002	2023-02-22	7	174,06	137,8033	BA S/E LOS VILOS 220KV BP1
BA01T0002SE025T0002	BA02T0002SE032T0002	2023-02-22	8	165,32	130,88384	BA S/E LOS VILOS 220KV BP1
BA01T0002SE025T0002	BA02T0002SE032T0002	2023-02-22	9	99,5	78,77415	BA S/E LOS VILOS 220KV BP1
BA01T0002SE025T0002	BA02T0002SE032T0002	2023-02-22	10	78,98	62,52847	BA S/E LOS VILOS 220KV BP1
BA01T0002SE025T0002	BA02T0002SE032T0002	2023-02-22	11	63,72	50,44712	BA S/E LOS VILOS 220KV BP1
BA01T0002SE025T0002	BA02T0002SE032T0002	2023-02-22	12	59,5	47,10615	BA S/E LOS VILOS 220KV BP1
BA01T0002SE025T0002	BA02T0002SE032T0002	2023-02-22	13	19,83	15,69941	BA S/E LOS VILOS 220KV BP1
BA01T0002SE025T0002	BA02T0002SE032T0002	2023-02-22	14	0,0	0,0	BA S/E LOS VILOS 220KV BP1
BA01T0002SE025T0002	BA02T0002SE032T0002	2023-02-22	15	0,0	0,0	BA S/E LOS VILOS 220KV BP1
BA01T0002SE025T0002	BA02T0002SE032T0002	2023-02-22	16	0,0	0,0	BA S/E LOS VILOS 220KV BP1
BA01T0002SE025T0002	BA02T0002SE032T0002	2023-02-22	17	0,0	0,0	BA S/E LOS VILOS 220KV BP1
BA01T0002SE025T0002	BA02T0002SE032T0002	2023-02-22	18	0,0	0,0	BA S/E LOS VILOS 220KV BP1
BA01T0002SE025T0002	BA02T0002SE032T0002	2023-02-22	19	20,11	15,92109	BA S/E LOS VILOS 220KV BP1
BA01T0002SE025T0002	BA02T0002SE032T0002	2023-02-22	20	175,84	139,21253	BA S/E LOS VILOS 220KV BP1
BA01T0002SE025T0002	BA02T0002SE032T0002	2023-02-22	21	176,21	139,50546	BA S/E LOS VILOS 220KV BP1
BA01T0002SE025T0002	BA02T0002SE032T0002	2023-02-22	22	175,84	139,21253	BA S/E LOS VILOS 220KV BP1
BA01T0002SE025T0002	BA02T0002SE032T0002	2023-02-22	23	175,84	139,21253	BA S/E LOS VILOS 220KV BP1
BA01T0002SE025T0002	BA02T0002SE032T0002	2023-02-22	24	175,84	139,21253	BA S/E LOS VILOS 220KV BP1
BA01T0002SE025T0002	BA02T0002SE032T0002	2023-02-23	1	165,45	131,98774	BA S/E LOS VILOS 220KV BP1
BA01T0002SE025T0002	BA02T0002SE032T0002	2023-02-23	2	165,45	131,98774	BA S/E LOS VILOS 220KV BP1
BA01T0002SE025T0002	BA02T0002SE032T0002	2023-02-23	3	165,45	131,98774	BA S/E LOS VILOS 220KV BP1
BA01T0002SE025T0002	BA02T0002SE032T0002	2023-02-23	4	165,45	131,98774	BA S/E LOS VILOS 220KV BP1
BA01T0002SE025T0002	BA02T0002SE032T0002	2023-02-23	5	165,45	131,98774	BA S/E LOS VILOS 220KV BP1
BA01T0002SE025T0002	BA02T0002SE032T0002	2023-02-23	6	165,45	131,98774	BA S/E LOS VILOS 220KV BP1
BA01T0002SE025T0002	BA02T0002SE032T0002	2023-02-23	7	165,45	131,98774	BA S/E LOS VILOS 220KV BP1
BA01T0002SE025T0002	BA02T0002SE032T0002	2023-02-23	8	161,08	128,50157	BA S/E LOS VILOS 220KV BP1
BA01T0002SE025T0002	BA02T0002SE032T0002	2023-02-23	9	81,32	64,87303	BA S/E LOS VILOS 220KV BP1
BA01T0002SE025T0002	BA02T0002SE032T0002	2023-02-23	10	0,0	0,0	BA S/E LOS VILOS 220KV BP1
BA01T0002SE025T0002	BA02T0002SE032T0002	2023-02-23	11	18,73	14,94186	BA S/E LOS VILOS 220KV BP1
BA01T0002SE025T0002	BA02T0002SE032T0002	2023-02-23	12	74,91	59,75945	BA S/E LOS VILOS 220KV BP1
BA01T0002SE025T0002	BA02T0002SE032T0002	2023-02-23	13	70,3	56,08183	BA S/E LOS VILOS 220KV BP1
BA01T0002SE025T0002	BA02T0002SE032T0002	2023-02-23	14	24,97	19,91982	BA S/E LOS VILOS 220KV BP1
BA01T0002SE025T0002	BA02T0002SE032T0002	2023-02-23	15	0,0	0,0	BA S/E LOS VILOS 220KV BP1
BA01T0002SE025T0002	BA02T0002SE032T0002	2023-02-23	16	0,0	0,0	BA S/E LOS VILOS 220KV BP1
BA01T0002SE025T0002	BA02T0002SE032T0002	2023-02-23	17	0,0	0,0	BA S/E LOS VILOS 220KV BP1
BA01T0002SE025T0002	BA02T0002SE032T0002	2023-02-23	18	0,0	0,0	BA S/E LOS VILOS 220KV BP1
BA01T0002SE025T0002	BA02T0002SE032T0002	2023-02-23	19	59,17	47,20287	BA S/E LOS VILOS 220KV BP1
BA01T0002SE025T0002	BA02T0002SE032T0002	2023-02-23	20	168,97	134,79582	BA S/E LOS VILOS 220KV BP1
BA01T0002SE025T0002	BA02T0002SE032T0002	2023-02-23	21	172,94	137,96289	BA S/E LOS VILOS 220KV BP1
BA01T0002SE025T0002	BA02T0002SE032T0002	2023-02-23	22	170,04	135,64941	BA S/E LOS VILOS 220KV BP1
BA01T0002SE025T0002	BA02T0002SE032T0002	2023-02-23	23	167,06	133,27212	BA S/E LOS VILOS 220KV BP1
BA01T0002SE025T0002	BA02T0002SE032T0002	2023-02-23	24	167,06	133,27212	BA S/E LOS VILOS 220KV BP1
BA01T0002SE025T0002	BA02T0002SE032T0002	2023-02-24	1	163,01	130,31345	BA S/E LOS VILOS 220KV BP1
BA01T0002SE025T0002	BA02T0002SE032T0002	2023-02-24	2	163,01	130,31345	BA S/E LOS VILOS 220KV BP1
BA01T0002SE025T0002	BA02T0002SE032T0002	2023-02-24	3	163,01	130,31345	BA S/E LOS VILOS 220KV BP1
BA01T0002SE025T0002	BA02T0002SE032T0002	2023-02-24	4	163,01	130,31345	BA S/E LOS VILOS 220KV BP1
BA01T0002SE025T0002	BA02T0002SE032T0002	2023-02-24	5	166,61	133,19137	BA S/E LOS VILOS 220KV BP1
BA01T0002SE025T0002	BA02T0002SE032T0002	2023-02-24	6	183,33	146,55767	BA S/E LOS VILOS 220KV BP1
BA01T0002SE025T0002	BA02T0002SE032T0002	2023-02-24	7	184,2	147,25316	BA S/E LOS VILOS 220KV BP1
BA01T0002SE025T0002	BA02T0002SE032T0002	2023-02-24	8	180,32	144,15141	BA S/E LOS VILOS 220KV BP1
BA01T0002SE025T0002	BA02T0002SE032T0002	2023-02-24	9	115,16	92,06121	BA S/E LOS VILOS 220KV BP1
BA01T0002SE025T0002	BA02T0002SE032T0002	2023-02-24	10	70,51	56,3671	BA S/E LOS VILOS 220KV BP1
BA01T0002SE025T0002	BA02T0002SE032T0002	2023-02-24	11	74,95	59,91653	BA S/E LOS VILOS 220KV BP1
BA01T0002SE025T0002	BA02T0002SE032T0002	2023-02-24	12	74,95	59,91653	BA S/E LOS VILOS 220KV BP1
BA01T0002SE025T0002	BA02T0002SE032T0002	2023-02-24	13	63,23	50,54733	BA S/E LOS VILOS 220KV BP1
BA01T0002SE025T0002	BA02T0002SE032T0002	2023-02-24	14	0,0	0,0	BA S/E LOS VILOS 220KV BP1
BA01T0002SE025T0002	BA02T0002SE032T0002	2023-02-24	15	0,0	0,0	BA S/E LOS VILOS 220KV BP1
BA01T0002SE025T0002	BA02T0002SE032T0002	2023-02-24	16	0,0	0,0	BA S/E LOS VILOS 220KV BP1
BA01T0002SE025T0002	BA02T0002SE032T0002	2023-02-24	17	0,0	0,0	BA S/E LOS VILOS 220KV BP1
BA01T0002SE025T0002	BA02T0002SE032T0002	2023-02-24	18	0,0	0,0	BA S/E LOS VILOS 220KV BP1
BA01T0002SE025T0002	BA02T0002SE032T0002	2023-02-24	19	0,0	0,0	BA S/E LOS VILOS 220KV BP1
BA01T0002SE025T0002	BA02T0002SE032T0002	2023-02-24	20	126,89	101,4384	BA S/E LOS VILOS 220KV BP1
BA01T0002SE025T0002	BA02T0002SE032T0002	2023-02-24	21	161,42	129,04238	BA S/E LOS VILOS 220KV BP1
BA01T0002SE025T0002	BA02T0002SE032T0002	2023-02-24	22	161,42	129,04238	BA S/E LOS VILOS 220KV BP1
BA01T0002SE025T0002	BA02T0002SE032T0002	2023-02-24	23	161,42	129,04238	BA S/E LOS VILOS 220KV BP1
BA01T0002SE025T0002	BA02T0002SE032T0002	2023-02-24	24	161,42	129,04238	BA S/E LOS VILOS 220KV BP1
BA01T0002SE025T0002	BA02T0002SE032T0002	2023-02-25	1	180,38	144,83251	BA S/E LOS VILOS 220KV BP1
BA01T0002SE025T0002	BA02T0002SE032T0002	2023-02-25	2	180,71	145,09748	BA S/E LOS VILOS 220KV BP1
BA01T0002SE025T0002	BA02T0002SE032T0002	2023-02-25	3	180,71	145,09748	BA S/E LOS VILOS 220KV BP1
BA01T0002SE025T0002	BA02T0002SE032T0002	2023-02-25	4	180,71	145,09748	BA S/E LOS VILOS 220KV BP1
BA01T0002SE025T0002	BA02T0002SE032T0002	2023-02-25	5	223,05	179,09354	BA S/E LOS VILOS 220KV BP1
BA01T0002SE025T0002	BA02T0002SE032T0002	2023-02-25	6	224,06	179,9045	BA S/E LOS VILOS 220KV BP1
BA01T0002SE025T0002	BA02T0002SE032T0002	2023-02-25	7	180,59	145,00113	BA S/E LOS VILOS 220KV BP1
BA01T0002SE025T0002	BA02T0002SE032T0002	2023-02-25	8	156,72	125,83519	BA S/E LOS VILOS 220KV BP1
BA01T0002SE025T0002	BA02T0002SE032T0002	2023-02-25	9	87,19	70,00747	BA S/E LOS VILOS 220KV BP1
BA01T0002SE025T0002	BA02T0002SE032T0002	2023-02-25	10	57,63	46,27286	BA S/E LOS VILOS 220KV BP1
BA01T0002SE025T0002	BA02T0002SE032T0002	2023-02-25	11	55,79	44,79546	BA S/E LOS VILOS 220KV BP1
BA01T0002SE025T0002	BA02T0002SE032T0002	2023-02-25	12	0,0	0,0	BA S/E LOS VILOS 220KV BP1
BA01T0002SE025T0002	BA02T0002SE032T0002	2023-02-25	13	0,0	0,0	BA S/E LOS VILOS 220KV BP1
BA01T0002SE025T0002	BA02T0002SE032T0002	2023-02-25	14	0,0	0,0	BA S/E LOS VILOS 220KV BP1
BA01T0002SE025T0002	BA02T0002SE032T0002	2023-02-25	15	0,0	0,0	BA S/E LOS VILOS 220KV BP1
BA01T0002SE025T0002	BA02T0002SE032T0002	2023-02-25	16	0,0	0,0	BA S/E LOS VILOS 220KV BP1
BA01T0002SE025T0002	BA02T0002SE032T0002	2023-02-25	17	0,0	0,0	BA S/E LOS VILOS 220KV BP1
BA01T0002SE025T0002	BA02T0002SE032T0002	2023-02-25	18	0,0	0,0	BA S/E LOS VILOS 220KV BP1
BA01T0002SE025T0002	BA02T0002SE032T0002	2023-02-25	19	0,0	0,0	BA S/E LOS VILOS 220KV BP1
BA01T0002SE025T0002	BA02T0002SE032T0002	2023-02-25	20	52,35	42,03339	BA S/E LOS VILOS 220KV BP1
BA01T0002SE025T0002	BA02T0002SE032T0002	2023-02-25	21	147,72	118,60882	BA S/E LOS VILOS 220KV BP1
BA01T0002SE025T0002	BA02T0002SE032T0002	2023-02-25	22	147,72	118,60882	BA S/E LOS VILOS 220KV BP1
BA01T0002SE025T0002	BA02T0002SE032T0002	2023-02-25	23	147,72	118,60882	BA S/E LOS VILOS 220KV BP1
BA01T0002SE025T0002	BA02T0002SE032T0002	2023-02-25	24	147,72	118,60882	BA S/E LOS VILOS 220KV BP1
BA01T0002SE025T0002	BA02T0002SE032T0002	2023-02-26	1	157,53	126,48556	BA S/E LOS VILOS 220KV BP1
BA01T0002SE025T0002	BA02T0002SE032T0002	2023-02-26	2	157,53	126,48556	BA S/E LOS VILOS 220KV BP1
BA01T0002SE025T0002	BA02T0002SE032T0002	2023-02-26	3	132,68	106,53275	BA S/E LOS VILOS 220KV BP1
BA01T0002SE025T0002	BA02T0002SE032T0002	2023-02-26	4	128,86	103,46556	BA S/E LOS VILOS 220KV BP1
BA01T0002SE025T0002	BA02T0002SE032T0002	2023-02-26	5	128,86	103,46556	BA S/E LOS VILOS 220KV BP1
BA01T0002SE025T0002	BA02T0002SE032T0002	2023-02-26	6	131,76	105,79406	BA S/E LOS VILOS 220KV BP1
BA01T0002SE025T0002	BA02T0002SE032T0002	2023-02-26	7	146,23	117,41245	BA S/E LOS VILOS 220KV BP1
BA01T0002SE025T0002	BA02T0002SE032T0002	2023-02-26	8	125,04	100,39837	BA S/E LOS VILOS 220KV BP1
BA01T0002SE025T0002	BA02T0002SE032T0002	2023-02-26	9	0,0	0,0	BA S/E LOS VILOS 220KV BP1
BA01T0002SE025T0002	BA02T0002SE032T0002	2023-02-26	10	0,0	0,0	BA S/E LOS VILOS 220KV BP1
BA01T0002SE025T0002	BA02T0002SE032T0002	2023-02-26	11	0,0	0,0	BA S/E LOS VILOS 220KV BP1
BA01T0002SE025T0002	BA02T0002SE032T0002	2023-02-26	12	0,0	0,0	BA S/E LOS VILOS 220KV BP1
BA01T0002SE025T0002	BA02T0002SE032T0002	2023-02-26	13	0,0	0,0	BA S/E LOS VILOS 220KV BP1
BA01T0002SE025T0002	BA02T0002SE032T0002	2023-02-26	14	0,0	0,0	BA S/E LOS VILOS 220KV BP1
BA01T0002SE025T0002	BA02T0002SE032T0002	2023-02-26	15	0,0	0,0	BA S/E LOS VILOS 220KV BP1
BA01T0002SE025T0002	BA02T0002SE032T0002	2023-02-26	16	0,0	0,0	BA S/E LOS VILOS 220KV BP1
BA01T0002SE025T0002	BA02T0002SE032T0002	2023-02-26	17	0,0	0,0	BA S/E LOS VILOS 220KV BP1
BA01T0002SE025T0002	BA02T0002SE032T0002	2023-02-26	18	0,0	0,0	BA S/E LOS VILOS 220KV BP1
BA01T0002SE025T0002	BA02T0002SE032T0002	2023-02-26	19	0,0	0,0	BA S/E LOS VILOS 220KV BP1
BA01T0002SE025T0002	BA02T0002SE032T0002	2023-02-26	20	31,39	25,20397	BA S/E LOS VILOS 220KV BP1
BA01T0002SE025T0002	BA02T0002SE032T0002	2023-02-26	21	153,15	122,96873	BA S/E LOS VILOS 220KV BP1
BA01T0002SE025T0002	BA02T0002SE032T0002	2023-02-26	22	156,97	126,03592	BA S/E LOS VILOS 220KV BP1
BA01T0002SE025T0002	BA02T0002SE032T0002	2023-02-26	23	156,97	126,03592	BA S/E LOS VILOS 220KV BP1
BA01T0002SE025T0002	BA02T0002SE032T0002	2023-02-26	24	152,99	122,84026	BA S/E LOS VILOS 220KV BP1
BA01T0002SE025T0002	BA02T0002SE032T0002	2023-02-27	1	130,01	104,38893	BA S/E LOS VILOS 220KV BP1
BA01T0002SE025T0002	BA02T0002SE032T0002	2023-02-27	2	130,01	104,38893	BA S/E LOS VILOS 220KV BP1
BA01T0002SE025T0002	BA02T0002SE032T0002	2023-02-27	3	130,01	104,38893	BA S/E LOS VILOS 220KV BP1
BA01T0002SE025T0002	BA02T0002SE032T0002	2023-02-27	4	130,01	104,38893	BA S/E LOS VILOS 220KV BP1
BA01T0002SE025T0002	BA02T0002SE032T0002	2023-02-27	5	130,01	104,38893	BA S/E LOS VILOS 220KV BP1
BA01T0002SE025T0002	BA02T0002SE032T0002	2023-02-27	6	142,72	114,59417	BA S/E LOS VILOS 220KV BP1
BA01T0002SE025T0002	BA02T0002SE032T0002	2023-02-27	7	158,69	127,41696	BA S/E LOS VILOS 220KV BP1
BA01T0002SE025T0002	BA02T0002SE032T0002	2023-02-27	8	169,64	136,20905	BA S/E LOS VILOS 220KV BP1
BA01T0002SE025T0002	BA02T0002SE032T0002	2023-02-27	9	70,71	56,77518	BA S/E LOS VILOS 220KV BP1
BA01T0002SE025T0002	BA02T0002SE032T0002	2023-02-27	10	0,0	0,0	BA S/E LOS VILOS 220KV BP1
BA01T0002SE025T0002	BA02T0002SE032T0002	2023-02-27	11	0,0	0,0	BA S/E LOS VILOS 220KV BP1
BA01T0002SE025T0002	BA02T0002SE032T0002	2023-02-27	12	0,0	0,0	BA S/E LOS VILOS 220KV BP1
BA01T0002SE025T0002	BA02T0002SE032T0002	2023-02-27	13	0,0	0,0	BA S/E LOS VILOS 220KV BP1
BA01T0002SE025T0002	BA02T0002SE032T0002	2023-02-27	14	0,0	0,0	BA S/E LOS VILOS 220KV BP1
BA01T0002SE025T0002	BA02T0002SE032T0002	2023-02-27	15	0,0	0,0	BA S/E LOS VILOS 220KV BP1
BA01T0002SE025T0002	BA02T0002SE032T0002	2023-02-27	16	0,0	0,0	BA S/E LOS VILOS 220KV BP1
BA01T0002SE025T0002	BA02T0002SE032T0002	2023-02-27	17	0,0	0,0	BA S/E LOS VILOS 220KV BP1
BA01T0002SE025T0002	BA02T0002SE032T0002	2023-02-27	18	0,0	0,0	BA S/E LOS VILOS 220KV BP1
BA01T0002SE025T0002	BA02T0002SE032T0002	2023-02-27	19	29,56	23,73461	BA S/E LOS VILOS 220KV BP1
BA01T0002SE025T0002	BA02T0002SE032T0002	2023-02-27	20	146,23	117,41245	BA S/E LOS VILOS 220KV BP1
BA01T0002SE025T0002	BA02T0002SE032T0002	2023-02-27	21	172,8	138,7463	BA S/E LOS VILOS 220KV BP1
BA01T0002SE025T0002	BA02T0002SE032T0002	2023-02-27	22	172,8	138,7463	BA S/E LOS VILOS 220KV BP1
BA01T0002SE025T0002	BA02T0002SE032T0002	2023-02-27	23	172,8	138,7463	BA S/E LOS VILOS 220KV BP1
BA01T0002SE025T0002	BA02T0002SE032T0002	2023-02-27	24	172,8	138,7463	BA S/E LOS VILOS 220KV BP1
BA01T0002SE025T0002	BA02T0002SE032T0002	2023-02-28	1	173,04	141,66266	BA S/E LOS VILOS 220KV BP1
BA01T0002SE025T0002	BA02T0002SE032T0002	2023-02-28	2	173,04	141,66266	BA S/E LOS VILOS 220KV BP1
BA01T0002SE025T0002	BA02T0002SE032T0002	2023-02-28	3	167,81	137,38101	BA S/E LOS VILOS 220KV BP1
BA01T0002SE025T0002	BA02T0002SE032T0002	2023-02-28	4	157,35	128,81772	BA S/E LOS VILOS 220KV BP1
BA01T0002SE025T0002	BA02T0002SE032T0002	2023-02-28	5	157,35	128,81772	BA S/E LOS VILOS 220KV BP1
BA01T0002SE025T0002	BA02T0002SE032T0002	2023-02-28	6	180,56	147,81906	BA S/E LOS VILOS 220KV BP1
BA01T0002SE025T0002	BA02T0002SE032T0002	2023-02-28	7	207,35	169,75122	BA S/E LOS VILOS 220KV BP1
BA01T0002SE025T0002	BA02T0002SE032T0002	2023-02-28	8	190,83	156,2268	BA S/E LOS VILOS 220KV BP1
BA01T0002SE025T0002	BA02T0002SE032T0002	2023-02-28	9	74,41	60,91723	BA S/E LOS VILOS 220KV BP1
BA01T0002SE025T0002	BA02T0002SE032T0002	2023-02-28	10	0,0	0,0	BA S/E LOS VILOS 220KV BP1
BA01T0002SE025T0002	BA02T0002SE032T0002	2023-02-28	11	0,0	0,0	BA S/E LOS VILOS 220KV BP1
BA01T0002SE025T0002	BA02T0002SE032T0002	2023-02-28	12	0,0	0,0	BA S/E LOS VILOS 220KV BP1
BA01T0002SE025T0002	BA02T0002SE032T0002	2023-02-28	13	0,0	0,0	BA S/E LOS VILOS 220KV BP1
BA01T0002SE025T0002	BA02T0002SE032T0002	2023-02-28	14	0,0	0,0	BA S/E LOS VILOS 220KV BP1
BA01T0002SE025T0002	BA02T0002SE032T0002	2023-02-28	15	0,0	0,0	BA S/E LOS VILOS 220KV BP1
BA01T0002SE025T0002	BA02T0002SE032T0002	2023-02-28	16	0,0	0,0	BA S/E LOS VILOS 220KV BP1
BA01T0002SE025T0002	BA02T0002SE032T0002	2023-02-28	17	0,0	0,0	BA S/E LOS VILOS 220KV BP1
BA01T0002SE025T0002	BA02T0002SE032T0002	2023-02-28	18	0,0	0,0	BA S/E LOS VILOS 220KV BP1
BA01T0002SE025T0002	BA02T0002SE032T0002	2023-02-28	19	0,0	0,0	BA S/E LOS VILOS 220KV BP1
BA01T0002SE025T0002	BA02T0002SE032T0002	2023-02-28	20	84,07	68,82559	BA S/E LOS VILOS 220KV BP1
BA01T0002SE025T0002	BA02T0002SE032T0002	2023-02-28	21	157,17	128,67036	BA S/E LOS VILOS 220KV BP1
BA01T0002SE025T0002	BA02T0002SE032T0002	2023-02-28	22	145,83	119,38665	BA S/E LOS VILOS 220KV BP1
BA01T0002SE025T0002	BA02T0002SE032T0002	2023-02-28	23	152,98	125,24014	BA S/E LOS VILOS 220KV BP1
BA01T0002SE025T0002	BA02T0002SE032T0002	2023-02-28	24	151,78	124,25773	BA S/E LOS VILOS 220KV BP1
BA01T0002SE025T0002	BA02T0002SE032T0002	2023-03-01	1	160,88	133,72989	BA S/E LOS VILOS 220KV BP1
BA01T0002SE025T0002	BA02T0002SE032T0002	2023-03-01	2	145,75	121,15323	BA S/E LOS VILOS 220KV BP1
BA01T0002SE025T0002	BA02T0002SE032T0002	2023-03-01	3	156,76	130,30518	BA S/E LOS VILOS 220KV BP1
BA01T0002SE025T0002	BA02T0002SE032T0002	2023-03-01	4	158,69	131,90948	BA S/E LOS VILOS 220KV BP1
BA01T0002SE025T0002	BA02T0002SE032T0002	2023-03-01	5	158,69	131,90948	BA S/E LOS VILOS 220KV BP1
BA01T0002SE025T0002	BA02T0002SE032T0002	2023-03-01	6	158,69	131,90948	BA S/E LOS VILOS 220KV BP1
BA01T0002SE025T0002	BA02T0002SE032T0002	2023-03-01	7	159,07	132,22535	BA S/E LOS VILOS 220KV BP1
BA01T0002SE025T0002	BA02T0002SE032T0002	2023-03-01	8	161,54	134,27851	BA S/E LOS VILOS 220KV BP1
BA01T0002SE025T0002	BA02T0002SE032T0002	2023-03-01	9	87,92	73,08262	BA S/E LOS VILOS 220KV BP1
BA01T0002SE025T0002	BA02T0002SE032T0002	2023-03-01	10	0,0	0,0	BA S/E LOS VILOS 220KV BP1
BA01T0002SE025T0002	BA02T0002SE032T0002	2023-03-01	11	0,0	0,0	BA S/E LOS VILOS 220KV BP1
BA01T0002SE025T0002	BA02T0002SE032T0002	2023-03-01	12	0,0	0,0	BA S/E LOS VILOS 220KV BP1
BA01T0002SE025T0002	BA02T0002SE032T0002	2023-03-01	13	0,0	0,0	BA S/E LOS VILOS 220KV BP1
BA01T0002SE025T0002	BA02T0002SE032T0002	2023-03-01	14	0,0	0,0	BA S/E LOS VILOS 220KV BP1
BA01T0002SE025T0002	BA02T0002SE032T0002	2023-03-01	15	0,0	0,0	BA S/E LOS VILOS 220KV BP1
BA01T0002SE025T0002	BA02T0002SE032T0002	2023-03-01	16	0,0	0,0	BA S/E LOS VILOS 220KV BP1
BA01T0002SE025T0002	BA02T0002SE032T0002	2023-03-01	17	0,0	0,0	BA S/E LOS VILOS 220KV BP1
BA01T0002SE025T0002	BA02T0002SE032T0002	2023-03-01	18	0,0	0,0	BA S/E LOS VILOS 220KV BP1
BA01T0002SE025T0002	BA02T0002SE032T0002	2023-03-01	19	0,0	0,0	BA S/E LOS VILOS 220KV BP1
BA01T0002SE025T0002	BA02T0002SE032T0002	2023-03-01	20	99,64	82,82475	BA S/E LOS VILOS 220KV BP1
BA01T0002SE025T0002	BA02T0002SE032T0002	2023-03-01	21	155,69	129,41576	BA S/E LOS VILOS 220KV BP1
BA01T0002SE025T0002	BA02T0002SE032T0002	2023-03-01	22	159,57	132,64097	BA S/E LOS VILOS 220KV BP1
BA01T0002SE025T0002	BA02T0002SE032T0002	2023-03-01	23	159,57	132,64097	BA S/E LOS VILOS 220KV BP1
BA01T0002SE025T0002	BA02T0002SE032T0002	2023-03-01	24	150,44	125,05175	BA S/E LOS VILOS 220KV BP1
BA01T0002SE025T0002	BA02T0002SE032T0002	2023-03-02	1	137,11	113,79719	BA S/E LOS VILOS 220KV BP1
BA01T0002SE025T0002	BA02T0002SE032T0002	2023-03-02	2	126,0	104,57622	BA S/E LOS VILOS 220KV BP1
BA01T0002SE025T0002	BA02T0002SE032T0002	2023-03-02	3	125,57	104,21933	BA S/E LOS VILOS 220KV BP1
BA01T0002SE025T0002	BA02T0002SE032T0002	2023-03-02	4	131,02	108,74267	BA S/E LOS VILOS 220KV BP1
BA01T0002SE025T0002	BA02T0002SE032T0002	2023-03-02	5	136,28	113,10831	BA S/E LOS VILOS 220KV BP1
BA01T0002SE025T0002	BA02T0002SE032T0002	2023-03-02	6	136,28	113,10831	BA S/E LOS VILOS 220KV BP1
BA01T0002SE025T0002	BA02T0002SE032T0002	2023-03-02	7	160,58	133,27658	BA S/E LOS VILOS 220KV BP1
BA01T0002SE025T0002	BA02T0002SE032T0002	2023-03-02	8	161,86	134,33894	BA S/E LOS VILOS 220KV BP1
BA01T0002SE025T0002	BA02T0002SE032T0002	2023-03-02	9	79,58	66,04901	BA S/E LOS VILOS 220KV BP1
BA01T0002SE025T0002	BA02T0002SE032T0002	2023-03-02	10	0,0	0,0	BA S/E LOS VILOS 220KV BP1
BA01T0002SE025T0002	BA02T0002SE032T0002	2023-03-02	11	0,0	0,0	BA S/E LOS VILOS 220KV BP1
BA01T0002SE025T0002	BA02T0002SE032T0002	2023-03-02	12	0,0	0,0	BA S/E LOS VILOS 220KV BP1
BA01T0002SE025T0002	BA02T0002SE032T0002	2023-03-02	13	0,0	0,0	BA S/E LOS VILOS 220KV BP1
BA01T0002SE025T0002	BA02T0002SE032T0002	2023-03-02	14	0,0	0,0	BA S/E LOS VILOS 220KV BP1
BA01T0002SE025T0002	BA02T0002SE032T0002	2023-03-02	15	0,0	0,0	BA S/E LOS VILOS 220KV BP1
BA01T0002SE025T0002	BA02T0002SE032T0002	2023-03-02	16	0,0	0,0	BA S/E LOS VILOS 220KV BP1
BA01T0002SE025T0002	BA02T0002SE032T0002	2023-03-02	17	0,0	0,0	BA S/E LOS VILOS 220KV BP1
BA01T0002SE025T0002	BA02T0002SE032T0002	2023-03-02	18	0,0	0,0	BA S/E LOS VILOS 220KV BP1
BA01T0002SE025T0002	BA02T0002SE032T0002	2023-03-02	19	0,0	0,0	BA S/E LOS VILOS 220KV BP1
BA01T0002SE025T0002	BA02T0002SE032T0002	2023-03-02	20	138,28	114,76825	BA S/E LOS VILOS 220KV BP1
BA01T0002SE025T0002	BA02T0002SE032T0002	2023-03-02	21	163,06	135,33491	BA S/E LOS VILOS 220KV BP1
BA01T0002SE025T0002	BA02T0002SE032T0002	2023-03-02	22	163,06	135,33491	BA S/E LOS VILOS 220KV BP1
BA01T0002SE025T0002	BA02T0002SE032T0002	2023-03-02	23	163,06	135,33491	BA S/E LOS VILOS 220KV BP1
BA01T0002SE025T0002	BA02T0002SE032T0002	2023-03-02	24	159,01	131,97353	BA S/E LOS VILOS 220KV BP1
BA01T0002SE025T0002	BA02T0002SE032T0002	2023-03-03	1	158,45	129,17478	BA S/E LOS VILOS 220KV BP1
BA01T0002SE025T0002	BA02T0002SE032T0002	2023-03-03	2	144,36	117,68805	BA S/E LOS VILOS 220KV BP1
BA01T0002SE025T0002	BA02T0002SE032T0002	2023-03-03	3	140,35	114,41893	BA S/E LOS VILOS 220KV BP1
BA01T0002SE025T0002	BA02T0002SE032T0002	2023-03-03	4	138,44	112,86183	BA S/E LOS VILOS 220KV BP1
BA01T0002SE025T0002	BA02T0002SE032T0002	2023-03-03	5	140,35	114,41893	BA S/E LOS VILOS 220KV BP1
BA01T0002SE025T0002	BA02T0002SE032T0002	2023-03-03	6	145,44	118,56851	BA S/E LOS VILOS 220KV BP1
BA01T0002SE025T0002	BA02T0002SE032T0002	2023-03-03	7	163,82	133,55262	BA S/E LOS VILOS 220KV BP1
BA01T0002SE025T0002	BA02T0002SE032T0002	2023-03-03	8	163,82	133,55262	BA S/E LOS VILOS 220KV BP1
BA01T0002SE025T0002	BA02T0002SE032T0002	2023-03-03	9	79,61	64,90126	BA S/E LOS VILOS 220KV BP1
BA01T0002SE025T0002	BA02T0002SE032T0002	2023-03-03	10	0,0	0,0	BA S/E LOS VILOS 220KV BP1
BA01T0002SE025T0002	BA02T0002SE032T0002	2023-03-03	11	0,0	0,0	BA S/E LOS VILOS 220KV BP1
BA01T0002SE025T0002	BA02T0002SE032T0002	2023-03-03	12	0,0	0,0	BA S/E LOS VILOS 220KV BP1
BA01T0002SE025T0002	BA02T0002SE032T0002	2023-03-03	13	0,0	0,0	BA S/E LOS VILOS 220KV BP1
BA01T0002SE025T0002	BA02T0002SE032T0002	2023-03-03	14	0,0	0,0	BA S/E LOS VILOS 220KV BP1
BA01T0002SE025T0002	BA02T0002SE032T0002	2023-03-03	15	0,0	0,0	BA S/E LOS VILOS 220KV BP1
BA01T0002SE025T0002	BA02T0002SE032T0002	2023-03-03	16	0,0	0,0	BA S/E LOS VILOS 220KV BP1
BA01T0002SE025T0002	BA02T0002SE032T0002	2023-03-03	17	0,0	0,0	BA S/E LOS VILOS 220KV BP1
BA01T0002SE025T0002	BA02T0002SE032T0002	2023-03-03	18	0,0	0,0	BA S/E LOS VILOS 220KV BP1
BA01T0002SE025T0002	BA02T0002SE032T0002	2023-03-03	19	3,82	3,11422	BA S/E LOS VILOS 220KV BP1
BA01T0002SE025T0002	BA02T0002SE032T0002	2023-03-03	20	166,52	135,75376	BA S/E LOS VILOS 220KV BP1
BA01T0002SE025T0002	BA02T0002SE032T0002	2023-03-03	21	171,47	139,7892	BA S/E LOS VILOS 220KV BP1
BA01T0002SE025T0002	BA02T0002SE032T0002	2023-03-03	22	162,57	132,53357	BA S/E LOS VILOS 220KV BP1
BA01T0002SE025T0002	BA02T0002SE032T0002	2023-03-03	23	162,57	132,53357	BA S/E LOS VILOS 220KV BP1
BA01T0002SE025T0002	BA02T0002SE032T0002	2023-03-03	24	162,57	132,53357	BA S/E LOS VILOS 220KV BP1
BA01T0002SE025T0002	BA02T0002SE032T0002	2023-03-04	1	144,77	117,92385	BA S/E LOS VILOS 220KV BP1
BA01T0002SE025T0002	BA02T0002SE032T0002	2023-03-04	2	144,77	117,92385	BA S/E LOS VILOS 220KV BP1
BA01T0002SE025T0002	BA02T0002SE032T0002	2023-03-04	3	138,79	113,05278	BA S/E LOS VILOS 220KV BP1
BA01T0002SE025T0002	BA02T0002SE032T0002	2023-03-04	4	125,15	101,94218	BA S/E LOS VILOS 220KV BP1
BA01T0002SE025T0002	BA02T0002SE032T0002	2023-03-04	5	124,71	101,58378	BA S/E LOS VILOS 220KV BP1
BA01T0002SE025T0002	BA02T0002SE032T0002	2023-03-04	6	124,62	101,51047	BA S/E LOS VILOS 220KV BP1
BA01T0002SE025T0002	BA02T0002SE032T0002	2023-03-04	7	144,83	117,97272	BA S/E LOS VILOS 220KV BP1
BA01T0002SE025T0002	BA02T0002SE032T0002	2023-03-04	8	141,78	115,48832	BA S/E LOS VILOS 220KV BP1
BA01T0002SE025T0002	BA02T0002SE032T0002	2023-03-04	9	49,71	40,49178	BA S/E LOS VILOS 220KV BP1
BA01T0002SE025T0002	BA02T0002SE032T0002	2023-03-04	10	0,0	0,0	BA S/E LOS VILOS 220KV BP1
BA01T0002SE025T0002	BA02T0002SE032T0002	2023-03-04	11	0,0	0,0	BA S/E LOS VILOS 220KV BP1
BA01T0002SE025T0002	BA02T0002SE032T0002	2023-03-04	12	0,0	0,0	BA S/E LOS VILOS 220KV BP1
BA01T0002SE025T0002	BA02T0002SE032T0002	2023-03-04	13	0,0	0,0	BA S/E LOS VILOS 220KV BP1
BA01T0002SE025T0002	BA02T0002SE032T0002	2023-03-04	14	0,0	0,0	BA S/E LOS VILOS 220KV BP1
BA01T0002SE025T0002	BA02T0002SE032T0002	2023-03-04	15	0,0	0,0	BA S/E LOS VILOS 220KV BP1
BA01T0002SE025T0002	BA02T0002SE032T0002	2023-03-04	16	0,0	0,0	BA S/E LOS VILOS 220KV BP1
BA01T0002SE025T0002	BA02T0002SE032T0002	2023-03-04	17	0,0	0,0	BA S/E LOS VILOS 220KV BP1
BA01T0002SE025T0002	BA02T0002SE032T0002	2023-03-04	18	0,0	0,0	BA S/E LOS VILOS 220KV BP1
BA01T0002SE025T0002	BA02T0002SE032T0002	2023-03-04	19	0,0	0,0	BA S/E LOS VILOS 220KV BP1
BA01T0002SE025T0002	BA02T0002SE032T0002	2023-03-04	20	78,72	64,12216	BA S/E LOS VILOS 220KV BP1
BA01T0002SE025T0002	BA02T0002SE032T0002	2023-03-04	21	202,83	165,2172	BA S/E LOS VILOS 220KV BP1
BA01T0002SE025T0002	BA02T0002SE032T0002	2023-03-04	22	194,24	158,22013	BA S/E LOS VILOS 220KV BP1
BA01T0002SE025T0002	BA02T0002SE032T0002	2023-03-04	23	162,98	132,75699	BA S/E LOS VILOS 220KV BP1
BA01T0002SE025T0002	BA02T0002SE032T0002	2023-03-04	24	162,98	132,75699	BA S/E LOS VILOS 220KV BP1
BA01T0002SE025T0002	BA02T0002SE032T0002	2023-03-05	1	145,13	118,21709	BA S/E LOS VILOS 220KV BP1
BA01T0002SE025T0002	BA02T0002SE032T0002	2023-03-05	2	138,31	112,66179	BA S/E LOS VILOS 220KV BP1
BA01T0002SE025T0002	BA02T0002SE032T0002	2023-03-05	3	134,11	109,24064	BA S/E LOS VILOS 220KV BP1
BA01T0002SE025T0002	BA02T0002SE032T0002	2023-03-05	4	129,9	105,81134	BA S/E LOS VILOS 220KV BP1
BA01T0002SE025T0002	BA02T0002SE032T0002	2023-03-05	5	129,9	105,81134	BA S/E LOS VILOS 220KV BP1
BA01T0002SE025T0002	BA02T0002SE032T0002	2023-03-05	6	121,33	98,83056	BA S/E LOS VILOS 220KV BP1
BA01T0002SE025T0002	BA02T0002SE032T0002	2023-03-05	7	121,01	98,56991	BA S/E LOS VILOS 220KV BP1
BA01T0002SE025T0002	BA02T0002SE032T0002	2023-03-05	8	119,22	97,11184	BA S/E LOS VILOS 220KV BP1
BA01T0002SE025T0002	BA02T0002SE032T0002	2023-03-05	9	42,81	34,87131	BA S/E LOS VILOS 220KV BP1
BA01T0002SE025T0002	BA02T0002SE032T0002	2023-03-05	10	0,0	0,0	BA S/E LOS VILOS 220KV BP1
BA01T0002SE025T0002	BA02T0002SE032T0002	2023-03-05	11	0,0	0,0	BA S/E LOS VILOS 220KV BP1
BA01T0002SE025T0002	BA02T0002SE032T0002	2023-03-05	12	0,0	0,0	BA S/E LOS VILOS 220KV BP1
BA01T0002SE025T0002	BA02T0002SE032T0002	2023-03-05	13	0,0	0,0	BA S/E LOS VILOS 220KV BP1
BA01T0002SE025T0002	BA02T0002SE032T0002	2023-03-05	14	0,0	0,0	BA S/E LOS VILOS 220KV BP1
BA01T0002SE025T0002	BA02T0002SE032T0002	2023-03-05	15	0,0	0,0	BA S/E LOS VILOS 220KV BP1
BA01T0002SE025T0002	BA02T0002SE032T0002	2023-03-05	16	0,0	0,0	BA S/E LOS VILOS 220KV BP1
BA01T0002SE025T0002	BA02T0002SE032T0002	2023-03-05	17	0,0	0,0	BA S/E LOS VILOS 220KV BP1
BA01T0002SE025T0002	BA02T0002SE032T0002	2023-03-05	18	0,0	0,0	BA S/E LOS VILOS 220KV BP1
BA01T0002SE025T0002	BA02T0002SE032T0002	2023-03-05	19	0,0	0,0	BA S/E LOS VILOS 220KV BP1
BA01T0002SE025T0002	BA02T0002SE032T0002	2023-03-05	20	100,67	82,00176	BA S/E LOS VILOS 220KV BP1
BA01T0002SE025T0002	BA02T0002SE032T0002	2023-03-05	21	172,4	140,43014	BA S/E LOS VILOS 220KV BP1
BA01T0002SE025T0002	BA02T0002SE032T0002	2023-03-05	22	171,13	139,39565	BA S/E LOS VILOS 220KV BP1
BA01T0002SE025T0002	BA02T0002SE032T0002	2023-03-05	23	143,82	117,15002	BA S/E LOS VILOS 220KV BP1
BA01T0002SE025T0002	BA02T0002SE032T0002	2023-03-05	24	135,24	110,16109	BA S/E LOS VILOS 220KV BP1
BA01T0002SE025T0002	BA02T0002SE032T0002	2023-03-06	1	133,1	108,41794	BA S/E LOS VILOS 220KV BP1
BA01T0002SE025T0002	BA02T0002SE032T0002	2023-03-06	2	141,58	115,3254	BA S/E LOS VILOS 220KV BP1
BA01T0002SE025T0002	BA02T0002SE032T0002	2023-03-06	3	135,63	110,47877	BA S/E LOS VILOS 220KV BP1
BA01T0002SE025T0002	BA02T0002SE032T0002	2023-03-06	4	132,52	107,94549	BA S/E LOS VILOS 220KV BP1
BA01T0002SE025T0002	BA02T0002SE032T0002	2023-03-06	5	141,1	114,93442	BA S/E LOS VILOS 220KV BP1
BA01T0002SE025T0002	BA02T0002SE032T0002	2023-03-06	6	163,13	132,87917	BA S/E LOS VILOS 220KV BP1
BA01T0002SE025T0002	BA02T0002SE032T0002	2023-03-06	7	167,07	136,08854	BA S/E LOS VILOS 220KV BP1
BA01T0002SE025T0002	BA02T0002SE032T0002	2023-03-06	8	173,61	141,41576	BA S/E LOS VILOS 220KV BP1
BA01T0002SE025T0002	BA02T0002SE032T0002	2023-03-06	9	127,46	103,82382	BA S/E LOS VILOS 220KV BP1
BA01T0002SE025T0002	BA02T0002SE032T0002	2023-03-06	10	68,11	55,47968	BA S/E LOS VILOS 220KV BP1
BA01T0002SE025T0002	BA02T0002SE032T0002	2023-03-06	11	89,4	72,82166	BA S/E LOS VILOS 220KV BP1
BA01T0002SE025T0002	BA02T0002SE032T0002	2023-03-06	12	152,16	123,94345	BA S/E LOS VILOS 220KV BP1
BA01T0002SE025T0002	BA02T0002SE032T0002	2023-03-06	13	141,91	115,59421	BA S/E LOS VILOS 220KV BP1
BA01T0002SE025T0002	BA02T0002SE032T0002	2023-03-06	14	18,03	14,68652	BA S/E LOS VILOS 220KV BP1
BA01T0002SE025T0002	BA02T0002SE032T0002	2023-03-06	15	0,0	0,0	BA S/E LOS VILOS 220KV BP1
BA01T0002SE025T0002	BA02T0002SE032T0002	2023-03-06	16	0,0	0,0	BA S/E LOS VILOS 220KV BP1
BA01T0002SE025T0002	BA02T0002SE032T0002	2023-03-06	17	0,0	0,0	BA S/E LOS VILOS 220KV BP1
BA01T0002SE025T0002	BA02T0002SE032T0002	2023-03-06	18	0,0	0,0	BA S/E LOS VILOS 220KV BP1
BA01T0002SE025T0002	BA02T0002SE032T0002	2023-03-06	19	76,5	62,31384	BA S/E LOS VILOS 220KV BP1
BA01T0002SE025T0002	BA02T0002SE032T0002	2023-03-06	20	188,42	153,4794	BA S/E LOS VILOS 220KV BP1
BA01T0002SE025T0002	BA02T0002SE032T0002	2023-03-06	21	190,77	155,39361	BA S/E LOS VILOS 220KV BP1
BA01T0002SE025T0002	BA02T0002SE032T0002	2023-03-06	22	190,77	155,39361	BA S/E LOS VILOS 220KV BP1
BA01T0002SE025T0002	BA02T0002SE032T0002	2023-03-06	23	188,66	153,67489	BA S/E LOS VILOS 220KV BP1
BA01T0002SE025T0002	BA02T0002SE032T0002	2023-03-06	24	186,07	151,56518	BA S/E LOS VILOS 220KV BP1
BA01T0002SE025T0002	BA02T0002SE032T0002	2023-03-07	1	180,72	146,18622	BA S/E LOS VILOS 220KV BP1
BA01T0002SE025T0002	BA02T0002SE032T0002	2023-03-07	2	181,78	147,04366	BA S/E LOS VILOS 220KV BP1
BA01T0002SE025T0002	BA02T0002SE032T0002	2023-03-07	3	181,78	147,04366	BA S/E LOS VILOS 220KV BP1
BA01T0002SE025T0002	BA02T0002SE032T0002	2023-03-07	4	181,8	147,05984	BA S/E LOS VILOS 220KV BP1
BA01T0002SE025T0002	BA02T0002SE032T0002	2023-03-07	5	181,8	147,05984	BA S/E LOS VILOS 220KV BP1
BA01T0002SE025T0002	BA02T0002SE032T0002	2023-03-07	6	181,8	147,05984	BA S/E LOS VILOS 220KV BP1
BA01T0002SE025T0002	BA02T0002SE032T0002	2023-03-07	7	191,86	155,19747	BA S/E LOS VILOS 220KV BP1
BA01T0002SE025T0002	BA02T0002SE032T0002	2023-03-07	8	190,31	153,94366	BA S/E LOS VILOS 220KV BP1
BA01T0002SE025T0002	BA02T0002SE032T0002	2023-03-07	9	152,91	123,69043	BA S/E LOS VILOS 220KV BP1
BA01T0002SE025T0002	BA02T0002SE032T0002	2023-03-07	10	84,66	68,48232	BA S/E LOS VILOS 220KV BP1
BA01T0002SE025T0002	BA02T0002SE032T0002	2023-03-07	11	68,02	55,02206	BA S/E LOS VILOS 220KV BP1
BA01T0002SE025T0002	BA02T0002SE032T0002	2023-03-07	12	0,0	0,0	BA S/E LOS VILOS 220KV BP1
BA01T0002SE025T0002	BA02T0002SE032T0002	2023-03-07	13	0,0	0,0	BA S/E LOS VILOS 220KV BP1
BA01T0002SE025T0002	BA02T0002SE032T0002	2023-03-07	14	0,0	0,0	BA S/E LOS VILOS 220KV BP1
BA01T0002SE025T0002	BA02T0002SE032T0002	2023-03-07	15	0,0	0,0	BA S/E LOS VILOS 220KV BP1
BA01T0002SE025T0002	BA02T0002SE032T0002	2023-03-07	16	0,0	0,0	BA S/E LOS VILOS 220KV BP1
BA01T0002SE025T0002	BA02T0002SE032T0002	2023-03-07	17	0,0	0,0	BA S/E LOS VILOS 220KV BP1
BA01T0002SE025T0002	BA02T0002SE032T0002	2023-03-07	18	0,0	0,0	BA S/E LOS VILOS 220KV BP1
BA01T0002SE025T0002	BA02T0002SE032T0002	2023-03-07	19	69,79	56,45383	BA S/E LOS VILOS 220KV BP1
BA01T0002SE025T0002	BA02T0002SE032T0002	2023-03-07	20	255,84	206,95153	BA S/E LOS VILOS 220KV BP1
BA01T0002SE025T0002	BA02T0002SE032T0002	2023-03-07	21	280,77	227,11766	BA S/E LOS VILOS 220KV BP1
BA01T0002SE025T0002	BA02T0002SE032T0002	2023-03-07	22	281,06	227,35224	BA S/E LOS VILOS 220KV BP1
BA01T0002SE025T0002	BA02T0002SE032T0002	2023-03-07	23	283,57	229,38261	BA S/E LOS VILOS 220KV BP1
BA01T0002SE025T0002	BA02T0002SE032T0002	2023-03-07	24	261,51	211,53805	BA S/E LOS VILOS 220KV BP1
BA01T0002SE025T0002	BA02T0002SE032T0002	2023-03-08	1	193,88	155,68564	BA S/E LOS VILOS 220KV BP1
BA01T0002SE025T0002	BA02T0002SE032T0002	2023-03-08	2	163,19	131,04157	BA S/E LOS VILOS 220KV BP1
BA01T0002SE025T0002	BA02T0002SE032T0002	2023-03-08	3	163,19	131,04157	BA S/E LOS VILOS 220KV BP1
BA01T0002SE025T0002	BA02T0002SE032T0002	2023-03-08	4	163,19	131,04157	BA S/E LOS VILOS 220KV BP1
BA01T0002SE025T0002	BA02T0002SE032T0002	2023-03-08	5	163,19	131,04157	BA S/E LOS VILOS 220KV BP1
BA01T0002SE025T0002	BA02T0002SE032T0002	2023-03-08	6	174,48	140,10744	BA S/E LOS VILOS 220KV BP1
BA01T0002SE025T0002	BA02T0002SE032T0002	2023-03-08	7	186,55	149,79965	BA S/E LOS VILOS 220KV BP1
BA01T0002SE025T0002	BA02T0002SE032T0002	2023-03-08	8	184,21	147,92063	BA S/E LOS VILOS 220KV BP1
BA01T0002SE025T0002	BA02T0002SE032T0002	2023-03-08	9	99,55	79,93865	BA S/E LOS VILOS 220KV BP1
BA01T0002SE025T0002	BA02T0002SE032T0002	2023-03-08	10	58,53	46,99959	BA S/E LOS VILOS 220KV BP1
BA01T0002SE025T0002	BA02T0002SE032T0002	2023-03-08	11	0,0	0,0	BA S/E LOS VILOS 220KV BP1
BA01T0002SE025T0002	BA02T0002SE032T0002	2023-03-08	12	0,0	0,0	BA S/E LOS VILOS 220KV BP1
BA01T0002SE025T0002	BA02T0002SE032T0002	2023-03-08	13	0,0	0,0	BA S/E LOS VILOS 220KV BP1
BA01T0002SE025T0002	BA02T0002SE032T0002	2023-03-08	14	0,0	0,0	BA S/E LOS VILOS 220KV BP1
BA01T0002SE025T0002	BA02T0002SE032T0002	2023-03-08	15	0,0	0,0	BA S/E LOS VILOS 220KV BP1
BA01T0002SE025T0002	BA02T0002SE032T0002	2023-03-08	16	0,0	0,0	BA S/E LOS VILOS 220KV BP1
BA01T0002SE025T0002	BA02T0002SE032T0002	2023-03-08	17	0,0	0,0	BA S/E LOS VILOS 220KV BP1
BA01T0002SE025T0002	BA02T0002SE032T0002	2023-03-08	18	0,0	0,0	BA S/E LOS VILOS 220KV BP1
BA01T0002SE025T0002	BA02T0002SE032T0002	2023-03-08	19	50,87	40,84861	BA S/E LOS VILOS 220KV BP1
BA01T0002SE025T0002	BA02T0002SE032T0002	2023-03-08	20	181,25	145,54375	BA S/E LOS VILOS 220KV BP1
BA01T0002SE025T0002	BA02T0002SE032T0002	2023-03-08	21	181,26	145,55178	BA S/E LOS VILOS 220KV BP1
BA01T0002SE025T0002	BA02T0002SE032T0002	2023-03-08	22	164,21	131,86063	BA S/E LOS VILOS 220KV BP1
BA01T0002SE025T0002	BA02T0002SE032T0002	2023-03-08	23	158,94	127,62882	BA S/E LOS VILOS 220KV BP1
BA01T0002SE025T0002	BA02T0002SE032T0002	2023-03-08	24	158,94	127,62882	BA S/E LOS VILOS 220KV BP1
BA01T0002SE025T0002	BA02T0002SE032T0002	2023-03-09	1	171,66	137,01558	BA S/E LOS VILOS 220KV BP1
BA01T0002SE025T0002	BA02T0002SE032T0002	2023-03-09	2	171,66	137,01558	BA S/E LOS VILOS 220KV BP1
BA01T0002SE025T0002	BA02T0002SE032T0002	2023-03-09	3	152,9	122,04172	BA S/E LOS VILOS 220KV BP1
BA01T0002SE025T0002	BA02T0002SE032T0002	2023-03-09	4	150,95	120,48527	BA S/E LOS VILOS 220KV BP1
BA01T0002SE025T0002	BA02T0002SE032T0002	2023-03-09	5	148,03	118,15459	BA S/E LOS VILOS 220KV BP1
BA01T0002SE025T0002	BA02T0002SE032T0002	2023-03-09	6	148,03	118,15459	BA S/E LOS VILOS 220KV BP1
BA01T0002SE025T0002	BA02T0002SE032T0002	2023-03-09	7	190,4	151,97347	BA S/E LOS VILOS 220KV BP1
BA01T0002SE025T0002	BA02T0002SE032T0002	2023-03-09	8	190,4	151,97347	BA S/E LOS VILOS 220KV BP1
BA01T0002SE025T0002	BA02T0002SE032T0002	2023-03-09	9	164,42	131,23676	BA S/E LOS VILOS 220KV BP1
BA01T0002SE025T0002	BA02T0002SE032T0002	2023-03-09	10	74,88	59,76772	BA S/E LOS VILOS 220KV BP1
BA01T0002SE025T0002	BA02T0002SE032T0002	2023-03-09	11	86,32	68,8989	BA S/E LOS VILOS 220KV BP1
BA01T0002SE025T0002	BA02T0002SE032T0002	2023-03-09	12	116,75	93,18752	BA S/E LOS VILOS 220KV BP1
BA01T0002SE025T0002	BA02T0002SE032T0002	2023-03-09	13	110,1	87,87962	BA S/E LOS VILOS 220KV BP1
BA01T0002SE025T0002	BA02T0002SE032T0002	2023-03-09	14	0,0	0,0	BA S/E LOS VILOS 220KV BP1
BA01T0002SE025T0002	BA02T0002SE032T0002	2023-03-09	15	0,0	0,0	BA S/E LOS VILOS 220KV BP1
BA01T0002SE025T0002	BA02T0002SE032T0002	2023-03-09	16	0,0	0,0	BA S/E LOS VILOS 220KV BP1
BA01T0002SE025T0002	BA02T0002SE032T0002	2023-03-09	17	0,0	0,0	BA S/E LOS VILOS 220KV BP1
BA01T0002SE025T0002	BA02T0002SE032T0002	2023-03-09	18	0,0	0,0	BA S/E LOS VILOS 220KV BP1
BA01T0002SE025T0002	BA02T0002SE032T0002	2023-03-09	19	51,82	41,36169	BA S/E LOS VILOS 220KV BP1
BA01T0002SE025T0002	BA02T0002SE032T0002	2023-03-09	20	186,95	149,21975	BA S/E LOS VILOS 220KV BP1
BA01T0002SE025T0002	BA02T0002SE032T0002	2023-03-09	21	187,11	149,34746	BA S/E LOS VILOS 220KV BP1
BA01T0002SE025T0002	BA02T0002SE032T0002	2023-03-09	22	187,11	149,34746	BA S/E LOS VILOS 220KV BP1
BA01T0002SE025T0002	BA02T0002SE032T0002	2023-03-09	23	187,11	149,34746	BA S/E LOS VILOS 220KV BP1
BA01T0002SE025T0002	BA02T0002SE032T0002	2023-03-09	24	187,11	149,34746	BA S/E LOS VILOS 220KV BP1
BA01T0002SE025T0002	BA02T0002SE032T0002	2023-03-10	1	188,63	151,44725	BA S/E LOS VILOS 220KV BP1
BA01T0002SE025T0002	BA02T0002SE032T0002	2023-03-10	2	159,94	128,41263	BA S/E LOS VILOS 220KV BP1
BA01T0002SE025T0002	BA02T0002SE032T0002	2023-03-10	3	147,61	118,51312	BA S/E LOS VILOS 220KV BP1
BA01T0002SE025T0002	BA02T0002SE032T0002	2023-03-10	4	147,78	118,64961	BA S/E LOS VILOS 220KV BP1
BA01T0002SE025T0002	BA02T0002SE032T0002	2023-03-10	5	146,45	117,58178	BA S/E LOS VILOS 220KV BP1
BA01T0002SE025T0002	BA02T0002SE032T0002	2023-03-10	6	183,86	147,61752	BA S/E LOS VILOS 220KV BP1
BA01T0002SE025T0002	BA02T0002SE032T0002	2023-03-10	7	191,8	153,99238	BA S/E LOS VILOS 220KV BP1
BA01T0002SE025T0002	BA02T0002SE032T0002	2023-03-10	8	191,8	153,99238	BA S/E LOS VILOS 220KV BP1
BA01T0002SE025T0002	BA02T0002SE032T0002	2023-03-10	9	174,84	140,37554	BA S/E LOS VILOS 220KV BP1
BA01T0002SE025T0002	BA02T0002SE032T0002	2023-03-10	10	132,71	106,5502	BA S/E LOS VILOS 220KV BP1
BA01T0002SE025T0002	BA02T0002SE032T0002	2023-03-10	11	133,17	106,91953	BA S/E LOS VILOS 220KV BP1
BA01T0002SE025T0002	BA02T0002SE032T0002	2023-03-10	12	138,15	110,91787	BA S/E LOS VILOS 220KV BP1
BA01T0002SE025T0002	BA02T0002SE032T0002	2023-03-10	13	103,98	83,48346	BA S/E LOS VILOS 220KV BP1
BA01T0002SE025T0002	BA02T0002SE032T0002	2023-03-10	14	0,0	0,0	BA S/E LOS VILOS 220KV BP1
BA01T0002SE025T0002	BA02T0002SE032T0002	2023-03-10	15	0,0	0,0	BA S/E LOS VILOS 220KV BP1
BA01T0002SE025T0002	BA02T0002SE032T0002	2023-03-10	16	0,0	0,0	BA S/E LOS VILOS 220KV BP1
BA01T0002SE025T0002	BA02T0002SE032T0002	2023-03-10	17	0,0	0,0	BA S/E LOS VILOS 220KV BP1
BA01T0002SE025T0002	BA02T0002SE032T0002	2023-03-10	18	0,0	0,0	BA S/E LOS VILOS 220KV BP1
BA01T0002SE025T0002	BA02T0002SE032T0002	2023-03-10	19	51,18	41,0914	BA S/E LOS VILOS 220KV BP1
BA01T0002SE025T0002	BA02T0002SE032T0002	2023-03-10	20	189,25	151,94504	BA S/E LOS VILOS 220KV BP1
BA01T0002SE025T0002	BA02T0002SE032T0002	2023-03-10	21	189,25	151,94504	BA S/E LOS VILOS 220KV BP1
BA01T0002SE025T0002	BA02T0002SE032T0002	2023-03-10	22	189,25	151,94504	BA S/E LOS VILOS 220KV BP1
BA01T0002SE025T0002	BA02T0002SE032T0002	2023-03-10	23	189,25	151,94504	BA S/E LOS VILOS 220KV BP1
BA01T0002SE025T0002	BA02T0002SE032T0002	2023-03-10	24	189,25	151,94504	BA S/E LOS VILOS 220KV BP1
BA01T0002SE025T0002	BA02T0002SE032T0002	2023-03-11	1	191,66	153,49666	BA S/E LOS VILOS 220KV BP1
BA01T0002SE025T0002	BA02T0002SE032T0002	2023-03-11	2	179,8	143,99822	BA S/E LOS VILOS 220KV BP1
BA01T0002SE025T0002	BA02T0002SE032T0002	2023-03-11	3	172,93	138,49618	BA S/E LOS VILOS 220KV BP1
BA01T0002SE025T0002	BA02T0002SE032T0002	2023-03-11	4	172,93	138,49618	BA S/E LOS VILOS 220KV BP1
BA01T0002SE025T0002	BA02T0002SE032T0002	2023-03-11	5	172,93	138,49618	BA S/E LOS VILOS 220KV BP1
BA01T0002SE025T0002	BA02T0002SE032T0002	2023-03-11	6	172,93	138,49618	BA S/E LOS VILOS 220KV BP1
BA01T0002SE025T0002	BA02T0002SE032T0002	2023-03-11	7	172,93	138,49618	BA S/E LOS VILOS 220KV BP1
BA01T0002SE025T0002	BA02T0002SE032T0002	2023-03-11	8	164,29	131,57658	BA S/E LOS VILOS 220KV BP1
BA01T0002SE025T0002	BA02T0002SE032T0002	2023-03-11	9	119,81	95,95343	BA S/E LOS VILOS 220KV BP1
BA01T0002SE025T0002	BA02T0002SE032T0002	2023-03-11	10	80,7	64,63102	BA S/E LOS VILOS 220KV BP1
BA01T0002SE025T0002	BA02T0002SE032T0002	2023-03-11	11	72,91	58,39216	BA S/E LOS VILOS 220KV BP1
BA01T0002SE025T0002	BA02T0002SE032T0002	2023-03-11	12	0,0	0,0	BA S/E LOS VILOS 220KV BP1
BA01T0002SE025T0002	BA02T0002SE032T0002	2023-03-11	13	0,0	0,0	BA S/E LOS VILOS 220KV BP1
BA01T0002SE025T0002	BA02T0002SE032T0002	2023-03-11	14	0,0	0,0	BA S/E LOS VILOS 220KV BP1
BA01T0002SE025T0002	BA02T0002SE032T0002	2023-03-11	15	0,0	0,0	BA S/E LOS VILOS 220KV BP1
BA01T0002SE025T0002	BA02T0002SE032T0002	2023-03-11	16	0,0	0,0	BA S/E LOS VILOS 220KV BP1
BA01T0002SE025T0002	BA02T0002SE032T0002	2023-03-11	17	0,0	0,0	BA S/E LOS VILOS 220KV BP1
BA01T0002SE025T0002	BA02T0002SE032T0002	2023-03-11	18	0,0	0,0	BA S/E LOS VILOS 220KV BP1
BA01T0002SE025T0002	BA02T0002SE032T0002	2023-03-11	19	83,48	66,85746	BA S/E LOS VILOS 220KV BP1
BA01T0002SE025T0002	BA02T0002SE032T0002	2023-03-11	20	189,91	152,09512	BA S/E LOS VILOS 220KV BP1
BA01T0002SE025T0002	BA02T0002SE032T0002	2023-03-11	21	189,91	152,09512	BA S/E LOS VILOS 220KV BP1
BA01T0002SE025T0002	BA02T0002SE032T0002	2023-03-11	22	189,91	152,09512	BA S/E LOS VILOS 220KV BP1
BA01T0002SE025T0002	BA02T0002SE032T0002	2023-03-11	23	180,6	144,63893	BA S/E LOS VILOS 220KV BP1
BA01T0002SE025T0002	BA02T0002SE032T0002	2023-03-11	24	169,23	135,53292	BA S/E LOS VILOS 220KV BP1
BA01T0002SE025T0002	BA02T0002SE032T0002	2023-03-12	1	153,66	123,06322	BA S/E LOS VILOS 220KV BP1
BA01T0002SE025T0002	BA02T0002SE032T0002	2023-03-12	2	153,66	123,06322	BA S/E LOS VILOS 220KV BP1
BA01T0002SE025T0002	BA02T0002SE032T0002	2023-03-12	3	139,64	111,83488	BA S/E LOS VILOS 220KV BP1
BA01T0002SE025T0002	BA02T0002SE032T0002	2023-03-12	4	134,96	108,08676	BA S/E LOS VILOS 220KV BP1
BA01T0002SE025T0002	BA02T0002SE032T0002	2023-03-12	5	134,96	108,08676	BA S/E LOS VILOS 220KV BP1
BA01T0002SE025T0002	BA02T0002SE032T0002	2023-03-12	6	134,96	108,08676	BA S/E LOS VILOS 220KV BP1
BA01T0002SE025T0002	BA02T0002SE032T0002	2023-03-12	7	134,96	108,08676	BA S/E LOS VILOS 220KV BP1
BA01T0002SE025T0002	BA02T0002SE032T0002	2023-03-12	8	134,96	108,08676	BA S/E LOS VILOS 220KV BP1
BA01T0002SE025T0002	BA02T0002SE032T0002	2023-03-12	9	120,29	96,33786	BA S/E LOS VILOS 220KV BP1
BA01T0002SE025T0002	BA02T0002SE032T0002	2023-03-12	10	25,98	20,80686	BA S/E LOS VILOS 220KV BP1
BA01T0002SE025T0002	BA02T0002SE032T0002	2023-03-12	11	0,0	0,0	BA S/E LOS VILOS 220KV BP1
BA01T0002SE025T0002	BA02T0002SE032T0002	2023-03-12	12	0,0	0,0	BA S/E LOS VILOS 220KV BP1
BA01T0002SE025T0002	BA02T0002SE032T0002	2023-03-12	13	0,0	0,0	BA S/E LOS VILOS 220KV BP1
BA01T0002SE025T0002	BA02T0002SE032T0002	2023-03-12	14	0,0	0,0	BA S/E LOS VILOS 220KV BP1
BA01T0002SE025T0002	BA02T0002SE032T0002	2023-03-12	15	0,0	0,0	BA S/E LOS VILOS 220KV BP1
BA01T0002SE025T0002	BA02T0002SE032T0002	2023-03-12	16	0,0	0,0	BA S/E LOS VILOS 220KV BP1
BA01T0002SE025T0002	BA02T0002SE032T0002	2023-03-12	17	0,0	0,0	BA S/E LOS VILOS 220KV BP1
BA01T0002SE025T0002	BA02T0002SE032T0002	2023-03-12	18	0,0	0,0	BA S/E LOS VILOS 220KV BP1
BA01T0002SE025T0002	BA02T0002SE032T0002	2023-03-12	19	43,16	34,56598	BA S/E LOS VILOS 220KV BP1
BA01T0002SE025T0002	BA02T0002SE032T0002	2023-03-12	20	161,85	129,62243	BA S/E LOS VILOS 220KV BP1
BA01T0002SE025T0002	BA02T0002SE032T0002	2023-03-12	21	160,47	128,51721	BA S/E LOS VILOS 220KV BP1
BA01T0002SE025T0002	BA02T0002SE032T0002	2023-03-12	22	141,53	113,34855	BA S/E LOS VILOS 220KV BP1
BA01T0002SE025T0002	BA02T0002SE032T0002	2023-03-12	23	142,31	113,97323	BA S/E LOS VILOS 220KV BP1
BA01T0002SE025T0002	BA02T0002SE032T0002	2023-03-12	24	142,31	113,97323	BA S/E LOS VILOS 220KV BP1
BA01T0002SE025T0002	BA02T0002SE032T0002	2023-03-13	1	132,89	106,42894	BA S/E LOS VILOS 220KV BP1
BA01T0002SE025T0002	BA02T0002SE032T0002	2023-03-13	2	139,49	111,71475	BA S/E LOS VILOS 220KV BP1
BA01T0002SE025T0002	BA02T0002SE032T0002	2023-03-13	3	132,89	106,42894	BA S/E LOS VILOS 220KV BP1
BA01T0002SE025T0002	BA02T0002SE032T0002	2023-03-13	4	137,27	109,9368	BA S/E LOS VILOS 220KV BP1
BA01T0002SE025T0002	BA02T0002SE032T0002	2023-03-13	5	151,15	121,05301	BA S/E LOS VILOS 220KV BP1
BA01T0002SE025T0002	BA02T0002SE032T0002	2023-03-13	6	151,15	121,05301	BA S/E LOS VILOS 220KV BP1
BA01T0002SE025T0002	BA02T0002SE032T0002	2023-03-13	7	151,15	121,05301	BA S/E LOS VILOS 220KV BP1
BA01T0002SE025T0002	BA02T0002SE032T0002	2023-03-13	8	151,15	121,05301	BA S/E LOS VILOS 220KV BP1
BA01T0002SE025T0002	BA02T0002SE032T0002	2023-03-13	9	144,07	115,38278	BA S/E LOS VILOS 220KV BP1
BA01T0002SE025T0002	BA02T0002SE032T0002	2023-03-13	10	144,07	115,38278	BA S/E LOS VILOS 220KV BP1
BA01T0002SE025T0002	BA02T0002SE032T0002	2023-03-13	11	144,07	115,38278	BA S/E LOS VILOS 220KV BP1
BA01T0002SE025T0002	BA02T0002SE032T0002	2023-03-13	12	131,29	105,14754	BA S/E LOS VILOS 220KV BP1
BA01T0002SE025T0002	BA02T0002SE032T0002	2023-03-13	13	98,28	78,71049	BA S/E LOS VILOS 220KV BP1
BA01T0002SE025T0002	BA02T0002SE032T0002	2023-03-13	14	29,24	23,41773	BA S/E LOS VILOS 220KV BP1
BA01T0002SE025T0002	BA02T0002SE032T0002	2023-03-13	15	0,0	0,0	BA S/E LOS VILOS 220KV BP1
BA01T0002SE025T0002	BA02T0002SE032T0002	2023-03-13	16	0,0	0,0	BA S/E LOS VILOS 220KV BP1
BA01T0002SE025T0002	BA02T0002SE032T0002	2023-03-13	17	0,0	0,0	BA S/E LOS VILOS 220KV BP1
BA01T0002SE025T0002	BA02T0002SE032T0002	2023-03-13	18	0,0	0,0	BA S/E LOS VILOS 220KV BP1
BA01T0002SE025T0002	BA02T0002SE032T0002	2023-03-13	19	54,04	43,27956	BA S/E LOS VILOS 220KV BP1
BA01T0002SE025T0002	BA02T0002SE032T0002	2023-03-13	20	157,78	126,36285	BA S/E LOS VILOS 220KV BP1
BA01T0002SE025T0002	BA02T0002SE032T0002	2023-03-13	21	191,7	153,5287	BA S/E LOS VILOS 220KV BP1
BA01T0002SE025T0002	BA02T0002SE032T0002	2023-03-13	22	266,14	213,1462	BA S/E LOS VILOS 220KV BP1
BA01T0002SE025T0002	BA02T0002SE032T0002	2023-03-13	23	207,27	165,9984	BA S/E LOS VILOS 220KV BP1
BA01T0002SE025T0002	BA02T0002SE032T0002	2023-03-13	24	168,02	134,56386	BA S/E LOS VILOS 220KV BP1
BA01T0002SE025T0002	BA02T0002SE032T0002	2023-03-14	1	170,84	136,19194	BA S/E LOS VILOS 220KV BP1
BA01T0002SE025T0002	BA02T0002SE032T0002	2023-03-14	2	170,84	136,19194	BA S/E LOS VILOS 220KV BP1
BA01T0002SE025T0002	BA02T0002SE032T0002	2023-03-14	3	170,84	136,19194	BA S/E LOS VILOS 220KV BP1
BA01T0002SE025T0002	BA02T0002SE032T0002	2023-03-14	4	170,84	136,19194	BA S/E LOS VILOS 220KV BP1
BA01T0002SE025T0002	BA02T0002SE032T0002	2023-03-14	5	172,4	137,43556	BA S/E LOS VILOS 220KV BP1
BA01T0002SE025T0002	BA02T0002SE032T0002	2023-03-14	6	173,67	138,44799	BA S/E LOS VILOS 220KV BP1
BA01T0002SE025T0002	BA02T0002SE032T0002	2023-03-14	7	173,67	138,44799	BA S/E LOS VILOS 220KV BP1
BA01T0002SE025T0002	BA02T0002SE032T0002	2023-03-14	8	172,96	137,88198	BA S/E LOS VILOS 220KV BP1
BA01T0002SE025T0002	BA02T0002SE032T0002	2023-03-14	9	169,24	134,91644	BA S/E LOS VILOS 220KV BP1
BA01T0002SE025T0002	BA02T0002SE032T0002	2023-03-14	10	169,24	134,91644	BA S/E LOS VILOS 220KV BP1
BA01T0002SE025T0002	BA02T0002SE032T0002	2023-03-14	11	158,51	126,36259	BA S/E LOS VILOS 220KV BP1
BA01T0002SE025T0002	BA02T0002SE032T0002	2023-03-14	12	130,14	103,74631	BA S/E LOS VILOS 220KV BP1
BA01T0002SE025T0002	BA02T0002SE032T0002	2023-03-14	13	68,58	54,67129	BA S/E LOS VILOS 220KV BP1
BA01T0002SE025T0002	BA02T0002SE032T0002	2023-03-14	14	0,0	0,0	BA S/E LOS VILOS 220KV BP1
BA01T0002SE025T0002	BA02T0002SE032T0002	2023-03-14	15	0,0	0,0	BA S/E LOS VILOS 220KV BP1
BA01T0002SE025T0002	BA02T0002SE032T0002	2023-03-14	16	0,0	0,0	BA S/E LOS VILOS 220KV BP1
BA01T0002SE025T0002	BA02T0002SE032T0002	2023-03-14	17	0,0	0,0	BA S/E LOS VILOS 220KV BP1
BA01T0002SE025T0002	BA02T0002SE032T0002	2023-03-14	18	0,0	0,0	BA S/E LOS VILOS 220KV BP1
BA01T0002SE025T0002	BA02T0002SE032T0002	2023-03-14	19	88,39	70,46362	BA S/E LOS VILOS 220KV BP1
BA01T0002SE025T0002	BA02T0002SE032T0002	2023-03-14	20	253,89	202,39857	BA S/E LOS VILOS 220KV BP1
BA01T0002SE025T0002	BA02T0002SE032T0002	2023-03-14	21	262,81	209,5095	BA S/E LOS VILOS 220KV BP1
BA01T0002SE025T0002	BA02T0002SE032T0002	2023-03-14	22	262,81	209,5095	BA S/E LOS VILOS 220KV BP1
BA01T0002SE025T0002	BA02T0002SE032T0002	2023-03-14	23	247,08	196,96971	BA S/E LOS VILOS 220KV BP1
BA01T0002SE025T0002	BA02T0002SE032T0002	2023-03-14	24	177,57	141,55703	BA S/E LOS VILOS 220KV BP1
BA01T0002SE025T0002	BA02T0002SE032T0002	2023-03-15	1	170,69	137,08797	BA S/E LOS VILOS 220KV BP1
BA01T0002SE025T0002	BA02T0002SE032T0002	2023-03-15	2	164,48	132,10047	BA S/E LOS VILOS 220KV BP1
BA01T0002SE025T0002	BA02T0002SE032T0002	2023-03-15	3	151,32	121,53114	BA S/E LOS VILOS 220KV BP1
BA01T0002SE025T0002	BA02T0002SE032T0002	2023-03-15	4	142,86	114,73658	BA S/E LOS VILOS 220KV BP1
BA01T0002SE025T0002	BA02T0002SE032T0002	2023-03-15	5	145,77	117,07372	BA S/E LOS VILOS 220KV BP1
BA01T0002SE025T0002	BA02T0002SE032T0002	2023-03-15	6	167,37	134,42154	BA S/E LOS VILOS 220KV BP1
BA01T0002SE025T0002	BA02T0002SE032T0002	2023-03-15	7	170,69	137,08797	BA S/E LOS VILOS 220KV BP1
BA01T0002SE025T0002	BA02T0002SE032T0002	2023-03-15	8	170,69	137,08797	BA S/E LOS VILOS 220KV BP1
BA01T0002SE025T0002	BA02T0002SE032T0002	2023-03-15	9	156,87	125,98857	BA S/E LOS VILOS 220KV BP1
BA01T0002SE025T0002	BA02T0002SE032T0002	2023-03-15	10	70,2	56,38043	BA S/E LOS VILOS 220KV BP1
BA01T0002SE025T0002	BA02T0002SE032T0002	2023-03-15	11	0,0	0,0	BA S/E LOS VILOS 220KV BP1
BA01T0002SE025T0002	BA02T0002SE032T0002	2023-03-15	12	0,0	0,0	BA S/E LOS VILOS 220KV BP1
BA01T0002SE025T0002	BA02T0002SE032T0002	2023-03-15	13	0,0	0,0	BA S/E LOS VILOS 220KV BP1
BA01T0002SE025T0002	BA02T0002SE032T0002	2023-03-15	14	0,0	0,0	BA S/E LOS VILOS 220KV BP1
BA01T0002SE025T0002	BA02T0002SE032T0002	2023-03-15	15	0,0	0,0	BA S/E LOS VILOS 220KV BP1
BA01T0002SE025T0002	BA02T0002SE032T0002	2023-03-15	16	0,0	0,0	BA S/E LOS VILOS 220KV BP1
BA01T0002SE025T0002	BA02T0002SE032T0002	2023-03-15	17	0,0	0,0	BA S/E LOS VILOS 220KV BP1
BA01T0002SE025T0002	BA02T0002SE032T0002	2023-03-15	18	0,0	0,0	BA S/E LOS VILOS 220KV BP1
BA01T0002SE025T0002	BA02T0002SE032T0002	2023-03-15	19	48,43	38,89607	BA S/E LOS VILOS 220KV BP1
BA01T0002SE025T0002	BA02T0002SE032T0002	2023-03-15	20	194,6	156,29104	BA S/E LOS VILOS 220KV BP1
BA01T0002SE025T0002	BA02T0002SE032T0002	2023-03-15	21	178,22	143,13561	BA S/E LOS VILOS 220KV BP1
BA01T0002SE025T0002	BA02T0002SE032T0002	2023-03-15	22	167,96	134,89539	BA S/E LOS VILOS 220KV BP1
BA01T0002SE025T0002	BA02T0002SE032T0002	2023-03-15	23	167,96	134,89539	BA S/E LOS VILOS 220KV BP1
BA01T0002SE025T0002	BA02T0002SE032T0002	2023-03-15	24	155,24	124,67945	BA S/E LOS VILOS 220KV BP1
BA01T0002SE025T0002	BA02T0002SE032T0002	2023-03-16	1	150,11	120,19458	BA S/E LOS VILOS 220KV BP1
BA01T0002SE025T0002	BA02T0002SE032T0002	2023-03-16	2	156,64	125,42321	BA S/E LOS VILOS 220KV BP1
BA01T0002SE025T0002	BA02T0002SE032T0002	2023-03-16	3	156,86	125,59937	BA S/E LOS VILOS 220KV BP1
BA01T0002SE025T0002	BA02T0002SE032T0002	2023-03-16	4	156,98	125,69546	BA S/E LOS VILOS 220KV BP1
BA01T0002SE025T0002	BA02T0002SE032T0002	2023-03-16	5	165,7	132,67765	BA S/E LOS VILOS 220KV BP1
BA01T0002SE025T0002	BA02T0002SE032T0002	2023-03-16	6	166,07	132,97391	BA S/E LOS VILOS 220KV BP1
BA01T0002SE025T0002	BA02T0002SE032T0002	2023-03-16	7	166,07	132,97391	BA S/E LOS VILOS 220KV BP1
BA01T0002SE025T0002	BA02T0002SE032T0002	2023-03-16	8	166,07	132,97391	BA S/E LOS VILOS 220KV BP1
BA01T0002SE025T0002	BA02T0002SE032T0002	2023-03-16	9	167,76	134,32711	BA S/E LOS VILOS 220KV BP1
BA01T0002SE025T0002	BA02T0002SE032T0002	2023-03-16	10	125,78	100,7133	BA S/E LOS VILOS 220KV BP1
BA01T0002SE025T0002	BA02T0002SE032T0002	2023-03-16	11	98,41	78,79787	BA S/E LOS VILOS 220KV BP1
BA01T0002SE025T0002	BA02T0002SE032T0002	2023-03-16	12	98,85	79,15018	BA S/E LOS VILOS 220KV BP1
BA01T0002SE025T0002	BA02T0002SE032T0002	2023-03-16	13	25,0	20,01775	BA S/E LOS VILOS 220KV BP1
BA01T0002SE025T0002	BA02T0002SE032T0002	2023-03-16	14	0,0	0,0	BA S/E LOS VILOS 220KV BP1
BA01T0002SE025T0002	BA02T0002SE032T0002	2023-03-16	15	0,0	0,0	BA S/E LOS VILOS 220KV BP1
BA01T0002SE025T0002	BA02T0002SE032T0002	2023-03-16	16	0,0	0,0	BA S/E LOS VILOS 220KV BP1
BA01T0002SE025T0002	BA02T0002SE032T0002	2023-03-16	17	0,0	0,0	BA S/E LOS VILOS 220KV BP1
BA01T0002SE025T0002	BA02T0002SE032T0002	2023-03-16	18	0,0	0,0	BA S/E LOS VILOS 220KV BP1
BA01T0002SE025T0002	BA02T0002SE032T0002	2023-03-16	19	79,72	63,8326	BA S/E LOS VILOS 220KV BP1
BA01T0002SE025T0002	BA02T0002SE032T0002	2023-03-16	20	167,79	134,35113	BA S/E LOS VILOS 220KV BP1
BA01T0002SE025T0002	BA02T0002SE032T0002	2023-03-16	21	167,79	134,35113	BA S/E LOS VILOS 220KV BP1
BA01T0002SE025T0002	BA02T0002SE032T0002	2023-03-16	22	167,79	134,35113	BA S/E LOS VILOS 220KV BP1
BA01T0002SE025T0002	BA02T0002SE032T0002	2023-03-16	23	167,79	134,35113	BA S/E LOS VILOS 220KV BP1
BA01T0002SE025T0002	BA02T0002SE032T0002	2023-03-16	24	167,79	134,35113	BA S/E LOS VILOS 220KV BP1
BA01T0002SE025T0002	BA02T0002SE032T0002	2023-03-17	1	164,79	134,70264	BA S/E LOS VILOS 220KV BP1
BA01T0002SE025T0002	BA02T0002SE032T0002	2023-03-17	2	164,79	134,70264	BA S/E LOS VILOS 220KV BP1
BA01T0002SE025T0002	BA02T0002SE032T0002	2023-03-17	3	159,17	130,10874	BA S/E LOS VILOS 220KV BP1
BA01T0002SE025T0002	BA02T0002SE032T0002	2023-03-17	4	149,47	122,17977	BA S/E LOS VILOS 220KV BP1
BA01T0002SE025T0002	BA02T0002SE032T0002	2023-03-17	5	149,47	122,17977	BA S/E LOS VILOS 220KV BP1
BA01T0002SE025T0002	BA02T0002SE032T0002	2023-03-17	6	156,87	128,22868	BA S/E LOS VILOS 220KV BP1
BA01T0002SE025T0002	BA02T0002SE032T0002	2023-03-17	7	164,79	134,70264	BA S/E LOS VILOS 220KV BP1
BA01T0002SE025T0002	BA02T0002SE032T0002	2023-03-17	8	164,79	134,70264	BA S/E LOS VILOS 220KV BP1
BA01T0002SE025T0002	BA02T0002SE032T0002	2023-03-17	9	152,02	124,26419	BA S/E LOS VILOS 220KV BP1
BA01T0002SE025T0002	BA02T0002SE032T0002	2023-03-17	10	78,72	64,3473	BA S/E LOS VILOS 220KV BP1
BA01T0002SE025T0002	BA02T0002SE032T0002	2023-03-17	11	7,51	6,13882	BA S/E LOS VILOS 220KV BP1
BA01T0002SE025T0002	BA02T0002SE032T0002	2023-03-17	12	0,0	0,0	BA S/E LOS VILOS 220KV BP1
BA01T0002SE025T0002	BA02T0002SE032T0002	2023-03-17	13	0,0	0,0	BA S/E LOS VILOS 220KV BP1
BA01T0002SE025T0002	BA02T0002SE032T0002	2023-03-17	14	0,0	0,0	BA S/E LOS VILOS 220KV BP1
BA01T0002SE025T0002	BA02T0002SE032T0002	2023-03-17	15	0,0	0,0	BA S/E LOS VILOS 220KV BP1
BA01T0002SE025T0002	BA02T0002SE032T0002	2023-03-17	16	0,0	0,0	BA S/E LOS VILOS 220KV BP1
BA01T0002SE025T0002	BA02T0002SE032T0002	2023-03-17	17	0,0	0,0	BA S/E LOS VILOS 220KV BP1
BA01T0002SE025T0002	BA02T0002SE032T0002	2023-03-17	18	0,0	0,0	BA S/E LOS VILOS 220KV BP1
BA01T0002SE025T0002	BA02T0002SE032T0002	2023-03-17	19	0,0	0,0	BA S/E LOS VILOS 220KV BP1
BA01T0002SE025T0002	BA02T0002SE032T0002	2023-03-17	20	112,89	92,27854	BA S/E LOS VILOS 220KV BP1
BA01T0002SE025T0002	BA02T0002SE032T0002	2023-03-17	21	170,87	139,67256	BA S/E LOS VILOS 220KV BP1
BA01T0002SE025T0002	BA02T0002SE032T0002	2023-03-17	22	166,02	135,70807	BA S/E LOS VILOS 220KV BP1
BA01T0002SE025T0002	BA02T0002SE032T0002	2023-03-17	23	157,83	129,0134	BA S/E LOS VILOS 220KV BP1
BA01T0002SE025T0002	BA02T0002SE032T0002	2023-03-17	24	154,25	126,08704	BA S/E LOS VILOS 220KV BP1
BA01T0002SE025T0002	BA02T0002SE032T0002	2023-03-18	1	150,7	124,27476	BA S/E LOS VILOS 220KV BP1
BA01T0002SE025T0002	BA02T0002SE032T0002	2023-03-18	2	150,7	124,27476	BA S/E LOS VILOS 220KV BP1
BA01T0002SE025T0002	BA02T0002SE032T0002	2023-03-18	3	144,84	119,44231	BA S/E LOS VILOS 220KV BP1
BA01T0002SE025T0002	BA02T0002SE032T0002	2023-03-18	4	128,45	105,92629	BA S/E LOS VILOS 220KV BP1
BA01T0002SE025T0002	BA02T0002SE032T0002	2023-03-18	5	136,87	112,86985	BA S/E LOS VILOS 220KV BP1
BA01T0002SE025T0002	BA02T0002SE032T0002	2023-03-18	6	157,55	129,92361	BA S/E LOS VILOS 220KV BP1
BA01T0002SE025T0002	BA02T0002SE032T0002	2023-03-18	7	163,0	134,41795	BA S/E LOS VILOS 220KV BP1
BA01T0002SE025T0002	BA02T0002SE032T0002	2023-03-18	8	162,52	134,02212	BA S/E LOS VILOS 220KV BP1
BA01T0002SE025T0002	BA02T0002SE032T0002	2023-03-18	9	115,87	95,5522	BA S/E LOS VILOS 220KV BP1
BA01T0002SE025T0002	BA02T0002SE032T0002	2023-03-18	10	39,55	32,61491	BA S/E LOS VILOS 220KV BP1
BA01T0002SE025T0002	BA02T0002SE032T0002	2023-03-18	11	0,0	0,0	BA S/E LOS VILOS 220KV BP1
BA01T0002SE025T0002	BA02T0002SE032T0002	2023-03-18	12	0,0	0,0	BA S/E LOS VILOS 220KV BP1
BA01T0002SE025T0002	BA02T0002SE032T0002	2023-03-18	13	0,0	0,0	BA S/E LOS VILOS 220KV BP1
BA01T0002SE025T0002	BA02T0002SE032T0002	2023-03-18	14	0,0	0,0	BA S/E LOS VILOS 220KV BP1
BA01T0002SE025T0002	BA02T0002SE032T0002	2023-03-18	15	0,0	0,0	BA S/E LOS VILOS 220KV BP1
BA01T0002SE025T0002	BA02T0002SE032T0002	2023-03-18	16	0,0	0,0	BA S/E LOS VILOS 220KV BP1
BA01T0002SE025T0002	BA02T0002SE032T0002	2023-03-18	17	0,0	0,0	BA S/E LOS VILOS 220KV BP1
BA01T0002SE025T0002	BA02T0002SE032T0002	2023-03-18	18	0,0	0,0	BA S/E LOS VILOS 220KV BP1
BA01T0002SE025T0002	BA02T0002SE032T0002	2023-03-18	19	33,32	27,47734	BA S/E LOS VILOS 220KV BP1
BA01T0002SE025T0002	BA02T0002SE032T0002	2023-03-18	20	128,24	105,75312	BA S/E LOS VILOS 220KV BP1
BA01T0002SE025T0002	BA02T0002SE032T0002	2023-03-18	21	161,67	133,32117	BA S/E LOS VILOS 220KV BP1
BA01T0002SE025T0002	BA02T0002SE032T0002	2023-03-18	22	147,02	121,24004	BA S/E LOS VILOS 220KV BP1
BA01T0002SE025T0002	BA02T0002SE032T0002	2023-03-18	23	129,11	106,47056	BA S/E LOS VILOS 220KV BP1
BA01T0002SE025T0002	BA02T0002SE032T0002	2023-03-18	24	124,68	102,81736	BA S/E LOS VILOS 220KV BP1
BA01T0002SE025T0002	BA02T0002SE032T0002	2023-03-19	1	128,37	105,86032	BA S/E LOS VILOS 220KV BP1
BA01T0002SE025T0002	BA02T0002SE032T0002	2023-03-19	2	143,81	118,59292	BA S/E LOS VILOS 220KV BP1
BA01T0002SE025T0002	BA02T0002SE032T0002	2023-03-19	3	132,92	109,61248	BA S/E LOS VILOS 220KV BP1
BA01T0002SE025T0002	BA02T0002SE032T0002	2023-03-19	4	138,22	113,98312	BA S/E LOS VILOS 220KV BP1
BA01T0002SE025T0002	BA02T0002SE032T0002	2023-03-19	5	139,46	115,00569	BA S/E LOS VILOS 220KV BP1
BA01T0002SE025T0002	BA02T0002SE032T0002	2023-03-19	6	139,46	115,00569	BA S/E LOS VILOS 220KV BP1
BA01T0002SE025T0002	BA02T0002SE032T0002	2023-03-19	7	139,46	115,00569	BA S/E LOS VILOS 220KV BP1
BA01T0002SE025T0002	BA02T0002SE032T0002	2023-03-19	8	139,46	115,00569	BA S/E LOS VILOS 220KV BP1
BA01T0002SE025T0002	BA02T0002SE032T0002	2023-03-19	9	90,01	74,22675	BA S/E LOS VILOS 220KV BP1
BA01T0002SE025T0002	BA02T0002SE032T0002	2023-03-19	10	0,0	0,0	BA S/E LOS VILOS 220KV BP1
BA01T0002SE025T0002	BA02T0002SE032T0002	2023-03-19	11	0,0	0,0	BA S/E LOS VILOS 220KV BP1
BA01T0002SE025T0002	BA02T0002SE032T0002	2023-03-19	12	0,0	0,0	BA S/E LOS VILOS 220KV BP1
BA01T0002SE025T0002	BA02T0002SE032T0002	2023-03-19	13	0,0	0,0	BA S/E LOS VILOS 220KV BP1
BA01T0002SE025T0002	BA02T0002SE032T0002	2023-03-19	14	0,0	0,0	BA S/E LOS VILOS 220KV BP1
BA01T0002SE025T0002	BA02T0002SE032T0002	2023-03-19	15	0,0	0,0	BA S/E LOS VILOS 220KV BP1
BA01T0002SE025T0002	BA02T0002SE032T0002	2023-03-19	16	0,0	0,0	BA S/E LOS VILOS 220KV BP1
BA01T0002SE025T0002	BA02T0002SE032T0002	2023-03-19	17	0,0	0,0	BA S/E LOS VILOS 220KV BP1
BA01T0002SE025T0002	BA02T0002SE032T0002	2023-03-19	18	0,0	0,0	BA S/E LOS VILOS 220KV BP1
BA01T0002SE025T0002	BA02T0002SE032T0002	2023-03-19	19	33,15	27,33715	BA S/E LOS VILOS 220KV BP1
BA01T0002SE025T0002	BA02T0002SE032T0002	2023-03-19	20	170,87	140,90795	BA S/E LOS VILOS 220KV BP1
BA01T0002SE025T0002	BA02T0002SE032T0002	2023-03-19	21	175,8	144,97347	BA S/E LOS VILOS 220KV BP1
BA01T0002SE025T0002	BA02T0002SE032T0002	2023-03-19	22	167,76	138,34328	BA S/E LOS VILOS 220KV BP1
BA01T0002SE025T0002	BA02T0002SE032T0002	2023-03-19	23	156,95	129,42882	BA S/E LOS VILOS 220KV BP1
BA01T0002SE025T0002	BA02T0002SE032T0002	2023-03-19	24	142,63	117,61983	BA S/E LOS VILOS 220KV BP1
BA01T0002SE025T0002	BA02T0002SE032T0002	2023-03-20	1	142,37	117,40542	BA S/E LOS VILOS 220KV BP1
BA01T0002SE025T0002	BA02T0002SE032T0002	2023-03-20	2	170,63	140,71003	BA S/E LOS VILOS 220KV BP1
BA01T0002SE025T0002	BA02T0002SE032T0002	2023-03-20	3	170,78	140,83373	BA S/E LOS VILOS 220KV BP1
BA01T0002SE025T0002	BA02T0002SE032T0002	2023-03-20	4	163,81	135,08592	BA S/E LOS VILOS 220KV BP1
BA01T0002SE025T0002	BA02T0002SE032T0002	2023-03-20	5	164,11	135,33331	BA S/E LOS VILOS 220KV BP1
BA01T0002SE025T0002	BA02T0002SE032T0002	2023-03-20	6	172,9	142,58199	BA S/E LOS VILOS 220KV BP1
BA01T0002SE025T0002	BA02T0002SE032T0002	2023-03-20	7	172,9	142,58199	BA S/E LOS VILOS 220KV BP1
BA01T0002SE025T0002	BA02T0002SE032T0002	2023-03-20	8	172,9	142,58199	BA S/E LOS VILOS 220KV BP1
BA01T0002SE025T0002	BA02T0002SE032T0002	2023-03-20	9	176,9	145,88059	BA S/E LOS VILOS 220KV BP1
BA01T0002SE025T0002	BA02T0002SE032T0002	2023-03-20	10	136,0	112,1524	BA S/E LOS VILOS 220KV BP1
BA01T0002SE025T0002	BA02T0002SE032T0002	2023-03-20	11	39,77	32,79633	BA S/E LOS VILOS 220KV BP1
BA01T0002SE025T0002	BA02T0002SE032T0002	2023-03-20	12	73,31	60,45509	BA S/E LOS VILOS 220KV BP1
BA01T0002SE025T0002	BA02T0002SE032T0002	2023-03-20	13	117,28	96,71495	BA S/E LOS VILOS 220KV BP1
BA01T0002SE025T0002	BA02T0002SE032T0002	2023-03-20	14	91,14	75,1586	BA S/E LOS VILOS 220KV BP1
BA01T0002SE025T0002	BA02T0002SE032T0002	2023-03-20	15	0,0	0,0	BA S/E LOS VILOS 220KV BP1
BA01T0002SE025T0002	BA02T0002SE032T0002	2023-03-20	16	85,1	70,17772	BA S/E LOS VILOS 220KV BP1
BA01T0002SE025T0002	BA02T0002SE032T0002	2023-03-20	17	121,97	100,58256	BA S/E LOS VILOS 220KV BP1
BA01T0002SE025T0002	BA02T0002SE032T0002	2023-03-20	18	104,6	86,25839	BA S/E LOS VILOS 220KV BP1
BA01T0002SE025T0002	BA02T0002SE032T0002	2023-03-20	19	144,25	118,95576	BA S/E LOS VILOS 220KV BP1
BA01T0002SE025T0002	BA02T0002SE032T0002	2023-03-20	20	174,2	143,65403	BA S/E LOS VILOS 220KV BP1
BA01T0002SE025T0002	BA02T0002SE032T0002	2023-03-20	21	180,39	148,75861	BA S/E LOS VILOS 220KV BP1
BA01T0002SE025T0002	BA02T0002SE032T0002	2023-03-20	22	176,15	145,2621	BA S/E LOS VILOS 220KV BP1
BA01T0002SE025T0002	BA02T0002SE032T0002	2023-03-20	23	171,61	141,51819	BA S/E LOS VILOS 220KV BP1
BA01T0002SE025T0002	BA02T0002SE032T0002	2023-03-20	24	147,72	121,8173	BA S/E LOS VILOS 220KV BP1
BA01T0002SE025T0002	BA02T0002SE032T0002	2023-03-21	1	137,62	114,31405	BA S/E LOS VILOS 220KV BP1
BA01T0002SE025T0002	BA02T0002SE032T0002	2023-03-21	2	165,69	137,6304	BA S/E LOS VILOS 220KV BP1
BA01T0002SE025T0002	BA02T0002SE032T0002	2023-03-21	3	162,98	135,37934	BA S/E LOS VILOS 220KV BP1
BA01T0002SE025T0002	BA02T0002SE032T0002	2023-03-21	4	143,05	118,82448	BA S/E LOS VILOS 220KV BP1
BA01T0002SE025T0002	BA02T0002SE032T0002	2023-03-21	5	139,36	115,75938	BA S/E LOS VILOS 220KV BP1
BA01T0002SE025T0002	BA02T0002SE032T0002	2023-03-21	6	139,36	115,75938	BA S/E LOS VILOS 220KV BP1
BA01T0002SE025T0002	BA02T0002SE032T0002	2023-03-21	7	156,97	130,38713	BA S/E LOS VILOS 220KV BP1
BA01T0002SE025T0002	BA02T0002SE032T0002	2023-03-21	8	167,77	139,35815	BA S/E LOS VILOS 220KV BP1
BA01T0002SE025T0002	BA02T0002SE032T0002	2023-03-21	9	160,99	133,72634	BA S/E LOS VILOS 220KV BP1
BA01T0002SE025T0002	BA02T0002SE032T0002	2023-03-21	10	87,98	73,08059	BA S/E LOS VILOS 220KV BP1
BA01T0002SE025T0002	BA02T0002SE032T0002	2023-03-21	11	86,45	71,80969	BA S/E LOS VILOS 220KV BP1
BA01T0002SE025T0002	BA02T0002SE032T0002	2023-03-21	12	90,29	74,99939	BA S/E LOS VILOS 220KV BP1
BA01T0002SE025T0002	BA02T0002SE032T0002	2023-03-21	13	72,1	59,88987	BA S/E LOS VILOS 220KV BP1
BA01T0002SE025T0002	BA02T0002SE032T0002	2023-03-21	14	0,0	0,0	BA S/E LOS VILOS 220KV BP1
BA01T0002SE025T0002	BA02T0002SE032T0002	2023-03-21	15	0,0	0,0	BA S/E LOS VILOS 220KV BP1
BA01T0002SE025T0002	BA02T0002SE032T0002	2023-03-21	16	0,0	0,0	BA S/E LOS VILOS 220KV BP1
BA01T0002SE025T0002	BA02T0002SE032T0002	2023-03-21	17	61,9	51,41724	BA S/E LOS VILOS 220KV BP1
BA01T0002SE025T0002	BA02T0002SE032T0002	2023-03-21	18	0,0	0,0	BA S/E LOS VILOS 220KV BP1
BA01T0002SE025T0002	BA02T0002SE032T0002	2023-03-21	19	108,74	90,32488	BA S/E LOS VILOS 220KV BP1
BA01T0002SE025T0002	BA02T0002SE032T0002	2023-03-21	20	174,67	145,08964	BA S/E LOS VILOS 220KV BP1
BA01T0002SE025T0002	BA02T0002SE032T0002	2023-03-21	21	176,85	146,90045	BA S/E LOS VILOS 220KV BP1
BA01T0002SE025T0002	BA02T0002SE032T0002	2023-03-21	22	176,85	146,90045	BA S/E LOS VILOS 220KV BP1
BA01T0002SE025T0002	BA02T0002SE032T0002	2023-03-21	23	176,85	146,90045	BA S/E LOS VILOS 220KV BP1
BA01T0002SE025T0002	BA02T0002SE032T0002	2023-03-21	24	171,89	142,78043	BA S/E LOS VILOS 220KV BP1
BA01T0002SE025T0002	BA02T0002SE032T0002	2023-03-22	1	149,87	123,84507	BA S/E LOS VILOS 220KV BP1
BA01T0002SE025T0002	BA02T0002SE032T0002	2023-03-22	2	151,3	125,02676	BA S/E LOS VILOS 220KV BP1
BA01T0002SE025T0002	BA02T0002SE032T0002	2023-03-22	3	151,54	125,22508	BA S/E LOS VILOS 220KV BP1
BA01T0002SE025T0002	BA02T0002SE032T0002	2023-03-22	4	151,54	125,22508	BA S/E LOS VILOS 220KV BP1
BA01T0002SE025T0002	BA02T0002SE032T0002	2023-03-22	5	156,69	129,48078	BA S/E LOS VILOS 220KV BP1
BA01T0002SE025T0002	BA02T0002SE032T0002	2023-03-22	6	171,32	141,57028	BA S/E LOS VILOS 220KV BP1
BA01T0002SE025T0002	BA02T0002SE032T0002	2023-03-22	7	172,66	142,67759	BA S/E LOS VILOS 220KV BP1
BA01T0002SE025T0002	BA02T0002SE032T0002	2023-03-22	8	172,66	142,67759	BA S/E LOS VILOS 220KV BP1
BA01T0002SE025T0002	BA02T0002SE032T0002	2023-03-22	9	152,9	126,34892	BA S/E LOS VILOS 220KV BP1
BA01T0002SE025T0002	BA02T0002SE032T0002	2023-03-22	10	75,79	62,62907	BA S/E LOS VILOS 220KV BP1
BA01T0002SE025T0002	BA02T0002SE032T0002	2023-03-22	11	80,46	66,48812	BA S/E LOS VILOS 220KV BP1
BA01T0002SE025T0002	BA02T0002SE032T0002	2023-03-22	12	126,47	104,50848	BA S/E LOS VILOS 220KV BP1
BA01T0002SE025T0002	BA02T0002SE032T0002	2023-03-22	13	135,24	111,75557	BA S/E LOS VILOS 220KV BP1
BA01T0002SE025T0002	BA02T0002SE032T0002	2023-03-22	14	0,0	0,0	BA S/E LOS VILOS 220KV BP1
BA01T0002SE025T0002	BA02T0002SE032T0002	2023-03-22	15	0,0	0,0	BA S/E LOS VILOS 220KV BP1
BA01T0002SE025T0002	BA02T0002SE032T0002	2023-03-22	16	0,0	0,0	BA S/E LOS VILOS 220KV BP1
BA01T0002SE025T0002	BA02T0002SE032T0002	2023-03-22	17	0,0	0,0	BA S/E LOS VILOS 220KV BP1
BA01T0002SE025T0002	BA02T0002SE032T0002	2023-03-22	18	0,0	0,0	BA S/E LOS VILOS 220KV BP1
BA01T0002SE025T0002	BA02T0002SE032T0002	2023-03-22	19	102,05	84,32902	BA S/E LOS VILOS 220KV BP1
BA01T0002SE025T0002	BA02T0002SE032T0002	2023-03-22	20	215,78	178,3098	BA S/E LOS VILOS 220KV BP1
BA01T0002SE025T0002	BA02T0002SE032T0002	2023-03-22	21	279,64	231,08051	BA S/E LOS VILOS 220KV BP1
BA01T0002SE025T0002	BA02T0002SE032T0002	2023-03-22	22	218,87	180,86322	BA S/E LOS VILOS 220KV BP1
BA01T0002SE025T0002	BA02T0002SE032T0002	2023-03-22	23	148,05	122,34112	BA S/E LOS VILOS 220KV BP1
BA01T0002SE025T0002	BA02T0002SE032T0002	2023-03-22	24	143,11	118,25895	BA S/E LOS VILOS 220KV BP1
BA01T0002SE025T0002	BA02T0002SE032T0002	2023-03-23	1	142,98	117,46522	BA S/E LOS VILOS 220KV BP1
BA01T0002SE025T0002	BA02T0002SE032T0002	2023-03-23	2	142,98	117,46522	BA S/E LOS VILOS 220KV BP1
BA01T0002SE025T0002	BA02T0002SE032T0002	2023-03-23	3	142,98	117,46522	BA S/E LOS VILOS 220KV BP1
BA01T0002SE025T0002	BA02T0002SE032T0002	2023-03-23	4	142,98	117,46522	BA S/E LOS VILOS 220KV BP1
BA01T0002SE025T0002	BA02T0002SE032T0002	2023-03-23	5	142,98	117,46522	BA S/E LOS VILOS 220KV BP1
BA01T0002SE025T0002	BA02T0002SE032T0002	2023-03-23	6	161,91	133,01716	BA S/E LOS VILOS 220KV BP1
BA01T0002SE025T0002	BA02T0002SE032T0002	2023-03-23	7	172,32	141,5695	BA S/E LOS VILOS 220KV BP1
BA01T0002SE025T0002	BA02T0002SE032T0002	2023-03-23	8	172,32	141,5695	BA S/E LOS VILOS 220KV BP1
BA01T0002SE025T0002	BA02T0002SE032T0002	2023-03-23	9	155,74	127,9482	BA S/E LOS VILOS 220KV BP1
BA01T0002SE025T0002	BA02T0002SE032T0002	2023-03-23	10	79,49	65,30501	BA S/E LOS VILOS 220KV BP1
BA01T0002SE025T0002	BA02T0002SE032T0002	2023-03-23	11	129,44	106,34143	BA S/E LOS VILOS 220KV BP1
BA01T0002SE025T0002	BA02T0002SE032T0002	2023-03-23	12	166,2	136,54161	BA S/E LOS VILOS 220KV BP1
BA01T0002SE025T0002	BA02T0002SE032T0002	2023-03-23	13	139,63	114,71303	BA S/E LOS VILOS 220KV BP1
BA01T0002SE025T0002	BA02T0002SE032T0002	2023-03-23	14	19,54	16,05309	BA S/E LOS VILOS 220KV BP1
BA01T0002SE025T0002	BA02T0002SE032T0002	2023-03-23	15	0,0	0,0	BA S/E LOS VILOS 220KV BP1
BA01T0002SE025T0002	BA02T0002SE032T0002	2023-03-23	16	0,0	0,0	BA S/E LOS VILOS 220KV BP1
BA01T0002SE025T0002	BA02T0002SE032T0002	2023-03-23	17	0,0	0,0	BA S/E LOS VILOS 220KV BP1
BA01T0002SE025T0002	BA02T0002SE032T0002	2023-03-23	18	0,0	0,0	BA S/E LOS VILOS 220KV BP1
BA01T0002SE025T0002	BA02T0002SE032T0002	2023-03-23	19	108,41	89,06424	BA S/E LOS VILOS 220KV BP1
BA01T0002SE025T0002	BA02T0002SE032T0002	2023-03-23	20	203,27	166,99647	BA S/E LOS VILOS 220KV BP1
BA01T0002SE025T0002	BA02T0002SE032T0002	2023-03-23	21	203,27	166,99647	BA S/E LOS VILOS 220KV BP1
BA01T0002SE025T0002	BA02T0002SE032T0002	2023-03-23	22	203,27	166,99647	BA S/E LOS VILOS 220KV BP1
BA01T0002SE025T0002	BA02T0002SE032T0002	2023-03-23	23	192,74	158,34555	BA S/E LOS VILOS 220KV BP1
BA01T0002SE025T0002	BA02T0002SE032T0002	2023-03-23	24	154,83	127,20059	BA S/E LOS VILOS 220KV BP1
BA01T0002SE025T0002	BA02T0002SE032T0002	2023-03-24	1	142,65	116,79611	BA S/E LOS VILOS 220KV BP1
BA01T0002SE025T0002	BA02T0002SE032T0002	2023-03-24	2	142,65	116,79611	BA S/E LOS VILOS 220KV BP1
BA01T0002SE025T0002	BA02T0002SE032T0002	2023-03-24	3	142,24	116,46042	BA S/E LOS VILOS 220KV BP1
BA01T0002SE025T0002	BA02T0002SE032T0002	2023-03-24	4	142,12	116,36217	BA S/E LOS VILOS 220KV BP1
BA01T0002SE025T0002	BA02T0002SE032T0002	2023-03-24	5	143,7	117,65581	BA S/E LOS VILOS 220KV BP1
BA01T0002SE025T0002	BA02T0002SE032T0002	2023-03-24	6	155,7	127,48093	BA S/E LOS VILOS 220KV BP1
BA01T0002SE025T0002	BA02T0002SE032T0002	2023-03-24	7	172,49	141,22791	BA S/E LOS VILOS 220KV BP1
BA01T0002SE025T0002	BA02T0002SE032T0002	2023-03-24	8	172,49	141,22791	BA S/E LOS VILOS 220KV BP1
BA01T0002SE025T0002	BA02T0002SE032T0002	2023-03-24	9	145,81	119,3834	BA S/E LOS VILOS 220KV BP1
BA01T0002SE025T0002	BA02T0002SE032T0002	2023-03-24	10	33,84	27,70684	BA S/E LOS VILOS 220KV BP1
BA01T0002SE025T0002	BA02T0002SE032T0002	2023-03-24	11	0,0	0,0	BA S/E LOS VILOS 220KV BP1
BA01T0002SE025T0002	BA02T0002SE032T0002	2023-03-24	12	0,0	0,0	BA S/E LOS VILOS 220KV BP1
BA01T0002SE025T0002	BA02T0002SE032T0002	2023-03-24	13	0,0	0,0	BA S/E LOS VILOS 220KV BP1
BA01T0002SE025T0002	BA02T0002SE032T0002	2023-03-24	14	0,0	0,0	BA S/E LOS VILOS 220KV BP1
BA01T0002SE025T0002	BA02T0002SE032T0002	2023-03-24	15	0,0	0,0	BA S/E LOS VILOS 220KV BP1
BA01T0002SE025T0002	BA02T0002SE032T0002	2023-03-24	16	0,0	0,0	BA S/E LOS VILOS 220KV BP1
BA01T0002SE025T0002	BA02T0002SE032T0002	2023-03-24	17	0,0	0,0	BA S/E LOS VILOS 220KV BP1
BA01T0002SE025T0002	BA02T0002SE032T0002	2023-03-24	18	0,0	0,0	BA S/E LOS VILOS 220KV BP1
BA01T0002SE025T0002	BA02T0002SE032T0002	2023-03-24	19	110,72	90,65311	BA S/E LOS VILOS 220KV BP1
BA01T0002SE025T0002	BA02T0002SE032T0002	2023-03-24	20	171,3	140,25359	BA S/E LOS VILOS 220KV BP1
BA01T0002SE025T0002	BA02T0002SE032T0002	2023-03-24	21	171,3	140,25359	BA S/E LOS VILOS 220KV BP1
BA01T0002SE025T0002	BA02T0002SE032T0002	2023-03-24	22	171,3	140,25359	BA S/E LOS VILOS 220KV BP1
BA01T0002SE025T0002	BA02T0002SE032T0002	2023-03-24	23	171,3	140,25359	BA S/E LOS VILOS 220KV BP1
BA01T0002SE025T0002	BA02T0002SE032T0002	2023-03-24	24	171,3	140,25359	BA S/E LOS VILOS 220KV BP1
BA01T0002SE025T0002	BA02T0002SE032T0002	2023-03-25	1	171,37	137,99227	BA S/E LOS VILOS 220KV BP1
BA01T0002SE025T0002	BA02T0002SE032T0002	2023-03-25	2	171,37	137,99227	BA S/E LOS VILOS 220KV BP1
BA01T0002SE025T0002	BA02T0002SE032T0002	2023-03-25	3	150,75	121,38842	BA S/E LOS VILOS 220KV BP1
BA01T0002SE025T0002	BA02T0002SE032T0002	2023-03-25	4	170,76	137,50107	BA S/E LOS VILOS 220KV BP1
BA01T0002SE025T0002	BA02T0002SE032T0002	2023-03-25	5	171,37	137,99227	BA S/E LOS VILOS 220KV BP1
BA01T0002SE025T0002	BA02T0002SE032T0002	2023-03-25	6	171,37	137,99227	BA S/E LOS VILOS 220KV BP1
BA01T0002SE025T0002	BA02T0002SE032T0002	2023-03-25	7	171,37	137,99227	BA S/E LOS VILOS 220KV BP1
[truncated: 6,762 more rows]
